# Supplementary material for: Genome sequencing and genetic breeding of a bioethanol Saccharomyces cerevisiae strain YJS329
Source: BMC Genomics. 2012 Sep 15;13:479. doi: 10.1186/1471-2164-13-479 (PMC3484046; doi:10.1186/1471-2164-13-479)
Supplement: Additional file 2 — Comparison of the regions with copy number variations (CNVs) between YJS329 and BYZ1. [file 1471-2164-13-479-S2.xls]

## Sheet: CNV
chr1	149	0.08407	149	0.08407				804149	2164171	-0.58455		chr1	149	149	10	0.08407	300		chr1	11849	10	10	-0.71336	300		转座子
chr1	449	0.00796	449	0.00796				804449	2164471	-1.04043		chr1	449	449	9	0.00796	300		chr1	12149	9	9	-0.78563	300		chr5	443549	3335504	9	-0.61172	300
chr1	749	-0.50419	749	-0.50419				804749	2164771	-1.95336		chr1	749	749	10	-0.50419	300		chr1	12449	9	9	-1.19267	300		chr5	443849	3335804	10	-1.32654	300
chr1	1049	0.0938	1049	0.0938				805049	2165071	-1.79947		chr1	1049	1049	9	0.0938	300		chr1	12749	10	10	-1.76636	300		chr5	444149	3336104	9	-1.98046	300
chr1	1349	0.13608	1349	0.13608				805349	2165371	-1.99547		chr1	1349	1349	9	0.13608	300		chr1	13049	9	9	-1.53694	300		chr5	444449	3336404	9	-2.13615	300
chr1	1649	0.10468	1649	0.10468				805649	2165671	-1.22996		chr1	1649	1649	9	0.10468	300		chr1	13349	9	9	-2.34813	300		chr5	444749	3336704	10	-1.79965	300
chr1	1949	0.68565	1949	0.68565				805949	2165971	-0.46645		chr1	1949	1949	10	0.68565	300		chr1	13649	10	10	-2.80238	300		chr5	445049	3337004	9	-1.44008	300
chr1	2249	0.46034	2249	0.46034				806249	2166271	-0.92492		chr1	2249	2249	9	0.46034	300		chr1	13949	9	9	-4.19987	300		chr5	445349	3337304	10	-1.78969	300
chr1	2549	0.61462	2549	0.61462				806549	2166571	-0.536		chr1	2549	2549	9	0.61462	300		chr1	14249	10	10	-4.73188	300		chr5	445649	3337604	9	-3.32923	300
chr1	2849	-0.14792	2849	-0.14792				806849	2166871	-0.42505		chr1	2849	2849	10	-0.14792	300		chr1	14549	9	9	-4.27059	300		chr5	445949	3337904	9	-2.50677	300
chr1	3149	0.49501	3149	0.49501				807149	2167171	-0.57499		chr1	3149	3149	9	0.49501	300		chr1	14849	9	9	-4.07122	300		chr5	446249	3338204	10	-2.10892	300
chr1	3449	0.77009	3449	0.77009				807449	2167471	-0.55707		chr1	3449	3449	10	0.77009	300		chr1	15149	10	10	-4.35684	300		chr5	446549	3338504	9	-1.7297	300
chr1	3749	0.84358	3749	0.84358				807749	2167771	-0.5985		chr1	3749	3749	9	0.84358	300		chr1	15449	9	9	-5.77007	300		chr5	446849	3338804	9	-1.96283	300
chr1	4049	0.44848	4049	0.44848				808049	2168071	-0.54488		chr1	4049	4049	9	0.44848	300		chr1	15749	9	9	-5.21151	300		chr5	447149	3339104	10	-1.80343	300
chr1	4349	0.84592	4349	0.84592				808349	2168371	-0.38484		chr1	4349	4349	10	0.84592	300		chr1	16049	10	10	-5.48494	300		chr5	447449	3339404	9	-1.64837	300
chr1	4649	0.69637	4649	0.69637				808649	2168671	-0.55457		chr1	4649	4649	9	0.69637	300		chr1	16349	9	9	-4.59659	300		chr5	447749	3339704	10	-2.47241	300
chr1	4949	0.2543	4949	0.2543				808949	2168971	-0.42539		chr1	4949	4949	9	0.2543	300		chr1	16649	9	9	-5.58284	300		chr5	448049	3340004	9	-2.70291	300
chr1	5249	0.4353	5249	0.4353				809249	2169271	-0.20449		chr1	5249	5249	10	0.4353	300		chr1	16949	10	10	-4.89717	300		chr5	448349	3340304	9	-2.60339	300
chr1	5549	0.39778	5549	0.39778				809549	2169571	-0.62432		chr1	5549	5549	9	0.39778	300		chr1	17249	9	9	-4.28714	300		chr5	448649	3340604	10	-2.28512	300
chr1	5849	0.1699	5849	0.1699				809849	2169871	-0.41868		chr1	5849	5849	10	0.1699	300		chr1	17549	10	10	-5.09815	300		chr5	448949	3340904	9	-0.7916	300
chr1	6149	0.4883	6149	0.4883				810149	2170171	-0.45238		chr1	6149	6149	9	0.4883	300		chr1	17849	9	9	-5.48841	300		chr5	449249	3341204	9	-0.84802	300
chr1	6449	0.81728	6449	0.81728				810449	2170471	-0.50009		chr1	6449	6449	9	0.81728	300		chr1	18149	9	9	-5.18577	300		chr5	449549	3341504	10	-0.97326	300
chr1	6749	0.62771	6749	0.62771				810749	2170771	-0.60021		chr1	6749	6749	8	0.62771	300		chr1	18449	10	10	-5.45493	300		chr5	449849	3341804	9	-0.46476	300
chr1	7049	1.06925	7049	1.06925				811049	2171071	-0.47717		chr1	7049	7049	10	1.06925	300		chr1	18749	9	9	-5.91849	300		chr5	450149	3342104	10	-0.72005	300
chr1	7349	1.13902	7349	1.13902				811349	2171371	-0.22523		chr1	7349	7349	9	1.13902	300		chr1	19049	9	9	-4.93518	300		chr5	450449	3342404	9	-0.24301	300
chr1	7649	0.79172	7649	0.79172				811649	2171671	-0.31854		chr1	7649	7649	9	0.79172	300		chr1	19349	10	10	-5.78406	300		chr5	450749	3342704	9	-0.35051	300
chr1	7949	0.63825	7949	0.63825				811949	2171971	-0.4694		chr1	7949	7949	10	0.63825	300		chr1	19649	9	9	-5.71173	300		chr5	451049	3343004	10	-0.09026	300
chr1	8249	0.39943	8249	0.39943				812249	2172271	-0.32669		chr1	8249	8249	9	0.39943	300		chr1	19949	10	10	-5.56258	300		chr5	451349	3343304	9	-0.09647	300
chr1	8549	0.27864	8549	0.27864				812549	2172571	-0.12561		chr1	8549	8549	9	0.27864	300		chr1	20249	9	9	-5.63026	300		chr5	451649	3343604	9	0.16239	300
chr1	8849	0.49764	8849	0.49764				812849	2172871	-0.11011		chr1	8849	8849	10	0.49764	300		chr1	20549	9	9	-6.08913	300		chr5	451949	3343904	10	0.0665	300
chr1	9149	0.42379	9149	0.42379				813149	2173171	-0.15553		chr1	9149	9149	9	0.42379	300		chr1	20849	10	10	-5.8637	300		chr5	452249	3344204	9	0.09306	300
chr1	9449	0.96	9449	0.96				813449	2173471	-0.27654		chr1	9449	9449	10	0.96	300		chr1	21149	9	9	-5.4963	300		chr5	452549	3344504	10	-0.05787	300
chr1	9749	1.29146	9749	1.29146				813749	2173771	-0.55794		chr1	9749	9749	9	1.29146	300		chr1	21449	9	9	-5.82085	300		chr5	452849	3344804	9	-0.15141	300
chr1	10049	0.85499	10049	0.85499				814049	2174071	-0.69139		chr1	10049	10049	9	0.85499	300		chr1	21749	10	10	-6.31268	300		chr5	453149	3345104	9	-0.05933	300
chr1	10349	0.76788	10349	0.76788				814349	2174371	-0.16358		chr1	10349	10349	10	0.76788	300		chr1	22049	9	9	-6.42255	300		chr5	453449	3345404	10	0.08708	300
chr1	10649	0.62215	10649	0.62215				814649	2174671	-0.53243		chr1	10649	10649	9	0.62215	300		chr1	22349	10	10	-5.16969	300		chr5	453749	3345704	9	0.15347	300
chr1	10949	0.49315	10949	0.49315				814949	2174971	-0.57806		chr1	10949	10949	9	0.49315	300		chr1	22649	9	9	-4.96189	300		chr5	454049	3346004	9	0.05553	300
chr1	11249	0.34964	11249	0.34964				815249	2175271	-0.27649		chr1	11249	11249	10	0.34964	300		chr1	22949	9	9	-5.02914	300		chr5	454349	3346304	10	-0.12164	300
chr1	11549	0.02261	11549	0.02261				815549	2175571	-0.7389		chr1	11549	11549	9	0.02261	300		chr1	23249	10	10	-4.6247	300		chr5	454649	3346604	9	0.06135	300
chr1	11849	-0.71336	11849	-0.71336				815849	2175871	-0.75197		chr2	801149	1031367	9	0.3322	300		chr1	23549	9	9	-3.38283	300		chr5	454949	3346904	10	0.47013	300
chr1	12149	-0.78563	12149	-0.78563				816149	2176171	-0.55426		chr2	801449	1031667	10	0.59981	300		chr1	23849	9	9	-2.29418	300		chr5	455249	3347204	9	0.11961	300
chr1	12449	-1.19267	12449	-1.19267				816449	2176471	-0.45022		chr2	801749	1031967	9	1.95225	300		chr1	24149	9	9	-1.18439	300		chr5	455549	3347504	9	0.23536	300
chr1	12749	-1.76636	12749	-1.76636				816749	2176771	-0.71011		chr2	802049	1032267	9	2.36669	300		chr1	24449	10	10	-0.614	300		chr5	455849	3347804	10	0.07248	300
chr1	13049	-1.53694	13049	-1.53694				817049	2177071	-0.51356		chr2	802349	1032567	10	1.93967	300		chr1	24749	9	9	-0.72856	300		chr5	456149	3348104	9	-0.39761	300
chr1	13349	-2.34813	13349	-2.34813				817349	2177371	-0.40827		chr2	802649	1032867	9	2.38323	300		chr1	25049	10	10	-1.58786	300		chr5	456449	3348404	9	-0.11429	300
chr1	13649	-2.80238	13649	-2.80238				817649	2177671	-0.81821		chr2	802949	1033167	9	2.76204	300		chr1	25349	9	9	-1.12261	300		chr5	456749	3348704	10	-0.09528	300
chr1	13949	-4.19987	13949	-4.19987				817949	2177971	-0.55513		chr2	803249	1033467	10	2.25728	300		chr1	25649	9	9	-1.69141	300		chr5	457049	3349004	9	-0.02148	300
chr1	14249	-4.73188	14249	-4.73188				818249	2178271	-0.0854		chr2	803549	1033767	9	2.4219	300		chr1	25949	10	10	-1.67176	300		chr5	457349	3349304	10	-0.09513	300
chr1	14549	-4.27059	14549	-4.27059				818549	2178571	-0.21693		chr2	803849	1034067	10	2.6284	300		chr1	26249	9	9	-1.37624	300		chr5	457649	3349604	9	0.00661	300
chr1	14849	-4.07122	14849	-4.07122				818849	2178871	-0.41292		chr2	804149	1034367	9	2.99822	300		chr1	26549	9	9	-1.73217	300		chr5	457949	3349904	9	-0.05985	300
chr1	15149	-4.35684	15149	-4.35684				819149	2179171	-0.21451		chr2	804449	1034667	9	2.74784	300		chr1	26849	10	10	-1.75393	300		chr5	458249	3350204	10	-0.06536	300
chr1	15449	-5.77007	15449	-5.77007				819449	2179471	-0.17594		chr2	804749	1034967	10	2.20037	300		chr1	27149	9	9	-1.52752	300		chr5	458549	3350504	9	-0.24873	300
chr1	15749	-5.21151	15749	-5.21151				819749	2179771	-0.20581		chr2	805049	1035267	9	0.91614	300		chr1	27449	10	10	-1.12772	300		chr5	458849	3350804	9	-0.07256	300
chr1	16049	-5.48494	16049	-5.48494				820049	2180071	-0.02651		chr2	805349	1035567	9	1.02286	300		chr1	27749	9	9	-0.9517	300		chr5	459149	3351104	10	-0.38284	300
chr1	16349	-4.59659	16349	-4.59659				820349	2180371	-0.57362		chr2	805649	1035867	10	1.18496	300		chr1	28049	9	9	-1.09853	300		chr5	459449	3351404	9	-0.00948	300
chr1	16649	-5.58284	16649	-5.58284				820649	2180671	-0.57021		chr2	805949	1036167	9	1.73034	300		chr1	28349	10	10	-1.41936	300		chr5	459749	3351704	10	0.08437	300
chr1	16949	-4.89717	16949	-4.89717				820949	2180971	-0.35581		chr2	806249	1036467	9	1.46625	300		chr1	28649	9	9	-0.76645	300		chr5	460049	3352004	9	-0.02912	300
chr1	17249	-4.28714	17249	-4.28714				821249	2181271	-0.04046		chr2	806549	1036767	10	1.11844	300		chr1	28949	9	9	-0.6656	300		chr5	460349	3352304	9	-0.1097	300
chr1	17549	-5.09815	17549	-5.09815				821549	2181571	-0.27472		chr2	806849	1037067	9	1.25458	300		chr1	196349	10	10	-0.72579	300		chr5	460649	3352604	10	0.03524	300
chr1	17849	-5.48841	17849	-5.48841				821849	2181871	-0.19391		chr2	807149	1037367	9	0.92248	300		chr1	196649	9	9	-0.38787	300		chr5	460949	3352904	9	0.06601	300
chr1	18149	-5.18577	18149	-5.18577				822149	2182171	-0.14499		chr2	807449	1037667	10	0.85477	300		chr1	196949	9	9	-0.26093	300		chr5	461249	3353204	9	0.04493	300
chr1	18449	-5.45493	18449	-5.45493				822449	2182471	-0.30203		chr2	807749	1037967	9	0.2207	300		chr1	197249	10	10	-0.09326	300		chr5	461549	3353504	10	0.25047	300
chr1	18749	-5.91849	18749	-5.91849				822749	2182771	-0.34802		chr2	808049	1038267	9	0.70373	300		chr1	197549	9	9	-0.01209	300		chr5	461849	3353804	9	0.18078	300
chr1	19049	-4.93518	19049	-4.93518				823049	2183071	-0.33087		chr2	808349	1038567	10	0.73673	300		chr1	197849	9	9	-0.41911	300		chr5	462149	3354104	10	0.09247	300
chr1	19349	-5.78406	19349	-5.78406				823349	2183371	-0.33334		chr2	808649	1038867	9	1.06981	300		chr1	198149	10	10	-0.12216	300		chr5	462449	3354404	9	0.17829	300
chr1	19649	-5.71173	19649	-5.71173				823649	2183671	-0.49948		chr2	808949	1039167	10	0.90547	300		chr1	198449	9	9	-0.51007	300		chr5	462749	3354704	9	0.25935	300
chr1	19949	-5.56258	19949	-5.56258				823949	2183971	-0.31356		chr2	809249	1039467	8	0.9331	300		chr1	198749	9	9	-0.55543	300		chr5	463049	3355004	9	-0.18497	300
chr1	20249	-5.63026	20249	-5.63026				824249	2184271	-0.23852		chr2	809549	1039767	9	0.97536	300		chr1	199049	10	10	-3.79427	300		chr5	463349	3355304	9	0.26949	300
chr1	20549	-6.08913	20549	-6.08913				824549	2184571	-0.35483		chr2	809849	1040067	8	0.32582	300		chr1	199349	9	9	-4.18283	300		chr5	463649	3355604	10	0.21334	300
chr1	20849	-5.8637	20849	-5.8637				824849	2184871	-0.20384		chr2	810149	1040367	10	0.28419	300		chr1	199649	9	9	-3.61969	300		chr5	463949	3355904	9	0.33505	300
chr1	21149	-5.4963	21149	-5.4963				825149	2185171	-0.28368		chr3	70349	1113751	9	1.02573	300		chr1	199949	9	9	-3.00986	300		chr5	464249	3356204	9	-0.20266	300
chr1	21449	-5.82085	21449	-5.82085				825449	2185471	-0.1748		chr3	70649	1114051	10	0.81262	300		chr1	200249	9	9	-3.63001	300		chr5	464549	3356504	10	-0.0133	300
chr1	21749	-6.31268	21749	-6.31268				825749	2185771	-0.33749		chr3	70949	1114351	9	0.89454	300		chr1	200549	9	9	-3.7808	300		chr5	464849	3356804	9	-0.54301	300
chr1	22049	-6.42255	22049	-6.42255				826049	2186071	-0.34913		chr3	71249	1114651	9	0.68881	300		chr1	200849	10	10	-4.22271	300		chr5	465149	3357104	9	0.1205	300
chr1	22349	-5.16969	22349	-5.16969				826349	2186371	-0.30521		chr3	71549	1114951	10	0.50439	300		chr1	201149	9	9	-3.65115	300		chr5	465449	3357404	10	0.47795	300
chr1	22649	-4.96189	22649	-4.96189				826649	2186671	-0.42147		chr3	71849	1115251	9	0.44774	300		chr1	201449	9	9	-3.93126	300		chr5	465749	3357704	9	0.19435	300
chr1	22949	-5.02914	22949	-5.02914				826949	2186971	-0.45046		chr3	72149	1115551	10	0.34254	300		chr1	201749	10	10	-4.61118	300		chr5	466049	3358004	10	0.36541	300
chr1	23249	-4.6247	23249	-4.6247				827249	2187271	-0.254		chr3	72449	1115851	9	0.38941	300		chr1	202049	9	9	-4.32645	300		chr5	466349	3358304	9	0.15896	300
chr1	23549	-3.38283	23549	-3.38283				827549	2187571	-0.24981		chr3	72749	1116151	9	0.26416	300		chr1	202349	9	9	-3.01359	300		chr5	466649	3358604	9	0.2802	300
chr1	23849	-2.29418	23849	-2.29418				827849	2187871	-0.27457		chr3	73049	1116451	9	0.12312	300		chr1	202649	10	10	-1.53253	300		chr5	466949	3358904	10	0.18402	300
chr1	24149	-1.18439	24149	-1.18439				828149	2188171	-0.23657		chr3	73349	1116751	10	0.2684	300		chr1	202949	9	9	-0.26932	300		chr5	467249	3359204	9	0.09852	300
chr1	24449	-0.614	24449	-0.614				828449	2188471	-0.3085		chr3	73649	1117051	9	0.82914	300		chr1	203249	9	9	0.0582	300		chr5	467549	3359504	9	0.02721	300
chr1	24749	-0.72856	24749	-0.72856				828749	2188771	-0.36034		chr3	73949	1117351	10	0.87629	300		chr1	203549	10	10	-1.04226	300		chr5	467849	3359804	10	0.12226	300
chr1	25049	-1.58786	25049	-1.58786				829049	2189071	-0.19488		chr3	74249	1117651	9	0.67373	300		chr1	203849	9	9	-1.19283	300		chr5	468149	3360104	9	0.11396	300
chr1	25349	-1.12261	25349	-1.12261				829349	2189371	-0.02526		chr3	74549	1117951	9	0.79845	300		chr1	204149	9	9	-1.94405	300		chr5	468449	3360404	10	0.25356	300
chr1	25649	-1.69141	25649	-1.69141				829649	2189671	-0.1688		chr3	74849	1118251	10	0.86535	300		chr1	204449	10	10	-1.53633	300		chr5	468749	3360704	9	0.40528	300
chr1	25949	-1.67176	25949	-1.67176				829949	2189971	-0.19872		chr3	75149	1118551	9	0.94333	300		chr1	204749	9	9	-1.61473	300		chr5	469049	3361004	9	0.14782	300
chr1	26249	-1.37624	26249	-1.37624				830249	2190271	-0.19222		chr3	75449	1118851	9	0.73236	300		chr1	205049	10	10	-1.56446	300		chr5	469349	3361304	10	-0.0097	300
chr1	26549	-1.73217	26549	-1.73217				830549	2190571	-0.14896		chr3	75749	1119151	10	0.75707	300		chr1	205349	9	9	-1.50948	300		chr5	469649	3361604	9	-0.17933	300
chr1	26849	-1.75393	26849	-1.75393				830849	2190871	-0.35866		chr3	76049	1119451	9	0.61025	300		chr1	205649	9	9	-1.58696	300		chr5	469949	3361904	9	-0.04458	300
chr1	27149	-1.52752	27149	-1.52752				831149	2191171	-0.3549		chr3	76349	1119751	9	0.61901	300		chr1	205949	10	10	-1.608	300		chr5	470249	3362204	10	-0.19511	300
chr1	27449	-1.12772	27449	-1.12772				831449	2191471	-0.24568		chr3	76649	1120051	10	0.80626	300		chr1	206249	9	9	-1.14694	300		chr5	470549	3362504	9	0.25752	300
chr1	27749	-0.9517	27749	-0.9517				831749	2191771	-0.27556		chr3	76949	1120351	9	0.60161	300		chr1	206549	9	9	-1.11504	300		chr5	470849	3362804	10	0.09254	300
chr1	28049	-1.09853	28049	-1.09853				832049	2192071	-0.16408		chr3	77249	1120651	9	0.93788	300		chr1	206849	10	10	-0.8539	300		chr5	471149	3363104	9	0.04638	300
chr1	28349	-1.41936	28349	-1.41936				832349	2192371	-0.40121		chr3	77549	1120951	10	0.62264	300		chr1	207149	9	9	-0.55473	300		chr5	471449	3363404	9	0.1444	300
chr1	28649	-0.76645	28649	-0.76645				832649	2192671	-0.55588		chr3	77849	1121251	9	0.46481	300		chr1	207449	10	10	-0.57882	300		chr5	471749	3363704	10	-0.36911	300
chr1	28949	-0.6656	28949	-0.6656				832949	2192971	-0.39186		chr3	78149	1121551	9	0.69985	300		chr1	207749	9	9	-1.01265	300		chr5	472049	3364004	9	-0.24027	300
chr1	29249	0.22317	29249	0.22317				833249	2193271	-0.31172		chr3	78449	1121851	10	0.51614	300		chr1	208049	9	9	-1.87207	300		chr5	472349	3364304	9	-0.16542	300
chr1	29549	-0.43968	29549	-0.43968				833549	2193571	-0.47232		chr3	78749	1122151	9	0.33567	300		chr1	208349	10	10	-3.20423	300		chr5	472649	3364604	10	-0.25651	300
chr1	29849	0.27769	29849	0.27769				833849	2193871	-0.9022		chr3	79049	1122451	10	0.30212	300		chr1	208649	9	9	-3.96685	300		chr5	472949	3364904	9	0.2049	300
chr1	30149	0.56111	30149	0.56111				834149	2194171	-0.59349		chr3	79349	1122751	9	0.52723	300		chr1	208949	9	9	-4.53978	300		chr5	473249	3365204	9	-0.05283	300
chr1	30449	0.30848	30449	0.30848				834449	2194471	-0.22846		chr3	79649	1123051	9	0.45995	300		chr1	209249	10	10	-4.72766	300		chr5	473549	3365504	10	-0.08285	300
chr1	30749	-0.04637	30749	-0.04637				834749	2194771	-0.49106		chr3	79949	1123351	10	0.70937	300		chr1	209549	9	9	-5.32872	300		chr5	473849	3365804	9	0.04939	300
chr1	31049	-0.07421	31049	-0.07421				835049	2195071	-0.43545		chr3	80249	1123651	9	0.36675	300		chr1	209849	10	10	-6.14221	300		chr5	474149	3366104	9	0.08819	300
chr1	31349	-0.19475	31349	-0.19475				835349	2195371	-0.10121		chr3	80549	1123951	9	0.49149	300		chr1	210149	9	9	-6.40832	300		chr5	474449	3366404	10	-0.03433	300
chr1	31649	-0.15937	31649	-0.15937				835649	2195671	-0.61858		chr3	80849	1124251	10	0.63452	300		chr1	210449	9	9	-5.63947	300		chr5	474749	3366704	9	-0.07269	300
chr1	31949	0.14761	31949	0.14761				835949	2195971	-0.28527		chr3	81149	1124551	9	0.63401	300		chr1	210749	10	10	-5.75846	300		chr5	475049	3367004	10	0.02226	300
chr1	32249	0.22699	32249	0.22699				836249	2196271	-0.21106		chr3	81449	1124851	10	0.51154	300		chr1	211049	9	9	-6.08575	300		chr5	475349	3367304	9	0.30192	300
chr1	32549	0.252	32549	0.252				836549	2196571	-0.29657		chr3	81749	1125151	9	-0.11219	300		chr1	211349	9	9	-5.78349	300		chr5	475649	3367604	9	0.06515	300
chr1	32849	0.0077	32849	0.0077				836849	2196871	-0.4385		chr3	82049	1125451	9	-0.31436	300		chr1	211649	10	10	-5.49668	300		chr5	475949	3367904	10	0.02576	300
chr1	33149	-0.45725	33149	-0.45725				837149	2197171	-0.35047		chr3	82349	1125751	9	-0.02921	300		chr1	211949	9	9	-5.82591	300		chr5	476249	3368204	9	-0.06784	300
chr1	33449	0.07898	33449	0.07898				837449	2197471	-0.25188		chr3	82649	1126051	10	-0.50711	300		chr1	212249	10	10	-5.61536	300		chr5	476549	3368504	9	-0.07016	300
chr1	33749	0.20115	33749	0.20115				837749	2197771	-0.39465		chr3	82949	1126351	9	-0.36623	300		chr1	212549	9	9	-6.37883	300		chr5	476849	3368804	10	-0.07243	300
chr1	34049	0.23829	34049	0.23829				838049	2198071	-0.73901		chr3	83249	1126651	10	0.34757	300		chr1	212849	9	9	-5.37295	300		chr5	477149	3369104	9	0.16158	300
chr1	34349	0.18218	34349	0.18218				838349	2198371	-0.53773		chr3	83549	1126951	9	0.30802	300		chr1	213149	10	10	-6.08425	300		chr5	477449	3369404	10	-0.34177	300
chr1	34649	0.05767	34649	0.05767				838649	2198671	-0.71528		chr3	83849	1127251	9	0.67575	300		chr1	213449	9	9	-5.45758	300		chr5	477749	3369704	9	-0.22181	300
chr1	34949	0.25368	34949	0.25368				838949	2198971	-0.19857		chr5	279449	3171404	9	0.55537	300		chr1	213749	9	9	-5.72626	300		chr5	478049	3370004	9	0.27492	300
chr1	35249	0.29408	35249	0.29408				839249	2199271	-0.46602		chr5	279749	3171704	10	0.47632	300		chr1	214049	10	10	-5.90663	300		chr5	478349	3370304	10	0.36732	300
chr1	35549	-0.02231	35549	-0.02231				839549	2199571	-0.62621		chr5	280049	3172004	9	0.96576	300		chr1	214349	9	9	-6.3896	300		chr5	478649	3370604	9	0.51435	300
chr1	35849	-0.02195	35849	-0.02195				839849	2199871	-0.41062		chr5	280349	3172304	9	0.65309	300		chr1	214649	10	10	-5.22879	300		chr5	478949	3370904	9	0.58138	300
chr1	36149	0.04255	36149	0.04255				840149	2200171	-0.54944		chr5	280649	3172604	10	0.51208	300		chr1	214949	9	9	-5.51076	300		chr5	479249	3371204	10	0.59921	300
chr1	36449	0.25645	36449	0.25645				840449	2200471	-0.50269		chr5	280949	3172904	9	0.18971	300		chr1	215249	9	9	-4.23154	300		chr5	479549	3371504	9	0.62151	300
chr1	36749	0.42391	36749	0.42391				840749	2200771	-0.61311		chr7	1076249	4815239	9	1.03962	300		chr1	215549	10	10	-5.78053	300		chr5	479849	3371804	10	0.33953	300
chr1	37049	0.28242	37049	0.28242				841049	2201071	-0.52178		chr7	1076549	4815539	10	0.94081	300		chr1	215849	9	9	-5.8974	300		chr5	480149	3372104	9	0.37197	300
chr1	37349	0.28809	37349	0.28809				841349	2201371	-0.40434		chr7	1076849	4815839	9	1.44758	300		chr1	216149	9	9	-5.56584	300		chr5	480449	3372404	9	0.04639	300
chr1	37649	0.41436	37649	0.41436				841649	2201671	-0.43464		chr7	1077149	4816139	10	1.3088	300		chr1	216449	9	9	-5.71743	300		chr5	480749	3372704	10	0.0222	300
chr1	37949	0.09848	37949	0.09848				841949	2201971	-0.81753		chr7	1077449	4816439	9	1.46883	300		chr1	216749	10	10	-6.01905	300		chr5	481049	3373004	9	0.11322	300
chr1	38249	-0.06347	38249	-0.06347				842249	2202271	-0.6014		chr7	1077749	4816739	9	1.28346	300		chr1	217049	9	9	-4.7284	300		chr5	481349	3373304	9	-0.00441	300
chr1	38549	0.23921	38549	0.23921				842549	2202571	-0.52161		chr7	1078049	4817039	10	1.35168	300		chr1	217349	9	9	-4.0236	300		chr5	481649	3373604	10	0.16931	300
chr1	38849	0.10714	38849	0.10714				842849	2202871	-0.50696		chr7	1078349	4817339	9	1.40963	300		chr1	217649	10	10	-4.61748	300		chr5	481949	3373904	9	0.32466	300
chr1	39149	0.31044	39149	0.31044				843149	2203171	-0.7994		chr7	1078649	4817639	9	1.17621	300		chr1	217949	9	9	-4.88401	300		chr5	482249	3374204	10	0.01151	300
chr1	39449	0.20595	39449	0.20595				843449	2203471	-0.73217		chr7	1078949	4817939	10	0.96238	300		chr1	218249	10	10	-4.25626	300		chr5	482549	3374504	9	0.03316	300
chr1	39749	-0.09338	39749	-0.09338				843749	2203771	-0.78572		chr7	1079249	4818239	9	1.09296	300		chr1	218549	9	9	-3.04645	300		chr5	482849	3374804	9	-0.33464	300
chr1	40049	0.18242	40049	0.18242				844049	2204071	-0.81008		chr7	1079549	4818539	10	1.31598	300		chr1	218849	9	9	-2.48709	300		chr5	483149	3375104	10	-0.10307	300
chr1	40349	0.11392	40349	0.11392				844349	2204371	-0.69293		chr7	1079849	4818839	9	1.18244	300		chr1	219149	10	10	-2.04976	300		chr5	483449	3375404	9	-0.52286	300
chr1	40649	-0.02077	40649	-0.02077				844649	2204671	-0.31061		chr7	1080149	4819139	9	1.1317	300		chr1	219449	9	9	-1.81326	300		chr5	483749	3375704	9	-0.05552	300
chr1	40949	0.22131	40949	0.22131				844949	2204971	-0.46309		chr7	1080449	4819439	10	0.81206	300		chr1	219749	9	9	-1.38186	300		chr5	484049	3376004	10	0.26662	300
chr1	41249	0.38737	41249	0.38737				845249	2205271	-0.47149		chr7	1080749	4819739	8	0.96149	300		chr1	220049	9	9	-1.96374	300		chr5	484349	3376304	9	0.07405	300
chr1	41549	0.38933	41549	0.38933				845549	2205571	-0.50187		chr7	1081049	4820039	9	0.85314	300		chr1	220349	9	9	-1.69468	300		chr5	484649	3376604	9	-0.05516	300
chr1	41849	0.21546	41849	0.21546				845849	2205871	-0.51281		chr7	1081349	4820339	9	0.74668	300		chr1	220649	10	10	-1.56005	300		chr5	484949	3376904	10	0.26095	300
chr1	42149	0.0768	42149	0.0768				846149	2206171	-0.76808		chr7	1081649	4820639	10	0.70006	300		chr1	220949	9	9	-2.36582	300		chr5	485249	3377204	9	0.19098	300
chr1	42449	-0.00357	42449	-0.00357				846449	2206471	-0.69675		chr7	1081949	4820939	9	-0.68441	300		chr1	221249	9	9	-1.71437	300		chr5	485549	3377504	9	-0.02623	300
chr1	42749	-0.00363	42749	-0.00363				846749	2206771	-0.44655		chr7	1082249	4821239	9	0.54961	300		chr1	221549	10	10	-1.10053	300		chr5	485849	3377804	10	0.38302	300
chr1	43049	0.10036	43049	0.10036				847049	2207071	-0.36858		chr7	1082549	4821539	10	0.51543	300		chr1	221849	9	9	-0.28748	300		chr5	486149	3378104	9	0.43543	300
chr1	43349	0.11654	43349	0.11654				847349	2207371	-0.16407		chr7	1082849	4821839	9	0.43736	300		chr1	222149	9	9	0.47482	300		chr5	486449	3378404	9	0.12324	300
chr1	43649	0.11827	43649	0.11827				847649	2207671	-0.33254		chr7	1083149	4822139	10	1.00981	300		chr1	222449	10	10	0.49943	300		chr5	486749	3378704	10	0.04814	300
chr1	43949	0.23329	43949	0.23329				847949	2207971	-0.21316		chr7	1083449	4822439	9	0.51642	300		chr1	222749	9	9	0.78338	300		chr5	487049	3379004	9	0.35336	300
chr1	44249	0.08998	44249	0.08998				848249	2208271	-0.46536		chr7	1083749	4822739	9	0.34417	300		chr1	223049	8	8	0.34368	300		chr5	487349	3379304	10	-0.00923	300
chr1	44549	0.49196	44549	0.49196				848549	2208571	-0.21608		chr7	1084049	4823039	10	0.3707	300		chr1	223349	9	9	-0.89004	300		chr5	487649	3379604	9	0.42605	300
chr1	44849	0.90058	44849	0.90058				848849	2208871	-0.51349		chr9	7049	5399622	9	0.93752	300		chr1	223649	10	10	-2.37347	300		chr5	487949	3379904	9	-0.87108	300
chr1	45149	0.8984	45149	0.8984				849149	2209171	-0.30541		chr9	7349	5399922	9	0.31868	300		chr1	223949	9	9	-2.96855	300		chr5	488249	3380204	10	0.36104	300
chr1	45449	-0.01484	45449	-0.01484				849449	2209471	-0.38677		chr9	7649	5400222	9	0.18712	300		chr1	224249	9	9	-3.0837	300		chr5	488549	3380504	9	0.57033	300
chr1	45749	-0.15382	45749	-0.15382				849749	2209771	-0.39496		chr9	7949	5400522	10	0.11389	300		chr1	224549	10	10	-3.06119	300		chr5	488849	3380804	9	0.61612	300
chr1	46049	0.03699	46049	0.03699				850049	2210071	-0.36044		chr9	8249	5400822	9	0.26058	300		chr1	224849	9	9	-2.70066	300		chr5	489149	3381104	10	0.25745	300
chr1	46349	0.2186	46349	0.2186				850349	2210371	-0.58156		chr9	8549	5401122	10	0.27184	300		chr1	225149	9	9	-2.73437	300		chr5	489449	3381404	9	0.21392	300
chr1	46649	0.47908	46649	0.47908				850649	2210671	-0.67874		chr9	8849	5401422	9	0.66375	300		chr1	225449	10	10	-2.08876	300		chr5	489749	3381704	10	0.25402	300
chr1	46949	0.46417	46949	0.46417				850949	2210971	-0.82252		chr9	9149	5401722	9	0.74861	300		chr1	225749	9	9	-0.85255	300		chr5	490049	3382004	9	-0.11565	300
chr1	47249	0.23573	47249	0.23573				851249	2211271	-0.56624		chr9	9449	5402022	10	0.453	300		chr1	226049	9	9	-1.18752	300		chr5	490349	3382304	9	-0.04444	300
chr1	47549	0.26601	47549	0.26601				851549	2211571	-0.45394		chr9	9749	5402322	9	0.43544	300		chr1	226349	10	10	-0.33506	300		chr5	490649	3382604	10	0.1126	300
chr1	47849	0.10205	47849	0.10205				851849	2211871	-0.73833		chr9	10049	5402622	9	0.68585	300		chr1	226649	9	9	0.48424	300		chr5	490949	3382904	9	-0.08136	300
chr1	48149	-0.06162	48149	-0.06162				852149	2212171	-0.29485		chr9	10349	5402922	10	1.24818	300		chr1	226949	9	9	-2.02679	300		chr5	491249	3383204	9	-0.47755	300
chr1	48449	-0.28907	48449	-0.28907				852449	2212471	-0.26205		chr9	10649	5403222	9	1.18512	300		chr1	227249	9	9	-1.53416	300		chr5	491549	3383504	9	-0.32331	300
chr1	48749	-0.45159	48749	-0.45159				852749	2212771	-0.4484		chr9	10949	5403522	10	0.96055	300		chr1	227549	9	9	-0.70975	300		chr5	491849	3383804	9	0.05407	300
chr1	49049	0.01925	49049	0.01925				853049	2213071	-0.54021		chr9	11249	5403822	9	1.13399	300		chr1	227849	10	10	-0.99823	300		chr5	492149	3384104	8	-0.47703	300
chr1	49349	-0.29444	49349	-0.29444				853349	2213371	-0.55087		chr9	11549	5404122	9	1.26887	300		chr1	228149	9	9	-0.22056	300		chr5	492449	3384404	9	0.04964	300
chr1	49649	0.28402	49649	0.28402				853649	2213671	-0.62547		chr9	11849	5404422	10	1.28592	300		chr1	228449	10	10	-0.21683	300		chr5	492749	3384704	10	-0.68347	300
chr1	49949	0.16653	49949	0.16653				853949	2213971	-0.57761		chr9	12149	5404722	9	1.3408	300		chr1	228749	9	9	-0.38557	300		chr5	493049	3385004	9	-1.09764	300
chr1	50249	-0.04535	50249	-0.04535				854249	2214271	-0.48455		chr9	12449	5405022	9	1.29837	300		chr1	229049	9	9	-0.57462	300		chr5	493349	3385304	10	-0.97444	300
chr1	50549	-0.39766	50549	-0.39766				854549	2214571	-0.18367		chr9	12749	5405322	10	0.65542	300		chr1	229349	10	10	-1.16014	300		chr5	493649	3385604	8	-1.86659	300
chr1	50849	-0.3177	50849	-0.3177				854849	2214871	-0.37064		chr9	13049	5405622	9	0.62241	300		chr1	229649	9	9	-1.80099	300		chr5	493949	3385904	10	-1.74999	300
chr1	51149	-0.36246	51149	-0.36246				855149	2215171	-0.36997		chr9	13349	5405922	10	0.84928	300		chr1	229949	9	9	-1.61394	300		chr5	494249	3386204	9	-1.45961	300
chr1	51449	-0.05591	51449	-0.05591				855449	2215471	-0.34435		chr9	13649	5406222	9	0.8033	300		chr2	149	230367	10	-1.54877	300		chr5	494549	3386504	9	-1.80765	300
chr1	51749	0.29887	51749	0.29887				855749	2215771	-0.42351		chr9	13949	5406522	9	0.93629	300		chr2	449	230667	9	-1.72147	300		chr5	494849	3386804	10	-1.53113	300
chr1	52049	0.13741	52049	0.13741				856049	2216071	-0.69066		chr9	14249	5406822	10	1.11303	300		chr2	749	230967	10	-2.38865	300		chr5	495149	3387104	9	-2.35914	300
chr1	52349	0.24126	52349	0.24126				856349	2216371	-0.68095		chr9	14549	5407122	9	1.00257	300		chr2	1049	231267	9	-2.15133	300		chr5	495449	3387404	9	-1.95777	300
chr1	52649	-0.05052	52649	-0.05052				856649	2216671	-0.75457		chr9	14849	5407422	9	1.44468	300		chr2	1349	231567	9	-2.43157	300		chr5	495749	3387704	10	-1.78912	300
chr1	52949	-0.12302	52949	-0.12302				856949	2216971	-0.48633		chr9	15149	5407722	10	0.76927	300		chr2	1649	231867	10	-2.97289	300		chr5	496049	3388004	9	-1.85191	300
chr1	53249	-0.01297	53249	-0.01297				857249	2217271	-0.19617		chr9	15449	5408022	9	0.59821	300		chr2	1949	232167	9	-3.22524	300		chr5	496349	3388304	10	-1.81012	300
chr1	53549	0.29303	53549	0.29303				857549	2217571	-0.15305		chr9	15749	5408322	10	0.66487	300		chr2	2249	232467	9	-3.16926	300		chr5	496649	3388604	9	-1.82569	300
chr1	53849	-0.21663	53849	-0.21663				857849	2217871	-0.43445		chr9	16049	5408622	9	1.04589	300		chr2	2549	232767	10	-2.8891	300		chr5	496949	3388904	9	-2.78185	300
chr1	54149	-0.05324	54149	-0.05324				858149	2218171	-0.30288		chr9	16349	5408922	9	1.19787	300		chr2	2849	233067	9	-2.69046	300		chr5	497249	3389204	10	-2.58383	300
chr1	54449	0.16713	54449	0.16713				858449	2218471	-0.29333		chr9	16649	5409222	10	1.01645	300		chr2	3149	233367	10	-2.87745	300		chr5	497549	3389504	9	-2.55155	300
chr1	54749	0.07984	54749	0.07984				858749	2218771	-0.16786		chr9	16949	5409522	9	1.11547	300		chr2	3449	233667	9	-3.07789	300		chr5	497849	3389804	9	-2.10641	300
chr1	55049	0.25869	55049	0.25869				859049	2219071	-0.3314		chr9	17249	5409822	9	0.94324	300		chr2	3749	233967	9	-3.06543	300		chr5	498149	3390104	10	-1.05457	300
chr1	55349	0.39961	55349	0.39961				859349	2219371	-0.57433		chr9	17549	5410122	10	0.94194	300		chr2	4049	234267	10	-3.15581	300		chr5	498449	3390404	9	-0.38243	300
chr1	55649	0.36974	55649	0.36974				859649	2219671	-0.53291		chr9	17849	5410422	9	1.18918	300		chr2	4349	234567	9	-2.7774	300		chr5	498749	3390704	9	-0.38678	300
chr1	55949	0.40957	55949	0.40957				859949	2219971	-0.4237		chr9	18149	5410722	10	1.22715	300		chr2	4649	234867	9	-2.47425	300
chr1	56249	0.29772	56249	0.29772				860249	2220271	-0.45881		chr9	18449	5411022	9	0.59566	300		chr2	4949	235167	10	-2.24537	300
chr1	56549	0.41935	56549	0.41935				860549	2220571	-0.46689		chr9	18749	5411322	9	0.51687	300		chr2	5249	235467	9	-1.86008	300		chr13	184349	8507311	9	-0.18533	300
chr1	56849	0.36745	56849	0.36745				860849	2220871	-0.36879		chr9	19049	5411622	10	0.38456	300		chr2	5549	235767	10	-1.64433	300		chr13	184649	8507611	10	-1.83171	300
chr1	57149	0.15509	57149	0.15509				861149	2221171	-0.47146		chr9	19349	5411922	9	0.56642	300		chr2	5849	236067	9	-0.49553	300		chr13	184949	8507911	9	-2.6959	300
chr1	57449	0.06321	57449	0.06321				861449	2221471	-0.4363		chr9	19649	5412222	9	1.00015	300		chr2	643049	873267	10	-0.4238	300		chr13	185249	8508211	9	-2.46533	300
chr1	57749	0.05184	57749	0.05184				861749	2221771	-0.37077		chr9	19949	5412522	10	1.0217	300		chr2	643349	873567	9	-0.45004	300		chr13	185549	8508511	10	-2.94322	300
chr1	58049	0.21539	58049	0.21539				862049	2222071	-0.44301		chr9	20249	5412822	9	0.78506	300		chr2	643649	873867	9	-0.03581	300		chr13	185849	8508811	9	-1.66483	300
chr1	58349	0.22003	58349	0.22003				862349	2222371	-0.51319		chr9	20549	5413122	9	1.11433	300		chr2	643949	874167	10	-1.78231	300		chr13	186149	8509111	9	-1.92388	300
chr1	58649	0.03596	58649	0.03596				862649	2222671	-0.59336		chr9	20849	5413422	10	0.78908	300		chr2	644249	874467	9	-2.86118	300		chr13	186449	8509411	10	-1.9365	300
chr1	58949	-0.1482	58949	-0.1482				862949	2222971	-0.07854		chr9	21149	5413722	9	0.90957	300		chr2	644549	874767	10	-3.2824	300		chr13	186749	8509711	9	-1.90312	300
chr1	59249	-0.14201	59249	-0.14201				863249	2223271	-0.16846		chr9	21449	5414022	9	0.48653	300		chr2	644849	875067	9	-2.66764	300		chr13	187049	8510011	10	-1.73676	300
chr1	59549	0.05573	59549	0.05573				863549	2223571	-0.25607		chr9	21749	5414322	10	0.64816	300		chr2	811649	1041867	10	-0.4868	300		chr13	187349	8510311	9	-2.40463	300
chr1	59849	0.19357	59849	0.19357				863849	2223871	-0.45433		chr9	22049	5414622	9	0.04717	300		chr2	811949	1042167	9	-0.81433	300		chr13	187649	8510611	9	-2.83721	300
chr1	60149	0.12171	60149	0.12171				864149	2224171	-0.46879		chr9	22349	5414922	9	0.19382	300		chr2	812249	1042467	9	-0.78254	300		chr13	187949	8510911	10	-2.06618	300
chr1	60449	0.15439	60449	0.15439				864449	2224471	-0.694		chr9	22649	5415222	9	0.12654	300		chr2	812549	1042767	10	-0.25579	300		chr13	188249	8511211	9	-1.75968	300
chr1	60749	0.35017	60749	0.35017				864749	2224771	-0.37362		chr9	22949	5415522	9	0.46019	300		chr2	812849	1043067	9	0.09388	300		chr13	188549	8511511	9	-1.46313	300
chr1	61049	0.0578	61049	0.0578				865049	2225071	-0.4		chr9	23249	5415822	9	0.69389	300		chr2	813036	1043254	3	-0.32951	300		chr13	188849	8511811	10	-2.05311	300
chr1	61349	0.27864	61349	0.27864				865349	2225371	-0.58344		chr9	23549	5416122	10	1.14155	300		chr3	3449	1046851	9	-0.2768	300		chr13	189149	8512111	9	-2.10538	300
chr1	61649	0.03015	61649	0.03015				865649	2225671	-0.39924		chr9	23849	5416422	9	0.57603	300		chr3	3749	1047151	9	-0.38768	300		chr13	189449	8512411	10	-1.40594	300
chr1	61949	0.25251	61949	0.25251				865949	2225971	-0.5682		chr9	24149	5416722	9	0.64484	300		chr3	4049	1047451	10	-0.54723	300		chr13	189749	8512711	9	-0.37491	300
chr1	62249	-0.11959	62249	-0.11959				866249	2226271	-0.40852		chr9	24449	5417022	10	0.1904	300		chr3	4349	1047751	9	-1.04303	300		chr13	190049	8513011	9	-0.02979	300
chr1	62549	0.0255	62549	0.0255				866549	2226571	-0.5455		chr9	24749	5417322	9	0.02473	300		chr3	4649	1048051	9	-1.18759	300		chr13	195749	8518711	9	-0.0474	300
chr1	62849	-0.02579	62849	-0.02579				866849	2226871	-0.55249		chr9	25049	5417622	10	0.23434	300		chr3	4949	1048351	10	-1.63428	300		chr13	196049	8519011	10	0.03575	300
chr1	63149	0.0462	63149	0.0462				867149	2227171	-0.54591		chr9	205649	5598222	9	0.47762	300		chr3	5249	1048651	9	-1.11114	300		chr13	196349	8519311	9	-0.70692	300
chr1	63449	0.2356	63449	0.2356				867449	2227471	-0.60356		chr9	205949	5598522	10	0.89377	300		chr3	5549	1048951	10	-1.46465	300		chr13	196649	8519611	9	-1.12931	300
chr1	63749	0.25926	63749	0.25926				867749	2227771	-0.36304		chr9	206249	5598822	9	0.83828	300		chr3	5849	1049251	9	-0.87678	300		chr13	196949	8519911	10	-2.3168	300
chr1	64049	-0.1284	64049	-0.1284				868049	2228071	-0.46735		chr9	206549	5599122	9	0.56005	300		chr3	6149	1049551	9	-0.69101	300		chr13	197249	8520211	9	-2.64439	300
chr1	64349	-0.06409	64349	-0.06409				868349	2228371	-0.52201		chr9	206849	5599422	10	0.86424	300		chr3	6449	1049851	10	-1.27903	300		chr13	197549	8520511	9	-2.79295	300
chr1	64649	-0.18811	64649	-0.18811				868649	2228671	-0.47553		chr9	207149	5599722	9	0.68276	300		chr3	6749	1050151	9	-0.88073	300		chr13	197849	8520811	10	-2.75645	300
chr1	64949	0.09261	64949	0.09261				868949	2228971	-0.41669		chr9	207449	5600022	9	0.56466	300		chr3	7049	1050451	9	-0.44535	300		chr13	198149	8521111	9	-1.82038	300
chr1	65249	0.40956	65249	0.40956				869249	2229271	-0.78955		chr9	207749	5600322	10	0.94648	300		chr3	7349	1050751	10	-0.72542	300		chr13	198449	8521411	10	-1.8248	300
chr1	65549	0.55463	65549	0.55463				869549	2229571	-0.32657		chr9	208049	5600622	9	0.72311	300		chr3	7649	1051051	9	-0.78458	300		chr13	198749	8521711	9	-1.9141	300
chr1	65849	0.20529	65849	0.20529				869849	2229871	-0.3151		chr9	208349	5600922	10	0.4704	300		chr3	7949	1051351	10	-0.82784	300		chr13	199049	8522011	9	-1.56426	300
chr1	66149	0.14072	66149	0.14072				870149	2230171	-0.52536		chr9	208649	5601222	9	0.76046	300		chr3	8249	1051651	9	-0.88194	300		chr13	199349	8522311	10	-1.95029	300
chr1	66449	0.27584	66449	0.27584				870449	2230471	-0.44439		chr9	208949	5601522	9	0.48527	300		chr3	8549	1051951	9	-0.9239	300		chr13	199649	8522611	9	-2.68293	300
chr1	66749	0.20367	66749	0.20367				870749	2230771	-0.33411		chr9	209249	5601822	10	0.35665	300		chr3	8849	1052251	9	-1.08376	300		chr13	199949	8522911	9	-3.73553	300
chr1	67049	0.39012	67049	0.39012				871049	2231071	-0.48372		chr9	209549	5602122	9	0.67236	300		chr3	9149	1052551	10	-0.84394	300		chr13	200249	8523211	10	-1.88671	300
chr1	67349	0.53859	67349	0.53859				871349	2231371	-0.74509		chr9	209849	5602422	9	1.02604	300		chr3	9449	1052851	9	-0.8581	300		chr13	200549	8523511	9	-1.7595	300
chr1	67649	0.12364	67649	0.12364				871649	2231671	-0.51939		chr10	7049	5839500	9	1.1201	300		chr3	9749	1053151	9	-0.36057	300		chr13	200849	8523811	10	-1.68227	300
chr1	67949	-0.04375	67949	-0.04375				871949	2231971	-0.86086		chr10	7349	5839800	10	0.38347	300		chr3	10049	1053451	10	-0.92433	300		chr13	201149	8524111	9	-2.11807	300
chr1	68249	0.13234	68249	0.13234				872249	2232271	-1.30121		chr10	7649	5840100	9	0.1326	300		chr3	10349	1053751	9	-1.04994	300		chr13	201449	8524411	9	-1.96094	300
chr1	68549	0.10018	68549	0.10018				872549	2232571	-1.20023		chr10	7949	5840400	9	0.03506	300		chr3	10649	1054051	10	-0.78483	300		chr13	201749	8524711	10	-1.42549	300
chr1	68849	0.39913	68849	0.39913				872849	2232871	-1.33191		chr10	8249	5840700	10	0.01466	300		chr3	10949	1054351	9	-0.89566	300		chr13	202049	8525011	9	-0.84352	300
chr1	69149	0.60632	69149	0.60632				873149	2233171	-1.12429		chr10	8549	5841000	9	0.16869	300		chr3	11249	1054651	9	-0.84023	300		chr13	202349	8525311	9	-0.70089	300
chr1	69449	-0.02151	69449	-0.02151				873449	2233471	-1.1026		chr10	8849	5841300	9	0.6669	300		chr3	84149	1127551	10	-0.87552	300
chr1	69749	-0.55695	69749	-0.55695				873749	2233771	-1.04069		chr10	9149	5841600	10	0.70481	300		chr3	84449	1127851	9	-0.88207	300
chr1	70049	-0.52286	70049	-0.52286				874049	2234071	-1.34774		chr10	9449	5841900	9	0.41074	300		chr3	84749	1128151	9	-0.20154	300
chr1	70349	-0.54909	70349	-0.54909				874349	2234371	-1.22867		chr10	9749	5842200	10	0.48606	300		chr3	85049	1128451	10	-0.8609	300
chr1	70649	0.49443	70649	0.49443				874649	2234671	-1.39182		chr10	10049	5842500	9	0.87483	300		chr3	85349	1128751	9	-0.82842	300
chr1	70949	0.4985	70949	0.4985				874949	2234971	-1.16249		chr10	10349	5842800	9	1.16586	300		chr3	85649	1129051	10	-1.07045	300
chr1	71249	0.61109	71249	0.61109				875249	2235271	-1.02839		chr10	10649	5843100	10	1.25638	300		chr3	85949	1129351	9	-1.14814	300
chr1	71549	0.396	71549	0.396				875549	2235571	-1.26748		chr10	10949	5843400	9	1.01373	300		chr3	86249	1129651	9	-1.23251	300
chr1	71849	0.44792	71849	0.44792				875849	2235871	-1.2822		chr10	11249	5843700	9	1.17923	300		chr3	86549	1129951	10	-1.0762	300
chr1	72149	0.38641	72149	0.38641				876149	2236171	-1.2577		chr10	11549	5844000	10	1.32854	300		chr3	86849	1130251	9	-1.17979	300
chr1	72449	0.46277	72449	0.46277				876449	2236471	-1.88965		chr10	11849	5844300	9	1.29425	300		chr3	87149	1130551	9	-1.16996	300
chr1	72749	0.35023	72749	0.35023				876749	2236771	-1.82721		chr10	12149	5844600	10	1.32669	300		chr3	87449	1130851	10	-1.26354	300
chr1	73049	0.30846	73049	0.30846				877049	2237071	-1.45776		chr10	12449	5844900	9	1.1691	300		chr3	87749	1131151	9	-1.21413	300
chr1	73349	0.81509	73349	0.81509				877349	2237371	-1.2651		chr10	12749	5845200	9	0.57715	300		chr3	88049	1131451	10	-1.1806	300
chr1	73649	0.15404	73649	0.15404				877649	2237671	-0.90477		chr10	13049	5845500	10	0.62592	300		chr3	88349	1131751	9	-1.23339	300
chr1	73949	0.45967	73949	0.45967				877949	2237971	-0.05709		chr10	13349	5845800	9	0.81035	300		chr3	88649	1132051	9	-1.2739	300
chr1	74249	-0.30508	74249	-0.30508				878249	2238271	-0.84225		chr10	13649	5846100	9	0.72201	300		chr3	88949	1132351	10	-1.13229	300
chr1	74549	-0.05429	74549	-0.05429				878549	2238571	-0.94866		chr10	13949	5846400	10	0.84064	300		chr3	89249	1132651	9	-1.09619	300
chr1	74849	0.16177	74849	0.16177				878849	2238871	-1.47441		chr10	14249	5846700	9	0.82923	300		chr3	89549	1132951	9	-1.83191	300
chr1	75149	0.09186	75149	0.09186				879149	2239171	-1.92825		chr10	14549	5847000	10	0.98031	300		chr3	89849	1133251	9	-1.89375	300
chr1	75449	0.16931	75449	0.16931				879449	2239471	-2.03081		chr10	14849	5847300	9	1.07572	300		chr3	90149	1133551	10	-1.6044	300
chr1	75749	0.15888	75749	0.15888				879749	2239771	-1.59942		chr10	15149	5847600	9	0.7856	300		chr3	90449	1133851	9	-0.88245	300
chr1	76049	0.17678	76049	0.17678				880049	2240071	-1.92184		chr10	15449	5847900	10	0.67694	300		chr3	304049	1347451	9	-0.15049	300
chr1	76349	0.33746	76349	0.33746				880349	2240371	-2.0641		chr10	15749	5848200	9	0.74107	300		chr3	304349	1347751	9	-1.9095	300
chr1	76649	0.22057	76649	0.22057				880649	2240671	-2.96842		chr10	16049	5848500	9	1.12187	300		chr3	304649	1348051	10	-2.01184	300
chr1	76949	0.02087	76949	0.02087				880949	2240971	-1.74224		chr10	16349	5848800	10	1.13678	300		chr3	304949	1348351	9	-1.28471	300
chr1	77249	0.23578	77249	0.23578				881249	2241271	-1.88544		chr10	16649	5849100	9	1.11408	300		chr3	305249	1348651	9	-0.80135	300
chr1	77549	0.33081	77549	0.33081				881549	2241571	-1.82026		chr10	16949	5849400	10	1.03348	300		chr3	305549	1348951	10	-0.98518	300
chr1	77849	0.49819	77849	0.49819				881849	2241871	-1.84872		chr10	17249	5849700	9	0.97031	300		chr3	305849	1349251	9	-0.92836	300
chr1	78149	0.39813	78149	0.39813				882149	2242171	-1.84147		chr10	17549	5850000	9	0.98268	300		chr3	306149	1349551	10	-0.98444	300
chr1	78449	0.10605	78449	0.10605				882449	2242471	-1.98701		chr10	17849	5850300	10	1.13369	300		chr3	306449	1349851	9	-1.5072	300
chr1	78749	-0.04936	78749	-0.04936				882749	2242771	-2.83214		chr10	18149	5850600	9	0.91174	300		chr3	306749	1350151	9	-0.73357	300
chr1	79049	-0.574	79049	-0.574				883049	2243071	-2.47969		chr10	18449	5850900	9	0.5972	300		chr3	307049	1350451	10	-0.3321	300
chr1	79349	-0.04398	79349	-0.04398				883349	2243371	-2.55774		chr10	18749	5851200	10	0.67404	300		chr3	307349	1350751	9	0.68483	300
chr1	79649	0.41526	79649	0.41526				883649	2243671	-2.18177		chr10	19049	5851500	9	0.76454	300		chr3	307649	1351051	9	0.28411	300
chr1	79949	0.39533	79949	0.39533				883949	2243971	-1.0785		chr10	19349	5851800	10	0.6057	300		chr3	307949	1351351	10	0.149	300
chr1	80249	0.27678	80249	0.27678								chr10	19649	5852100	9	0.46103	300		chr3	308249	1351651	9	0.26591	300
chr1	80549	-0.0841	80549	-0.0841								chr10	19949	5852400	9	1.04132	300		chr3	308549	1351951	9	-0.14914	300
chr1	80849	-0.42885	80849	-0.42885								chr10	20249	5852700	10	0.88458	300		chr3	308849	1352251	10	-0.17917	300
chr1	81149	-0.16512	81149	-0.16512								chr10	20549	5853000	9	0.88425	300		chr3	309149	1352551	9	0.00975	300
chr1	81449	0.21102	81449	0.21102								chr10	20849	5853300	9	0.84364	300		chr3	309449	1352851	9	0.16289	300
chr1	81749	-0.05254	81749	-0.05254								chr10	21149	5853600	10	1.04206	300		chr3	309749	1353151	10	0.31573	300
chr1	82049	0.30818	82049	0.30818								chr10	21449	5853900	9	0.95379	300		chr3	310049	1353451	9	-0.40073	300
chr1	82349	0.4961	82349	0.4961								chr10	21749	5854200	10	1.16203	300		chr3	310349	1353751	10	-0.14398	300
chr1	82649	0.43675	82649	0.43675								chr10	22049	5854500	9	0.66139	300		chr3	310649	1354051	9	-0.06743	300
chr1	82949	0.18575	82949	0.18575								chr10	22349	5854800	9	0.44859	300		chr3	310949	1354351	9	-0.35269	300
chr1	83249	0.26614	83249	0.26614								chr10	22649	5855100	10	0.44488	300		chr3	311249	1354651	10	-0.86533	300
chr1	83549	-0.09248	83549	-0.09248								chr10	22949	5855400	9	0.06537	300		chr3	311549	1354951	9	-0.62983	300
chr1	83849	0.04154	83849	0.04154								chr10	23249	5855700	9	0.30405	300		chr3	311849	1355251	9	-1.08602	300
chr1	84149	0.71987	84149	0.71987								chr10	24749	5857200	9	1.10508	300		chr3	312149	1355551	10	-1.7933	300
chr1	84449	0.09536	84449	0.09536								chr10	25049	5857500	10	1.20687	300		chr3	312449	1355851	9	-0.88675	300
chr1	84749	0.10963	84749	0.10963								chr10	25349	5857800	9	1.10543	300		chr3	312749	1356151	10	-1.01103	300
chr1	85049	0.16504	85049	0.16504								chr10	25649	5858100	9	1.3472	300		chr3	313049	1356451	9	-1.51015	300
chr1	85349	-0.17611	85349	-0.17611								chr10	25949	5858400	10	1.00631	300		chr3	313349	1356751	9	-0.82848	300
chr1	85649	0.05505	85649	0.05505								chr10	26249	5858700	9	1.25779	300		chr3	313649	1357051	9	-0.25092	300
chr1	85949	-0.19513	85949	-0.19513								chr10	26549	5859000	9	1.34053	300		chr3	313949	1357351	10	-0.40218	300
chr1	86249	0.31472	86249	0.31472								chr10	26849	5859300	10	1.038	300		chr3	314249	1357651	9	-0.05264	300
chr1	86549	0.1485	86549	0.1485								chr10	27149	5859600	9	0.92828	300		chr3	314549	1357951	10	-0.59675	300
chr1	86849	-0.27392	86849	-0.27392								chr10	27449	5859900	10	1.25208	300		chr3	314849	1358251	9	-0.42925	300
chr1	87149	0.08501	87149	0.08501								chr10	27749	5860200	9	1.18286	300		chr3	315149	1358551	9	-0.74278	300
chr1	87449	0.28356	87449	0.28356								chr10	28049	5860500	9	0.61971	300		chr3	315449	1358851	10	-1.27414	300
chr1	87749	0.10656	87749	0.10656								chr10	28349	5860800	10	0.71939	300		chr3	315749	1359151	9	-0.48768	300
chr1	88049	0.25851	88049	0.25851								chr10	28649	5861100	9	0.42275	300		chr3	316049	1359451	9	-0.16025	300
chr1	88349	0.56226	88349	0.56226								chr10	28949	5861400	9	0.56181	300		chr4	149	1360171	10	0.05629	300
chr1	88649	0.58287	88649	0.58287								chr10	712349	6544800	9	0.15594	300		chr4	449	1360471	9	-0.08763	300
chr1	88949	0.50128	88949	0.50128								chr10	712649	6545100	10	0.77411	300		chr4	749	1360771	10	-0.29551	300
chr1	89249	0.18924	89249	0.18924								chr10	712949	6545400	9	0.46586	300		chr4	1049	1361071	9	-0.59354	300
chr1	89549	0.23601	89549	0.23601								chr10	713249	6545700	9	0.54307	300		chr4	1349	1361371	9	-0.62016	300
chr1	89849	0.33594	89849	0.33594								chr10	713549	6546000	10	1.33856	300		chr4	1649	1361671	10	-0.22467	300
chr1	90149	0.37153	90149	0.37153								chr10	713849	6546300	9	0.49524	300		chr4	1949	1361971	9	-0.50535	300
chr1	90449	0.07255	90449	0.07255								chr10	714149	6546600	9	0.46212	300		chr4	2249	1362271	9	-0.04908	300
chr1	90749	0.37102	90749	0.37102								chr12	453149	7698177	9	0.39099	300		chr4	2549	1362571	10	-0.41182	300
chr1	91049	-0.15768	91049	-0.15768								chr12	453449	7698477	9	0.64753	300		chr4	2849	1362871	9	-0.18035	300
chr1	91349	0.12099	91349	0.12099								chr12	453749	7698777	10	0.74044	300		chr4	3149	1363171	10	-0.70359	300
chr1	91649	0.05231	91649	0.05231								chr12	454049	7699077	9	0.82059	300		chr4	3449	1363471	9	-0.41345	300
chr1	91949	-0.26322	91949	-0.26322								chr12	454349	7699377	10	0.4644	300		chr4	3749	1363771	9	-0.83424	300
chr1	92249	-0.13503	92249	-0.13503								chr12	454649	7699677	9	0.36167	300		chr4	4049	1364071	9	-1.25125	300
chr1	92549	-0.10917	92549	-0.10917								chr12	454949	7699977	9	0.57884	300		chr4	4349	1364371	10	-0.68939	300
chr1	92849	-0.20241	92849	-0.20241								chr12	455249	7700277	10	0.70598	300		chr4	4649	1364671	9	-0.684	300
chr1	93149	0.05511	93149	0.05511								chr12	455549	7700577	8	0.60417	300		chr4	4949	1364971	9	-0.98277	300
chr1	93449	0.36855	93449	0.36855								chr12	455849	7700877	10	0.67239	300		chr4	5249	1365271	10	-0.47408	300
chr1	93749	0.35463	93749	0.35463								chr12	456149	7701177	9	0.53593	300		chr4	5549	1365571	9	-0.67771	300
chr1	94049	0.53042	94049	0.53042								chr12	456449	7701477	9	0.67081	300		chr4	5849	1365871	10	-0.90767	300
chr1	94349	0.30929	94349	0.30929								chr12	456749	7701777	10	0.46647	300		chr4	6149	1366171	9	-0.75835	300
chr1	94649	0.21819	94649	0.21819								chr12	457049	7702077	9	0.68355	300		chr4	6449	1366471	9	-0.42874	300
chr1	94949	-0.33931	94949	-0.33931								chr12	457349	7702377	9	0.52935	300		chr4	6749	1366771	10	-0.60089	300
chr1	95249	-0.75418	95249	-0.75418								chr12	457649	7702677	9	0.32988	300		chr4	7049	1367071	9	-0.70318	300
chr1	95549	0.02792	95549	0.02792								chr12	457949	7702977	10	0.78922	300		chr4	7349	1367371	9	-0.74623	300
chr1	95849	0.20012	95849	0.20012								chr12	458249	7703277	9	1.00769	300		chr4	7649	1367671	10	-0.74297	300
chr1	96149	0.13877	96149	0.13877								chr12	458549	7703577	9	0.46511	300		chr4	7949	1367971	9	-1.03096	300
chr1	96449	0.06101	96449	0.06101								chr12	458849	7703877	10	0.30044	300		chr4	8249	1368271	10	-1.01015	300
chr1	96749	0.24572	96749	0.24572								chr12	459149	7704177	9	-0.06294	300		chr4	8549	1368571	9	-0.74215	300
chr1	97049	0.00786	97049	0.00786								chr12	459449	7704477	9	0.43098	300		chr4	8849	1368871	9	-0.81556	300
chr1	97349	-0.04496	97349	-0.04496								chr12	459749	7704777	9	0.28794	300		chr4	9149	1369171	10	-1.00523	300
chr1	97649	-0.13219	97649	-0.13219								chr12	460049	7705077	8	0.07348	300		chr4	9449	1369471	9	-0.96794	300
chr1	97949	-0.13588	97949	-0.13588								chr12	460349	7705377	9	0.22993	300		chr4	9749	1369771	9	-1.08856	300
chr1	98249	-0.38705	98249	-0.38705								chr12	460649	7705677	8	0.53918	300		chr4	10049	1370071	10	-0.83993	300
chr1	98549	-0.02992	98549	-0.02992								chr12	460949	7705977	9	0.72594	300		chr4	10349	1370371	9	-0.74265	300
chr1	98849	0.07089	98849	0.07089								chr12	461249	7706277	10	0.85516	300		chr4	10649	1370671	9	-0.74364	300
chr1	99149	0.69169	99149	0.69169								chr12	461549	7706577	9	0.57232	300		chr4	10949	1370971	10	-0.85462	300
chr1	99449	1.80616	99449	1.80616								chr12	461849	7706877	9	0.58455	300		chr4	11249	1371271	9	-0.61659	300
chr1	99749	0.73394	99749	0.73394								chr12	462149	7707177	10	0.56578	300		chr4	11549	1371571	10	-0.96475	300
chr1	100049	-0.01941	100049	-0.01941								chr12	462449	7707477	9	0.55822	300		chr4	11849	1371871	9	-0.07869	300
chr1	100349	0.07956	100349	0.07956								chr12	462749	7707777	10	0.58697	300		chr4	12149	1372171	9	-0.06507	300
chr1	100649	0.24516	100649	0.24516								chr12	463049	7708077	9	0.79152	300		chr4	12449	1372471	10	-0.26186	300
chr1	100949	0.23665	100949	0.23665								chr12	463349	7708377	9	0.49827	300		chr4	12749	1372771	9	-0.74608	300
chr1	101249	0.04775	101249	0.04775								chr12	463649	7708677	10	0.52706	300		chr4	13049	1373071	9	-0.6604	300
chr1	101549	0.24858	101549	0.24858								chr12	463949	7708977	9	0.31536	300		chr4	13349	1373371	10	-0.95637	300
chr1	101849	0.23785	101849	0.23785								chr12	464249	7709277	9	0.49118	300		chr4	13649	1373671	9	-0.8529	300
chr1	102149	0.07388	102149	0.07388								chr12	464549	7709577	9	0.51873	300		chr4	13949	1373971	10	-0.74712	300
chr1	102449	0.13567	102449	0.13567								chr12	464849	7709877	9	0.54733	300		chr4	14249	1374271	9	-0.97059	300
chr1	102749	-0.15014	102749	-0.15014								chr12	465149	7710177	10	0.68831	300		chr4	14549	1374571	9	-1.0725	300
chr1	103049	-0.31431	103049	-0.31431								chr12	465449	7710477	9	0.63402	300		chr4	14849	1374871	10	-1.08204	300
chr1	103349	0.0918	103349	0.0918								chr12	465749	7710777	9	0.4472	300		chr4	15149	1375171	9	-0.6626	300
chr1	103649	0.2654	103649	0.2654								chr12	466049	7711077	10	0.6015	300		chr4	15449	1375471	9	-1.19868	300
chr1	103949	0.01392	103949	0.01392								chr12	466349	7711377	9	0.70163	300		chr4	15749	1375771	10	-0.79604	300
chr1	104249	-0.00962	104249	-0.00962								chr12	466649	7711677	10	0.39095	300		chr4	16049	1376071	9	-0.42029	300
chr1	104549	0.2087	104549	0.2087								chr12	466949	7711977	9	0.71826	300		chr4	383549	1743571	10	-0.36169	300
chr1	104849	0.03844	104849	0.03844								chr12	467249	7712277	9	0.91484	300		chr4	383849	1743871	9	0.14582	300
chr1	105149	0.14283	105149	0.14283								chr12	467549	7712577	9	0.64335	300		chr4	384149	1744171	10	-2.04556	300
chr1	105449	0.18588	105449	0.18588								chr12	467849	7712877	9	0.47181	300		chr4	384449	1744471	9	-1.2567	300
chr1	105749	0.0168	105749	0.0168								chr12	468149	7713177	10	0.35465	300		chr4	384749	1744771	9	-0.42896	300
chr1	106049	0.19129	106049	0.19129								chr12	468449	7713477	9	0.36909	300		chr4	385049	1745071	10	-1.28293	300
chr1	106349	0.13372	106349	0.13372								chr12	468749	7713777	9	0.37136	300		chr4	521249	1881271	10	-0.75439	300
chr1	106649	0.26583	106649	0.26583								chr14	751349	9998985	10	0.57769	300		chr4	521549	1881571	9	-0.79199	300
chr1	106949	0.21498	106949	0.21498								chr14	751649	9999285	9	1.31627	300		chr4	521849	1881871	9	0.04026	300
chr1	107249	0.26167	107249	0.26167								chr14	751949	9999585	9	0.77527	300		chr4	522149	1882171	10	0.41637	300
chr1	107549	0.08438	107549	0.08438								chr14	752249	9999885	10	0.40374	300		chr4	522449	1882471	9	0.19266	300
chr1	107849	0.11649	107849	0.11649								chr14	752549	10000185	9	0.82167	300		chr4	522749	1882771	10	-1.13321	300
chr1	108149	0.04254	108149	0.04254								chr14	752849	10000485	10	0.78518	300		chr4	523049	1883071	9	-0.93581	300
chr1	108449	0.16187	108449	0.16187								chr14	753149	10000785	9	0.27982	300		chr4	523349	1883371	9	-1.83092	300
chr1	108749	-0.12189	108749	-0.12189								chr15	22649	10054618	9	0.80064	300		chr4	523649	1883671	10	-1.81011	300
chr1	109049	0.14314	109049	0.14314								chr15	22949	10054918	10	1.02393	300		chr4	523949	1883971	9	-1.33137	300
chr1	109349	0.26099	109349	0.26099								chr15	23249	10055218	9	0.92269	300		chr4	524249	1884271	9	-0.63942	300
chr1	109649	0.18513	109649	0.18513								chr15	23549	10055518	9	1.31168	300		chr4	524549	1884571	10	-3.10474	300
chr1	109949	0.29559	109949	0.29559								chr15	23849	10055818	10	0.76276	300		chr4	524849	1884871	9	-3.66252	300
chr1	110249	0.07674	110249	0.07674								chr15	24149	10056118	9	0.67534	300		chr4	525149	1885171	9	-3.30893	300
chr1	110549	0.31134	110549	0.31134								chr15	24449	10056418	10	0.30766	300		chr4	525449	1885471	10	-2.28145	300
chr1	110849	0.09625	110849	0.09625								chr15	24749	10056718	9	0.29088	300		chr4	525749	1885771	9	-2.3645	300
chr1	111149	0.04357	111149	0.04357								chr15	25049	10057018	9	0.15155	300		chr4	526049	1886071	9	-1.64791	300
chr1	111449	0.12576	111449	0.12576								chr15	25349	10057318	10	0.61135	300		chr4	526349	1886371	10	-1.11074	300
chr1	111749	0.44175	111749	0.44175								chr15	25649	10057618	9	0.97843	300		chr4	526649	1886671	9	-0.65443	300
chr1	112049	0.06067	112049	0.06067								chr15	25949	10057918	9	0.8009	300		chr4	526949	1886971	10	-0.98335	300
chr1	112349	0.34198	112349	0.34198								chr15	26249	10058218	10	1.0498	300		chr4	527249	1887271	9	-1.53055	300
chr1	112649	0.38562	112649	0.38562								chr15	26549	10058518	9	0.88899	300		chr4	527549	1887571	9	-2.09792	300
chr1	112949	0.32912	112949	0.32912								chr15	26849	10058818	10	0.73276	300		chr4	527849	1887871	9	-2.31342	300
chr1	113249	0.30158	113249	0.30158								chr15	27149	10059118	9	0.52842	300		chr4	528149	1888171	10	-1.79699	300
chr1	113549	0.19126	113549	0.19126								chr15	27449	10059418	9	0.82195	300		chr4	528449	1888471	9	-1.53859	300
chr1	113849	0.78918	113849	0.78918								chr15	27749	10059718	9	0.13688	300		chr4	528749	1888771	9	-2.55037	300
chr1	114149	0.63774	114149	0.63774								chr15	28049	10060018	10	0.20814	300		chr4	529049	1889071	10	-3.15025	300
chr1	114449	0.5228	114449	0.5228								chr15	28349	10060318	9	0.0735	300		chr4	529349	1889371	9	-2.69141	300
chr1	114749	-0.13118	114749	-0.13118								chr15	28649	10060618	9	0.31152	300		chr4	529649	1889671	10	-3.21004	300
chr1	115049	0.10775	115049	0.10775								chr15	28949	10060918	10	0.37174	300		chr4	529949	1889971	9	-3.78496	300
chr1	115349	0.31877	115349	0.31877								chr15	29249	10061218	9	1.03243	300		chr4	530249	1890271	9	-3.28548	300
chr1	115649	0.31656	115649	0.31656								chr15	29549	10061518	9	1.07895	300		chr4	530549	1890571	10	-3.4553	300
chr1	115949	0.31662	115949	0.31662								chr15	29849	10061818	10	1.16399	300		chr4	530849	1890871	9	-3.23161	300
chr1	116249	-0.06296	116249	-0.06296								chr15	30149	10062118	9	1.46693	300		chr4	531149	1891171	9	-2.99806	300
chr1	116549	-0.51666	116549	-0.51666								chr15	30449	10062418	9	1.29873	300		chr4	531449	1891471	10	-1.8652	300
chr1	116849	-0.05369	116849	-0.05369								chr15	30749	10062718	10	1.59356	300		chr4	531749	1891771	9	-2.73546	300
chr1	117149	0.08775	117149	0.08775								chr15	31049	10063018	9	1.80056	300		chr4	532049	1892071	10	-1.65365	300
chr1	117449	-0.17267	117449	-0.17267								chr15	31349	10063318	10	0.19129	300		chr4	532349	1892371	9	-1.60577	300
chr1	117749	-0.10881	117749	-0.10881								chr16	921749	12045009	10	0.19017	300		chr4	532649	1892671	9	-2.90053	300
chr1	118049	0.11272	118049	0.11272								chr16	922049	12045309	9	1.37898	300		chr4	532949	1892971	10	-2.95596	300
chr1	118349	0.56686	118349	0.56686								chr16	922349	12045609	10	1.03612	300		chr4	533249	1893271	9	-2.199	300
chr1	118649	0.36152	118649	0.36152								chr16	922649	12045909	9	1.20247	300		chr4	533549	1893571	9	-3.07588	300
chr1	118949	0.40068	118949	0.40068								chr16	922949	12046209	9	1.30905	300		chr4	533849	1893871	10	-3.67085	300
chr1	119249	0.36601	119249	0.36601								chr16	923249	12046509	9	1.05489	300		chr4	534149	1894171	9	-3.56178	300
chr1	119549	0.22858	119549	0.22858								chr16	923549	12046809	10	0.89215	300		chr4	534449	1894471	10	-3.53556	300
chr1	119849	0.15227	119849	0.15227								chr16	923849	12047109	9	0.90576	300		chr4	534749	1894771	9	-3.11188	300
chr1	120149	0.07858	120149	0.07858								chr16	924149	12047409	9	0.63244	300		chr4	535049	1895071	9	-2.87169	300
chr1	120449	0.17717	120449	0.17717								chr16	924449	12047709	10	1.21222	300		chr4	535349	1895371	10	-1.95123	300
chr1	120749	0.30575	120749	0.30575								chr16	924749	12048009	9	1.35003	300		chr4	535649	1895671	9	-2.63646	300
chr1	121049	0.20839	121049	0.20839								chr16	925049	12048309	10	1.15736	300		chr4	535949	1895971	9	-1.46339	300
chr1	121349	0.23791	121349	0.23791								chr16	925349	12048609	9	1.27597	300		chr4	536249	1896271	10	-1.67093	300
chr1	121649	0.32831	121649	0.32831								chr16	925649	12048909	9	1.063	300		chr4	536549	1896571	9	-2.92792	300
chr1	121949	-0.02032	121949	-0.02032								chr16	925949	12049209	10	1.18479	300		chr4	536849	1896871	9	-3.1327	300
chr1	122249	-0.00727	122249	-0.00727								chr16	926249	12049509	9	0.89509	300		chr4	537149	1897171	10	-2.32234	300
chr1	122549	-0.14175	122549	-0.14175								chr16	926549	12049809	9	1.02873	300		chr4	537449	1897471	9	-3.46957	300
chr1	122849	0.11128	122849	0.11128								chr16	926849	12050109	10	1.08784	300		chr4	537749	1897771	10	-3.52494	300
chr1	123149	0.24101	123149	0.24101								chr16	927149	12050409	9	1.25116	300		chr4	538049	1898071	9	-3.32009	300
chr1	123449	0.06278	123449	0.06278								chr16	927449	12050709	10	1.21042	300		chr4	538349	1898371	9	-0.4238	300
chr1	123749	0.28018	123749	0.28018								chr16	927749	12051009	9	1.00466	300		chr4	1158449	2518471	10	-0.44859	300
chr1	124049	0.22923	124049	0.22923								chr16	928049	12051309	9	1.35658	300		chr4	1158749	2518771	9	-0.22289	300
chr1	124349	0.34399	124349	0.34399								chr16	928349	12051609	10	0.86384	300		chr4	1159049	2519071	9	-0.79673	300
chr1	124649	0.30141	124649	0.30141								chr16	928649	12051909	9	1.09081	300		chr4	1159349	2519371	10	-0.20471	300
chr1	124949	0.46371	124949	0.46371								chr16	928949	12052209	9	1.17002	300		chr4	1159649	2519671	9	-0.36245	300
chr1	125249	0.0318	125249	0.0318								chr16	929249	12052509	10	1.34565	300		chr4	1159949	2519971	10	-0.29954	300
chr1	125549	0.23723	125549	0.23723								chr16	929549	12052809	9	0.09444	300		chr4	1160249	2520271	9	-0.81885	300
chr1	125849	0.23837	125849	0.23837								chr16	929849	12053109	10	0.86293	300		chr4	1160549	2520571	9	-0.76213	300
chr1	126149	-0.01165	126149	-0.01165								chr16	930149	12053409	9	-0.09847	300		chr4	1160849	2520871	10	-0.62674	300
chr1	126449	0.17399	126449	0.17399								chr16	930449	12053709	9	0.98802	300		chr4	1210349	2570371	9	-3.57436	300
chr1	126749	0.07784	126749	0.07784								chr16	930749	12054009	10	1.1035	300		chr4	1210649	2570671	10	-1.87701	300
chr1	127049	-0.17082	127049	-0.17082								chr16	931049	12054309	9	0.27568	300		chr4	1210949	2570971	9	-1.45231	300
chr1	127349	-0.27969	127349	-0.27969								chr16	931349	12054609	9	0.87783	300		chr4	1211249	2571271	10	-1.38868	300
chr1	127649	0.03898	127649	0.03898								chr16	931649	12054909	10	1.19721	300		chr4	1211549	2571571	9	-2.05543	300
chr1	127949	0.15048	127949	0.15048								chr16	931949	12055209	9	1.20727	300		chr4	1211849	2571871	9	-1.72823	300
chr1	128249	0.59475	128249	0.59475								chr16	932249	12055509	10	1.487	300		chr4	1212149	2572171	10	-1.51857	300
chr1	128549	0.34602	128549	0.34602								chr16	932549	12055809	9	1.66537	300		chr4	1212449	2572471	9	-0.75797	300
chr1	128849	-0.41439	128849	-0.41439								chr16	932849	12056109	9	1.33421	300		chr4	1525649	2885671	10	-1.50624	300
chr1	129149	0.18922	129149	0.18922								chr16	933149	12056409	10	1.2784	300		chr4	1525949	2885971	9	-1.87379	300
chr1	129449	0.23566	129449	0.23566								chr16	933449	12056709	9	0.93114	300		chr4	1526249	2886271	9	-2.14643	300
chr1	129749	0.18254	129749	0.18254								chr16	933749	12057009	9	1.01403	300		chr4	1526549	2886571	10	-2.30812	300
chr1	130049	0.12209	130049	0.12209								chr16	934049	12057309	10	1.06112	300		chr4	1526849	2886871	9	-2.43631	300
chr1	130349	-0.01074	130349	-0.01074								chr16	934349	12057609	9	1.27451	300		chr4	1527149	2887171	9	-2.1749	300
chr1	130649	0.04286	130649	0.04286								chr16	934649	12057909	10	0.61782	300		chr4	1527449	2887471	10	-2.3992	300
chr1	130949	0.148	130949	0.148								chr16	934949	12058209	9	0.6148	300		chr4	1527749	2887771	9	-2.47453	300
chr1	131249	0.44114	131249	0.44114								chr16	935249	12058509	9	0.34332	300		chr4	1528049	2888071	10	-2.34204	300
chr1	131549	0.6813	131549	0.6813								chr16	935549	12058809	10	1.07907	300		chr4	1528349	2888371	9	-2.16077	300
chr1	131849	0.51477	131849	0.51477								chr16	935849	12059109	9	1.22462	300		chr4	1528649	2888671	9	-3.11714	300
chr1	132149	0.30253	132149	0.30253								chr16	936149	12059409	9	1.10283	300		chr4	1528949	2888971	10	-3.11501	300
chr1	132449	0.2573	132449	0.2573								chr16	936449	12059709	10	0.808	300		chr4	1529249	2889271	9	-3.01305	300
chr1	132749	0.04419	132749	0.04419								chr16	936749	12060009	9	0.67147	300		chr4	1529549	2889571	9	-2.77864	300
chr1	133049	-0.21397	133049	-0.21397								chr16	937049	12060309	10	1.18369	300		chr4	1529849	2889871	10	-2.98582	300
chr1	133349	-0.08244	133349	-0.08244								chr16	937349	12060609	9	0.94541	300		chr4	1530149	2890171	9	-3.31449	300
chr1	133649	0.09701	133649	0.09701								chr16	937649	12060909	9	0.68682	300		chr4	1530449	2890471	10	-3.05608	300
chr1	133949	0.24233	133949	0.24233								chr16	937949	12061209	10	0.62363	300		chr4	1530749	2890771	9	-2.52651	300
chr1	134249	0.2353	134249	0.2353								chr16	938249	12061509	9	0.80388	300		chr4	1531049	2891071	9	-2.55973	300
chr1	134549	-0.00463	134549	-0.00463								chr16	938549	12061809	9	1.32575	300		chr4	1531349	2891371	10	-2.22656	300
chr1	134849	-0.14377	134849	-0.14377								chr16	938849	12062109	10	1.36747	300		chr4	1531649	2891671	9	-1.97955	300
chr1	135149	0.03543	135149	0.03543								chr16	939149	12062409	8	0.84574	300		chr4	1531821	2891843	2	-2.12152	300
chr1	135449	-0.14556	135449	-0.14556								chr16	939449	12062709	9	1.39398	300		chr5	149	2892104	10	-1.80883	300
chr1	135749	0.10598	135749	0.10598								chr16	939749	12063009	10	1.24534	300		chr5	449	2892404	9	-1.47574	300
chr1	136049	0.04902	136049	0.04902								chr16	940049	12063309	9	1.43227	300		chr5	749	2892704	10	-2.32214	300
chr1	136349	0.42008	136349	0.42008								chr16	940349	12063609	9	1.34309	300		chr5	1049	2893004	9	-2.2906	300
chr1	136649	0.43479	136649	0.43479								chr16	940649	12063909	10	1.27457	300		chr5	1349	2893304	9	-2.46532	300
chr1	136949	0.09438	136949	0.09438								chr16	940949	12064209	9	1.27025	300		chr5	1649	2893604	10	-2.66119	300
chr1	137249	0.19487	137249	0.19487								chr16	941249	12064509	10	0.96563	300		chr5	1949	2893904	9	-3.17785	300
chr1	137549	0.15566	137549	0.15566								chr16	941549	12064809	9	0.77787	300		chr5	2249	2894204	9	-2.75042	300
chr1	137849	-0.01687	137849	-0.01687								chr16	941849	12065109	9	1.2001	300		chr5	2549	2894504	10	-2.84312	300
chr1	138149	-0.02695	138149	-0.02695								chr16	942149	12065409	10	0.21288	300		chr5	2849	2894804	9	-2.64629	300
chr1	138449	-0.03366	138449	-0.03366															chr5	3149	2895104	10	-2.81666	300
chr1	138749	-0.14753	138749	-0.14753															chr5	3449	2895404	9	-2.96788	300
chr1	139049	0.09653	139049	0.09653															chr5	3749	2895704	9	-2.26908	300
chr1	139349	0.16053	139349	0.16053															chr5	4049	2896004	10	-2.24669	300
chr1	139649	0.54858	139649	0.54858															chr5	4349	2896304	9	-2.40201	300
chr1	139949	0.12582	139949	0.12582															chr5	4649	2896604	9	-2.22153	300
chr1	140249	0.54512	140249	0.54512															chr5	4949	2896904	10	-2.51867	300
chr1	140549	0.40277	140549	0.40277															chr5	5249	2897204	9	-2.60822	300
chr1	140849	0.53217	140849	0.53217															chr5	5549	2897504	10	-2.15615	300
chr1	141149	0.36401	141149	0.36401															chr5	5849	2897804	9	-2.05435	300
chr1	141449	0.36814	141449	0.36814															chr5	6149	2898104	9	-1.89826	300
chr1	141749	0.40266	141749	0.40266															chr5	6449	2898404	10	-0.28917	300
chr1	142049	0.46946	142049	0.46946															chr5	6749	2898704	9	-0.43754	300
chr1	142349	0.38413	142349	0.38413															chr5	7049	2899004	9	-0.27099	300
chr1	142649	0.38449	142649	0.38449															chr5	135749	3027704	9	-0.87275	300
chr1	142949	0.76789	142949	0.76789															chr5	435749	3327704	9	-0.54438	300
chr1	143249	0.57109	143249	0.57109															chr5	436049	3328004	10	-0.82753	300
chr1	143549	0.34571	143549	0.34571															chr5	436349	3328304	9	-0.31302	300
chr1	143849	0.27717	143849	0.27717															chr5	570449	3462404	9	-0.73634	300
chr1	144149	0.29965	144149	0.29965															chr5	570749	3462704	9	-1.60705	300
chr1	144449	0.20259	144449	0.20259															chr5	571049	3463004	10	-2.21817	300
chr1	144749	0.11352	144749	0.11352															chr5	571349	3463304	9	-2.22143	300
chr1	145049	0.17009	145049	0.17009															chr5	571649	3463604	9	-2.46425	300
chr1	145349	0.31023	145349	0.31023															chr5	571949	3463904	10	-2.66387	300
chr1	145649	0.2979	145649	0.2979															chr5	572249	3464204	9	-2.26512	300
chr1	145949	0.18154	145949	0.18154															chr5	572549	3464504	10	-2.51493	300
chr1	146249	0.2926	146249	0.2926															chr5	572849	3464804	9	-2.44138	300
chr1	146549	0.30802	146549	0.30802															chr5	573149	3465104	9	-2.10917	300
chr1	146849	0.37548	146849	0.37548															chr5	573449	3465404	10	-2.94285	300
chr1	147149	0.30697	147149	0.30697															chr5	573749	3465704	9	-3.08543	300
chr1	147449	-0.01115	147449	-0.01115															chr5	574049	3466004	9	-2.83445	300
chr1	147749	-0.08417	147749	-0.08417															chr5	574349	3466304	10	-2.80553	300
chr1	148049	0.13859	148049	0.13859															chr5	574649	3466604	9	-2.88982	300
chr1	148349	0.02571	148349	0.02571															chr5	574949	3466904	10	-3.18611	300
chr1	148649	0.21895	148649	0.21895															chr5	575249	3467204	9	-3.05999	300
chr1	148949	0.13654	148949	0.13654															chr5	575549	3467504	9	-2.61265	300
chr1	149249	0.36	149249	0.36															chr5	575849	3467804	10	-2.54672	300
chr1	149549	0.5698	149549	0.5698															chr5	576149	3468104	9	-2.39299	300
chr1	149849	0.52628	149849	0.52628															chr5	576449	3468404	9	-2.02556	300
chr1	150149	0.25474	150149	0.25474															chr5	576697	3468652	7	-1.91983	300
chr1	150449	0.1232	150449	0.1232															chr6	149	3468978	10	-2.53536	300
chr1	150749	0.12366	150749	0.12366															chr6	449	3469278	9	-2.51199	300
chr1	151049	0.25691	151049	0.25691															chr6	749	3469578	10	-2.54163	300
chr1	151349	0.39495	151349	0.39495															chr6	1049	3469878	9	-3.32353	300
chr1	151649	0.49643	151649	0.49643															chr6	1349	3470178	9	-3.12663	300
chr1	151949	0.66356	151949	0.66356															chr6	1649	3470478	10	-2.66211	300
chr1	152249	0.79456	152249	0.79456															chr6	1949	3470778	9	-2.7516	300
chr1	152549	0.43102	152549	0.43102															chr6	2249	3471078	9	-2.90937	300
chr1	152849	0.25474	152849	0.25474															chr6	2549	3471378	10	-3.02301	300
chr1	153149	0.0053	153149	0.0053															chr6	2849	3471678	9	-3.13847	300
chr1	153449	0.06329	153449	0.06329															chr6	3149	3471978	10	-2.65338	300
chr1	153749	0.01996	153749	0.01996															chr6	3449	3472278	9	-2.40229	300
chr1	154049	0.25684	154049	0.25684															chr6	3749	3472578	9	-2.23947	300
chr1	154349	0.31493	154349	0.31493															chr6	4049	3472878	10	-1.93324	300
chr1	154649	0.39548	154649	0.39548															chr6	4349	3473178	9	-1.97212	300
chr1	154949	0.22217	154949	0.22217															chr6	4649	3473478	9	-0.79276	300
chr1	155249	0.15148	155249	0.15148															chr6	267149	3735978	10	-3.04559	300
chr1	155549	0.11607	155549	0.11607															chr6	267449	3736278	9	-3.95952	300
chr1	155849	0.15727	155849	0.15727															chr6	267749	3736578	9	-4.14377	300
chr1	156149	0.09406	156149	0.09406															chr6	268049	3736878	10	-4.40423	300
chr1	156449	0.28196	156449	0.28196															chr6	268349	3737178	9	-4.81034	300
chr1	156749	0.19476	156749	0.19476															chr6	268649	3737478	9	-3.92277	300
chr1	157049	0.19666	157049	0.19666															chr6	268949	3737778	10	-3.81287	300
chr1	157349	0.03822	157349	0.03822															chr6	269249	3738078	9	-3.20159	300
chr1	157649	0.24772	157649	0.24772															chr6	269549	3738378	9	-2.91589	300
chr1	157949	0.33701	157949	0.33701															chr6	269849	3738678	10	-1.70107	300
chr1	158249	0.33334	158249	0.33334															chr6	270043	3738872	3	-1.06278	300
chr1	158549	0.1601	158549	0.1601															chr7	1049	3740039	9	-1.17355	300
chr1	158849	0.35758	158849	0.35758															chr7	1349	3740339	9	-2.33435	300
chr1	159149	0.08241	159149	0.08241															chr7	1649	3740639	10	-3.36585	300
chr1	159449	-0.02916	159449	-0.02916															chr7	1949	3740939	9	-3.5412	300
chr1	159749	-0.27202	159749	-0.27202															chr7	2249	3741239	9	-2.89871	300
chr1	160049	-0.11408	160049	-0.11408															chr7	2549	3741539	10	-1.98571	300
chr1	160349	-0.55987	160349	-0.55987															chr7	2849	3741839	9	-4.5533	300
chr1	160649	-1.4537	160649	-1.4537															chr7	3149	3742139	9	-3.01638	300
chr1	160949	-1.55869	160949	-1.55869															chr7	3449	3742439	10	-3.69318	300
chr1	161249	-1.9719	161249	-1.9719															chr7	3749	3742739	9	-4.83032	300
chr1	161549	-1.99546	161549	-1.99546															chr7	4049	3743039	10	-5.08887	300
chr1	161849	-1.9668	161849	-1.9668															chr7	4349	3743339	9	-4.98438	300
chr1	162149	-1.80094	162149	-1.80094															chr7	4649	3743639	9	-5.0876	300
chr1	162449	-3.06635	162449	-3.06635															chr7	4949	3743939	10	-5.63175	300
chr1	162749	-2.88669	162749	-2.88669															chr7	5249	3744239	9	-5.13006	300
chr1	163049	-2.23317	163049	-2.23317															chr7	5549	3744539	9	-4.30796	300
chr1	163349	-1.87361	163349	-1.87361															chr7	5849	3744839	10	-2.86179	300
chr1	163649	-1.81262	163649	-1.81262															chr7	6149	3745139	9	-1.02336	300
chr1	163949	-1.82853	163949	-1.82853															chr7	320249	4059239	9	-0.12725	300
chr1	164249	-1.95372	164249	-1.95372															chr7	320549	4059539	10	-0.10842	300
chr1	164549	-2.56398	164549	-2.56398															chr7	320849	4059839	9	-0.4992	300
chr1	164849	-2.65523	164849	-2.65523															chr7	321149	4060139	10	-0.62242	300
chr1	165149	-2.55298	165149	-2.55298															chr7	321449	4060439	9	-0.35683	300
chr1	165449	-2.4311	165449	-2.4311															chr7	321749	4060739	9	-0.03377	300
chr1	165749	-1.50469	165749	-1.50469															chr7	322049	4061039	9	-0.05346	300
chr1	166049	-0.65334	166049	-0.65334															chr7	322349	4061339	10	0.0296	300
chr1	166349	0.15447	166349	0.15447															chr7	322649	4061639	9	-0.02302	300
chr1	166649	0.51832	166649	0.51832															chr7	322949	4061939	9	-0.0847	300
chr1	166949	-0.05197	166949	-0.05197															chr7	323249	4062239	9	-0.06768	300
chr1	167249	0.17932	167249	0.17932															chr7	323549	4062539	10	-1.14431	300
chr1	167549	0.11401	167549	0.11401															chr7	323849	4062839	9	-1.10324	300
chr1	167849	0.01797	167849	0.01797															chr7	324149	4063139	9	-1.10365	300
chr1	168149	0.11382	168149	0.11382															chr7	324449	4063439	9	-0.72813	300
chr1	168449	0.18848	168449	0.18848															chr7	324749	4063739	10	-0.64451	300
chr1	168749	0.25194	168749	0.25194															chr7	325049	4064039	9	-1.46493	300
chr1	169049	0.30858	169049	0.30858															chr7	325349	4064339	9	-0.92284	300
chr1	169349	0.34938	169349	0.34938															chr7	325649	4064639	10	-0.51728	300
chr1	169649	0.4257	169649	0.4257															chr7	325949	4064939	9	-0.02688	300
chr1	169949	0.36536	169949	0.36536															chr7	518249	4257239	9	-2.95015	300
chr1	170249	0.18747	170249	0.18747															chr7	568949	4307939	9	-0.95538	300
chr1	170549	0.15296	170549	0.15296															chr7	569249	4308239	10	-1.4633	300
chr1	170849	0.05329	170849	0.05329															chr7	569549	4308539	9	-1.79685	300
chr1	171149	0.10522	171149	0.10522															chr7	569849	4308839	9	-1.88747	300
chr1	171449	0.21189	171449	0.21189															chr7	570149	4309139	9	-1.60517	300
chr1	171749	0.39484	171749	0.39484															chr7	570449	4309439	10	-1.17699	300
chr1	172049	0.21625	172049	0.21625															chr7	570749	4309739	9	-1.38477	300
chr1	172349	-0.00992	172349	-0.00992															chr7	571049	4310039	9	-1.22693	300
chr1	172649	0.24026	172649	0.24026															chr7	571349	4310339	10	-1.16901	300
chr1	172949	0.35685	172949	0.35685															chr7	571649	4310639	9	-1.19091	300
chr1	173249	0.35033	173249	0.35033															chr7	571949	4310939	9	-1.26354	300
chr1	173549	0.23672	173549	0.23672															chr7	572249	4311239	10	-1.10602	300
chr1	173849	-0.06958	173849	-0.06958															chr7	572549	4311539	9	-1.18365	300
chr1	174149	-0.20432	174149	-0.20432															chr7	572849	4311839	10	-1.10956	300
chr1	174449	-0.01646	174449	-0.01646															chr7	573149	4312139	9	-1.39964	300
chr1	174749	0.20133	174749	0.20133															chr7	573449	4312439	9	-1.14527	300
chr1	175049	0.00536	175049	0.00536															chr7	573749	4312739	10	-1.27237	300
chr1	175349	0.03551	175349	0.03551															chr7	574049	4313039	9	-1.04078	300
chr1	175649	0.06256	175649	0.06256															chr7	574349	4313339	9	-0.97511	300
chr1	175949	0.22907	175949	0.22907															chr7	574649	4313639	10	-0.3904	300
chr1	176249	0.30495	176249	0.30495															chr7	1071449	4810439	9	-2.9706	300
chr1	176549	0.59	176549	0.59															chr7	1071749	4810739	10	-2.63612	300
chr1	176849	0.43204	176849	0.43204															chr7	1072049	4811039	9	-3.93314	300
chr1	177149	0.47291	177149	0.47291															chr7	1072349	4811339	9	-5.22076	300
chr1	177449	0.10127	177449	0.10127															chr7	1072649	4811639	10	-4.13947	300
chr1	177749	-0.20315	177749	-0.20315															chr7	1072949	4811939	9	-5.30142	300
chr1	178049	-0.16001	178049	-0.16001															chr7	1073249	4812239	9	-5.04204	300
chr1	178349	-0.05635	178349	-0.05635															chr7	1073549	4812539	10	-4.43863	300
chr1	178649	0.0823	178649	0.0823															chr7	1073849	4812839	9	-5.45713	300
chr1	178949	0.27245	178949	0.27245															chr7	1074149	4813139	9	-5.79374	300
chr1	179249	0.34725	179249	0.34725															chr7	1074449	4813439	9	-6.09825	300
chr1	179549	0.53973	179549	0.53973															chr7	1074749	4813739	10	-5.71458	300
chr1	179849	0.3581	179849	0.3581															chr7	1075049	4814039	9	-4.35335	300
chr1	180149	0.20991	180149	0.20991															chr7	1075349	4814339	9	-4.69828	300
chr1	180449	0.0577	180449	0.0577															chr7	1075649	4814639	10	-3.97956	300
chr1	180749	0.0408	180749	0.0408															chr7	1075949	4814939	9	-2.74969	300
chr1	181049	0.06905	181049	0.06905															chr7	1084349	4823339	9	-0.94255	300
chr1	181349	0.06708	181349	0.06708															chr7	1084649	4823639	9	-1.40211	300
chr1	181649	0.02413	181649	0.02413															chr7	1084949	4823939	10	-1.7952	300
chr1	181949	0.17573	181949	0.17573															chr7	1085249	4824239	9	-2.08473	300
chr1	182249	0.27269	182249	0.27269															chr7	1085549	4824539	10	-2.40814	300
chr1	182549	0.36596	182549	0.36596															chr7	1085849	4824839	9	-2.46991	300
chr1	182849	-0.04625	182849	-0.04625															chr7	1086149	4825139	9	-1.95094	300
chr1	183149	0.28472	183149	0.28472															chr7	1086449	4825439	10	-2.48046	300
chr1	183449	-0.05126	183449	-0.05126															chr7	1086749	4825739	9	-2.56201	300
chr1	183749	0.23995	183749	0.23995															chr7	1087049	4826039	9	-2.20096	300
chr1	184049	0.30096	184049	0.30096															chr7	1087349	4826339	10	-2.43195	300
chr1	184349	0.15977	184349	0.15977															chr7	1087649	4826639	9	-3.33718	300
chr1	184649	-0.49155	184649	-0.49155															chr7	1087949	4826939	10	-3.07497	300
chr1	184949	-0.33597	184949	-0.33597															chr7	1088249	4827239	9	-2.79678	300
chr1	185249	-0.61734	185249	-0.61734															chr7	1088549	4827539	9	-2.88131	300
chr1	185549	-0.8341	185549	-0.8341															chr7	1088849	4827839	10	-2.91	300
chr1	185849	-0.80601	185849	-0.80601															chr7	1089149	4828139	9	-3.17789	300
chr1	186149	-0.15044	186149	-0.15044															chr7	1089449	4828439	9	-2.74569	300
chr1	186449	0.50275	186449	0.50275															chr7	1089749	4828739	10	-2.48331	300
chr1	186749	0.40244	186749	0.40244															chr7	1090049	4829039	9	-2.46415	300
chr1	187049	-0.0678	187049	-0.0678															chr7	1090349	4829339	10	-2.05216	300
chr1	187349	-0.51036	187349	-0.51036															chr7	1090649	4829639	9	-1.92792	300
chr1	187649	-0.64386	187649	-0.64386															chr7	1090840	4829830	3	-1.7351	300
chr1	187949	-0.24017	187949	-0.24017															chr8	149	4830079	9	-1.46936	300
chr1	188249	-0.37739	188249	-0.37739															chr8	449	4830379	9	-1.69779	300
chr1	188549	-0.19976	188549	-0.19976															chr8	749	4830679	9	-1.96731	300
chr1	188849	0.48712	188849	0.48712															chr8	1049	4830979	10	-2.3287	300
chr1	189149	0.56624	189149	0.56624															chr8	1349	4831279	9	-2.62665	300
chr1	189449	0.08765	189449	0.08765															chr8	1649	4831579	10	-2.7316	300
chr1	189749	-0.40994	189749	-0.40994															chr8	1949	4831879	9	-2.97613	300
chr1	190049	0.42985	190049	0.42985															chr8	2249	4832179	9	-2.96082	300
chr1	190349	0.20809	190349	0.20809															chr8	2549	4832479	10	-2.73252	300
chr1	190649	0.35803	190649	0.35803															chr8	2849	4832779	9	-2.99083	300
chr1	190949	0.47114	190949	0.47114															chr8	3149	4833079	9	-3.15753	300
chr1	191249	0.43908	191249	0.43908															chr8	3449	4833379	10	-2.92506	300
chr1	191549	0.27283	191549	0.27283															chr8	3749	4833679	9	-2.86927	300
chr1	191849	0.30639	191849	0.30639															chr8	4049	4833979	10	-2.48207	300
chr1	192149	0.39576	192149	0.39576															chr8	4349	4834279	9	-2.32951	300
chr1	192449	-0.28936	192449	-0.28936															chr8	4649	4834579	9	-2.18614	300
chr1	192749	0.32932	192749	0.32932															chr8	4949	4834879	10	-1.71797	300
chr1	193049	0.42695	193049	0.42695															chr8	5249	4835179	9	-0.15507	300
chr1	193349	0.19653	193349	0.19653															chr8	5549	4835479	9	-0.53526	300
chr1	193649	-0.00911	193649	-0.00911															chr8	5849	4835779	10	-0.39542	300
chr1	193949	0.10091	193949	0.10091															chr8	6149	4836079	9	-0.39492	300
chr1	194249	0.1534	194249	0.1534															chr8	6449	4836379	10	-0.18248	300
chr1	194549	0.34212	194549	0.34212															chr8	6749	4836679	9	-0.06556	300
chr1	194849	0.01498	194849	0.01498															chr8	7049	4836979	9	-0.77252	300
chr1	195149	-0.0121	195149	-0.0121															chr8	7349	4837279	9	-0.00591	300
chr1	195449	-0.00398	195449	-0.00398															chr8	7649	4837579	10	-0.29659	300
chr1	195749	0.11712	195749	0.11712															chr8	7949	4837879	9	-0.17226	300
chr1	196049	-0.2028	196049	-0.2028															chr8	8249	4838179	10	-0.34281	300
chr1	196349	-0.72579	196349	-0.72579															chr8	8549	4838479	9	0.13679	300
chr1	196649	-0.38787	196649	-0.38787															chr8	8849	4838779	9	0.03459	300
chr1	196949	-0.26093	196949	-0.26093															chr8	9149	4839079	10	-0.55838	300
chr1	197249	-0.09326	197249	-0.09326															chr8	9449	4839379	9	-0.36957	300
chr1	197549	-0.01209	197549	-0.01209															chr8	85949	4915879	10	-0.84343	300
chr1	197849	-0.41911	197849	-0.41911															chr8	86249	4916179	9	-0.68879	300
chr1	198149	-0.12216	198149	-0.12216															chr8	86549	4916479	9	-1.04852	300
chr1	198449	-0.51007	198449	-0.51007															chr8	86849	4916779	10	-1.00814	300
chr1	198749	-0.55543	198749	-0.55543															chr8	87149	4917079	9	-1.05242	300
chr1	199049	-3.79427	199049	-3.79427															chr8	87449	4917379	10	-1.4201	300
chr1	199349	-4.18283	199349	-4.18283															chr8	87749	4917679	9	-1.19804	300
chr1	199649	-3.61969	199649	-3.61969															chr8	88049	4917979	9	-1.253	300
chr1	199949	-3.00986	199949	-3.00986															chr8	88349	4918279	10	-1.17861	300
chr1	200249	-3.63001	200249	-3.63001															chr8	88649	4918579	9	-1.11128	300
chr1	200549	-3.7808	200549	-3.7808															chr8	88949	4918879	9	-1.1786	300
chr1	200849	-4.22271	200849	-4.22271															chr8	89249	4919179	10	-1.62844	300
chr1	201149	-3.65115	201149	-3.65115															chr8	89549	4919479	9	-1.91234	300
chr1	201449	-3.93126	201449	-3.93126															chr8	89849	4919779	10	-1.25541	300
chr1	201749	-4.61118	201749	-4.61118															chr8	90149	4920079	9	-1.19644	300
chr1	202049	-4.32645	202049	-4.32645															chr8	90449	4920379	9	-1.04981	300
chr1	202349	-3.01359	202349	-3.01359															chr8	90749	4920679	10	-1.16122	300
chr1	202649	-1.53253	202649	-1.53253															chr8	91049	4920979	9	-1.12642	300
chr1	202949	-0.26932	202949	-0.26932															chr8	91349	4921279	9	-0.73478	300
chr1	203249	0.0582	203249	0.0582															chr8	91649	4921579	10	0.05399	300
chr1	203549	-1.04226	203549	-1.04226															chr8	91949	4921879	9	-0.99921	300
chr1	203849	-1.19283	203849	-1.19283															chr8	92249	4922179	9	0.00525	300
chr1	204149	-1.94405	204149	-1.94405															chr8	92549	4922479	10	-0.65249	300
chr1	204449	-1.53633	204449	-1.53633															chr8	92849	4922779	9	-1.03342	300
chr1	204749	-1.61473	204749	-1.61473															chr8	93149	4923079	10	-2.11522	300
chr1	205049	-1.56446	205049	-1.56446															chr8	93449	4923379	9	-3.00054	300
chr1	205349	-1.50948	205349	-1.50948															chr8	93749	4923679	9	-2.0784	300
chr1	205649	-1.58696	205649	-1.58696															chr8	94049	4923979	10	-3.06356	300
chr1	205949	-1.608	205949	-1.608															chr8	94349	4924279	9	-2.63498	300
chr1	206249	-1.14694	206249	-1.14694															chr8	94649	4924579	9	-2.86322	300
chr1	206549	-1.11504	206549	-1.11504															chr8	94949	4924879	10	-1.18591	300
chr1	206849	-0.8539	206849	-0.8539															chr8	522449	5352379	10	-0.92143	300
chr1	207149	-0.55473	207149	-0.55473															chr8	522749	5352679	9	-2.78816	300
chr1	207449	-0.57882	207449	-0.57882															chr8	523049	5352979	9	-4.88364	300
chr1	207749	-1.01265	207749	-1.01265															chr8	523349	5353279	10	-5.02824	300
chr1	208049	-1.87207	208049	-1.87207															chr8	523649	5353579	9	-5.2136	300
chr1	208349	-3.20423	208349	-3.20423															chr8	523949	5353879	9	-5.47863	300
chr1	208649	-3.96685	208649	-3.96685															chr8	524249	5354179	9	-5.55947	300
chr1	208949	-4.53978	208949	-4.53978															chr8	524549	5354479	9	-5.38001	300
chr1	209249	-4.72766	209249	-4.72766															chr8	524849	5354779	10	-4.23615	300
chr1	209549	-5.32872	209549	-5.32872															chr8	525149	5355079	9	-3.81092	300
chr1	209849	-6.14221	209849	-6.14221															chr8	525449	5355379	9	-1.80141	300
chr1	210149	-6.40832	210149	-6.40832															chr8	525749	5355679	10	-0.83072	300
chr1	210449	-5.63947	210449	-5.63947															chr8	526049	5355979	9	-2.23534	300
chr1	210749	-5.75846	210749	-5.75846															chr8	526349	5356279	10	-1.45326	300
chr1	211049	-6.08575	211049	-6.08575															chr8	526649	5356579	9	-1.17249	300
chr1	211349	-5.78349	211349	-5.78349															chr8	526949	5356879	9	-1.27598	300
chr1	211649	-5.49668	211649	-5.49668															chr8	527249	5357179	10	-1.28738	300
chr1	211949	-5.82591	211949	-5.82591															chr8	527549	5357479	9	-1.44533	300
chr1	212249	-5.61536	212249	-5.61536															chr8	527849	5357779	9	-0.81283	300
chr1	212549	-6.37883	212549	-6.37883															chr8	528149	5358079	10	-0.59438	300
chr1	212849	-5.37295	212849	-5.37295															chr8	528449	5358379	9	-1.21123	300
chr1	213149	-6.08425	213149	-6.08425															chr8	528749	5358679	9	-2.4234	300
chr1	213449	-5.45758	213449	-5.45758															chr8	529049	5358979	10	-3.42745	300
chr1	213749	-5.72626	213749	-5.72626															chr8	529349	5359279	9	-4.49567	300
chr1	214049	-5.90663	214049	-5.90663															chr8	529649	5359579	10	-4.73073	300
chr1	214349	-6.3896	214349	-6.3896															chr8	529949	5359879	9	-4.93236	300
chr1	214649	-5.22879	214649	-5.22879															chr8	530249	5360179	9	-5.87689	300
chr1	214949	-5.51076	214949	-5.51076															chr8	530549	5360479	10	-6.36511	300
chr1	215249	-4.23154	215249	-4.23154															chr8	530849	5360779	9	-5.58968	300
chr1	215549	-5.78053	215549	-5.78053															chr8	531149	5361079	9	-5.7205	300
chr1	215849	-5.8974	215849	-5.8974															chr8	531449	5361379	10	-5.44513	300
chr1	216149	-5.56584	216149	-5.56584															chr8	531749	5361679	9	-5.88906	300
chr1	216449	-5.71743	216449	-5.71743															chr8	532049	5361979	10	-5.98195	300
chr1	216749	-6.01905	216749	-6.01905															chr8	532349	5362279	9	-5.55186	300
chr1	217049	-4.7284	217049	-4.7284															chr8	532649	5362579	9	-5.67552	300
chr1	217349	-4.0236	217349	-4.0236															chr8	532949	5362879	10	-5.99592	300
chr1	217649	-4.61748	217649	-4.61748															chr8	533249	5363179	9	-5.56239	300
chr1	217949	-4.88401	217949	-4.88401															chr8	533549	5363479	9	-5.40645	300
chr1	218249	-4.25626	218249	-4.25626															chr8	533849	5363779	10	-6.16834	300
chr1	218549	-3.04645	218549	-3.04645															chr8	534149	5364079	9	-5.35962	300
chr1	218849	-2.48709	218849	-2.48709															chr8	534449	5364379	9	-5.10233	300
chr1	219149	-2.04976	219149	-2.04976															chr8	534749	5364679	10	-5.58283	300
chr1	219449	-1.81326	219449	-1.81326															chr8	535049	5364979	9	-5.46939	300
chr1	219749	-1.38186	219749	-1.38186															chr8	535349	5365279	10	-5.30121	300
chr1	220049	-1.96374	220049	-1.96374															chr8	535649	5365579	9	-6.0227	300
chr1	220349	-1.69468	220349	-1.69468															chr8	535949	5365879	9	-4.94864	300
chr1	220649	-1.56005	220649	-1.56005															chr8	536249	5366179	10	-5.04309	300
chr1	220949	-2.36582	220949	-2.36582															chr8	536549	5366479	9	-5.44433	300
chr1	221249	-1.71437	221249	-1.71437															chr8	536849	5366779	9	-5.61844	300
chr1	221549	-1.10053	221549	-1.10053															chr8	537149	5367079	9	-5.77076	300
chr1	221849	-0.28748	221849	-0.28748															chr8	537449	5367379	10	-5.85826	300
chr1	222149	0.47482	222149	0.47482															chr8	537749	5367679	9	-4.34326	300
chr1	222449	0.49943	222449	0.49943															chr8	538049	5367979	9	-4.19834	300
chr1	222749	0.78338	222749	0.78338															chr8	538349	5368279	10	-4.81828	300
chr1	223049	0.34368	223049	0.34368															chr8	538649	5368579	9	-4.90706	300
chr1	223349	-0.89004	223349	-0.89004															chr8	538949	5368879	9	-4.0673	300
chr1	223649	-2.37347	223649	-2.37347															chr8	539249	5369179	10	-2.79999	300
chr1	223949	-2.96855	223949	-2.96855															chr8	539549	5369479	9	-2.23958	300
chr1	224249	-3.0837	224249	-3.0837															chr8	539849	5369779	10	-2.00993	300
chr1	224549	-3.06119	224549	-3.06119															chr8	540149	5370079	9	-1.8274	300
chr1	224849	-2.70066	224849	-2.70066															chr8	540449	5370379	8	-1.34066	300
chr1	225149	-2.73437	225149	-2.73437															chr8	540749	5370679	10	-1.8884	300
chr1	225449	-2.08876	225449	-2.08876															chr8	541049	5370979	9	-1.65032	300
chr1	225749	-0.85255	225749	-0.85255															chr8	541349	5371279	9	-1.88178	300
chr1	226049	-1.18752	226049	-1.18752															chr8	541649	5371579	10	-2.07763	300
chr1	226349	-0.33506	226349	-0.33506															chr8	541949	5371879	9	-1.48709	300
chr1	226649	0.48424	226649	0.48424															chr8	542249	5372179	10	-1.14604	300
chr1	226949	-2.02679	226949	-2.02679															chr8	542549	5372479	9	0.15553	300
chr1	227249	-1.53416	227249	-1.53416															chr8	542849	5372779	9	0.73554	300
chr1	227549	-0.70975	227549	-0.70975															chr8	543149	5373079	10	0.49951	300
chr1	227849	-0.99823	227849	-0.99823															chr8	543449	5373379	9	0.6953	300
chr1	228149	-0.22056	228149	-0.22056															chr8	543749	5373679	9	-0.23588	300
chr1	228449	-0.21683	228449	-0.21683															chr8	544049	5373979	10	-1.10441	300
chr1	228749	-0.38557	228749	-0.38557															chr8	544349	5374279	9	-1.95596	300
chr1	229049	-0.57462	229049	-0.57462															chr8	544649	5374579	10	-2.06871	300
chr1	229349	-1.16014	229349	-1.16014															chr8	544949	5374879	9	-1.71815	300
chr1	229649	-1.80099	229649	-1.80099															chr8	545249	5375179	9	-1.69461	300
chr1	229949	-1.61394	229949	-1.61394															chr8	545549	5375479	10	-1.64638	300
chr1	230116	0.13071	230116	0.13071															chr8	545849	5375779	9	-1.3465	300
chr2	149	-1.54877	230367	-1.54877															chr8	546149	5376079	9	-2.29839	300
chr2	449	-1.72147	230667	-1.72147															chr8	546449	5376379	10	-2.24998	300
chr2	749	-2.38865	230967	-2.38865															chr8	546749	5376679	9	-1.71367	300
chr2	1049	-2.15133	231267	-2.15133															chr8	547049	5376979	10	-1.79758	300
chr2	1349	-2.43157	231567	-2.43157															chr8	547349	5377279	9	-1.80078	300
chr2	1649	-2.97289	231867	-2.97289															chr8	547649	5377579	9	-1.99295	300
chr2	1949	-3.22524	232167	-3.22524															chr8	547949	5377879	10	-2.53672	300
chr2	2249	-3.16926	232467	-3.16926															chr8	548249	5378179	9	-2.6758	300
chr2	2549	-2.8891	232767	-2.8891															chr8	548549	5378479	9	-2.57947	300
chr2	2849	-2.69046	233067	-2.69046															chr8	550049	5379979	9	-1.304	300
chr2	3149	-2.87745	233367	-2.87745															chr8	550349	5380279	10	-2.66571	300
chr2	3449	-3.07789	233667	-3.07789															chr8	550649	5380579	9	-3.24551	300
chr2	3749	-3.06543	233967	-3.06543															chr8	550949	5380879	9	-3.00073	300
chr2	4049	-3.15581	234267	-3.15581															chr8	551249	5381179	10	-2.98269	300
chr2	4349	-2.7774	234567	-2.7774															chr8	551549	5381479	9	-2.72178	300
chr2	4649	-2.47425	234867	-2.47425															chr8	551849	5381779	9	-2.63345	300
chr2	4949	-2.24537	235167	-2.24537															chr8	552149	5382079	9	-1.51622	300
chr2	5249	-1.86008	235467	-1.86008															chr8	552449	5382379	10	-1.46615	300
chr2	5549	-1.64433	235767	-1.64433															chr8	552749	5382679	9	-0.98423	300
chr2	5849	-0.49553	236067	-0.49553															chr8	553049	5382979	9	-0.29761	300
chr2	6149	0.30261	236367	0.30261															chr8	553349	5383279	10	0.28861	300
chr2	6449	-0.10354	236667	-0.10354															chr8	553649	5383579	9	0.73324	300
chr2	6749	-0.40002	236967	-0.40002															chr8	553949	5383879	8	0.81068	300
chr2	7049	-0.26493	237267	-0.26493															chr8	554249	5384179	10	-0.05608	300
chr2	7349	-0.01867	237567	-0.01867															chr8	554549	5384479	9	-0.39855	300
chr2	7649	0.60326	237867	0.60326															chr8	554849	5384779	9	-0.02722	300
chr2	7949	0.48005	238167	0.48005															chr8	555149	5385079	10	0.2044	300
chr2	8249	0.3499	238467	0.3499															chr8	555449	5385379	9	-0.36063	300
chr2	8549	0.20979	238767	0.20979															chr8	555749	5385679	10	0.00732	300
chr2	8849	0.28034	239067	0.28034															chr8	556049	5385979	9	0.05672	300
chr2	9149	-0.80647	239367	-0.80647															chr8	556349	5386279	9	-0.50042	300
chr2	9449	-0.51813	239667	-0.51813															chr8	556649	5386579	10	-0.62912	300
chr2	9749	-0.41682	239967	-0.41682															chr8	556949	5386879	9	-0.14876	300
chr2	10049	-0.32521	240267	-0.32521															chr8	557249	5387179	9	-1.2316	300
chr2	10349	-0.1925	240567	-0.1925															chr8	557549	5387479	10	-1.71462	300
chr2	10649	-0.35877	240867	-0.35877															chr8	557849	5387779	9	-2.24099	300
chr2	10949	-0.13471	241167	-0.13471															chr8	558149	5388079	10	-2.36205	300
chr2	11249	0.40224	241467	0.40224															chr8	558449	5388379	9	-2.79735	300
chr2	11549	0.36848	241767	0.36848															chr8	558749	5388679	9	-3.24968	300
chr2	11849	-0.03762	242067	-0.03762															chr8	559049	5388979	10	-2.99559	300
chr2	12149	-0.24843	242367	-0.24843															chr8	559349	5389279	9	-3.17162	300
chr2	12449	-0.07967	242667	-0.07967															chr8	559649	5389579	9	-2.86898	300
chr2	12749	0.05412	242967	0.05412															chr8	559949	5389879	10	-2.81205	300
chr2	13049	0.14025	243267	0.14025															chr8	560249	5390179	9	-3.05983	300
chr2	13349	0.04272	243567	0.04272															chr8	560549	5390479	10	-3.18651	300
chr2	13649	0.09022	243867	0.09022															chr8	560849	5390779	9	-2.83926	300
chr2	13949	0.24792	244167	0.24792															chr8	561149	5391079	9	-2.42169	300
chr2	14249	0.30613	244467	0.30613															chr8	561449	5391379	10	-2.42294	300
chr2	14549	0.20141	244767	0.20141															chr8	561749	5391679	9	-2.05919	300
chr2	14849	0.04288	245067	0.04288															chr8	562049	5391979	9	-2.07608	300
chr2	15149	-0.20242	245367	-0.20242															chr8	562349	5392279	9	-1.52539	300
chr2	15449	-0.06002	245667	-0.06002															chr8	562534	5392464	3	-0.14633	300
chr2	15749	0.14687	245967	0.14687															chr9	149	5392722	10	-0.17474	300
chr2	16049	0.29915	246267	0.29915															chr9	449	5393022	9	-1.34264	300
chr2	16349	0.22282	246567	0.22282															chr9	749	5393322	10	-1.8676	300
chr2	16649	-0.12807	246867	-0.12807															chr9	1049	5393622	9	-2.19965	300
chr2	16949	0.12012	247167	0.12012															chr9	1349	5393922	9	-2.20428	300
chr2	17249	0.08612	247467	0.08612															chr9	1649	5394222	10	-2.47141	300
chr2	17549	0.02217	247767	0.02217															chr9	1949	5394522	9	-2.70555	300
chr2	17849	-0.10527	248067	-0.10527															chr9	2249	5394822	9	-3.62801	300
chr2	18149	0.2127	248367	0.2127															chr9	2549	5395122	10	-2.96396	300
chr2	18449	0.08293	248667	0.08293															chr9	2849	5395422	9	-2.68011	300
chr2	18749	0.0866	248967	0.0866															chr9	3149	5395722	10	-2.70361	300
chr2	19049	0.0475	249267	0.0475															chr9	3449	5396022	9	-2.93988	300
chr2	19349	0.19774	249567	0.19774															chr9	3749	5396322	9	-2.80735	300
chr2	19649	0.46275	249867	0.46275															chr9	4049	5396622	10	-2.2063	300
chr2	19949	0.24583	250167	0.24583															chr9	4349	5396922	9	-2.21216	300
chr2	20249	0.0297	250467	0.0297															chr9	4649	5397222	9	-2.36594	300
chr2	20549	0.06761	250767	0.06761															chr9	4949	5397522	10	-2.22959	300
chr2	20849	0.04847	251067	0.04847															chr9	5249	5397822	9	-1.99666	300
chr2	21149	0.02244	251367	0.02244															chr9	5549	5398122	10	-2.50441	300
chr2	21449	-0.06798	251667	-0.06798															chr9	5849	5398422	9	-2.22144	300
chr2	21749	0.16648	251967	0.16648															chr9	6149	5398722	9	-2.25151	300
chr2	22049	0.01414	252267	0.01414															chr9	6449	5399022	10	-1.75636	300
chr2	22349	-0.263	252567	-0.263															chr9	6749	5399322	9	-1.02648	300
chr2	22649	-0.38971	252867	-0.38971															chr9	25349	5417922	9	-0.27621	300
chr2	22949	-0.3918	253167	-0.3918															chr9	25649	5418222	9	-0.89097	300
chr2	23249	-0.23235	253467	-0.23235															chr9	25949	5418522	10	-0.25768	300
chr2	23549	-0.42348	253767	-0.42348															chr9	26249	5418822	9	-0.55248	300
chr2	23849	-0.1324	254067	-0.1324															chr9	26549	5419122	9	-1.07921	300
chr2	24149	0.23029	254367	0.23029															chr9	26849	5419422	10	-0.45741	300
chr2	24449	0.18592	254667	0.18592															chr9	27149	5419722	9	-0.03581	300
chr2	24749	0.47211	254967	0.47211															chr9	392849	5785422	9	-1.77206	300
chr2	25049	0.18678	255267	0.18678															chr9	393149	5785722	9	-0.7551	300
chr2	25349	0.16889	255567	0.16889															chr9	393449	5786022	10	-0.29591	300
chr2	25649	-0.27749	255867	-0.27749															chr9	393749	5786322	9	-0.46223	300
chr2	25949	-0.19435	256167	-0.19435															chr9	434249	5826822	9	-0.31957	300
chr2	26249	0.04369	256467	0.04369															chr9	434549	5827122	9	-2.76194	300
chr2	26549	0.08138	256767	0.08138															chr9	434849	5827422	10	-2.87679	300
chr2	26849	-0.38852	257067	-0.38852															chr9	435149	5827722	9	-3.213	300
chr2	27149	-0.27005	257367	-0.27005															chr9	435449	5828022	9	-2.03369	300
chr2	27449	0.08996	257667	0.08996															chr9	435749	5828322	10	-1.3766	300
chr2	27749	0.01632	257967	0.01632															chr9	436049	5828622	9	-3.28723	300
chr2	28049	0.57322	258267	0.57322															chr9	436349	5828922	10	-3.53484	300
chr2	28349	0.37641	258567	0.37641															chr9	436649	5829222	9	-2.73823	300
chr2	28649	0.15068	258867	0.15068															chr9	436949	5829522	9	-2.68074	300
chr2	28949	0.32968	259167	0.32968															chr9	437249	5829822	10	-0.4513	300
chr2	29249	0.32628	259467	0.32628															chr9	437549	5830122	9	0.10526	300
chr2	29549	0.55153	259767	0.55153															chr9	437849	5830422	9	0.44152	300
chr2	29849	-1.11873	260067	-1.11873															chr9	438149	5830722	10	0.04285	300
chr2	30149	-1.04998	260367	-1.04998															chr9	438449	5831022	9	-0.24152	300
chr2	30449	-1.20623	260667	-1.20623															chr9	438749	5831322	10	-0.24317	300
chr2	30749	-1.06556	260967	-1.06556															chr10	149	5832600	10	-0.3429	300
chr2	31049	-1.16006	261267	-1.16006															chr10	449	5832900	9	-1.26172	300
chr2	31349	-1.14945	261567	-1.14945															chr10	749	5833200	10	-1.84628	300
chr2	31649	-1.21248	261867	-1.21248															chr10	1049	5833500	9	-2.29149	300
chr2	31949	-1.37587	262167	-1.37587															chr10	1349	5833800	9	-2.11361	300
chr2	32249	-1.28897	262467	-1.28897															chr10	1649	5834100	10	-2.63286	300
chr2	32549	-1.24781	262767	-1.24781															chr10	1949	5834400	9	-2.7783	300
chr2	32849	-1.29002	263067	-1.29002															chr10	2249	5834700	9	-3.28654	300
chr2	33149	-1.32781	263367	-1.32781															chr10	2549	5835000	10	-2.8588	300
chr2	33449	-1.49228	263667	-1.49228															chr10	2849	5835300	9	-2.69685	300
chr2	33749	-1.43035	263967	-1.43035															chr10	3149	5835600	10	-2.66517	300
chr2	34049	-1.39446	264267	-1.39446															chr10	3449	5835900	9	-3.02035	300
chr2	34349	-1.76943	264567	-1.76943															chr10	3749	5836200	9	-2.67824	300
chr2	34649	-1.75217	264867	-1.75217															chr10	4049	5836500	10	-2.01555	300
chr2	34949	-1.61395	265167	-1.61395															chr10	4349	5836800	9	-2.14318	300
chr2	35249	-1.11992	265467	-1.11992															chr10	4649	5837100	9	-2.39946	300
chr2	35549	-0.72038	265767	-0.72038															chr10	4949	5837400	10	-2.24517	300
chr2	35849	0.26794	266067	0.26794															chr10	5249	5837700	9	-2.18142	300
chr2	36149	0.08212	266367	0.08212															chr10	5549	5838000	10	-2.59379	300
chr2	36449	0.32411	266667	0.32411															chr10	5849	5838300	9	-2.22886	300
chr2	36749	0.31068	266967	0.31068															chr10	6149	5838600	9	-2.19853	300
chr2	37049	0.20206	267267	0.20206															chr10	6449	5838900	10	-1.81177	300
chr2	37349	0.12684	267567	0.12684															chr10	6749	5839200	9	-1.11045	300
chr2	37649	0.08464	267867	0.08464															chr10	129449	5961900	9	-0.25505	300
chr2	37949	0.01599	268167	0.01599															chr10	129749	5962200	10	-1.09392	300
chr2	38249	0.30706	268467	0.30706															chr10	130049	5962500	9	-0.23485	300
chr2	38549	0.18374	268767	0.18374															chr10	726449	6558900	10	-0.12359	300
chr2	38849	0.20941	269067	0.20941															chr10	726749	6559200	9	-3.23849	300
chr2	39149	0.27775	269367	0.27775															chr10	727049	6559500	9	-1.38933	300
chr2	39449	0.63698	269667	0.63698															chr10	729449	6561900	9	-0.51688	300
chr2	39749	0.10326	269967	0.10326															chr10	729749	6562200	10	-0.85244	300
chr2	40049	0.08921	270267	0.08921															chr10	730049	6562500	9	-0.95009	300
chr2	40349	-0.07247	270567	-0.07247															chr10	730349	6562800	10	-0.76105	300
chr2	40649	0.5962	270867	0.5962															chr10	730649	6563100	9	-0.9488	300
chr2	40949	0.13776	271167	0.13776															chr10	730949	6563400	9	-1.0765	300
chr2	41249	0.088	271467	0.088															chr10	731249	6563700	10	-0.98654	300
chr2	41549	-0.43512	271767	-0.43512															chr10	731549	6564000	9	-0.80251	300
chr2	41849	0.0878	272067	0.0878															chr10	731849	6564300	9	-0.84496	300
chr2	42149	0.18802	272367	0.18802															chr10	732149	6564600	9	-0.98877	300
chr2	42449	0.14478	272667	0.14478															chr10	732449	6564900	10	-0.67885	300
chr2	42749	-0.15433	272967	-0.15433															chr10	732749	6565200	9	-0.71605	300
chr2	43049	0.05072	273267	0.05072															chr10	733049	6565500	10	-0.17801	300
chr2	43349	0.36067	273567	0.36067															chr10	733349	6565800	9	-0.03036	300
chr2	43649	-0.01384	273867	-0.01384															chr10	733649	6566100	9	0.01369	300
chr2	43949	0.26901	274167	0.26901															chr10	733949	6566400	10	-1.21545	300
chr2	44249	0.20473	274467	0.20473															chr10	734249	6566700	9	-1.06439	300
chr2	44549	0.51195	274767	0.51195															chr10	734549	6567000	9	-0.756	300
chr2	44849	0.55007	275067	0.55007															chr10	734849	6567300	10	-0.85663	300
chr2	45149	0.35299	275367	0.35299															chr10	735149	6567600	9	-0.72552	300
chr2	45449	0.33169	275667	0.33169															chr10	735449	6567900	10	-0.943	300
chr2	45749	0.00018	275967	0.00018															chr10	735749	6568200	9	-0.89929	300
chr2	46049	0.40502	276267	0.40502															chr10	736049	6568500	9	-0.69384	300
chr2	46349	0.35479	276567	0.35479															chr10	736349	6568800	10	-1.09795	300
chr2	46649	0.24704	276867	0.24704															chr10	736649	6569100	9	-0.736	300
chr2	46949	0.15007	277167	0.15007															chr10	736949	6569400	9	-0.8607	300
chr2	47249	0.14019	277467	0.14019															chr10	737249	6569700	10	-1.06891	300
chr2	47549	0.13431	277767	0.13431															chr10	737549	6570000	9	-0.88067	300
chr2	47849	-0.11893	278067	-0.11893															chr10	737849	6570300	10	-0.6901	300
chr2	48149	-0.02456	278367	-0.02456															chr10	738149	6570600	9	-0.75424	300
chr2	48449	-0.05775	278667	-0.05775															chr10	738449	6570900	9	-0.69983	300
chr2	48749	-0.12097	278967	-0.12097															chr10	738749	6571200	10	-0.41629	300
chr2	49049	0.46995	279267	0.46995															chr10	739049	6571500	9	-0.47527	300
chr2	49349	0.19652	279567	0.19652															chr10	739349	6571800	9	-0.81888	300
chr2	49649	-0.12243	279867	-0.12243															chr10	739649	6572100	10	-0.86257	300
chr2	49949	-0.10773	280167	-0.10773															chr10	739949	6572400	9	-0.61864	300
chr2	50249	0.06561	280467	0.06561															chr10	740249	6572700	10	-0.67316	300
chr2	50549	0.1209	280767	0.1209															chr10	740549	6573000	9	-1.04876	300
chr2	50849	-0.19945	281067	-0.19945															chr10	740849	6573300	9	-0.78242	300
chr2	51149	-0.23362	281367	-0.23362															chr10	741149	6573600	10	-0.61013	300
chr2	51449	0.01721	281667	0.01721															chr10	741449	6573900	9	-1.11473	300
chr2	51749	0.13477	281967	0.13477															chr10	741749	6574200	9	-0.78186	300
chr2	52049	0.31397	282267	0.31397															chr10	742049	6574500	10	-0.61583	300
chr2	52349	0.30785	282567	0.30785															chr10	742349	6574800	9	-0.51102	300
chr2	52649	0.11801	282867	0.11801															chr10	742649	6575100	9	0.05784	300
chr2	52949	0.05264	283167	0.05264															chr10	742949	6575400	10	-0.48705	300
chr2	53249	0.28776	283467	0.28776															chr10	743249	6575700	9	0.26925	300
chr2	53549	0.27738	283767	0.27738															chr10	743549	6576000	10	0.06873	300
chr2	53849	0.32308	284067	0.32308															chr10	743849	6576300	9	-0.40606	300
chr2	54149	0.23112	284367	0.23112															chr10	744149	6576600	9	-0.9172	300
chr2	54449	0.39029	284667	0.39029															chr10	744449	6576900	10	-1.07936	300
chr2	54749	0.36096	284967	0.36096															chr10	744749	6577200	9	-0.46472	300
chr2	55049	0.3098	285267	0.3098															chr10	745049	6577500	9	-0.00092	300
chr2	55349	0.35645	285567	0.35645															chr10	745295	6577746	7	-0.18931	300
chr2	55649	0.30351	285867	0.30351															chr11	644849	7223061	10	-1.86494	300
chr2	55949	0.21022	286167	0.21022															chr11	645149	7223361	9	-4.12213	300
chr2	56249	0.21642	286467	0.21642															chr11	645449	7223661	9	-4.47387	300
chr2	56549	-0.14607	286767	-0.14607															chr11	645749	7223961	10	-4.30184	300
chr2	56849	0.17342	287067	0.17342															chr11	646049	7224261	9	-5.41649	300
chr2	57149	0.23431	287367	0.23431															chr11	646349	7224561	9	-4.58559	300
chr2	57449	0.42282	287667	0.42282															chr11	646649	7224861	10	-4.77547	300
chr2	57749	0.19245	287967	0.19245															chr11	646949	7225161	9	-5.33001	300
chr2	58049	0.45896	288267	0.45896															chr11	647249	7225461	10	-5.97822	300
chr2	58349	0.44634	288567	0.44634															chr11	647549	7225761	9	-5.82183	300
chr2	58649	0.30372	288867	0.30372															chr11	647849	7226061	9	-5.98381	300
chr2	58949	0.27873	289167	0.27873															chr11	648149	7226361	10	-5.44639	300
chr2	59249	0.21228	289467	0.21228															chr11	648449	7226661	9	-5.7484	300
chr2	59549	0.36596	289767	0.36596															chr11	648749	7226961	9	-5.1585	300
chr2	59849	0.27685	290067	0.27685															chr11	649049	7227261	10	-3.75599	300
chr2	60149	0.08149	290367	0.08149															chr11	649349	7227561	9	-3.18194	300
chr2	60449	-0.26596	290667	-0.26596															chr11	649649	7227861	10	-3.31963	300
chr2	60749	-0.20566	290967	-0.20566															chr11	649949	7228161	9	-4.00969	300
chr2	61049	-0.96133	291267	-0.96133															chr11	650249	7228461	9	-5.38018	300
chr2	61349	-0.31668	291567	-0.31668															chr11	650549	7228761	10	-6.51307	300
chr2	61649	0.23164	291867	0.23164															chr11	650849	7229061	9	-4.60289	300
chr2	61949	0.07786	292167	0.07786															chr11	651149	7229361	9	-5.29355	300
chr2	62249	0.23184	292467	0.23184															chr11	651449	7229661	10	-4.6129	300
chr2	62549	0.15047	292767	0.15047															chr11	651749	7229961	9	-5.16319	300
chr2	62849	-0.11257	293067	-0.11257															chr11	652049	7230261	9	-4.25059	300
chr2	63149	-0.01791	293367	-0.01791															chr11	652349	7230561	10	-5.48497	300
chr2	63449	0.48029	293667	0.48029															chr11	652649	7230861	9	-5.73717	300
chr2	63749	0.2305	293967	0.2305															chr11	652949	7231161	9	-5.71331	300
chr2	64049	0.03676	294267	0.03676															chr11	653249	7231461	10	-5.60885	300
chr2	64349	-0.13351	294567	-0.13351															chr11	653549	7231761	9	-5.37473	300
chr2	64649	0.07254	294867	0.07254															chr11	653849	7232061	9	-4.59276	300
chr2	64949	0.42362	295167	0.42362															chr11	654149	7232361	10	-5.19653	300
chr2	65249	0.21168	295467	0.21168															chr11	654449	7232661	9	-4.15878	300
chr2	65549	-0.03592	295767	-0.03592															chr11	654749	7232961	10	-5.24429	300
chr2	65849	-0.01214	296067	-0.01214															chr11	655049	7233261	9	-5.07288	300
chr2	66149	-0.22907	296367	-0.22907															chr11	655349	7233561	9	-5.2074	300
chr2	66449	-0.35366	296667	-0.35366															chr11	655649	7233861	10	-5.62082	300
chr2	66749	0.1214	296967	0.1214															chr11	655949	7234161	9	-5.23868	300
chr2	67049	0.13289	297267	0.13289															chr11	656249	7234461	9	-6.18086	300
chr2	67349	0.14443	297567	0.14443															chr11	656549	7234761	10	-5.55015	300
chr2	67649	0.13128	297867	0.13128															chr11	656849	7235061	9	-5.29537	300
chr2	67949	0.22636	298167	0.22636															chr11	657149	7235361	10	-4.80118	300
chr2	68249	0.36364	298467	0.36364															chr11	657449	7235661	9	-4.57869	300
chr2	68549	0.19535	298767	0.19535															chr11	657749	7235961	9	-3.24527	300
chr2	68849	-0.10536	299067	-0.10536															chr11	658049	7236261	10	-3.2228	300
chr2	69149	0.50767	299367	0.50767															chr11	658349	7236561	9	-0.87444	300
chr2	69449	-0.01154	299667	-0.01154															chr11	658649	7236861	9	-0.82305	300
chr2	69749	-0.07855	299967	-0.07855															chr11	658949	7237161	10	-0.85719	300
chr2	70049	0.38691	300267	0.38691															chr11	659249	7237461	9	-1.07491	300
chr2	70349	-0.05867	300567	-0.05867															chr11	659549	7237761	10	-0.73101	300
chr2	70649	0.12518	300867	0.12518															chr11	659849	7238061	9	-0.80801	300
chr2	70949	0.22191	301167	0.22191															chr11	660149	7238361	9	-1.12407	300
chr2	71249	0.46406	301467	0.46406															chr11	660449	7238661	10	-1.22061	300
chr2	71549	0.47945	301767	0.47945															chr11	660749	7238961	9	-1.25566	300
chr2	71849	0.28877	302067	0.28877															chr11	661049	7239261	9	-0.73929	300
chr2	72149	-0.03627	302367	-0.03627															chr11	661349	7239561	10	-0.98817	300
chr2	72449	0.34934	302667	0.34934															chr11	661649	7239861	9	-0.62703	300
chr2	72749	0.0649	302967	0.0649															chr11	661949	7240161	9	-0.77729	300
chr2	73049	-0.11135	303267	-0.11135															chr11	662249	7240461	10	-0.45502	300
chr2	73349	0.06756	303567	0.06756															chr11	662549	7240761	9	-0.83261	300
chr2	73649	0.10335	303867	0.10335															chr11	662849	7241061	9	-1.49572	300
chr2	73949	0.09012	304167	0.09012															chr11	663149	7241361	10	-0.66908	300
chr2	74249	0.12489	304467	0.12489															chr11	663449	7241661	9	-0.78909	300
chr2	74549	0.04551	304767	0.04551															chr11	663749	7241961	10	-1.54765	300
chr2	74849	0.27758	305067	0.27758															chr11	664049	7242261	9	-0.92207	300
chr2	75149	0.06142	305367	0.06142															chr11	664349	7242561	9	-1.51801	300
chr2	75449	0.22811	305667	0.22811															chr11	664649	7242861	10	-0.91429	300
chr2	75749	0.22887	305967	0.22887															chr11	664949	7243161	9	-1.03352	300
chr2	76049	0.47658	306267	0.47658															chr11	665249	7243461	9	-0.44099	300
chr2	76349	0.227	306567	0.227															chr11	665549	7243761	10	-0.41474	300
chr2	76649	0.03187	306867	0.03187															chr11	665849	7244061	9	-0.3235	300
chr2	76949	0.09389	307167	0.09389															chr12	149	7245177	10	-1.57248	300
chr2	77249	0.10513	307467	0.10513															chr12	449	7245477	9	-1.61712	300
chr2	77549	0.10421	307767	0.10421															chr12	749	7245777	10	-2.04051	300
chr2	77849	0.44966	308067	0.44966															chr12	1049	7246077	9	-2.47365	300
chr2	78149	0.44779	308367	0.44779															chr12	1349	7246377	9	-2.66036	300
chr2	78449	0.40167	308667	0.40167															chr12	1649	7246677	10	-2.62851	300
chr2	78749	0.61373	308967	0.61373															chr12	1949	7246977	9	-3.1765	300
chr2	79049	0.20739	309267	0.20739															chr12	2249	7247277	9	-2.94535	300
chr2	79349	0.14728	309567	0.14728															chr12	2549	7247577	10	-2.94679	300
chr2	79649	0.00373	309867	0.00373															chr12	2849	7247877	9	-2.83785	300
chr2	79949	0.1944	310167	0.1944															chr12	3149	7248177	10	-3.0024	300
chr2	80249	0.23808	310467	0.23808															chr12	3449	7248477	9	-3.24408	300
chr2	80549	0.05307	310767	0.05307															chr12	3749	7248777	9	-2.97486	300
chr2	80849	-0.04034	311067	-0.04034															chr12	4049	7249077	10	-2.93389	300
chr2	81149	-0.02069	311367	-0.02069															chr12	4349	7249377	9	-2.29513	300
chr2	81449	-0.3042	311667	-0.3042															chr12	4649	7249677	9	-2.34627	300
chr2	81749	-0.21279	311967	-0.21279															chr12	4949	7249977	10	-2.1792	300
chr2	82049	-0.26569	312267	-0.26569															chr12	5249	7250277	9	-1.9324	300
chr2	82349	0.20409	312567	0.20409															chr12	5549	7250577	10	-1.06577	300
chr2	82649	0.07128	312867	0.07128															chr12	5849	7250877	9	-1.30276	300
chr2	82949	0.27173	313167	0.27173															chr12	6149	7251177	9	-2.0156	300
chr2	83249	0.03934	313467	0.03934															chr12	6449	7251477	10	-2.01616	300
chr2	83549	0.15201	313767	0.15201															chr12	6749	7251777	9	-2.54024	300
chr2	83849	0.14141	314067	0.14141															chr12	7049	7252077	9	-2.31775	300
chr2	84149	0.13745	314367	0.13745															chr12	7349	7252377	10	-3.00627	300
chr2	84449	-0.14611	314667	-0.14611															chr12	7649	7252677	9	-3.06964	300
chr2	84749	-0.38253	314967	-0.38253															chr12	7949	7252977	10	-2.91789	300
chr2	85049	-0.19113	315267	-0.19113															chr12	8249	7253277	9	-2.91227	300
chr2	85349	-0.18155	315567	-0.18155															chr12	8549	7253577	9	-2.72939	300
chr2	85649	0.15171	315867	0.15171															chr12	8849	7253877	10	-3.18179	300
chr2	85949	0.37011	316167	0.37011															chr12	9149	7254177	9	-3.07582	300
chr2	86249	0.35312	316467	0.35312															chr12	9449	7254477	9	-2.99834	300
chr2	86549	0.72582	316767	0.72582															chr12	9749	7254777	10	-2.56292	300
chr2	86849	0.41764	317067	0.41764															chr12	10049	7255077	9	-2.31931	300
chr2	87149	0.08208	317367	0.08208															chr12	10349	7255377	10	-2.30158	300
chr2	87449	0.00828	317667	0.00828															chr12	10649	7255677	9	-2.05009	300
chr2	87749	-0.16002	317967	-0.16002															chr12	10949	7255977	9	-1.87927	300
chr2	88049	-0.11894	318267	-0.11894															chr12	11249	7256277	10	-0.38185	300
chr2	88349	0.29231	318567	0.29231															chr12	215249	7460277	9	-0.51271	300
chr2	88649	0.34507	318867	0.34507															chr12	215549	7460577	9	-1.03735	300
chr2	88949	0.25465	319167	0.25465															chr12	215849	7460877	10	-1.05196	300
chr2	89249	0.04069	319467	0.04069															chr12	216149	7461177	8	-1.15607	300
chr2	89549	-0.53878	319767	-0.53878															chr12	216449	7461477	10	-1.75872	300
chr2	89849	-0.28639	320067	-0.28639															chr12	216749	7461777	9	-1.73139	300
chr2	90149	-0.02131	320367	-0.02131															chr12	217049	7462077	10	-1.80113	300
chr2	90449	-0.1942	320667	-0.1942															chr12	217349	7462377	9	-1.29016	300
chr2	90749	-0.10728	320967	-0.10728															chr12	217649	7462677	9	-2.25171	300
chr2	91049	0.04025	321267	0.04025															chr12	217949	7462977	10	-2.15439	300
chr2	91349	-0.01887	321567	-0.01887															chr12	218249	7463277	9	-1.72317	300
chr2	91649	-0.11154	321867	-0.11154															chr12	218549	7463577	9	-1.91607	300
chr2	91949	-0.34252	322167	-0.34252															chr12	218849	7463877	10	-1.86463	300
chr2	92249	-0.19881	322467	-0.19881															chr12	219149	7464177	9	-1.84249	300
chr2	92549	0.15605	322767	0.15605															chr12	219449	7464477	10	-2.73626	300
chr2	92849	0.18851	323067	0.18851															chr12	219749	7464777	9	-2.61636	300
chr2	93149	0.07612	323367	0.07612															chr12	220049	7465077	9	-2.68118	300
chr2	93449	0.35018	323667	0.35018															chr12	220349	7465377	10	-2.46355	300
chr2	93749	0.225	323967	0.225															chr12	220649	7465677	9	-1.09215	300
chr2	94049	0.24124	324267	0.24124															chr12	220949	7465977	9	-0.38583	300
chr2	94349	0.21772	324567	0.21772															chr12	469049	7714077	10	-3.99024	300
chr2	94649	0.23726	324867	0.23726															chr12	469349	7714377	9	-4.6562	300
chr2	94949	0.42877	325167	0.42877															chr12	469649	7714677	9	-5.31912	300
chr2	95249	0.52166	325467	0.52166															chr12	469949	7714977	10	-5.48122	300
chr2	95549	0.38885	325767	0.38885															chr12	470249	7715277	9	-5.92162	300
chr2	95849	0.21811	326067	0.21811															chr12	470549	7715577	10	-5.70442	300
chr2	96149	0.1563	326367	0.1563															chr12	470849	7715877	9	-6.01507	300
chr2	96449	0.37398	326667	0.37398															chr12	471149	7716177	9	-5.87156	300
chr2	96749	0.03506	326967	0.03506															chr12	471449	7716477	10	-5.8746	300
chr2	97049	-0.12192	327267	-0.12192															chr12	471749	7716777	9	-5.00867	300
chr2	97349	0.04307	327567	0.04307															chr12	472049	7717077	9	-4.67363	300
chr2	97649	0.0161	327867	0.0161															chr12	472349	7717377	10	-4.29823	300
chr2	97949	-0.01904	328167	-0.01904															chr12	472649	7717677	9	-3.62558	300
chr2	98249	0.00479	328467	0.00479															chr12	472949	7717977	10	-4.46846	300
chr2	98549	0.06168	328767	0.06168															chr12	473249	7718277	9	-5.20426	300
chr2	98849	0.06546	329067	0.06546															chr12	473549	7718577	9	-5.36386	300
chr2	99149	-0.05249	329367	-0.05249															chr12	473849	7718877	10	-6.28337	300
chr2	99449	-0.26926	329667	-0.26926															chr12	474149	7719177	9	-5.54654	300
chr2	99749	-0.29183	329967	-0.29183															chr12	474449	7719477	9	-5.70315	300
chr2	100049	0.21548	330267	0.21548															chr12	474749	7719777	10	-5.98652	300
chr2	100349	0.10218	330567	0.10218															chr12	475049	7720077	9	-5.76342	300
chr2	100649	0.24343	330867	0.24343															chr12	475349	7720377	10	-5.35077	300
chr2	100949	0.04667	331167	0.04667															chr12	475649	7720677	9	-4.61098	300
chr2	101249	-0.27731	331467	-0.27731															chr12	475949	7720977	9	-4.35381	300
chr2	101549	-0.44161	331767	-0.44161															chr12	476249	7721277	10	-0.94841	300
chr2	101849	-0.14502	332067	-0.14502															chr12	476549	7721577	9	-1.5427	300
chr2	102149	-0.41461	332367	-0.41461															chr12	476849	7721877	9	-2.01179	300
chr2	102449	0.11626	332667	0.11626															chr12	477149	7722177	10	-2.1792	300
chr2	102749	0.06126	332967	0.06126															chr12	477449	7722477	9	-1.64125	300
chr2	103049	0.29865	333267	0.29865															chr12	477749	7722777	10	-1.78025	300
chr2	103349	0.20667	333567	0.20667															chr12	478049	7723077	9	-2.05302	300
chr2	103649	0.16118	333867	0.16118															chr12	478349	7723377	9	-3.09839	300
chr2	103949	0.08666	334167	0.08666															chr12	478649	7723677	10	-2.55307	300
chr2	104249	0.18068	334467	0.18068															chr12	478949	7723977	9	-1.94034	300
chr2	104549	0.22251	334767	0.22251															chr12	479249	7724277	9	-1.89423	300
chr2	104849	0.27014	335067	0.27014															chr12	479549	7724577	10	-1.89743	300
chr2	105149	0.27766	335367	0.27766															chr12	479849	7724877	9	-1.87333	300
chr2	105449	-0.01201	335667	-0.01201															chr12	480149	7725177	10	-1.7258	300
chr2	105749	-0.38352	335967	-0.38352															chr12	480449	7725477	9	-2.8658	300
chr2	106049	-0.17695	336267	-0.17695															chr12	480749	7725777	9	-2.55579	300
chr2	106349	0.0734	336567	0.0734															chr12	481049	7726077	10	-2.60109	300
chr2	106649	-0.00844	336867	-0.00844															chr12	481349	7726377	9	-2.05696	300
chr2	106949	0.00257	337167	0.00257															chr12	481649	7726677	9	-0.72076	300
chr2	107249	-0.10981	337467	-0.10981															chr12	481949	7726977	10	-2.10173	300
chr2	107549	0.23672	337767	0.23672															chr12	482249	7727277	9	-3.95689	300
chr2	107849	-0.07926	338067	-0.07926															chr12	482549	7727577	10	-4.63537	300
chr2	108149	-0.38406	338367	-0.38406															chr12	482849	7727877	9	-5.18945	300
chr2	108449	-0.53501	338667	-0.53501															chr12	483149	7728177	9	-5.2242	300
chr2	108749	0.06543	338967	0.06543															chr12	483449	7728477	10	-5.78007	300
chr2	109049	0.12079	339267	0.12079															chr12	483749	7728777	9	-5.69572	300
chr2	109349	0.17518	339567	0.17518															chr12	484049	7729077	9	-5.46381	300
chr2	109649	0.08701	339867	0.08701															chr12	484349	7729377	10	-5.6472	300
chr2	109949	0.16448	340167	0.16448															chr12	484649	7729677	9	-5.59697	300
chr2	110249	0.06056	340467	0.06056															chr12	484949	7729977	10	-5.03459	300
chr2	110549	-0.06723	340767	-0.06723															chr12	485249	7730277	9	-4.55124	300
chr2	110849	0.04526	341067	0.04526															chr12	485549	7730577	9	-4.26199	300
chr2	111149	-0.26644	341367	-0.26644															chr12	485849	7730877	10	-3.64396	300
chr2	111449	-0.19136	341667	-0.19136															chr12	486149	7731177	9	-4.21835	300
chr2	111749	0.06955	341967	0.06955															chr12	486449	7731477	9	-5.15973	300
chr2	112049	0.11674	342267	0.11674															chr12	486749	7731777	10	-5.45141	300
chr2	112349	-0.68706	342567	-0.68706															chr12	487049	7732077	9	-6.12319	300
chr2	112649	-0.17051	342867	-0.17051															chr12	487349	7732377	10	-5.62946	300
chr2	112949	0.32329	343167	0.32329															chr12	487649	7732677	9	-5.85763	300
chr2	113249	0.07459	343467	0.07459															chr12	487949	7732977	9	-6.29806	300
chr2	113549	0.0562	343767	0.0562															chr12	488249	7733277	10	-5.89855	300
chr2	113849	0.05293	344067	0.05293															chr12	488549	7733577	9	-5.5119	300
chr2	114149	0.00548	344367	0.00548															chr12	488849	7733877	9	-4.71968	300
chr2	114449	0.31852	344667	0.31852															chr12	489149	7734177	10	-4.35357	300
chr2	114749	0.59627	344967	0.59627															chr12	489449	7734477	9	-2.14494	300
chr2	115049	0.36782	345267	0.36782															chr12	489749	7734777	10	-0.35338	300
chr2	115349	0.35637	345567	0.35637															chr12	976349	8221377	9	-0.84112	300
chr2	115649	0.69629	345867	0.69629															chr12	976649	8221677	9	-1.1533	300
chr2	115949	0.19955	346167	0.19955															chr12	976949	8221977	9	-1.82235	300
chr2	116249	0.41037	346467	0.41037															chr12	977249	8222277	9	-1.41423	300
chr2	116549	0.36849	346767	0.36849															chr12	977549	8222577	10	-1.36895	300
chr2	116849	0.09551	347067	0.09551															chr12	977849	8222877	9	-1.27296	300
chr2	117149	0.6385	347367	0.6385															chr12	978149	8223177	10	-1.10085	300
chr2	117449	0.33861	347667	0.33861															chr12	978449	8223477	9	-1.35265	300
chr2	117749	0.41396	347967	0.41396															chr12	978749	8223777	9	-1.17834	300
chr2	118049	0.1208	348267	0.1208															chr12	979049	8224077	10	-1.25164	300
chr2	118349	0.15679	348567	0.15679															chr12	979349	8224377	9	-1.29528	300
chr2	118649	0.10331	348867	0.10331															chr12	979649	8224677	9	-1.33739	300
chr2	118949	-0.16653	349167	-0.16653															chr12	979949	8224977	10	-1.3319	300
chr2	119249	-0.55906	349467	-0.55906															chr12	980249	8225277	9	-1.24828	300
chr2	119549	-0.49426	349767	-0.49426															chr12	980549	8225577	10	-1.33989	300
chr2	119849	-0.05035	350067	-0.05035															chr12	980849	8225877	9	-1.39852	300
chr2	120149	-0.09814	350367	-0.09814															chr12	981149	8226177	9	-1.2244	300
chr2	120449	-0.02987	350667	-0.02987															chr12	981449	8226477	10	-0.85696	300
chr2	120749	-0.04087	350967	-0.04087															chr12	981749	8226777	9	-1.04154	300
chr2	121049	0.15347	351267	0.15347															chr12	1060349	8305377	9	-0.60293	300
chr2	121349	-0.03552	351567	-0.03552															chr12	1060649	8305677	9	-0.32274	300
chr2	121649	0.23983	351867	0.23983															chr12	1060949	8305977	10	-0.87319	300
chr2	121949	0.28688	352167	0.28688															chr12	1061249	8306277	9	-1.10081	300
chr2	122249	0.35138	352467	0.35138															chr12	1061549	8306577	10	-0.94138	300
chr2	122549	0.31767	352767	0.31767															chr12	1061849	8306877	9	-0.99233	300
chr2	122849	-0.36972	353067	-0.36972															chr12	1062149	8307177	9	-0.41247	300
chr2	123149	-0.63166	353367	-0.63166															chr12	1062449	8307477	10	0.35444	300
chr2	123449	-0.31996	353667	-0.31996															chr12	1062749	8307777	9	0.39037	300
chr2	123749	-0.06635	353967	-0.06635															chr12	1063049	8308077	9	0.91802	300
chr2	124049	-0.2801	354267	-0.2801															chr12	1063349	8308377	9	1.13116	300
chr2	124349	-0.25165	354567	-0.25165															chr12	1063649	8308677	10	0.49808	300
chr2	124649	-0.26884	354867	-0.26884															chr12	1063949	8308977	9	0.18448	300
chr2	124949	-0.06979	355167	-0.06979															chr12	1064249	8309277	10	0.10858	300
chr2	125249	0.16111	355467	0.16111															chr12	1064549	8309577	9	0.49619	300
chr2	125549	0.05289	355767	0.05289															chr12	1064849	8309877	9	0.17377	300
chr2	125849	0.17531	356067	0.17531															chr12	1065149	8310177	10	-0.31566	300
chr2	126149	0.09481	356367	0.09481															chr12	1065449	8310477	9	-1.4694	300
chr2	126449	0.01881	356667	0.01881															chr12	1065749	8310777	9	-1.98732	300
chr2	126749	0.28031	356967	0.28031															chr12	1066049	8311077	10	-2.24239	300
chr2	127049	0.12489	357267	0.12489															chr12	1066349	8311377	9	-2.23128	300
chr2	127349	0.3247	357567	0.3247															chr12	1066649	8311677	10	-2.3969	300
chr2	127649	0.20348	357867	0.20348															chr12	1066949	8311977	9	-1.86342	300
chr2	127949	0.32734	358167	0.32734															chr12	1067249	8312277	9	-2.4556	300
chr2	128249	0.04085	358467	0.04085															chr12	1067549	8312577	10	-2.30311	300
chr2	128549	0.15799	358767	0.15799															chr12	1067849	8312877	9	-2.10856	300
chr2	128849	0.09336	359067	0.09336															chr12	1068149	8313177	9	-3.04709	300
chr2	129149	0.26128	359367	0.26128															chr12	1068449	8313477	10	-3.18223	300
chr2	129449	0.10835	359667	0.10835															chr12	1068749	8313777	9	-2.81723	300
chr2	129749	-0.02383	359967	-0.02383															chr12	1069049	8314077	10	-2.72154	300
chr2	130049	0.26949	360267	0.26949															chr12	1069349	8314377	9	-2.98808	300
chr2	130349	0.33111	360567	0.33111															chr12	1069649	8314677	9	-3.01652	300
chr2	130649	0.26019	360867	0.26019															chr12	1069949	8314977	10	-3.14181	300
chr2	130949	0.16169	361167	0.16169															chr12	1070249	8315277	9	-2.34028	300
chr2	131249	0.16793	361467	0.16793															chr12	1070549	8315577	9	-2.33632	300
chr2	131549	0.33731	361767	0.33731															chr12	1070849	8315877	10	-2.1675	300
chr2	131849	0.2147	362067	0.2147															chr12	1071149	8316177	9	-1.86532	300
chr2	132149	0.14483	362367	0.14483															chr12	1071449	8316477	10	-1.66033	300
chr2	132449	0.22127	362667	0.22127															chr12	1071749	8316777	9	-1.21515	300
chr2	132749	0.16649	362967	0.16649															chr12	1072049	8317077	9	-1.58239	300
chr2	133049	-0.08431	363267	-0.08431															chr12	1072349	8317377	10	-1.83543	300
chr2	133349	0.20573	363567	0.20573															chr12	1072649	8317677	9	-2.29265	300
chr2	133649	0.12511	363867	0.12511															chr12	1072949	8317977	9	-2.2728	300
chr2	133949	0.19995	364167	0.19995															chr12	1073249	8318277	10	-2.46414	300
chr2	134249	0.09531	364467	0.09531															chr12	1073549	8318577	9	-2.02998	300
chr2	134549	0.33987	364767	0.33987															chr12	1073849	8318877	10	-2.36287	300
chr2	134849	0.25913	365067	0.25913															chr12	1074149	8319177	9	-2.3661	300
chr2	135149	0.22763	365367	0.22763															chr12	1074449	8319477	9	-2.14511	300
chr2	135449	0.23598	365667	0.23598															chr12	1074749	8319777	10	-2.83918	300
chr2	135749	0.5782	365967	0.5782															chr12	1075049	8320077	9	-3.31478	300
chr2	136049	0.68505	366267	0.68505															chr12	1075349	8320377	9	-3.04233	300
chr2	136349	0.40714	366567	0.40714															chr12	1075649	8320677	10	-2.82151	300
chr2	136649	0.12756	366867	0.12756															chr12	1075949	8320977	9	-3.09838	300
chr2	136949	0.23048	367167	0.23048															chr12	1076249	8321277	10	-3.18764	300
chr2	137249	0.56026	367467	0.56026															chr12	1076549	8321577	9	-3.30064	300
chr2	137549	0.25379	367767	0.25379															chr12	1076849	8321877	9	-2.65702	300
chr2	137849	0.72425	368067	0.72425															chr12	1077149	8322177	10	-2.54284	300
chr2	138149	0.28359	368367	0.28359															chr12	1077449	8322477	9	-2.50324	300
chr2	138449	-0.12353	368667	-0.12353															chr12	1077749	8322777	9	-2.00228	300
chr2	138749	0.16157	368967	0.16157															chr12	1077996	8323024	7	-1.79385	300
chr2	139049	0.09432	369267	0.09432															chr13	149	8323111	10	-1.35377	300
chr2	139349	0.18876	369567	0.18876															chr13	449	8323411	9	-1.76174	300
chr2	139649	0.24358	369867	0.24358															chr13	749	8323711	10	-1.87646	300
chr2	139949	0.10789	370167	0.10789															chr13	1049	8324011	9	-2.41317	300
chr2	140249	0.46614	370467	0.46614															chr13	1349	8324311	9	-2.36408	300
chr2	140549	0.52434	370767	0.52434															chr13	1649	8324611	10	-2.80801	300
chr2	140849	0.33866	371067	0.33866															chr13	1949	8324911	9	-3.15553	300
chr2	141149	0.1416	371367	0.1416															chr13	2249	8325211	9	-2.85166	300
chr2	141449	-0.20722	371667	-0.20722															chr13	2549	8325511	10	-2.83757	300
chr2	141749	0.09793	371967	0.09793															chr13	2849	8325811	9	-2.86045	300
chr2	142049	0.07702	372267	0.07702															chr13	3149	8326111	10	-3.10308	300
chr2	142349	0.1567	372567	0.1567															chr13	3449	8326411	9	-3.03911	300
chr2	142649	0.18909	372867	0.18909															chr13	3749	8326711	9	-3.13201	300
chr2	142949	0.2215	373167	0.2215															chr13	4049	8327011	10	-2.65974	300
chr2	143249	0.15143	373467	0.15143															chr13	4349	8327311	9	-2.32438	300
chr2	143549	-0.14931	373767	-0.14931															chr13	4649	8327611	9	-2.11284	300
chr2	143849	0.49051	374067	0.49051															chr13	4949	8327911	10	-1.90632	300
chr2	144149	0.19585	374367	0.19585															chr13	5249	8328211	9	-1.84245	300
chr2	144449	0.29371	374667	0.29371															chr13	5549	8328511	10	-0.56812	300
chr2	144749	0.41951	374967	0.41951															chr13	5849	8328811	9	0.11615	300
chr2	145049	0.30845	375267	0.30845															chr13	6149	8329111	9	-0.19959	300
chr2	145349	0.47957	375567	0.47957															chr13	6449	8329411	10	-0.78929	300
chr2	145649	0.60721	375867	0.60721															chr13	6749	8329711	9	-0.77989	300
chr2	145949	0.23299	376167	0.23299															chr13	7049	8330011	9	-0.54248	300
chr2	146249	0.34436	376467	0.34436															chr13	21149	8344111	9	-1.54301	300
chr2	146549	0.23685	376767	0.23685															chr13	21449	8344411	10	-1.38541	300
chr2	146849	0.47381	377067	0.47381															chr14	149	9247785	10	-1.46621	300
chr2	147149	0.23079	377367	0.23079															chr14	449	9248085	9	-1.65295	300
chr2	147449	0.21607	377667	0.21607															chr14	749	9248385	9	-2.22323	300
chr2	147749	0.26669	377967	0.26669															chr14	1049	9248685	10	-2.49465	300
chr2	148049	0.23216	378267	0.23216															chr14	1349	9248985	9	-2.41181	300
chr2	148349	0.29559	378567	0.29559															chr14	1649	9249285	9	-3.12277	300
chr2	148649	0.1323	378867	0.1323															chr14	1949	9249585	10	-3.02519	300
chr2	148949	0.06726	379167	0.06726															chr14	2249	9249885	9	-2.98165	300
chr2	149249	-0.07032	379467	-0.07032															chr14	2549	9250185	10	-2.86191	300
chr2	149549	-0.11356	379767	-0.11356															chr14	2849	9250485	9	-2.91866	300
chr2	149849	0.02815	380067	0.02815															chr14	3149	9250785	9	-2.92018	300
chr2	150149	0.21443	380367	0.21443															chr14	3449	9251085	10	-2.86418	300
chr2	150449	0.25237	380667	0.25237															chr14	3749	9251385	9	-2.14686	300
chr2	150749	0.25817	380967	0.25817															chr14	4049	9251685	9	-2.35965	300
chr2	151049	0.30095	381267	0.30095															chr14	4349	9251985	10	-2.53625	300
chr2	151349	0.03763	381567	0.03763															chr14	4649	9252285	9	-2.1607	300
chr2	151649	0.27774	381867	0.27774															chr14	4949	9252585	10	-2.4232	300
chr2	151949	-0.15521	382167	-0.15521															chr14	5249	9252885	9	-2.53306	300
chr2	152249	-0.02816	382467	-0.02816															chr14	5549	9253185	9	-2.31003	300
chr2	152549	0.21728	382767	0.21728															chr14	5849	9253485	10	-2.35815	300
chr2	152849	0.50589	383067	0.50589															chr14	6149	9253785	9	-1.78448	300
chr2	153149	0.24981	383367	0.24981															chr14	6449	9254085	9	-1.39517	300
chr2	153449	0.43382	383667	0.43382															chr14	6749	9254385	10	-0.04042	300
chr2	153749	0.49992	383967	0.49992															chr14	7049	9254685	9	0.13945	300
chr2	154049	0.13236	384267	0.13236															chr14	7349	9254985	10	-0.45818	300
chr2	154349	0.04832	384567	0.04832															chr14	7649	9255285	9	-0.68494	300
chr2	154649	0.18089	384867	0.18089															chr14	7949	9255585	9	-0.76452	300
chr2	154949	0.18799	385167	0.18799															chr14	524549	9772185	9	-1.61713	300
chr2	155249	0.31702	385467	0.31702															chr14	524849	9772485	9	-0.7204	300
chr2	155549	0.76935	385767	0.76935															chr14	525149	9772785	10	0.19765	300
chr2	155849	0.25079	386067	0.25079															chr14	525449	9773085	9	-0.29025	300
chr2	156149	-0.14383	386367	-0.14383															chr14	525749	9773385	9	0.00709	300
chr2	156449	0.20748	386667	0.20748															chr14	526049	9773685	10	-0.06179	300
chr2	156749	0.33146	386967	0.33146															chr14	526349	9773985	9	-0.30528	300
chr2	157049	0.37725	387267	0.37725															chr14	526649	9774285	10	-0.4064	300
chr2	157349	0.27354	387567	0.27354															chr14	526949	9774585	9	-0.53689	300
chr2	157649	0.17417	387867	0.17417															chr14	527249	9774885	9	-0.29543	300
chr2	157949	0.16118	388167	0.16118															chr14	527549	9775185	10	-0.14471	300
chr2	158249	0.36233	388467	0.36233															chr14	527849	9775485	9	-0.3822	300
chr2	158549	-0.07965	388767	-0.07965															chr14	528149	9775785	9	-0.38725	300
chr2	158849	-0.11058	389067	-0.11058															chr14	528449	9776085	10	-0.02675	300
chr2	159149	-0.04218	389367	-0.04218															chr14	562049	9809685	9	-0.2842	300
chr2	159449	0.19594	389667	0.19594															chr14	562349	9809985	9	-0.86069	300
chr2	159749	0.10287	389967	0.10287															chr14	562649	9810285	10	-1.65784	300
chr2	160049	0.47389	390267	0.47389															chr14	562949	9810585	9	-1.96042	300
chr2	160349	0.38004	390567	0.38004															chr14	563249	9810885	9	-1.86518	300
chr2	160649	0.27558	390867	0.27558															chr14	563549	9811185	10	-1.25381	300
chr2	160949	0.4475	391167	0.4475															chr14	563849	9811485	9	-1.32094	300
chr2	161249	0.26938	391467	0.26938															chr14	564149	9811785	9	-1.37747	300
chr2	161549	0.13536	391767	0.13536															chr14	564449	9812085	10	-1.32211	300
chr2	161849	0.01598	392067	0.01598															chr14	564749	9812385	9	-1.44257	300
chr2	162149	0.10544	392367	0.10544															chr14	565049	9812685	10	-1.22952	300
chr2	162449	0.24099	392667	0.24099															chr14	565349	9812985	9	-1.35897	300
chr2	162749	0.46235	392967	0.46235															chr14	565649	9813285	9	-1.27945	300
chr2	163049	0.15675	393267	0.15675															chr14	565949	9813585	10	-1.26482	300
chr2	163349	0.22033	393567	0.22033															chr14	566249	9813885	9	-1.23818	300
chr2	163649	-0.03399	393867	-0.03399															chr14	566549	9814185	9	-1.29697	300
chr2	163949	-0.01147	394167	-0.01147															chr14	566849	9814485	10	-1.13737	300
chr2	164249	-0.03266	394467	-0.03266															chr14	567149	9814785	9	-1.27621	300
chr2	164549	-0.14669	394767	-0.14669															chr14	567449	9815085	10	-1.22505	300
chr2	164849	-0.08456	395067	-0.08456															chr14	567749	9815385	9	-0.99485	300
chr2	165149	0.26626	395367	0.26626															chr14	776549	10024185	9	-1.19155	300
chr2	165449	0.14341	395667	0.14341															chr14	776849	10024485	10	-2.54226	300
chr2	165749	0.00451	395967	0.00451															chr14	777149	10024785	9	-3.49505	300
chr2	166049	0.17261	396267	0.17261															chr14	777449	10025085	10	-3.08676	300
chr2	166349	0.01687	396567	0.01687															chr14	777749	10025385	9	-4.80859	300
chr2	166649	0.19318	396867	0.19318															chr14	778049	10025685	9	-5.21394	300
chr2	166949	0.16893	397167	0.16893															chr14	778349	10025985	10	-5.39951	300
chr2	167249	0.25455	397467	0.25455															chr14	778649	10026285	9	-4.66582	300
chr2	167549	0.16136	397767	0.16136															chr14	778949	10026585	9	-4.41165	300
chr2	167849	0.39162	398067	0.39162															chr14	779249	10026885	9	-4.23567	300
chr2	168149	0.34981	398367	0.34981															chr14	779549	10027185	10	-4.92721	300
chr2	168449	-0.00206	398667	-0.00206															chr14	779849	10027485	9	-5.23837	300
chr2	168749	0.25969	398967	0.25969															chr14	780149	10027785	9	-4.33456	300
chr2	169049	0.40739	399267	0.40739															chr14	780449	10028085	10	-3.33013	300
chr2	169349	0.20459	399567	0.20459															chr14	780749	10028385	9	-2.17976	300
chr2	169649	0.17408	399867	0.17408															chr14	781049	10028685	10	-1.14055	300
chr2	169949	0.18904	400167	0.18904															chr15	749	10032718	10	-0.57773	300
chr2	170249	0.57522	400467	0.57522															chr15	1049	10033018	9	-1.04435	300
chr2	170549	0.42472	400767	0.42472															chr15	1349	10033318	9	-0.7692	300
chr2	170849	0.28736	401067	0.28736															chr15	1649	10033618	10	-0.37576	300
chr2	171149	0.22144	401367	0.22144															chr15	1949	10033918	9	-0.58767	300
chr2	171449	0.45512	401667	0.45512															chr15	2249	10034218	9	-0.64947	300
chr2	171749	0.30231	401967	0.30231															chr15	2549	10034518	10	-1.32985	300
chr2	172049	0.37792	402267	0.37792															chr15	2849	10034818	9	-0.65681	300
chr2	172349	0.33051	402567	0.33051															chr15	3149	10035118	10	-0.93676	300
chr2	172649	0.16331	402867	0.16331															chr15	3449	10035418	9	-3.70479	300
chr2	172949	0.12089	403167	0.12089															chr15	3749	10035718	9	-3.89557	300
chr2	173249	-0.0365	403467	-0.0365															chr15	4049	10036018	10	-4.64282	300
chr2	173549	-0.0532	403767	-0.0532															chr15	4349	10036318	9	-5.80241	300
chr2	173849	0.32189	404067	0.32189															chr15	4649	10036618	9	-6.31824	300
chr2	174149	0.24029	404367	0.24029															chr15	4949	10036918	10	-6.23145	300
chr2	174449	0.07858	404667	0.07858															chr15	5249	10037218	9	-5.87531	300
chr2	174749	0.36414	404967	0.36414															chr15	5549	10037518	10	-6.03777	300
chr2	175049	0.0828	405267	0.0828															chr15	5849	10037818	9	-6.10026	300
chr2	175349	0.07054	405567	0.07054															chr15	6149	10038118	9	-5.0152	300
chr2	175649	0.02689	405867	0.02689															chr15	6449	10038418	10	-5.94488	300
chr2	175949	0.13392	406167	0.13392															chr15	6749	10038718	9	-6.41315	300
chr2	176249	0.31998	406467	0.31998															chr15	7049	10039018	9	-6.47172	300
chr2	176549	0.19532	406767	0.19532															chr15	7349	10039318	10	-5.91795	300
chr2	176849	0.30891	407067	0.30891															chr15	7649	10039618	9	-5.51934	300
chr2	177149	0.32647	407367	0.32647															chr15	7949	10039918	10	-5.07139	300
chr2	177449	0.38609	407667	0.38609															chr15	8249	10040218	9	-5.07093	300
chr2	177749	0.39811	407967	0.39811															chr15	8549	10040518	9	-5.29019	300
chr2	178049	0.26334	408267	0.26334															chr15	8849	10040818	10	-5.73582	300
chr2	178349	0.23692	408567	0.23692															chr15	9149	10041118	9	-5.28529	300
chr2	178649	0.09173	408867	0.09173															chr15	9449	10041418	9	-5.92106	300
chr2	178949	0.18461	409167	0.18461															chr15	9749	10041718	10	-5.56543	300
chr2	179249	0.09136	409467	0.09136															chr15	10049	10042018	9	-5.05504	300
chr2	179549	0.09973	409767	0.09973															chr15	10349	10042318	10	-3.82559	300
chr2	179849	-0.03334	410067	-0.03334															chr15	10649	10042618	9	-3.47221	300
chr2	180149	0.13162	410367	0.13162															chr15	10949	10042918	9	-1.7586	300
chr2	180449	0.01788	410667	0.01788															chr15	17849	10049818	9	-1.52921	300
chr2	180749	0.07433	410967	0.07433															chr15	18149	10050118	9	-1.30413	300
chr2	181049	-0.01211	411267	-0.01211															chr15	18449	10050418	10	-2.18666	300
chr2	181349	-0.05142	411567	-0.05142															chr15	18749	10050718	9	-3.39009	300
chr2	181649	-0.09755	411867	-0.09755															chr15	19049	10051018	10	-2.27305	300
chr2	181949	0.3048	412167	0.3048															chr15	20549	10052518	9	-0.38591	300
chr2	182249	0.12537	412467	0.12537															chr15	20849	10052818	10	-0.47322	300
chr2	182549	-0.20137	412767	-0.20137															chr15	21149	10053118	9	-0.23672	300
chr2	182849	-0.06721	413067	-0.06721															chr15	21449	10053418	10	-0.44595	300
chr2	183149	-0.18327	413367	-0.18327															chr15	21749	10053718	6	-0.61153	300
chr2	183449	-0.10762	413667	-0.10762															chr15	22049	10054018	10	-0.46237	300
chr2	183749	0.08139	413967	0.08139															chr15	22349	10054318	9	-0.73265	300
chr2	184049	0.01162	414267	0.01162															chr15	344249	10376218	9	-0.02148	300
chr2	184349	-0.00471	414567	-0.00471															chr15	344549	10376518	9	-0.69161	300
chr2	184649	0.59867	414867	0.59867															chr15	344849	10376818	10	-1.84903	300
chr2	184949	0.59423	415167	0.59423															chr15	345149	10377118	9	-0.86481	300
chr2	185249	0.08295	415467	0.08295															chr15	1083749	11115718	9	-1.21757	300
chr2	185549	0.13489	415767	0.13489															chr15	1084049	11116018	9	-0.17474	300
chr2	185849	0.41128	416067	0.41128															chr15	1084349	11116318	10	-0.21023	300
chr2	186149	0.26846	416367	0.26846															chr15	1084649	11116618	9	-0.77944	300
chr2	186449	-0.24905	416667	-0.24905															chr15	1084949	11116918	9	-1.40499	300
chr2	186749	-0.17825	416967	-0.17825															chr15	1085249	11117218	10	-1.82016	300
chr2	187049	0.02328	417267	0.02328															chr15	1085549	11117518	9	-2.15446	300
chr2	187349	0.08836	417567	0.08836															chr15	1085849	11117818	10	-2.36874	300
chr2	187649	0.08313	417867	0.08313															chr15	1086149	11118118	9	-2.53028	300
chr2	187949	0.19381	418167	0.19381															chr15	1086449	11118418	9	-2.37245	300
chr2	188249	0.27181	418467	0.27181															chr15	1086749	11118718	10	-2.31707	300
chr2	188549	0.43697	418767	0.43697															chr15	1087049	11119018	9	-2.42663	300
chr2	188849	0.50141	419067	0.50141															chr15	1087349	11119318	9	-2.36664	300
chr2	189149	-0.00632	419367	-0.00632															chr15	1087649	11119618	10	-2.56065	300
chr2	189449	0.16871	419667	0.16871															chr15	1087949	11119918	9	-3.22608	300
chr2	189749	0.05366	419967	0.05366															chr15	1088249	11120218	10	-3.03445	300
chr2	190049	0.03366	420267	0.03366															chr15	1088549	11120518	9	-2.59861	300
chr2	190349	0.17509	420567	0.17509															chr15	1088849	11120818	9	-2.92338	300
chr2	190649	0.3185	420867	0.3185															chr15	1089149	11121118	10	-2.93221	300
chr2	190949	0.31532	421167	0.31532															chr15	1089449	11121418	9	-3.14856	300
chr2	191249	0.28791	421467	0.28791															chr15	1089749	11121718	9	-2.71797	300
chr2	191549	0.4594	421767	0.4594															chr15	1090049	11122018	10	-2.45733	300
chr2	191849	0.33471	422067	0.33471															chr15	1090349	11122318	9	-2.51165	300
chr2	192149	0.08406	422367	0.08406															chr15	1090649	11122618	10	-2.05309	300
chr2	192449	0.12882	422667	0.12882															chr15	1090949	11122918	9	-1.62144	300
chr2	192749	0.10218	422967	0.10218															chr15	1091161	11123130	4	-2.05305	300
chr2	193049	0.09388	423267	0.09388															chr16	149	11123409	10	-1.72799	300
chr2	193349	-0.07492	423567	-0.07492															chr16	449	11123709	9	-1.77607	300
chr2	193649	0.23235	423867	0.23235															chr16	749	11124009	10	-2.39278	300
chr2	193949	0.25058	424167	0.25058															chr16	1049	11124309	9	-2.20496	300
chr2	194249	0.21694	424467	0.21694															chr16	1349	11124609	9	-2.72208	300
chr2	194549	0.20279	424767	0.20279															chr16	1649	11124909	10	-3.31941	300
chr2	194849	0.36498	425067	0.36498															chr16	1949	11125209	9	-3.18312	300
chr2	195149	0.2159	425367	0.2159															chr16	2249	11125509	9	-3.02481	300
chr2	195449	0.32747	425667	0.32747															chr16	2549	11125809	10	-2.86871	300
chr2	195749	0.25527	425967	0.25527															chr16	2849	11126109	9	-3.0353	300
chr2	196049	0.18053	426267	0.18053															chr16	3149	11126409	10	-3.3264	300
chr2	196349	0.30899	426567	0.30899															chr16	3449	11126709	9	-2.59568	300
chr2	196649	0.12939	426867	0.12939															chr16	3749	11127009	9	-2.3067	300
chr2	196949	0.17823	427167	0.17823															chr16	4049	11127309	10	-2.30743	300
chr2	197249	0.33617	427467	0.33617															chr16	4349	11127609	9	-2.67399	300
chr2	197549	0.27723	427767	0.27723															chr16	4649	11127909	9	-2.10864	300
chr2	197849	0.04715	428067	0.04715															chr16	4949	11128209	10	-2.58235	300
chr2	198149	0.43082	428367	0.43082															chr16	5249	11128509	9	-2.39213	300
chr2	198449	0.26142	428667	0.26142															chr16	5549	11128809	10	-2.35515	300
chr2	198749	-0.12784	428967	-0.12784															chr16	5849	11129109	9	-1.91471	300
chr2	199049	0.18992	429267	0.18992															chr16	6149	11129409	9	-2.00927	300
chr2	199349	-0.02377	429567	-0.02377															chr16	6449	11129709	10	-1.13249	300
chr2	199649	0.08296	429867	0.08296															chr16	19349	11142609	10	-0.44994	300
chr2	199949	0.21704	430167	0.21704															chr16	19649	11142909	9	-0.65559	300
chr2	200249	0.04546	430467	0.04546															chr16	19949	11143209	9	-0.26402	300
chr2	200549	0.15827	430767	0.15827															chr16	20249	11143509	10	-0.6646	300
chr2	200849	0.07581	431067	0.07581															chr16	20549	11143809	9	-0.99497	300
chr2	201149	0.12659	431367	0.12659															chr16	20849	11144109	9	-0.72231	300
chr2	201449	0.21786	431667	0.21786															chr16	21149	11144409	10	-0.7405	300
chr2	201749	-0.07272	431967	-0.07272															chr16	21449	11144709	9	-0.15633	300
chr2	202049	-0.06202	432267	-0.06202															chr16	777149	11900409	10	-0.67251	300
chr2	202349	0.1706	432567	0.1706															chr16	777449	11900709	9	-1.6117	300
chr2	202649	0.23076	432867	0.23076															chr16	777749	11901009	9	-2.62558	300
chr2	202949	0.20726	433167	0.20726															chr16	778049	11901309	10	-4.22502	300
chr2	203249	0.03677	433467	0.03677															chr16	778349	11901609	9	-4.14009	300
chr2	203549	0.28976	433767	0.28976															chr16	778649	11901909	10	-3.52522	300
chr2	203849	0.25684	434067	0.25684															chr16	778949	11902209	9	-3.05001	300
chr2	204149	0.12584	434367	0.12584															chr16	779249	11902509	9	-3.36058	300
chr2	204449	0.74001	434667	0.74001															chr16	779549	11902809	10	-3.41207	300
chr2	204749	0.36683	434967	0.36683															chr16	779849	11903109	9	-3.0178	300
chr2	205049	0.07093	435267	0.07093															chr16	780149	11903409	9	-3.29814	300
chr2	205349	0.14491	435567	0.14491															chr16	780449	11903709	10	-2.94784	300
chr2	205649	-0.03902	435867	-0.03902															chr16	780749	11904009	9	-4.15446	300
chr2	205949	-0.1382	436167	-0.1382															chr16	781049	11904309	9	-3.81142	300
chr2	206249	-0.17469	436467	-0.17469															chr16	781349	11904609	9	-3.09053	300
chr2	206549	0.16593	436767	0.16593															chr16	781649	11904909	10	-0.38804	300
chr2	206849	0.26131	437067	0.26131															chr16	781949	11905209	9	-0.03206	300
chr2	207149	0.19714	437367	0.19714															chr16	942449	12065709	9	-0.27243	300
chr2	207449	0.10263	437667	0.10263															chr16	942749	12066009	9	-0.65525	300
chr2	207749	-0.14554	437967	-0.14554															chr16	943049	12066309	10	-1.59403	300
chr2	208049	-0.00746	438267	-0.00746															chr16	943349	12066609	9	-2.06173	300
chr2	208349	-0.02067	438567	-0.02067															chr16	943649	12066909	10	-2.52053	300
chr2	208649	0.05933	438867	0.05933															chr16	943949	12067209	9	-2.40889	300
chr2	208949	-0.11446	439167	-0.11446															chr16	944249	12067509	9	-2.92698	300
chr2	209249	0.27955	439467	0.27955															chr16	944549	12067809	10	-3.11787	300
chr2	209549	0.17819	439767	0.17819															chr16	944849	12068109	9	-3.00194	300
chr2	209849	0.20245	440067	0.20245															chr16	945149	12068409	9	-2.88731	300
chr2	210149	0.06641	440367	0.06641															chr16	945449	12068709	10	-2.84325	300
chr2	210449	0.07211	440667	0.07211															chr16	945749	12069009	9	-2.89067	300
chr2	210749	0.2068	440967	0.2068															chr16	946049	12069309	10	-3.32241	300
chr2	211049	0.02255	441267	0.02255															chr16	946349	12069609	9	-3.08712	300
chr2	211349	0.22492	441567	0.22492															chr16	946649	12069909	9	-2.58599	300
chr2	211649	0.22349	441867	0.22349															chr16	946949	12070209	10	-2.42041	300
chr2	211949	-0.08299	442167	-0.08299															chr16	947249	12070509	9	-2.36233	300
chr2	212249	0.01777	442467	0.01777															chr16	947549	12070809	9	-1.98193	300
chr2	212549	0.17433	442767	0.17433															chr16	947845	12071105	10	-2.14232	300
chr2	212849	-0.14645	443067	-0.14645
chr2	213149	0.44777	443367	0.44777
chr2	213449	0.30055	443667	0.30055
chr2	213749	0.54949	443967	0.54949
chr2	214049	0.069	444267	0.069
chr2	214349	0.02992	444567	0.02992
chr2	214649	-0.0399	444867	-0.0399
chr2	214949	0.03247	445167	0.03247
chr2	215249	0.40038	445467	0.40038
chr2	215549	0.17558	445767	0.17558
chr2	215849	0.22252	446067	0.22252
chr2	216149	0.25688	446367	0.25688
chr2	216449	0.45387	446667	0.45387
chr2	216749	0.9762	446967	0.9762
chr2	217049	0.85985	447267	0.85985
chr2	217349	0.42588	447567	0.42588
chr2	217649	0.23171	447867	0.23171
chr2	217949	0.16805	448167	0.16805
chr2	218249	0.19562	448467	0.19562
chr2	218549	0.26248	448767	0.26248
chr2	218849	0.32868	449067	0.32868
chr2	219149	0.20146	449367	0.20146
chr2	219449	0.1079	449667	0.1079
chr2	219749	0.29068	449967	0.29068
chr2	220049	0.03321	450267	0.03321
chr2	220349	0.11362	450567	0.11362
chr2	220649	0.01919	450867	0.01919
chr2	220949	-0.00032	451167	-0.00032
chr2	221249	-0.26149	451467	-0.26149
chr2	221549	0.4228	451767	0.4228
chr2	221849	0.09593	452067	0.09593
chr2	222149	-0.27637	452367	-0.27637
chr2	222449	-0.03863	452667	-0.03863
chr2	222749	-1.79781	452967	-1.79781
chr2	223049	-1.75649	453267	-1.75649
chr2	223349	-1.79066	453567	-1.79066
chr2	223649	-1.76156	453867	-1.76156
chr2	223949	-1.9336	454167	-1.9336
chr2	224249	-1.88712	454467	-1.88712
chr2	224549	-1.11085	454767	-1.11085
chr2	224849	-1.68558	455067	-1.68558
chr2	225149	-1.44169	455367	-1.44169
chr2	225449	-1.38564	455667	-1.38564
chr2	225749	-0.88817	455967	-0.88817
chr2	226049	-0.93993	456267	-0.93993
chr2	226349	-0.88496	456567	-0.88496
chr2	226649	-0.10919	456867	-0.10919
chr2	226949	0.0558	457167	0.0558
chr2	227249	0.26499	457467	0.26499
chr2	227549	0.40504	457767	0.40504
chr2	227849	0.35183	458067	0.35183
chr2	228149	0.33639	458367	0.33639
chr2	228449	0.30898	458667	0.30898
chr2	228749	0.71642	458967	0.71642
chr2	229049	0.36116	459267	0.36116
chr2	229349	0.26048	459567	0.26048
chr2	229649	0.2507	459867	0.2507
chr2	229949	0.25422	460167	0.25422
chr2	230249	0.18105	460467	0.18105
chr2	230549	0.03869	460767	0.03869
chr2	230849	0.07217	461067	0.07217
chr2	231149	0.33908	461367	0.33908
chr2	231449	0.63915	461667	0.63915
chr2	231749	0.44067	461967	0.44067
chr2	232049	0.37568	462267	0.37568
chr2	232349	0.43446	462567	0.43446
chr2	232649	0.32002	462867	0.32002
chr2	232949	0.30242	463167	0.30242
chr2	233249	0.25944	463467	0.25944
chr2	233549	0.16594	463767	0.16594
chr2	233849	0.12496	464067	0.12496
chr2	234149	0.21592	464367	0.21592
chr2	234449	0.03442	464667	0.03442
chr2	234749	0.18229	464967	0.18229
chr2	235049	0.35364	465267	0.35364
chr2	235349	0.24565	465567	0.24565
chr2	235649	0.42846	465867	0.42846
chr2	235949	0.22678	466167	0.22678
chr2	236249	0.48974	466467	0.48974
chr2	236549	0.232	466767	0.232
chr2	236849	0.36712	467067	0.36712
chr2	237149	0.34659	467367	0.34659
chr2	237449	0.48014	467667	0.48014
chr2	237749	0.50432	467967	0.50432
chr2	238049	0.15668	468267	0.15668
chr2	238349	0.69867	468567	0.69867
chr2	238649	0.30692	468867	0.30692
chr2	238949	0.13796	469167	0.13796
chr2	239249	0.08434	469467	0.08434
chr2	239549	0.09193	469767	0.09193
chr2	239849	0.11882	470067	0.11882
chr2	240149	-0.03517	470367	-0.03517
chr2	240449	0.01292	470667	0.01292
chr2	240749	0.20501	470967	0.20501
chr2	241049	0.2087	471267	0.2087
chr2	241349	0.04595	471567	0.04595
chr2	241649	0.08143	471867	0.08143
chr2	241949	-0.02528	472167	-0.02528
chr2	242249	-0.07363	472467	-0.07363
chr2	242549	0.01547	472767	0.01547
chr2	242849	0.18333	473067	0.18333
chr2	243149	0.17176	473367	0.17176
chr2	243449	0.209	473667	0.209
chr2	243749	0.1025	473967	0.1025
chr2	244049	0.00305	474267	0.00305
chr2	244349	0.08156	474567	0.08156
chr2	244649	0.26818	474867	0.26818
chr2	244949	0.37899	475167	0.37899
chr2	245249	0.3797	475467	0.3797
chr2	245549	0.40238	475767	0.40238
chr2	245849	0.20352	476067	0.20352
chr2	246149	0.09209	476367	0.09209
chr2	246449	0.04582	476667	0.04582
chr2	246749	0.1383	476967	0.1383
chr2	247049	0.07182	477267	0.07182
chr2	247349	0.08161	477567	0.08161
chr2	247649	0.20327	477867	0.20327
chr2	247949	0.20085	478167	0.20085
chr2	248249	0.21893	478467	0.21893
chr2	248549	0.10067	478767	0.10067
chr2	248849	0.06695	479067	0.06695
chr2	249149	0.06604	479367	0.06604
chr2	249449	-0.08838	479667	-0.08838
chr2	249749	0.04896	479967	0.04896
chr2	250049	-0.05212	480267	-0.05212
chr2	250349	0.02713	480567	0.02713
chr2	250649	0.21667	480867	0.21667
chr2	250949	0.00322	481167	0.00322
chr2	251249	0.23065	481467	0.23065
chr2	251549	0.29494	481767	0.29494
chr2	251849	0.15633	482067	0.15633
chr2	252149	0.51528	482367	0.51528
chr2	252449	0.2264	482667	0.2264
chr2	252749	0.42529	482967	0.42529
chr2	253049	-0.1499	483267	-0.1499
chr2	253349	-0.11573	483567	-0.11573
chr2	253649	-0.02947	483867	-0.02947
chr2	253949	0.17803	484167	0.17803
chr2	254249	-0.16683	484467	-0.16683
chr2	254549	-0.17941	484767	-0.17941
chr2	254849	0.11449	485067	0.11449
chr2	255149	0.31122	485367	0.31122
chr2	255449	-0.06385	485667	-0.06385
chr2	255749	0.00108	485967	0.00108
chr2	256049	0.14093	486267	0.14093
chr2	256349	0.25568	486567	0.25568
chr2	256649	0.42719	486867	0.42719
chr2	256949	0.38104	487167	0.38104
chr2	257249	0.46468	487467	0.46468
chr2	257549	0.2598	487767	0.2598
chr2	257849	0.31537	488067	0.31537
chr2	258149	-0.16541	488367	-0.16541
chr2	258449	0.09011	488667	0.09011
chr2	258749	0.26322	488967	0.26322
chr2	259049	0.1156	489267	0.1156
chr2	259349	0.03058	489567	0.03058
chr2	259649	-0.20991	489867	-0.20991
chr2	259949	-1.69049	490167	-1.69049
chr2	260249	-2.41822	490467	-2.41822
chr2	260549	-2.70057	490767	-2.70057
chr2	260849	-2.75483	491067	-2.75483
chr2	261149	-2.00394	491367	-2.00394
chr2	261449	-1.71515	491667	-1.71515
chr2	261749	-1.83243	491967	-1.83243
chr2	262049	-1.92153	492267	-1.92153
chr2	262349	-1.78431	492567	-1.78431
chr2	262649	-1.72423	492867	-1.72423
chr2	262949	-1.88676	493167	-1.88676
chr2	263249	-1.51016	493467	-1.51016
chr2	263549	-1.62956	493767	-1.62956
chr2	263849	-1.53718	494067	-1.53718
chr2	264149	-2.23504	494367	-2.23504
chr2	264449	-1.09002	494667	-1.09002
chr2	264749	-0.879	494967	-0.879
chr2	265049	-0.57291	495267	-0.57291
chr2	265349	-0.32628	495567	-0.32628
chr2	265649	0.15139	495867	0.15139
chr2	265949	0.14547	496167	0.14547
chr2	266249	0.59588	496467	0.59588
chr2	266549	0.24143	496767	0.24143
chr2	266849	0.07015	497067	0.07015
chr2	267149	0.16291	497367	0.16291
chr2	267449	0.04334	497667	0.04334
chr2	267749	-0.01362	497967	-0.01362
chr2	268049	-0.06934	498267	-0.06934
chr2	268349	0.12019	498567	0.12019
chr2	268649	0.22167	498867	0.22167
chr2	268949	-0.03774	499167	-0.03774
chr2	269249	-0.21006	499467	-0.21006
chr2	269549	-0.29758	499767	-0.29758
chr2	269849	-0.18733	500067	-0.18733
chr2	270149	0.21439	500367	0.21439
chr2	270449	0.98361	500667	0.98361
chr2	270749	0.40268	500967	0.40268
chr2	271049	0.29511	501267	0.29511
chr2	271349	0.14753	501567	0.14753
chr2	271649	0.2919	501867	0.2919
chr2	271949	0.10866	502167	0.10866
chr2	272249	0.34925	502467	0.34925
chr2	272549	0.59536	502767	0.59536
chr2	272849	0.2494	503067	0.2494
chr2	273149	0.11313	503367	0.11313
chr2	273449	0.10103	503667	0.10103
chr2	273749	0.10216	503967	0.10216
chr2	274049	-0.02707	504267	-0.02707
chr2	274349	0.2231	504567	0.2231
chr2	274649	0.05426	504867	0.05426
chr2	274949	0.19197	505167	0.19197
chr2	275249	0.37956	505467	0.37956
chr2	275549	0.07216	505767	0.07216
chr2	275849	0.14678	506067	0.14678
chr2	276149	-0.12211	506367	-0.12211
chr2	276449	-0.08147	506667	-0.08147
chr2	276749	-0.00505	506967	-0.00505
chr2	277049	-0.04181	507267	-0.04181
chr2	277349	0.06728	507567	0.06728
chr2	277649	0.28811	507867	0.28811
chr2	277949	0.28329	508167	0.28329
chr2	278249	0.1364	508467	0.1364
chr2	278549	0.16449	508767	0.16449
chr2	278849	0.27087	509067	0.27087
chr2	279149	0.52088	509367	0.52088
chr2	279449	0.18929	509667	0.18929
chr2	279749	0.03168	509967	0.03168
chr2	280049	0.42919	510267	0.42919
chr2	280349	0.29421	510567	0.29421
chr2	280649	0.15822	510867	0.15822
chr2	280949	-0.02762	511167	-0.02762
chr2	281249	0.24049	511467	0.24049
chr2	281549	0.07175	511767	0.07175
chr2	281849	0.05997	512067	0.05997
chr2	282149	-0.0844	512367	-0.0844
chr2	282449	0.12887	512667	0.12887
chr2	282749	0.26138	512967	0.26138
chr2	283049	0.22936	513267	0.22936
chr2	283349	0.07427	513567	0.07427
chr2	283649	-0.13429	513867	-0.13429
chr2	283949	0.24273	514167	0.24273
chr2	284249	0.35385	514467	0.35385
chr2	284549	0.24087	514767	0.24087
chr2	284849	0.1898	515067	0.1898
chr2	285149	0.13965	515367	0.13965
chr2	285449	0.16501	515667	0.16501
chr2	285749	0.17386	515967	0.17386
chr2	286049	0.08379	516267	0.08379
chr2	286349	0.45538	516567	0.45538
chr2	286649	0.01675	516867	0.01675
chr2	286949	-0.10323	517167	-0.10323
chr2	287249	0.23913	517467	0.23913
chr2	287549	0.28998	517767	0.28998
chr2	287849	0.16961	518067	0.16961
chr2	288149	-0.03596	518367	-0.03596
chr2	288449	-0.26275	518667	-0.26275
chr2	288749	-0.80058	518967	-0.80058
chr2	289049	0.0432	519267	0.0432
chr2	289349	-0.16187	519567	-0.16187
chr2	289649	-0.19126	519867	-0.19126
chr2	289949	-0.03441	520167	-0.03441
chr2	290249	0.05759	520467	0.05759
chr2	290549	0.11741	520767	0.11741
chr2	290849	0.17901	521067	0.17901
chr2	291149	0.12704	521367	0.12704
chr2	291449	0.14978	521667	0.14978
chr2	291749	0.18604	521967	0.18604
chr2	292049	0.07945	522267	0.07945
chr2	292349	0.31809	522567	0.31809
chr2	292649	0.03202	522867	0.03202
chr2	292949	0.16267	523167	0.16267
chr2	293249	0.36764	523467	0.36764
chr2	293549	0.35461	523767	0.35461
chr2	293849	0.51024	524067	0.51024
chr2	294149	-0.05077	524367	-0.05077
chr2	294449	-0.00404	524667	-0.00404
chr2	294749	-0.0455	524967	-0.0455
chr2	295049	-0.10943	525267	-0.10943
chr2	295349	-0.00892	525567	-0.00892
chr2	295649	-0.21422	525867	-0.21422
chr2	295949	-0.15547	526167	-0.15547
chr2	296249	-0.05373	526467	-0.05373
chr2	296549	0.15219	526767	0.15219
chr2	296849	-0.08417	527067	-0.08417
chr2	297149	-0.46957	527367	-0.46957
chr2	297449	-0.51174	527667	-0.51174
chr2	297749	-0.10622	527967	-0.10622
chr2	298049	-0.5072	528267	-0.5072
chr2	298349	-0.15816	528567	-0.15816
chr2	298649	-0.14161	528867	-0.14161
chr2	298949	0.2448	529167	0.2448
chr2	299249	0.09612	529467	0.09612
chr2	299549	0.19522	529767	0.19522
chr2	299849	0.30431	530067	0.30431
chr2	300149	0.3931	530367	0.3931
chr2	300449	0.30605	530667	0.30605
chr2	300749	0.34646	530967	0.34646
chr2	301049	0.09963	531267	0.09963
chr2	301349	-0.25535	531567	-0.25535
chr2	301649	0.03384	531867	0.03384
chr2	301949	-0.22284	532167	-0.22284
chr2	302249	-0.27136	532467	-0.27136
chr2	302549	0.0157	532767	0.0157
chr2	302849	0.18418	533067	0.18418
chr2	303149	-0.29409	533367	-0.29409
chr2	303449	-0.04342	533667	-0.04342
chr2	303749	0.31115	533967	0.31115
chr2	304049	0.15485	534267	0.15485
chr2	304349	0.21778	534567	0.21778
chr2	304649	-0.00445	534867	-0.00445
chr2	304949	-0.14551	535167	-0.14551
chr2	305249	-0.10752	535467	-0.10752
chr2	305549	-0.10084	535767	-0.10084
chr2	305849	0.38085	536067	0.38085
chr2	306149	0.21322	536367	0.21322
chr2	306449	0.29047	536667	0.29047
chr2	306749	0.09047	536967	0.09047
chr2	307049	0.0111	537267	0.0111
chr2	307349	-0.2074	537567	-0.2074
chr2	307649	-0.06492	537867	-0.06492
chr2	307949	0.22459	538167	0.22459
chr2	308249	0.19761	538467	0.19761
chr2	308549	0.09558	538767	0.09558
chr2	308849	-0.18251	539067	-0.18251
chr2	309149	0.18418	539367	0.18418
chr2	309449	-0.15891	539667	-0.15891
chr2	309749	-0.18674	539967	-0.18674
chr2	310049	-0.20162	540267	-0.20162
chr2	310349	0.01691	540567	0.01691
chr2	310649	-0.01938	540867	-0.01938
chr2	310949	0.1033	541167	0.1033
chr2	311249	0.2395	541467	0.2395
chr2	311549	0.27879	541767	0.27879
chr2	311849	0.21141	542067	0.21141
chr2	312149	0.24928	542367	0.24928
chr2	312449	0.06214	542667	0.06214
chr2	312749	0.00036	542967	0.00036
chr2	313049	0.16737	543267	0.16737
chr2	313349	0.19338	543567	0.19338
chr2	313649	0.0994	543867	0.0994
chr2	313949	0.17414	544167	0.17414
chr2	314249	0.03674	544467	0.03674
chr2	314549	0.14277	544767	0.14277
chr2	314849	0.24034	545067	0.24034
chr2	315149	-0.18557	545367	-0.18557
chr2	315449	0.12929	545667	0.12929
chr2	315749	0.05685	545967	0.05685
chr2	316049	-0.03569	546267	-0.03569
chr2	316349	0.1237	546567	0.1237
chr2	316649	0.31263	546867	0.31263
chr2	316949	0.11227	547167	0.11227
chr2	317249	-0.17571	547467	-0.17571
chr2	317549	0.39513	547767	0.39513
chr2	317849	0.08455	548067	0.08455
chr2	318149	0.02207	548367	0.02207
chr2	318449	-0.01722	548667	-0.01722
chr2	318749	-0.09182	548967	-0.09182
chr2	319049	-0.28686	549267	-0.28686
chr2	319349	0.40507	549567	0.40507
chr2	319649	0.29536	549867	0.29536
chr2	319949	0.27305	550167	0.27305
chr2	320249	0.61561	550467	0.61561
chr2	320549	0.34615	550767	0.34615
chr2	320849	0.34529	551067	0.34529
chr2	321149	0.24353	551367	0.24353
chr2	321449	-0.08433	551667	-0.08433
chr2	321749	-0.17517	551967	-0.17517
chr2	322049	0.15708	552267	0.15708
chr2	322349	0.1075	552567	0.1075
chr2	322649	0.55721	552867	0.55721
chr2	322949	0.06481	553167	0.06481
chr2	323249	0.14995	553467	0.14995
chr2	323549	0.15036	553767	0.15036
chr2	323849	0.12706	554067	0.12706
chr2	324149	0.23386	554367	0.23386
chr2	324449	0.41624	554667	0.41624
chr2	324749	0.26982	554967	0.26982
chr2	325049	-0.04886	555267	-0.04886
chr2	325349	0.01554	555567	0.01554
chr2	325649	0.21111	555867	0.21111
chr2	325949	0.13588	556167	0.13588
chr2	326249	0.0212	556467	0.0212
chr2	326549	0.01055	556767	0.01055
chr2	326849	0.38342	557067	0.38342
chr2	327149	0.68064	557367	0.68064
chr2	327449	0.37684	557667	0.37684
chr2	327749	-0.00193	557967	-0.00193
chr2	328049	0.09771	558267	0.09771
chr2	328349	0.13761	558567	0.13761
chr2	328649	0.3126	558867	0.3126
chr2	328949	0.20642	559167	0.20642
chr2	329249	0.22029	559467	0.22029
chr2	329549	0.30519	559767	0.30519
chr2	329849	0.29262	560067	0.29262
chr2	330149	0.32929	560367	0.32929
chr2	330449	0.19473	560667	0.19473
chr2	330749	0.45573	560967	0.45573
chr2	331049	0.40364	561267	0.40364
chr2	331349	0.68329	561567	0.68329
chr2	331649	0.32347	561867	0.32347
chr2	331949	0.13636	562167	0.13636
chr2	332249	0.00864	562467	0.00864
chr2	332549	-0.26144	562767	-0.26144
chr2	332849	0.09605	563067	0.09605
chr2	333149	-0.18666	563367	-0.18666
chr2	333449	0.02513	563667	0.02513
chr2	333749	0.23892	563967	0.23892
chr2	334049	0.06229	564267	0.06229
chr2	334349	-0.05493	564567	-0.05493
chr2	334649	0.08674	564867	0.08674
chr2	334949	-0.09412	565167	-0.09412
chr2	335249	0.09887	565467	0.09887
chr2	335549	0.05335	565767	0.05335
chr2	335849	-0.15074	566067	-0.15074
chr2	336149	-0.01966	566367	-0.01966
chr2	336449	0.03373	566667	0.03373
chr2	336749	0.1724	566967	0.1724
chr2	337049	0.11281	567267	0.11281
chr2	337349	0.26037	567567	0.26037
chr2	337649	0.15935	567867	0.15935
chr2	337949	0.1107	568167	0.1107
chr2	338249	0.0489	568467	0.0489
chr2	338549	-0.13039	568767	-0.13039
chr2	338849	0.16117	569067	0.16117
chr2	339149	0.03658	569367	0.03658
chr2	339449	0.04037	569667	0.04037
chr2	339749	0.17948	569967	0.17948
chr2	340049	0.35358	570267	0.35358
chr2	340349	0.22063	570567	0.22063
chr2	340649	0.24727	570867	0.24727
chr2	340949	0.58618	571167	0.58618
chr2	341249	0.52617	571467	0.52617
chr2	341549	0.60037	571767	0.60037
chr2	341849	0.54976	572067	0.54976
chr2	342149	0.50041	572367	0.50041
chr2	342449	0.50095	572667	0.50095
chr2	342749	0.18629	572967	0.18629
chr2	343049	0.29083	573267	0.29083
chr2	343349	0.1531	573567	0.1531
chr2	343649	-0.04378	573867	-0.04378
chr2	343949	0.32379	574167	0.32379
chr2	344249	0.36168	574467	0.36168
chr2	344549	0.17934	574767	0.17934
chr2	344849	0.04951	575067	0.04951
chr2	345149	0.09603	575367	0.09603
chr2	345449	0.18297	575667	0.18297
chr2	345749	0.29588	575967	0.29588
chr2	346049	0.16451	576267	0.16451
chr2	346349	0.44546	576567	0.44546
chr2	346649	-0.01203	576867	-0.01203
chr2	346949	0.15021	577167	0.15021
chr2	347249	0.34881	577467	0.34881
chr2	347549	0.26554	577767	0.26554
chr2	347849	0.51087	578067	0.51087
chr2	348149	0.5248	578367	0.5248
chr2	348449	0.37708	578667	0.37708
chr2	348749	0.43696	578967	0.43696
chr2	349049	0.35257	579267	0.35257
chr2	349349	0.27832	579567	0.27832
chr2	349649	0.19125	579867	0.19125
chr2	349949	-0.0827	580167	-0.0827
chr2	350249	-0.42906	580467	-0.42906
chr2	350549	-0.44701	580767	-0.44701
chr2	350849	0.08987	581067	0.08987
chr2	351149	0.34447	581367	0.34447
chr2	351449	0.02881	581667	0.02881
chr2	351749	0.34477	581967	0.34477
chr2	352049	0.26767	582267	0.26767
chr2	352349	0.12792	582567	0.12792
chr2	352649	-0.20951	582867	-0.20951
chr2	352949	-0.18784	583167	-0.18784
chr2	353249	0.0033	583467	0.0033
chr2	353549	-0.10459	583767	-0.10459
chr2	353849	-0.71578	584067	-0.71578
chr2	354149	0.10905	584367	0.10905
chr2	354449	0.22947	584667	0.22947
chr2	354749	-0.0489	584967	-0.0489
chr2	355049	-0.28127	585267	-0.28127
chr2	355349	-0.12732	585567	-0.12732
chr2	355649	0.0509	585867	0.0509
chr2	355949	-0.19077	586167	-0.19077
chr2	356249	-0.24338	586467	-0.24338
chr2	356549	-0.17744	586767	-0.17744
chr2	356849	0.25633	587067	0.25633
chr2	357149	0.39827	587367	0.39827
chr2	357449	0.85858	587667	0.85858
chr2	357749	0.36444	587967	0.36444
chr2	358049	0.16333	588267	0.16333
chr2	358349	0.04898	588567	0.04898
chr2	358649	0.1421	588867	0.1421
chr2	358949	0.09327	589167	0.09327
chr2	359249	0.14622	589467	0.14622
chr2	359549	-0.08079	589767	-0.08079
chr2	359849	0.06545	590067	0.06545
chr2	360149	0.30336	590367	0.30336
chr2	360449	0.27097	590667	0.27097
chr2	360749	0.2565	590967	0.2565
chr2	361049	0.25776	591267	0.25776
chr2	361349	0.20806	591567	0.20806
chr2	361649	0.02275	591867	0.02275
chr2	361949	0.17197	592167	0.17197
chr2	362249	0.03412	592467	0.03412
chr2	362549	0.03988	592767	0.03988
chr2	362849	-0.09265	593067	-0.09265
chr2	363149	0.47725	593367	0.47725
chr2	363449	0.21079	593667	0.21079
chr2	363749	0.52483	593967	0.52483
chr2	364049	0.33835	594267	0.33835
chr2	364349	0.28817	594567	0.28817
chr2	364649	0.20795	594867	0.20795
chr2	364949	0.33915	595167	0.33915
chr2	365249	0.7164	595467	0.7164
chr2	365549	0.31697	595767	0.31697
chr2	365849	0.06121	596067	0.06121
chr2	366149	0.24515	596367	0.24515
chr2	366449	0.27142	596667	0.27142
chr2	366749	0.14964	596967	0.14964
chr2	367049	0.15376	597267	0.15376
chr2	367349	0.1859	597567	0.1859
chr2	367649	0.1561	597867	0.1561
chr2	367949	0.17864	598167	0.17864
chr2	368249	0.37342	598467	0.37342
chr2	368549	0.30526	598767	0.30526
chr2	368849	-0.44293	599067	-0.44293
chr2	369149	-0.37671	599367	-0.37671
chr2	369449	0.06208	599667	0.06208
[truncated: 38,528 more rows]

## Sheet: Filtered Segments Info(10x)
SAMPLE	ARRAY_ID	CHROMOSOME	START	STOP	SIZE	DATAPOINTS	LOG2_RATIO_MEAN	GeneName	strand	txStart	txEnd	proteinID
Y1_300bp	Y1	chrI	149	11549	11400	364	0.49807	YAL069W	+	334	649	n/a
Y1_300bp	Y1	chrI	149	11549	11400	364	0.49807	YAL068W-A	+	537	792	n/a
Y1_300bp	Y1	chrI	149	11549	11400	364	0.49807	YAL068C	-	1806	2169	P53055
Y1_300bp	Y1	chrI	149	11549	11400	364	0.49807	YAL067W-A	+	2479	2707	Q8TGK6
Y1_300bp	Y1	chrI	149	11549	11400	364	0.49807	YAL067C	-	7235	9017	P39709
Y1_300bp	Y1	chrI	149	11549	11400	364	0.49807	YAL066W	+	10091	10400	n/a
Y1_300bp	Y1	chrI	11849	13649	1800	66	-1.59221	YAL065C	-	11565	11952	O13511
Y1_300bp	Y1	chrI	11849	13649	1800	66	-1.59221	YAL064W-B	+	12046	12427	O13512
Y1_300bp	Y1	chrI	11849	13649	1800	66	-1.59221	YAL064C-A	-	13363	13744	Q6B2U8
Y1_300bp	Y1	chrI	13949	15149	1200	47	-4.32608	NULL	NULL	NULL	NULL	NULL
Y1_300bp	Y1	chrI	15449	23249	7800	253	-5.42187	YAL064W	+	21525	21852	P39711
Y1_300bp	Y1	chrI	15449	23249	7800	253	-5.42187	YAL063C-A	-	22396	22687	Q3E791
Y1_300bp	Y1	chrI	23549	23849	300	18	-2.83851	NULL	NULL	NULL	NULL	NULL
Y1_300bp	Y1	chrI	24149	28949	4800	159	-1.23646	YAL063C	-	24000	27969	P39712
Y1_300bp	Y1	chrI	160649	165749	5100	168	-2.11723	YAR009C	-	160597	164188	O13527
Y1_300bp	Y1	chrI	160649	165749	5100	168	-2.11723	YAR010C	-	164544	165867	O13528
Y1_300bp	Y1	chrI	199049	202349	3300	111	-3.81448	YAR047C	-	201459	201780	n/a
Y1_300bp	Y1	chrI	202649	208049	5400	178	-1.183	YAR050W	+	203393	208007	P32768
Y1_300bp	Y1	chrI	208349	209249	900	38	-4.10963	YAR053W	+	208357	208654	n/a
Y1_300bp	Y1	chrI	209549	216749	7200	234	-5.73407	NULL	NULL	NULL	NULL	NULL
Y1_300bp	Y1	chrI	217049	218249	1200	47	-4.50195	YAR060C	-	217147	217483	n/a
Y1_300bp	Y1	chrI	217049	218249	1200	47	-4.50195	YAR061W	+	218130	218334	P39561
Y1_300bp	Y1	chrI	218549	221549	3000	102	-1.92524	YAR062W	+	218539	219136	P38896
Y1_300bp	Y1	chrI	218549	221549	3000	102	-1.92524	YAR064W	+	220188	220488	P39563
Y1_300bp	Y1	chrI	218549	221549	3000	102	-1.92524	YAR066W	+	221039	221651	P38897
Y1_300bp	Y1	chrI	223649	225449	1800	66	-2.71581	YAR069C	-	224001	224295	n/a
Y1_300bp	Y1	chrI	223649	225449	1800	66	-2.71581	YAR070C	-	224553	224853	n/a
Y1_300bp	Y1	chrI	225749	230116	4367	141	-0.81261	YAR071W	+	225450	226854	P35842
Y1_300bp	Y1	chrI	225749	230116	4367	141	-0.81261	YAR073W	+	227732	228944	n/a
Y1_300bp	Y1	chrI	225749	230116	4367	141	-0.81261	YAR075W	+	228834	229308	n/a
Y2_300bp	Y2	chrI	3149	11549	8400	270	1.36523	YAL067C	-	7235	9017	P39709
Y2_300bp	Y2	chrI	3149	11549	8400	270	1.36523	YAL066W	+	10091	10400	n/a
Y2_300bp	Y2	chrI	11849	13649	1800	66	-0.403	YAL065C	-	11565	11952	O13511
Y2_300bp	Y2	chrI	11849	13649	1800	66	-0.403	YAL064W-B	+	12046	12427	O13512
Y2_300bp	Y2	chrI	11849	13649	1800	66	-0.403	YAL064C-A	-	13363	13744	Q6B2U8
Y2_300bp	Y2	chrI	13949	23849	9900	318	-2.62261	YAL064W	+	21525	21852	P39711
Y2_300bp	Y2	chrI	13949	23849	9900	318	-2.62261	YAL063C-A	-	22396	22687	Q3E791
Y2_300bp	Y2	chrI	160949	165749	4800	158	-2.11542	YAR009C	-	160597	164188	O13527
Y2_300bp	Y2	chrI	160949	165749	4800	158	-2.11542	YAR010C	-	164544	165867	O13528
Y2_300bp	Y2	chrI	199049	202349	3300	111	-3.49512	YAR047C	-	201459	201780	n/a
Y2_300bp	Y2	chrI	208049	218249	10200	328	-2.71066	YAR053W	+	208357	208654	n/a
Y2_300bp	Y2	chrI	208049	218249	10200	328	-2.71066	YAR060C	-	217147	217483	n/a
Y2_300bp	Y2	chrI	208049	218249	10200	328	-2.71066	YAR061W	+	218130	218334	P39561
Y2_300bp	Y2	chrI	218549	221849	3300	111	-0.90189	YAR062W	+	218539	219136	P38896
Y2_300bp	Y2	chrI	218549	221849	3300	111	-0.90189	YAR064W	+	220188	220488	P39563
Y2_300bp	Y2	chrI	218549	221849	3300	111	-0.90189	YAR066W	+	221039	221651	P38897
Y2_300bp	Y2	chrI	222149	223349	1200	45	1.04193	YAR068W	+	222396	222882	P39564
Y2_300bp	Y2	chrI	223649	225449	1800	66	-1.17041	YAR069C	-	224001	224295	n/a
Y2_300bp	Y2	chrI	223649	225449	1800	66	-1.17041	YAR070C	-	224553	224853	n/a
Y2_300bp	Y2	chrI	225749	229049	3300	111	0.40499	YAR071W	+	225450	226854	P35842
Y2_300bp	Y2	chrI	225749	229049	3300	111	0.40499	YAR073W	+	227732	228944	n/a
Y2_300bp	Y2	chrI	225749	229049	3300	111	0.40499	YAR075W	+	228834	229308	n/a
Y2_300bp	Y2	chrI	229349	230116	767	30	-1.41022	NULL	NULL	NULL	NULL	NULL
Y3_300bp	Y3	chrI	2849	11549	8700	280	1.2224	YAL067C	-	7235	9017	P39709
Y3_300bp	Y3	chrI	2849	11549	8700	280	1.2224	YAL066W	+	10091	10400	n/a
Y3_300bp	Y3	chrI	13649	23849	10200	328	-1.85003	YAL064C-A	-	13363	13744	Q6B2U8
Y3_300bp	Y3	chrI	13649	23849	10200	328	-1.85003	YAL064W	+	21525	21852	P39711
Y3_300bp	Y3	chrI	13649	23849	10200	328	-1.85003	YAL063C-A	-	22396	22687	Q3E791
Y3_300bp	Y3	chrI	160949	165749	4800	158	-1.90198	YAR009C	-	160597	164188	O13527
Y3_300bp	Y3	chrI	160949	165749	4800	158	-1.90198	YAR010C	-	164544	165867	O13528
Y3_300bp	Y3	chrI	199049	202349	3300	111	-3.71173	YAR047C	-	201459	201780	n/a
Y3_300bp	Y3	chrI	208049	218549	10500	337	-1.96461	YAR053W	+	208357	208654	n/a
Y3_300bp	Y3	chrI	208049	218549	10500	337	-1.96461	YAR060C	-	217147	217483	n/a
Y3_300bp	Y3	chrI	208049	218549	10500	337	-1.96461	YAR061W	+	218130	218334	P39561
Y3_300bp	Y3	chrI	208049	218549	10500	337	-1.96461	YAR062W	+	218539	219136	P38896
Y3_300bp	Y3	chrI	218849	221849	3000	102	-0.66777	YAR062W	+	218539	219136	P38896
Y3_300bp	Y3	chrI	218849	221849	3000	102	-0.66777	YAR064W	+	220188	220488	P39563
Y3_300bp	Y3	chrI	218849	221849	3000	102	-0.66777	YAR066W	+	221039	221651	P38897
Y3_300bp	Y3	chrI	222149	223349	1200	45	1.01843	YAR068W	+	222396	222882	P39564
Y3_300bp	Y3	chrI	223649	225149	1500	56	-0.85563	YAR069C	-	224001	224295	n/a
Y3_300bp	Y3	chrI	223649	225149	1500	56	-0.85563	YAR070C	-	224553	224853	n/a
Y3_300bp	Y3	chrI	225449	229049	3600	121	0.39037	YAR071W	+	225450	226854	P35842
Y3_300bp	Y3	chrI	225449	229049	3600	121	0.39037	YAR073W	+	227732	228944	n/a
Y3_300bp	Y3	chrI	225449	229049	3600	121	0.39037	YAR075W	+	228834	229308	n/a
Y3_300bp	Y3	chrI	229349	230116	767	30	-1.29264	NULL	NULL	NULL	NULL	NULL
Y4_300bp	Y4	chrI	2849	11549	8700	280	1.69261	YAL067C	-	7235	9017	P39709
Y4_300bp	Y4	chrI	2849	11549	8700	280	1.69261	YAL066W	+	10091	10400	n/a
Y4_300bp	Y4	chrI	11849	13049	1200	47	0.27427	YAL065C	-	11565	11952	O13511
Y4_300bp	Y4	chrI	11849	13049	1200	47	0.27427	YAL064W-B	+	12046	12427	O13512
Y4_300bp	Y4	chrI	13349	23849	10500	337	-1.86037	YAL064C-A	-	13363	13744	Q6B2U8
Y4_300bp	Y4	chrI	13349	23849	10500	337	-1.86037	YAL064W	+	21525	21852	P39711
Y4_300bp	Y4	chrI	13349	23849	10500	337	-1.86037	YAL063C-A	-	22396	22687	Q3E791
Y4_300bp	Y4	chrI	161849	165749	3900	131	-2.01141	YAR009C	-	160597	164188	O13527
Y4_300bp	Y4	chrI	161849	165749	3900	131	-2.01141	YAR010C	-	164544	165867	O13528
Y4_300bp	Y4	chrI	199049	202349	3300	111	-3.83627	YAR047C	-	201459	201780	n/a
Y4_300bp	Y4	chrI	202649	207749	5100	169	0.21294	YAR050W	+	203393	208007	P32768
Y4_300bp	Y4	chrI	208049	218249	10200	328	-2.01479	YAR053W	+	208357	208654	n/a
Y4_300bp	Y4	chrI	208049	218249	10200	328	-2.01479	YAR060C	-	217147	217483	n/a
Y4_300bp	Y4	chrI	208049	218249	10200	328	-2.01479	YAR061W	+	218130	218334	P39561
Y4_300bp	Y4	chrI	218549	221849	3300	111	-1.04393	YAR062W	+	218539	219136	P38896
Y4_300bp	Y4	chrI	218549	221849	3300	111	-1.04393	YAR064W	+	220188	220488	P39563
Y4_300bp	Y4	chrI	218549	221849	3300	111	-1.04393	YAR066W	+	221039	221651	P38897
Y4_300bp	Y4	chrI	222149	223349	1200	45	0.94681	YAR068W	+	222396	222882	P39564
Y4_300bp	Y4	chrI	223649	225149	1500	56	-1.09161	YAR069C	-	224001	224295	n/a
Y4_300bp	Y4	chrI	223649	225149	1500	56	-1.09161	YAR070C	-	224553	224853	n/a
Y4_300bp	Y4	chrI	225449	229049	3600	121	0.22654	YAR071W	+	225450	226854	P35842
Y4_300bp	Y4	chrI	225449	229049	3600	121	0.22654	YAR073W	+	227732	228944	n/a
Y4_300bp	Y4	chrI	225449	229049	3600	121	0.22654	YAR075W	+	228834	229308	n/a
Y4_300bp	Y4	chrI	229349	230116	767	30	-1.52389	NULL	NULL	NULL	NULL	NULL
Y4_300bp	Y4	chrII	221549	226049	4500	150	-1.73313	YBL005W-B	+	221332	226601	Q12490
Y4_300bp	Y4	chrII	221549	226049	4500	150	-1.73313	YBL005W-A	+	221332	222655	Q12266
Y4_300bp	Y4	chrII	259949	264749	4800	159	-1.73288	YBR012W-B	+	259866	265138	Q12193
Y4_300bp	Y4	chrII	259949	264749	4800	159	-1.73288	YBR012W-A	+	259866	261189	Q12217
Y4_300bp	Y4	chrII	469649	474149	4500	150	1.09704	YBR115C	-	469741	473920	P07702
Y4_300bp	Y4	chrII	801749	806249	4500	149	1.41463	YBR297W	+	800516	801923	P38157
Y4_300bp	Y4	chrII	801749	806249	4500	149	1.41463	YBR298C	-	802624	804469	P38156
Y4_300bp	Y4	chrII	801749	806249	4500	149	1.41463	YBR298C-A	-	805028	805250	Q8TGK4
Y4_300bp	Y4	chrII	801749	806249	4500	149	1.41463	YBR299W	+	805344	807099	P38158
Y3_300bp	Y3	chrII	149	5549	5400	179	0.91441	YBL113C	-	279	2658	Q7M4S9
Y3_300bp	Y3	chrII	149	5549	5400	179	0.91441	YBL113W-A	+	645	1128	n/a
Y3_300bp	Y3	chrII	149	5549	5400	179	0.91441	YBL112C	-	2581	2899	Q3E7Y4
Y3_300bp	Y3	chrII	149	5549	5400	179	0.91441	YBL111C	-	2906	5009	Q3E7Y5
Y3_300bp	Y3	chrII	221849	226049	4200	141	-1.68646	YBL005W-B	+	221332	226601	Q12490
Y3_300bp	Y3	chrII	221849	226049	4200	141	-1.68646	YBL005W-A	+	221332	222655	Q12266
Y3_300bp	Y3	chrII	259949	264749	4800	159	-1.81207	YBR012W-B	+	259866	265138	Q12193
Y3_300bp	Y3	chrII	259949	264749	4800	159	-1.81207	YBR012W-A	+	259866	261189	Q12217
Y3_300bp	Y3	chrII	469949	473849	3900	131	1.08103	YBR115C	-	469741	473920	P07702
Y3_300bp	Y3	chrII	643949	644849	900	38	-2.59795	NULL	NULL	NULL	NULL	NULL
Y3_300bp	Y3	chrII	801749	804749	3000	103	1.86989	YBR297W	+	800516	801923	P38157
Y3_300bp	Y3	chrII	801749	804749	3000	103	1.86989	YBR298C	-	802624	804469	P38156
Y3_300bp	Y3	chrII	805049	810149	5100	166	0.77567	YBR298C-A	-	805028	805250	Q8TGK4
Y3_300bp	Y3	chrII	805049	810149	5100	166	0.77567	YBR299W	+	805344	807099	P38158
Y3_300bp	Y3	chrII	805049	810149	5100	166	0.77567	YBR300C	-	808593	809091	n/a
Y3_300bp	Y3	chrII	805049	810149	5100	166	0.77567	YBR301W	+	809050	809413	P38155
Y3_300bp	Y3	chrII	810449	813036	2587	87	-0.25598	YBR302C	-	810333	811473	P38363
Y2_300bp	Y2	chrII	149	5249	5100	169	0.51597	YBL113C	-	279	2658	Q7M4S9
Y2_300bp	Y2	chrII	149	5249	5100	169	0.51597	YBL113W-A	+	645	1128	n/a
Y2_300bp	Y2	chrII	149	5249	5100	169	0.51597	YBL112C	-	2581	2899	Q3E7Y4
Y2_300bp	Y2	chrII	149	5249	5100	169	0.51597	YBL111C	-	2906	5009	Q3E7Y5
Y2_300bp	Y2	chrII	33449	35249	1800	66	-0.89412	YBL100W-B	+	29931	35245	Q12491
Y2_300bp	Y2	chrII	221849	226349	4500	150	-1.86682	YBL005W-B	+	221332	226601	Q12490
Y2_300bp	Y2	chrII	221849	226349	4500	150	-1.86682	YBL005W-A	+	221332	222655	Q12266
Y2_300bp	Y2	chrII	259949	264749	4800	159	-2.07646	YBR012W-B	+	259866	265138	Q12193
Y2_300bp	Y2	chrII	259949	264749	4800	159	-2.07646	YBR012W-A	+	259866	261189	Q12217
Y2_300bp	Y2	chrII	469649	473849	4200	140	1.10987	YBR115C	-	469741	473920	P07702
Y2_300bp	Y2	chrII	643949	644849	900	38	-2.28198	NULL	NULL	NULL	NULL	NULL
Y2_300bp	Y2	chrII	801749	804749	3000	103	1.93028	YBR297W	+	800516	801923	P38157
Y2_300bp	Y2	chrII	801749	804749	3000	103	1.93028	YBR298C	-	802624	804469	P38156
Y2_300bp	Y2	chrII	805049	810149	5100	166	0.6238	YBR298C-A	-	805028	805250	Q8TGK4
Y2_300bp	Y2	chrII	805049	810149	5100	166	0.6238	YBR299W	+	805344	807099	P38158
Y2_300bp	Y2	chrII	805049	810149	5100	166	0.6238	YBR300C	-	808593	809091	n/a
Y2_300bp	Y2	chrII	805049	810149	5100	166	0.6238	YBR301W	+	809050	809413	P38155
Y2_300bp	Y2	chrII	810449	813036	2587	87	-0.39865	YBR302C	-	810333	811473	P38363
Y1_300bp	Y1	chrII	149	5549	5400	179	-2.54562	YBL113C	-	279	2658	Q7M4S9
Y1_300bp	Y1	chrII	149	5549	5400	179	-2.54562	YBL113W-A	+	645	1128	n/a
Y1_300bp	Y1	chrII	149	5549	5400	179	-2.54562	YBL112C	-	2581	2899	Q3E7Y4
Y1_300bp	Y1	chrII	149	5549	5400	179	-2.54562	YBL111C	-	2906	5009	Q3E7Y5
Y1_300bp	Y1	chrII	29849	35549	5700	187	-1.2893	YBL100W-B	+	29931	35245	Q12491
Y1_300bp	Y1	chrII	29849	35549	5700	187	-1.2893	YBL100W-A	+	29931	31248	Q12260
Y1_300bp	Y1	chrII	222749	226349	3600	122	-1.48185	YBL005W-B	+	221332	226601	Q12490
Y1_300bp	Y1	chrII	259949	264749	4800	159	-1.84197	YBR012W-B	+	259866	265138	Q12193
Y1_300bp	Y1	chrII	259949	264749	4800	159	-1.84197	YBR012W-A	+	259866	261189	Q12217
Y1_300bp	Y1	chrII	469649	473849	4200	140	1.16497	YBR115C	-	469741	473920	P07702
Y1_300bp	Y1	chrII	643949	644849	900	38	-2.64838	NULL	NULL	NULL	NULL	NULL
Y1_300bp	Y1	chrII	801749	804749	3000	103	2.42344	YBR297W	+	800516	801923	P38157
Y1_300bp	Y1	chrII	801749	804749	3000	103	2.42344	YBR298C	-	802624	804469	P38156
Y1_300bp	Y1	chrII	805049	809549	4500	148	1.00098	YBR298C-A	-	805028	805250	Q8TGK4
Y1_300bp	Y1	chrII	805049	809549	4500	148	1.00098	YBR299W	+	805344	807099	P38158
Y1_300bp	Y1	chrII	805049	809549	4500	148	1.00098	YBR300C	-	808593	809091	n/a
Y1_300bp	Y1	chrII	805049	809549	4500	148	1.00098	YBR301W	+	809050	809413	P38155
Y1_300bp	Y1	chrIII	149	11249	11100	356	-0.65142	YCL076W	+	1391	2135	n/a
Y1_300bp	Y1	chrIII	149	11249	11100	356	-0.65142	YCL075W	+	2125	2566	P25601
Y1_300bp	Y1	chrIII	149	11249	11100	356	-0.65142	YCL074W	+	2823	3750	P25600
Y1_300bp	Y1	chrIII	149	11249	11100	356	-0.65142	YCL073C	-	6478	8326	P25596
Y1_300bp	Y1	chrIII	149	11249	11100	356	-0.65142	YCL069W	+	9705	11082	P25594
Y1_300bp	Y1	chrIII	84149	90749	6600	215	-1.07352	YCL019W	+	85101	90415	P25384
Y1_300bp	Y1	chrIII	84149	90749	6600	215	-1.07352	YCL020W	+	85101	86418	P25383
Y1_300bp	Y1	chrIII	91049	92249	1200	47	5.00207	YCL018W	+	91323	92418	P04173
Y1_300bp	Y1	chrIII	148649	151049	2400	84	3.42291	YCR018C	-	148235	148901	P09007
Y1_300bp	Y1	chrIII	304349	316525	12176	386	-0.5636	YCR102C	-	304357	305464	P25608
Y1_300bp	Y1	chrIII	304349	316525	12176	386	-0.5636	YCR102W-A	+	306731	306929	n/a
Y1_300bp	Y1	chrIII	304349	316525	12176	386	-0.5636	YCR104W	+	307797	308172	P25610
Y1_300bp	Y1	chrIII	304349	316525	12176	386	-0.5636	YCR105W	+	309066	310152	P25377
Y1_300bp	Y1	chrIII	304349	316525	12176	386	-0.5636	YCR106W	+	310954	313453	P25611
Y1_300bp	Y1	chrIII	304349	316525	12176	386	-0.5636	YCR107W	+	313886	314978	P25612
Y1_300bp	Y1	chrIII	304349	316525	12176	386	-0.5636	YCR108C	-	315993	316185	Q3E819
Y2_300bp	Y2	chrIII	149	27749	27600	870	-0.29481	YCL076W	+	1391	2135	n/a
Y2_300bp	Y2	chrIII	149	27749	27600	870	-0.29481	YCL075W	+	2125	2566	P25601
Y2_300bp	Y2	chrIII	149	27749	27600	870	-0.29481	YCL074W	+	2823	3750	P25600
Y2_300bp	Y2	chrIII	149	27749	27600	870	-0.29481	YCL073C	-	6478	8326	P25596
Y2_300bp	Y2	chrIII	149	27749	27600	870	-0.29481	YCL069W	+	9705	11082	P25594
Y2_300bp	Y2	chrIII	149	27749	27600	870	-0.29481	YCL068C	-	11502	12285	P25593
Y2_300bp	Y2	chrIII	149	27749	27600	870	-0.29481	YCL067C	-	12385	13018	Q6B2C0
Y2_300bp	Y2	chrIII	149	27749	27600	870	-0.29481	YCL066W	+	13281	13809	P01365
Y2_300bp	Y2	chrIII	149	27749	27600	870	-0.29481	YCL065W	+	13750	14119	n/a
Y2_300bp	Y2	chrIII	149	27749	27600	870	-0.29481	YCL064C	-	15797	16880	P25379
Y2_300bp	Y2	chrIII	149	27749	27600	870	-0.29481	YCL063W	+	17289	18561	P25591
Y2_300bp	Y2	chrIII	149	27749	27600	870	-0.29481	YCL061C	-	18815	22106	P25588
Y2_300bp	Y2	chrIII	149	27749	27600	870	-0.29481	YCL059C	-	22428	23379	P25586
Y2_300bp	Y2	chrIII	149	27749	27600	870	-0.29481	YCL058C	-	23522	23981	n/a
Y2_300bp	Y2	chrIII	149	27749	27600	870	-0.29481	YCL058W-A	+	23583	23925	Q2V2Q1
Y2_300bp	Y2	chrIII	149	27749	27600	870	-0.29481	YCL057C-A	-	24031	24325	Q96VH5
Y2_300bp	Y2	chrIII	149	27749	27600	870	-0.29481	YCL057W	+	24767	26906	P25375
Y2_300bp	Y2	chrIII	149	27749	27600	870	-0.29481	YCL056C	-	26924	27359	P25584
Y2_300bp	Y2	chrIII	91349	92249	900	37	5.44284	YCL018W	+	91323	92418	P04173
Y2_300bp	Y2	chrIII	148649	151049	2400	84	3.03917	YCR018C	-	148235	148901	P09007
Y2_300bp	Y2	chrIII	308549	316525	7976	255	-1.57856	YCR105W	+	309066	310152	P25377
Y2_300bp	Y2	chrIII	308549	316525	7976	255	-1.57856	YCR106W	+	310954	313453	P25611
Y2_300bp	Y2	chrIII	308549	316525	7976	255	-1.57856	YCR107W	+	313886	314978	P25612
Y2_300bp	Y2	chrIII	308549	316525	7976	255	-1.57856	YCR108C	-	315993	316185	Q3E819
Y3_300bp	Y3	chrIII	149	15449	15300	487	-0.70023	YCL076W	+	1391	2135	n/a
Y3_300bp	Y3	chrIII	149	15449	15300	487	-0.70023	YCL075W	+	2125	2566	P25601
Y3_300bp	Y3	chrIII	149	15449	15300	487	-0.70023	YCL074W	+	2823	3750	P25600
Y3_300bp	Y3	chrIII	149	15449	15300	487	-0.70023	YCL073C	-	6478	8326	P25596
Y3_300bp	Y3	chrIII	149	15449	15300	487	-0.70023	YCL069W	+	9705	11082	P25594
Y3_300bp	Y3	chrIII	149	15449	15300	487	-0.70023	YCL068C	-	11502	12285	P25593
Y3_300bp	Y3	chrIII	149	15449	15300	487	-0.70023	YCL067C	-	12385	13018	Q6B2C0
Y3_300bp	Y3	chrIII	149	15449	15300	487	-0.70023	YCL066W	+	13281	13809	P01365
Y3_300bp	Y3	chrIII	149	15449	15300	487	-0.70023	YCL065W	+	13750	14119	n/a
Y3_300bp	Y3	chrIII	91349	92249	900	37	5.42623	YCL018W	+	91323	92418	P04173
Y3_300bp	Y3	chrIII	148649	151049	2400	84	2.84651	YCR018C	-	148235	148901	P09007
Y3_300bp	Y3	chrIII	308249	316525	8276	264	-1.53494	YCR105W	+	309066	310152	P25377
Y3_300bp	Y3	chrIII	308249	316525	8276	264	-1.53494	YCR106W	+	310954	313453	P25611
Y3_300bp	Y3	chrIII	308249	316525	8276	264	-1.53494	YCR107W	+	313886	314978	P25612
Y3_300bp	Y3	chrIII	308249	316525	8276	264	-1.53494	YCR108C	-	315993	316185	Q3E819
Y4_300bp	Y4	chrIII	149	19049	18900	599	-0.40444	YCL076W	+	1391	2135	n/a
Y4_300bp	Y4	chrIII	149	19049	18900	599	-0.40444	YCL075W	+	2125	2566	P25601
Y4_300bp	Y4	chrIII	149	19049	18900	599	-0.40444	YCL074W	+	2823	3750	P25600
Y4_300bp	Y4	chrIII	149	19049	18900	599	-0.40444	YCL073C	-	6478	8326	P25596
Y4_300bp	Y4	chrIII	149	19049	18900	599	-0.40444	YCL069W	+	9705	11082	P25594
Y4_300bp	Y4	chrIII	149	19049	18900	599	-0.40444	YCL068C	-	11502	12285	P25593
Y4_300bp	Y4	chrIII	149	19049	18900	599	-0.40444	YCL067C	-	12385	13018	Q6B2C0
Y4_300bp	Y4	chrIII	149	19049	18900	599	-0.40444	YCL066W	+	13281	13809	P01365
Y4_300bp	Y4	chrIII	149	19049	18900	599	-0.40444	YCL065W	+	13750	14119	n/a
Y4_300bp	Y4	chrIII	149	19049	18900	599	-0.40444	YCL064C	-	15797	16880	P25379
Y4_300bp	Y4	chrIII	149	19049	18900	599	-0.40444	YCL063W	+	17289	18561	P25591
Y4_300bp	Y4	chrIII	149	19049	18900	599	-0.40444	YCL061C	-	18815	22106	P25588
Y4_300bp	Y4	chrIII	91349	92249	900	37	5.60377	YCL018W	+	91323	92418	P04173
Y4_300bp	Y4	chrIII	148649	151049	2400	84	3.40645	YCR018C	-	148235	148901	P09007
Y4_300bp	Y4	chrIII	151349	308249	156900	4901	0.43658	YCR018C-A	-	151605	151860	n/a
Y4_300bp	Y4	chrIII	151349	308249	156900	4901	0.43658	YCR019W	+	152834	153926	P23060
Y4_300bp	Y4	chrIII	151349	308249	156900	4901	0.43658	YCR020C	-	154009	154657	P25362
Y4_300bp	Y4	chrIII	151349	308249	156900	4901	0.43658	YCR020C-A	-	154827	155094	P23059
Y4_300bp	Y4	chrIII	151349	308249	156900	4901	0.43658	YCR020W-B	+	155317	155554	Q9URQ5
Y4_300bp	Y4	chrIII	151349	308249	156900	4901	0.43658	YCR021C	-	156104	157103	P25619
Y4_300bp	Y4	chrIII	151349	308249	156900	4901	0.43658	YCR022C	-	157416	157761	n/a
Y4_300bp	Y4	chrIII	151349	308249	156900	4901	0.43658	YCR023C	-	158533	160369	P25351
Y4_300bp	Y4	chrIII	151349	308249	156900	4901	0.43658	YCR024C	-	160739	162218	P25345
Y4_300bp	Y4	chrIII	151349	308249	156900	4901	0.43658	YCR024C-B	-	162594	162861	Q3E7Z8
Y4_300bp	Y4	chrIII	151349	308249	156900	4901	0.43658	YCR024C-A	-	162940	163063	P32903
Y4_300bp	Y4	chrIII	151349	308249	156900	4901	0.43658	YCR025C	-	163441	163852	n/a
Y4_300bp	Y4	chrIII	151349	308249	156900	4901	0.43658	YCR026C	-	164106	166335	P25353
Y4_300bp	Y4	chrIII	151349	308249	156900	4901	0.43658	YCR027C	-	167365	167995	P25378
Y4_300bp	Y4	chrIII	151349	308249	156900	4901	0.43658	YCR028C	-	170881	172420	P25621
Y4_300bp	Y4	chrIII	151349	308249	156900	4901	0.43658	YCR028C-A	-	172945	173436	P32445
Y4_300bp	Y4	chrIII	151349	308249	156900	4901	0.43658	YCR030C	-	173821	176434	P25623
Y4_300bp	Y4	chrIII	151349	308249	156900	4901	0.43658	YCR031C	-	177495	178216	P06367
Y4_300bp	Y4	chrIII	151349	308249	156900	4901	0.43658	YCR032W	+	179515	186019	P25356
Y4_300bp	Y4	chrIII	151349	308249	156900	4901	0.43658	YCR033W	+	186484	190165	P25357
Y4_300bp	Y4	chrIII	151349	308249	156900	4901	0.43658	YCR034W	+	190587	191631	P25358
Y4_300bp	Y4	chrIII	151349	308249	156900	4901	0.43658	YCR035C	-	191829	193014	P25359
Y4_300bp	Y4	chrIII	151349	308249	156900	4901	0.43658	YCR036W	+	193292	194294	P25332
Y4_300bp	Y4	chrIII	151349	308249	156900	4901	0.43658	YCR037C	-	194409	197181	P25360
Y4_300bp	Y4	chrIII	151349	308249	156900	4901	0.43658	YCR038C	-	197616	199545	P25300
Y4_300bp	Y4	chrIII	151349	308249	156900	4901	0.43658	YCR038W-A	+	199288	199414	n/a
Y4_300bp	Y4	chrIII	151349	308249	156900	4901	0.43658	YCR039C	-	199541	200174	Q6B2C0
Y4_300bp	Y4	chrIII	151349	308249	156900	4901	0.43658	YCR040W	+	200437	200965	P01365
Y4_300bp	Y4	chrIII	151349	308249	156900	4901	0.43658	YCR041W	+	200906	201239	n/a
Y4_300bp	Y4	chrIII	151349	308249	156900	4901	0.43658	YCR042C	-	201169	205393	P23255
Y4_300bp	Y4	chrIII	151349	308249	156900	4901	0.43658	YCR043C	-	206256	206640	P25361
Y4_300bp	Y4	chrIII	151349	308249	156900	4901	0.43658	YCR044C	-	206872	207946	P25625
Y4_300bp	Y4	chrIII	151349	308249	156900	4901	0.43658	YCR045C	-	208130	209606	P25381
Y4_300bp	Y4	chrIII	151349	308249	156900	4901	0.43658	YCR045W-A	+	208746	209097	n/a
Y4_300bp	Y4	chrIII	151349	308249	156900	4901	0.43658	YCR046C	-	209909	210419	P25626
Y4_300bp	Y4	chrIII	151349	308249	156900	4901	0.43658	YCR047C	-	210713	211541	P25627
Y4_300bp	Y4	chrIII	151349	308249	156900	4901	0.43658	YCR047W-A	+	211296	211503	n/a
Y4_300bp	Y4	chrIII	151349	308249	156900	4901	0.43658	YCR049C	-	211866	212313	n/a
Y4_300bp	Y4	chrIII	151349	308249	156900	4901	0.43658	YCR048W	+	211924	213757	P25628
Y4_300bp	Y4	chrIII	151349	308249	156900	4901	0.43658	YCR050C	-	213459	213768	P25630
Y4_300bp	Y4	chrIII	151349	308249	156900	4901	0.43658	YCR051W	+	214066	214735	P25631
Y4_300bp	Y4	chrIII	151349	308249	156900	4901	0.43658	YCR052W	+	214989	216441	P25632
Y4_300bp	Y4	chrIII	151349	308249	156900	4901	0.43658	YCR053W	+	216692	218237	P16120
Y4_300bp	Y4	chrIII	151349	308249	156900	4901	0.43658	YCR054C	-	218371	220063	P25355
Y4_300bp	Y4	chrIII	151349	308249	156900	4901	0.43658	YCR057C	-	220452	223224	P25635
Y4_300bp	Y4	chrIII	151349	308249	156900	4901	0.43658	YCR059C	-	223449	224226	P25637
Y4_300bp	Y4	chrIII	151349	308249	156900	4901	0.43658	YCR060W	+	224394	224730	P25638
Y4_300bp	Y4	chrIII	151349	308249	156900	4901	0.43658	YCR061W	+	225558	227454	P25639
Y4_300bp	Y4	chrIII	151349	308249	156900	4901	0.43658	YCR064C	-	228090	228501	n/a
Y4_300bp	Y4	chrIII	151349	308249	156900	4901	0.43658	YCR063W	+	228313	228787	P25337
Y4_300bp	Y4	chrIII	151349	308249	156900	4901	0.43658	YCR065W	+	229305	231000	P25364
Y4_300bp	Y4	chrIII	151349	308249	156900	4901	0.43658	YCR066W	+	231495	232959	P10862
Y4_300bp	Y4	chrIII	151349	308249	156900	4901	0.43658	YCR067C	-	233120	236318	P25365
Y4_300bp	Y4	chrIII	151349	308249	156900	4901	0.43658	YCR068W	+	237209	238772	P25641
Y4_300bp	Y4	chrIII	151349	308249	156900	4901	0.43658	YCR069W	+	239050	240007	P25334
Y4_300bp	Y4	chrIII	151349	308249	156900	4901	0.43658	YCR071C	-	240098	240539	P25642
Y4_300bp	Y4	chrIII	151349	308249	156900	4901	0.43658	YCR072C	-	240800	242348	P25382
Y4_300bp	Y4	chrIII	151349	308249	156900	4901	0.43658	YCR073C	-	242584	246580	P25390
Y4_300bp	Y4	chrIII	151349	308249	156900	4901	0.43658	YCR073W-A	+	246959	247907	P37262
Y4_300bp	Y4	chrIII	151349	308249	156900	4901	0.43658	YCR075C	-	248029	248812	P17261
Y4_300bp	Y4	chrIII	151349	308249	156900	4901	0.43658	YCR075W-A	+	248971	249199	Q3E830
Y4_300bp	Y4	chrIII	151349	308249	156900	4901	0.43658	YCR076C	-	249289	250042	P25659
Y4_300bp	Y4	chrIII	151349	308249	156900	4901	0.43658	YCR077C	-	250234	252625	P25644
Y4_300bp	Y4	chrIII	151349	308249	156900	4901	0.43658	YCR079W	+	252841	254170	P25646
Y4_300bp	Y4	chrIII	151349	308249	156900	4901	0.43658	YCR081W	+	254367	258651	P25648
Y4_300bp	Y4	chrIII	151349	308249	156900	4901	0.43658	YCR081C-A	-	258411	258648	n/a
Y4_300bp	Y4	chrIII	151349	308249	156900	4901	0.43658	YCR082W	+	258879	259266	P25649
Y4_300bp	Y4	chrIII	151349	308249	156900	4901	0.43658	YCR083W	+	259574	259958	P25372
Y4_300bp	Y4	chrIII	151349	308249	156900	4901	0.43658	YCR084C	-	260307	262449	P16649
Y4_300bp	Y4	chrIII	151349	308249	156900	4901	0.43658	YCR085W	+	262912	263266	n/a
Y4_300bp	Y4	chrIII	151349	308249	156900	4901	0.43658	YCR086W	+	263388	263961	P25651
Y4_300bp	Y4	chrIII	151349	308249	156900	4901	0.43658	YCR087W	+	263972	264488	n/a
Y4_300bp	Y4	chrIII	151349	308249	156900	4901	0.43658	YCR087C-A	-	264002	264464	P37263
Y4_300bp	Y4	chrIII	151349	308249	156900	4901	0.43658	YCR088W	+	265064	266843	P15891
Y4_300bp	Y4	chrIII	151349	308249	156900	4901	0.43658	YCR089W	+	267430	272260	P25653
Y4_300bp	Y4	chrIII	151349	308249	156900	4901	0.43658	YCR090C	-	272311	272860	P25654
Y4_300bp	Y4	chrIII	151349	308249	156900	4901	0.43658	YCR091W	+	274400	276563	P25341
Y4_300bp	Y4	chrIII	151349	308249	156900	4901	0.43658	YCR092C	-	276760	279817	P25336
Y4_300bp	Y4	chrIII	151349	308249	156900	4901	0.43658	YCR093W	+	280113	286440	P25655
Y4_300bp	Y4	chrIII	151349	308249	156900	4901	0.43658	YCR094W	+	286758	287934	P25656
Y4_300bp	Y4	chrIII	151349	308249	156900	4901	0.43658	YCR095C	-	288166	289255	P25366
Y4_300bp	Y4	chrIII	151349	308249	156900	4901	0.43658	YCR095W-A	+	289635	289794	Q3E787
Y4_300bp	Y4	chrIII	151349	308249	156900	4901	0.43658	YCR096C	-	293175	293535	Q6B184
Y4_300bp	Y4	chrIII	151349	308249	156900	4901	0.43658	YCR097W	+	293831	294318	P01366
Y4_300bp	Y4	chrIII	151349	308249	156900	4901	0.43658	YCR097W-A	+	294435	294702	n/a
Y4_300bp	Y4	chrIII	151349	308249	156900	4901	0.43658	YCR098C	-	297045	298602	P25346
Y4_300bp	Y4	chrIII	151349	308249	156900	4901	0.43658	YCR099C	-	300828	301296	P25657
Y4_300bp	Y4	chrIII	151349	308249	156900	4901	0.43658	YCR100C	-	301267	302218	P25606
Y4_300bp	Y4	chrIII	151349	308249	156900	4901	0.43658	YCR101C	-	302478	303027	P25607
Y4_300bp	Y4	chrIII	151349	308249	156900	4901	0.43658	YCR102C	-	304357	305464	P25608
Y4_300bp	Y4	chrIII	151349	308249	156900	4901	0.43658	YCR102W-A	+	306731	306929	n/a
Y4_300bp	Y4	chrIII	151349	308249	156900	4901	0.43658	YCR104W	+	307797	308172	P25610
Y4_300bp	Y4	chrIII	308549	313949	5400	178	-4.38196	YCR105W	+	309066	310152	P25377
Y4_300bp	Y4	chrIII	308549	313949	5400	178	-4.38196	YCR106W	+	310954	313453	P25611
Y4_300bp	Y4	chrIII	308549	313949	5400	178	-4.38196	YCR107W	+	313886	314978	P25612
Y4_300bp	Y4	chrIII	314249	316525	2276	77	-1.54945	YCR107W	+	313886	314978	P25612
Y4_300bp	Y4	chrIII	314249	316525	2276	77	-1.54945	YCR108C	-	315993	316185	Q3E819
Y4_300bp	Y4	chrIV	149	3749	3600	122	-0.75888	YDL248W	+	1801	2953	Q07788
Y4_300bp	Y4	chrIV	4049	11549	7500	244	-4.0541	YDL247W	+	5984	7814	Q07787
Y4_300bp	Y4	chrIV	4049	11549	7500	244	-4.0541	YDL246C	-	8682	9756	Q07786
Y4_300bp	Y4	chrIV	11849	12749	900	37	-1.2908	YDL245C	-	11656	13360	P54854
Y4_300bp	Y4	chrIV	13049	15749	2700	94	-4.03576	YDL245C	-	11656	13360	P54854
Y4_300bp	Y4	chrIV	527549	538049	10500	337	-2.10712	YDR038C	-	527419	530695	Q12691
Y4_300bp	Y4	chrIV	527549	538049	10500	337	-2.10712	YDR039C	-	531304	534580	Q01896
Y4_300bp	Y4	chrIV	527549	538049	10500	337	-2.10712	YDR040C	-	535189	538465	P13587
Y4_300bp	Y4	chrIV	646949	650849	3900	131	-1.96302	YDR098C-B	-	645855	651124	Q03855
Y4_300bp	Y4	chrIV	646949	650849	3900	131	-1.96302	YDR098C-A	-	649801	651124	Q03856
Y4_300bp	Y4	chrIV	757649	759449	1800	66	1.62172	YDR150W	+	755625	763872	Q00402
Y4_300bp	Y4	chrIV	803249	805649	2400	85	-1.80663	YDR170W-A	+	803192	804515	Q03964
Y4_300bp	Y4	chrIV	805949	879449	73500	2301	-0.47069	YDR171W	+	806618	807746	Q12329
Y4_300bp	Y4	chrIV	805949	879449	73500	2301	-0.47069	YDR172W	+	808321	810379	P05453
Y4_300bp	Y4	chrIV	805949	879449	73500	2301	-0.47069	YDR173C	-	810562	811630	P07250
Y4_300bp	Y4	chrIV	805949	879449	73500	2301	-0.47069	YDR174W	+	812107	812848	Q03973
Y4_300bp	Y4	chrIV	805949	879449	73500	2301	-0.47069	YDR175C	-	813190	814150	Q03976
Y4_300bp	Y4	chrIV	805949	879449	73500	2301	-0.47069	YDR176W	+	814449	816558	P32494
Y4_300bp	Y4	chrIV	805949	879449	73500	2301	-0.47069	YDR177W	+	816875	817523	P21734
Y4_300bp	Y4	chrIV	805949	879449	73500	2301	-0.47069	YDR178W	+	817947	818493	P37298
Y4_300bp	Y4	chrIV	805949	879449	73500	2301	-0.47069	YDR179C	-	818705	819194	Q03981
Y4_300bp	Y4	chrIV	805949	879449	73500	2301	-0.47069	YDR179W-A	+	819430	820822	Q03983
Y4_300bp	Y4	chrIV	805949	879449	73500	2301	-0.47069	YDR180W	+	821292	825774	Q04002
Y4_300bp	Y4	chrIV	805949	879449	73500	2301	-0.47069	YDR181C	-	825907	827353	Q04003
Y4_300bp	Y4	chrIV	805949	879449	73500	2301	-0.47069	YDR182W	+	827579	829055	P40986
Y4_300bp	Y4	chrIV	805949	879449	73500	2301	-0.47069	YDR182W-A	+	829148	829352	Q3E796
Y4_300bp	Y4	chrIV	805949	879449	73500	2301	-0.47069	YDR183W	+	829582	830275	Q04004
Y4_300bp	Y4	chrIV	805949	879449	73500	2301	-0.47069	YDR183C-A	-	830394	830652	n/a
Y4_300bp	Y4	chrIV	805949	879449	73500	2301	-0.47069	YDR184C	-	830626	831511	Q04005
Y4_300bp	Y4	chrIV	805949	879449	73500	2301	-0.47069	YDR185C	-	831931	832471	Q04006
Y4_300bp	Y4	chrIV	805949	879449	73500	2301	-0.47069	YDR186C	-	832856	835490	Q04007
Y4_300bp	Y4	chrIV	805949	879449	73500	2301	-0.47069	YDR187C	-	836225	836744	n/a
Y4_300bp	Y4	chrIV	805949	879449	73500	2301	-0.47069	YDR188W	+	836418	838059	P39079
Y4_300bp	Y4	chrIV	805949	879449	73500	2301	-0.47069	YDR189W	+	838389	840390	P22213
Y4_300bp	Y4	chrIV	805949	879449	73500	2301	-0.47069	YDR190C	-	840601	841993	Q03940
Y4_300bp	Y4	chrIV	805949	879449	73500	2301	-0.47069	YDR191W	+	842334	843447	P53688
Y4_300bp	Y4	chrIV	805949	879449	73500	2301	-0.47069	YDR192C	-	843566	844859	P49686
Y4_300bp	Y4	chrIV	805949	879449	73500	2301	-0.47069	YDR193W	+	844551	844950	n/a
Y4_300bp	Y4	chrIV	805949	879449	73500	2301	-0.47069	YDR194C	-	845949	847944	P15424
Y4_300bp	Y4	chrIV	805949	879449	73500	2301	-0.47069	YDR194W-A	+	848068	848221	Q3E818
Y4_300bp	Y4	chrIV	805949	879449	73500	2301	-0.47069	YDR195W	+	848596	850198	P42073
Y4_300bp	Y4	chrIV	805949	879449	73500	2301	-0.47069	YDR196C	-	850271	850997	Q03941
Y4_300bp	Y4	chrIV	805949	879449	73500	2301	-0.47069	YDR197W	+	851225	852395	P14905
Y4_300bp	Y4	chrIV	805949	879449	73500	2301	-0.47069	YDR198C	-	852530	853970	Q03942
Y4_300bp	Y4	chrIV	805949	879449	73500	2301	-0.47069	YDR199W	+	854172	854538	n/a
Y4_300bp	Y4	chrIV	805949	879449	73500	2301	-0.47069	YDR200C	-	854276	856091	Q03944
Y4_300bp	Y4	chrIV	805949	879449	73500	2301	-0.47069	YDR201W	+	856314	856812	Q03954
Y4_300bp	Y4	chrIV	805949	879449	73500	2301	-0.47069	YDR202C	-	856895	857951	Q03956
Y4_300bp	Y4	chrIV	805949	879449	73500	2301	-0.47069	YDR203W	+	857679	857997	n/a
Y4_300bp	Y4	chrIV	805949	879449	73500	2301	-0.47069	YDR204W	+	858134	859142	O13525
Y4_300bp	Y4	chrIV	805949	879449	73500	2301	-0.47069	YDR205W	+	859343	861518	Q03455
Y4_300bp	Y4	chrIV	805949	879449	73500	2301	-0.47069	YDR206W	+	862051	864706	Q03466
Y4_300bp	Y4	chrIV	805949	879449	73500	2301	-0.47069	YDR207C	-	865009	867520	P39001
Y4_300bp	Y4	chrIV	805949	879449	73500	2301	-0.47069	YDR208W	+	868221	870561	P38994
Y4_300bp	Y4	chrIV	805949	879449	73500	2301	-0.47069	YDR209C	-	871033	871447	n/a
Y4_300bp	Y4	chrIV	805949	879449	73500	2301	-0.47069	YDR210W	+	871071	871299	Q03482
Y4_300bp	Y4	chrIV	805949	879449	73500	2301	-0.47069	YDR210W-B	+	872109	877423	Q03494
Y4_300bp	Y4	chrIV	805949	879449	73500	2301	-0.47069	YDR210W-A	+	872109	873426	Q03483
Y4_300bp	Y4	chrIV	805949	879449	73500	2301	-0.47069	YDR210C-D	-	878656	883925	Q99231
Y4_300bp	Y4	chrIV	879749	883649	3900	131	-1.9549	YDR210C-D	-	878656	883925	Q99231
Y4_300bp	Y4	chrIV	879749	883649	3900	131	-1.9549	YDR210C-C	-	882602	883925	Q12441
Y4_300bp	Y4	chrIV	988049	992249	4200	141	-1.95476	YDR261C-D	-	987530	992346	Q07793
Y4_300bp	Y4	chrIV	988049	992249	4200	141	-1.95476	YDR261C-C	-	991023	992346	O74302
Y4_300bp	Y4	chrIV	1096349	1099949	3600	122	-2.04567	YDR316W-B	+	1096061	1101330	P0C2I2
Y4_300bp	Y4	chrIV	1096349	1099949	3600	122	-2.04567	YDR316W-A	+	1096061	1097384	Q12231
Y4_300bp	Y4	chrIV	1156049	1159349	3300	112	-3.58469	NULL	NULL	NULL	NULL	NULL
Y4_300bp	Y4	chrIV	1207349	1211249	3900	132	-1.9973	YDR365W-B	+	1206989	1212258	P0C2I3
Y4_300bp	Y4	chrIV	1207349	1211249	3900	132	-1.9973	YDR365W-A	+	1206989	1208312	Q12162
Y3_300bp	Y3	chrIV	149	3749	3600	122	-0.54732	YDL248W	+	1801	2953	Q07788
Y3_300bp	Y3	chrIV	4049	11549	7500	244	-2.25473	YDL247W	+	5984	7814	Q07787
Y3_300bp	Y3	chrIV	4049	11549	7500	244	-2.25473	YDL246C	-	8682	9756	Q07786
Y3_300bp	Y3	chrIV	11849	12749	900	37	-0.81884	YDL245C	-	11656	13360	P54854
Y3_300bp	Y3	chrIV	13049	15749	2700	94	-2.26531	YDL245C	-	11656	13360	P54854
Y3_300bp	Y3	chrIV	513149	527249	14100	448	-0.35595	YDR034C-D	-	514040	519354	Q12472
Y3_300bp	Y3	chrIV	513149	527249	14100	448	-0.35595	YDR034C-C	-	518037	519354	Q12392
Y3_300bp	Y3	chrIV	513149	527249	14100	448	-0.35595	YDR034C-A	-	520513	520690	P0C289
Y3_300bp	Y3	chrIV	513149	527249	14100	448	-0.35595	YDR034W-B	+	521311	521467	Q6Q5X2
Y3_300bp	Y3	chrIV	513149	527249	14100	448	-0.35595	YDR035W	+	521813	522926	P14843
Y3_300bp	Y3	chrIV	513149	527249	14100	448	-0.35595	YDR036C	-	523208	524711	P28817
Y3_300bp	Y3	chrIV	513149	527249	14100	448	-0.35595	YDR037W	+	525437	527213	P15180
Y3_300bp	Y3	chrIV	527549	538049	10500	337	-2.12516	YDR038C	-	527419	530695	Q12691
Y3_300bp	Y3	chrIV	527549	538049	10500	337	-2.12516	YDR039C	-	531304	534580	Q01896
Y3_300bp	Y3	chrIV	527549	538049	10500	337	-2.12516	YDR040C	-	535189	538465	P13587
Y3_300bp	Y3	chrIV	646349	650849	4500	149	-1.91588	YDR098C-B	-	645855	651124	Q03855
Y3_300bp	Y3	chrIV	646349	650849	4500	149	-1.91588	YDR098C-A	-	649801	651124	Q03856
Y3_300bp	Y3	chrIV	757649	759749	2100	75	1.68935	YDR150W	+	755625	763872	Q00402
Y3_300bp	Y3	chrIV	803549	805649	2100	75	-1.67268	YDR170W-A	+	803192	804515	Q03964
Y3_300bp	Y3	chrIV	805949	879449	73500	2301	-0.52652	YDR171W	+	806618	807746	Q12329
Y3_300bp	Y3	chrIV	805949	879449	73500	2301	-0.52652	YDR172W	+	808321	810379	P05453
Y3_300bp	Y3	chrIV	805949	879449	73500	2301	-0.52652	YDR173C	-	810562	811630	P07250
Y3_300bp	Y3	chrIV	805949	879449	73500	2301	-0.52652	YDR174W	+	812107	812848	Q03973
Y3_300bp	Y3	chrIV	805949	879449	73500	2301	-0.52652	YDR175C	-	813190	814150	Q03976
Y3_300bp	Y3	chrIV	805949	879449	73500	2301	-0.52652	YDR176W	+	814449	816558	P32494
Y3_300bp	Y3	chrIV	805949	879449	73500	2301	-0.52652	YDR177W	+	816875	817523	P21734
Y3_300bp	Y3	chrIV	805949	879449	73500	2301	-0.52652	YDR178W	+	817947	818493	P37298
Y3_300bp	Y3	chrIV	805949	879449	73500	2301	-0.52652	YDR179C	-	818705	819194	Q03981
Y3_300bp	Y3	chrIV	805949	879449	73500	2301	-0.52652	YDR179W-A	+	819430	820822	Q03983
Y3_300bp	Y3	chrIV	805949	879449	73500	2301	-0.52652	YDR180W	+	821292	825774	Q04002
Y3_300bp	Y3	chrIV	805949	879449	73500	2301	-0.52652	YDR181C	-	825907	827353	Q04003
Y3_300bp	Y3	chrIV	805949	879449	73500	2301	-0.52652	YDR182W	+	827579	829055	P40986
Y3_300bp	Y3	chrIV	805949	879449	73500	2301	-0.52652	YDR182W-A	+	829148	829352	Q3E796
Y3_300bp	Y3	chrIV	805949	879449	73500	2301	-0.52652	YDR183W	+	829582	830275	Q04004
Y3_300bp	Y3	chrIV	805949	879449	73500	2301	-0.52652	YDR183C-A	-	830394	830652	n/a
Y3_300bp	Y3	chrIV	805949	879449	73500	2301	-0.52652	YDR184C	-	830626	831511	Q04005
Y3_300bp	Y3	chrIV	805949	879449	73500	2301	-0.52652	YDR185C	-	831931	832471	Q04006
Y3_300bp	Y3	chrIV	805949	879449	73500	2301	-0.52652	YDR186C	-	832856	835490	Q04007
Y3_300bp	Y3	chrIV	805949	879449	73500	2301	-0.52652	YDR187C	-	836225	836744	n/a
Y3_300bp	Y3	chrIV	805949	879449	73500	2301	-0.52652	YDR188W	+	836418	838059	P39079
Y3_300bp	Y3	chrIV	805949	879449	73500	2301	-0.52652	YDR189W	+	838389	840390	P22213
Y3_300bp	Y3	chrIV	805949	879449	73500	2301	-0.52652	YDR190C	-	840601	841993	Q03940
Y3_300bp	Y3	chrIV	805949	879449	73500	2301	-0.52652	YDR191W	+	842334	843447	P53688
Y3_300bp	Y3	chrIV	805949	879449	73500	2301	-0.52652	YDR192C	-	843566	844859	P49686
Y3_300bp	Y3	chrIV	805949	879449	73500	2301	-0.52652	YDR193W	+	844551	844950	n/a
Y3_300bp	Y3	chrIV	805949	879449	73500	2301	-0.52652	YDR194C	-	845949	847944	P15424
Y3_300bp	Y3	chrIV	805949	879449	73500	2301	-0.52652	YDR194W-A	+	848068	848221	Q3E818
Y3_300bp	Y3	chrIV	805949	879449	73500	2301	-0.52652	YDR195W	+	848596	850198	P42073
Y3_300bp	Y3	chrIV	805949	879449	73500	2301	-0.52652	YDR196C	-	850271	850997	Q03941
Y3_300bp	Y3	chrIV	805949	879449	73500	2301	-0.52652	YDR197W	+	851225	852395	P14905
Y3_300bp	Y3	chrIV	805949	879449	73500	2301	-0.52652	YDR198C	-	852530	853970	Q03942
Y3_300bp	Y3	chrIV	805949	879449	73500	2301	-0.52652	YDR199W	+	854172	854538	n/a
Y3_300bp	Y3	chrIV	805949	879449	73500	2301	-0.52652	YDR200C	-	854276	856091	Q03944
Y3_300bp	Y3	chrIV	805949	879449	73500	2301	-0.52652	YDR201W	+	856314	856812	Q03954
Y3_300bp	Y3	chrIV	805949	879449	73500	2301	-0.52652	YDR202C	-	856895	857951	Q03956
Y3_300bp	Y3	chrIV	805949	879449	73500	2301	-0.52652	YDR203W	+	857679	857997	n/a
Y3_300bp	Y3	chrIV	805949	879449	73500	2301	-0.52652	YDR204W	+	858134	859142	O13525
Y3_300bp	Y3	chrIV	805949	879449	73500	2301	-0.52652	YDR205W	+	859343	861518	Q03455
Y3_300bp	Y3	chrIV	805949	879449	73500	2301	-0.52652	YDR206W	+	862051	864706	Q03466
Y3_300bp	Y3	chrIV	805949	879449	73500	2301	-0.52652	YDR207C	-	865009	867520	P39001
Y3_300bp	Y3	chrIV	805949	879449	73500	2301	-0.52652	YDR208W	+	868221	870561	P38994
Y3_300bp	Y3	chrIV	805949	879449	73500	2301	-0.52652	YDR209C	-	871033	871447	n/a
Y3_300bp	Y3	chrIV	805949	879449	73500	2301	-0.52652	YDR210W	+	871071	871299	Q03482
Y3_300bp	Y3	chrIV	805949	879449	73500	2301	-0.52652	YDR210W-B	+	872109	877423	Q03494
Y3_300bp	Y3	chrIV	805949	879449	73500	2301	-0.52652	YDR210W-A	+	872109	873426	Q03483
Y3_300bp	Y3	chrIV	805949	879449	73500	2301	-0.52652	YDR210C-D	-	878656	883925	Q99231
Y3_300bp	Y3	chrIV	879749	883649	3900	131	-2.09141	YDR210C-D	-	878656	883925	Q99231
Y3_300bp	Y3	chrIV	879749	883649	3900	131	-2.09141	YDR210C-C	-	882602	883925	Q12441
Y3_300bp	Y3	chrIV	985349	987749	2400	84	-0.75055	YDR261W-B	+	981458	986772	Q07791
Y3_300bp	Y3	chrIV	985349	987749	2400	84	-0.75055	YDR261C-D	-	987530	992346	Q07793
Y3_300bp	Y3	chrIV	988049	992249	4200	141	-1.98162	YDR261C-D	-	987530	992346	Q07793
Y3_300bp	Y3	chrIV	988049	992249	4200	141	-1.98162	YDR261C-C	-	991023	992346	O74302
Y3_300bp	Y3	chrIV	1096349	1100849	4500	150	-1.98619	YDR316W-B	+	1096061	1101330	P0C2I2
Y3_300bp	Y3	chrIV	1096349	1100849	4500	150	-1.98619	YDR316W-A	+	1096061	1097384	Q12231
Y3_300bp	Y3	chrIV	1156049	1160549	4500	149	-1.2038	YDR343C	-	1159602	1161315	P39003
Y3_300bp	Y3	chrIV	1207049	1211549	4500	150	-1.97452	YDR365W-B	+	1206989	1212258	P0C2I3
Y3_300bp	Y3	chrIV	1207049	1211549	4500	150	-1.97452	YDR365W-A	+	1206989	1208312	Q12162
Y3_300bp	Y3	chrIV	1525949	1531821	5872	189	0.82418	YDR545W	+	1526306	1531697	P24088
Y3_300bp	Y3	chrIV	1525949	1531821	5872	189	0.82418	YDR545C-A	-	1530848	1531328	n/a
Y2_300bp	Y2	chrIV	149	16049	15900	506	-0.79111	YDL248W	+	1801	2953	Q07788
Y2_300bp	Y2	chrIV	149	16049	15900	506	-0.79111	YDL247W-A	+	3761	3836	n/a
Y2_300bp	Y2	chrIV	149	16049	15900	506	-0.79111	YDL247W	+	5984	7814	Q07787
Y2_300bp	Y2	chrIV	149	16049	15900	506	-0.79111	YDL246C	-	8682	9756	Q07786
Y2_300bp	Y2	chrIV	149	16049	15900	506	-0.79111	YDL245C	-	11656	13360	P54854
Y2_300bp	Y2	chrIV	513149	527249	14100	448	-0.27102	YDR034C-D	-	514040	519354	Q12472
Y2_300bp	Y2	chrIV	513149	527249	14100	448	-0.27102	YDR034C-C	-	518037	519354	Q12392
Y2_300bp	Y2	chrIV	513149	527249	14100	448	-0.27102	YDR034C-A	-	520513	520690	P0C289
Y2_300bp	Y2	chrIV	513149	527249	14100	448	-0.27102	YDR034W-B	+	521311	521467	Q6Q5X2
Y2_300bp	Y2	chrIV	513149	527249	14100	448	-0.27102	YDR035W	+	521813	522926	P14843
Y2_300bp	Y2	chrIV	513149	527249	14100	448	-0.27102	YDR036C	-	523208	524711	P28817
Y2_300bp	Y2	chrIV	513149	527249	14100	448	-0.27102	YDR037W	+	525437	527213	P15180
Y2_300bp	Y2	chrIV	527549	538349	10800	346	-1.70486	YDR038C	-	527419	530695	Q12691
Y2_300bp	Y2	chrIV	527549	538349	10800	346	-1.70486	YDR039C	-	531304	534580	Q01896
Y2_300bp	Y2	chrIV	527549	538349	10800	346	-1.70486	YDR040C	-	535189	538465	P13587
Y2_300bp	Y2	chrIV	646949	650849	3900	131	-2.29686	YDR098C-B	-	645855	651124	Q03855
Y2_300bp	Y2	chrIV	646949	650849	3900	131	-2.29686	YDR098C-A	-	649801	651124	Q03856
Y2_300bp	Y2	chrIV	757349	759749	2400	84	1.86016	YDR150W	+	755625	763872	Q00402
Y2_300bp	Y2	chrIV	803549	805649	2100	75	-1.82854	YDR170W-A	+	803192	804515	Q03964
Y2_300bp	Y2	chrIV	805949	879449	73500	2301	-0.52644	YDR171W	+	806618	807746	Q12329
Y2_300bp	Y2	chrIV	805949	879449	73500	2301	-0.52644	YDR172W	+	808321	810379	P05453
Y2_300bp	Y2	chrIV	805949	879449	73500	2301	-0.52644	YDR173C	-	810562	811630	P07250
Y2_300bp	Y2	chrIV	805949	879449	73500	2301	-0.52644	YDR174W	+	812107	812848	Q03973
Y2_300bp	Y2	chrIV	805949	879449	73500	2301	-0.52644	YDR175C	-	813190	814150	Q03976
Y2_300bp	Y2	chrIV	805949	879449	73500	2301	-0.52644	YDR176W	+	814449	816558	P32494
Y2_300bp	Y2	chrIV	805949	879449	73500	2301	-0.52644	YDR177W	+	816875	817523	P21734
Y2_300bp	Y2	chrIV	805949	879449	73500	2301	-0.52644	YDR178W	+	817947	818493	P37298
Y2_300bp	Y2	chrIV	805949	879449	73500	2301	-0.52644	YDR179C	-	818705	819194	Q03981
Y2_300bp	Y2	chrIV	805949	879449	73500	2301	-0.52644	YDR179W-A	+	819430	820822	Q03983
Y2_300bp	Y2	chrIV	805949	879449	73500	2301	-0.52644	YDR180W	+	821292	825774	Q04002
Y2_300bp	Y2	chrIV	805949	879449	73500	2301	-0.52644	YDR181C	-	825907	827353	Q04003
Y2_300bp	Y2	chrIV	805949	879449	73500	2301	-0.52644	YDR182W	+	827579	829055	P40986
Y2_300bp	Y2	chrIV	805949	879449	73500	2301	-0.52644	YDR182W-A	+	829148	829352	Q3E796
Y2_300bp	Y2	chrIV	805949	879449	73500	2301	-0.52644	YDR183W	+	829582	830275	Q04004
Y2_300bp	Y2	chrIV	805949	879449	73500	2301	-0.52644	YDR183C-A	-	830394	830652	n/a
Y2_300bp	Y2	chrIV	805949	879449	73500	2301	-0.52644	YDR184C	-	830626	831511	Q04005
Y2_300bp	Y2	chrIV	805949	879449	73500	2301	-0.52644	YDR185C	-	831931	832471	Q04006
Y2_300bp	Y2	chrIV	805949	879449	73500	2301	-0.52644	YDR186C	-	832856	835490	Q04007
Y2_300bp	Y2	chrIV	805949	879449	73500	2301	-0.52644	YDR187C	-	836225	836744	n/a
Y2_300bp	Y2	chrIV	805949	879449	73500	2301	-0.52644	YDR188W	+	836418	838059	P39079
Y2_300bp	Y2	chrIV	805949	879449	73500	2301	-0.52644	YDR189W	+	838389	840390	P22213
Y2_300bp	Y2	chrIV	805949	879449	73500	2301	-0.52644	YDR190C	-	840601	841993	Q03940
Y2_300bp	Y2	chrIV	805949	879449	73500	2301	-0.52644	YDR191W	+	842334	843447	P53688
Y2_300bp	Y2	chrIV	805949	879449	73500	2301	-0.52644	YDR192C	-	843566	844859	P49686
Y2_300bp	Y2	chrIV	805949	879449	73500	2301	-0.52644	YDR193W	+	844551	844950	n/a
Y2_300bp	Y2	chrIV	805949	879449	73500	2301	-0.52644	YDR194C	-	845949	847944	P15424
Y2_300bp	Y2	chrIV	805949	879449	73500	2301	-0.52644	YDR194W-A	+	848068	848221	Q3E818
Y2_300bp	Y2	chrIV	805949	879449	73500	2301	-0.52644	YDR195W	+	848596	850198	P42073
Y2_300bp	Y2	chrIV	805949	879449	73500	2301	-0.52644	YDR196C	-	850271	850997	Q03941
Y2_300bp	Y2	chrIV	805949	879449	73500	2301	-0.52644	YDR197W	+	851225	852395	P14905
Y2_300bp	Y2	chrIV	805949	879449	73500	2301	-0.52644	YDR198C	-	852530	853970	Q03942
Y2_300bp	Y2	chrIV	805949	879449	73500	2301	-0.52644	YDR199W	+	854172	854538	n/a
Y2_300bp	Y2	chrIV	805949	879449	73500	2301	-0.52644	YDR200C	-	854276	856091	Q03944
Y2_300bp	Y2	chrIV	805949	879449	73500	2301	-0.52644	YDR201W	+	856314	856812	Q03954
Y2_300bp	Y2	chrIV	805949	879449	73500	2301	-0.52644	YDR202C	-	856895	857951	Q03956
Y2_300bp	Y2	chrIV	805949	879449	73500	2301	-0.52644	YDR203W	+	857679	857997	n/a
Y2_300bp	Y2	chrIV	805949	879449	73500	2301	-0.52644	YDR204W	+	858134	859142	O13525
Y2_300bp	Y2	chrIV	805949	879449	73500	2301	-0.52644	YDR205W	+	859343	861518	Q03455
Y2_300bp	Y2	chrIV	805949	879449	73500	2301	-0.52644	YDR206W	+	862051	864706	Q03466
Y2_300bp	Y2	chrIV	805949	879449	73500	2301	-0.52644	YDR207C	-	865009	867520	P39001
Y2_300bp	Y2	chrIV	805949	879449	73500	2301	-0.52644	YDR208W	+	868221	870561	P38994
Y2_300bp	Y2	chrIV	805949	879449	73500	2301	-0.52644	YDR209C	-	871033	871447	n/a
Y2_300bp	Y2	chrIV	805949	879449	73500	2301	-0.52644	YDR210W	+	871071	871299	Q03482
Y2_300bp	Y2	chrIV	805949	879449	73500	2301	-0.52644	YDR210W-B	+	872109	877423	Q03494
Y2_300bp	Y2	chrIV	805949	879449	73500	2301	-0.52644	YDR210W-A	+	872109	873426	Q03483
Y2_300bp	Y2	chrIV	805949	879449	73500	2301	-0.52644	YDR210C-D	-	878656	883925	Q99231
Y2_300bp	Y2	chrIV	879749	883649	3900	131	-2.27301	YDR210C-D	-	878656	883925	Q99231
Y2_300bp	Y2	chrIV	879749	883649	3900	131	-2.27301	YDR210C-C	-	882602	883925	Q12441
Y2_300bp	Y2	chrIV	985349	987749	2400	84	-0.90139	YDR261W-B	+	981458	986772	Q07791
Y2_300bp	Y2	chrIV	985349	987749	2400	84	-0.90139	YDR261C-D	-	987530	992346	Q07793
Y2_300bp	Y2	chrIV	988049	992249	4200	141	-2.21875	YDR261C-D	-	987530	992346	Q07793
Y2_300bp	Y2	chrIV	988049	992249	4200	141	-2.21875	YDR261C-C	-	991023	992346	O74302
Y2_300bp	Y2	chrIV	1096349	1101149	4800	159	-2.12598	YDR316W-B	+	1096061	1101330	P0C2I2
Y2_300bp	Y2	chrIV	1096349	1101149	4800	159	-2.12598	YDR316W-A	+	1096061	1097384	Q12231
Y2_300bp	Y2	chrIV	1154249	1156049	1800	65	-0.98723	YDR342C	-	1154210	1155923	P39004
Y2_300bp	Y2	chrIV	1156349	1159049	2700	93	-4.10986	NULL	NULL	NULL	NULL	NULL
Y2_300bp	Y2	chrIV	1159349	1161149	1800	66	-0.84624	YDR343C	-	1159602	1161315	P39003
Y2_300bp	Y2	chrIV	1207049	1211849	4800	159	-2.13529	YDR365W-B	+	1206989	1212258	P0C2I3
Y2_300bp	Y2	chrIV	1207049	1211849	4800	159	-2.13529	YDR365W-A	+	1206989	1208312	Q12162
Y1_300bp	Y1	chrIV	149	16049	15900	506	-0.67601	YDL248W	+	1801	2953	Q07788
Y1_300bp	Y1	chrIV	149	16049	15900	506	-0.67601	YDL247W-A	+	3761	3836	n/a
Y1_300bp	Y1	chrIV	149	16049	15900	506	-0.67601	YDL247W	+	5984	7814	Q07787
Y1_300bp	Y1	chrIV	149	16049	15900	506	-0.67601	YDL246C	-	8682	9756	Q07786
Y1_300bp	Y1	chrIV	149	16049	15900	506	-0.67601	YDL245C	-	11656	13360	P54854
Y1_300bp	Y1	chrIV	513749	524249	10500	335	-0.96031	YDR034C-D	-	514040	519354	Q12472
Y1_300bp	Y1	chrIV	513749	524249	10500	335	-0.96031	YDR034C-C	-	518037	519354	Q12392
Y1_300bp	Y1	chrIV	513749	524249	10500	335	-0.96031	YDR034C-A	-	520513	520690	P0C289
Y1_300bp	Y1	chrIV	513749	524249	10500	335	-0.96031	YDR034W-B	+	521311	521467	Q6Q5X2
Y1_300bp	Y1	chrIV	513749	524249	10500	335	-0.96031	YDR035W	+	521813	522926	P14843
Y1_300bp	Y1	chrIV	513749	524249	10500	335	-0.96031	YDR036C	-	523208	524711	P28817
Y1_300bp	Y1	chrIV	524549	525149	600	28	-3.35873	YDR036C	-	523208	524711	P28817
Y1_300bp	Y1	chrIV	525449	528449	3000	103	-1.66544	YDR037W	+	525437	527213	P15180
Y1_300bp	Y1	chrIV	525449	528449	3000	103	-1.66544	YDR038C	-	527419	530695	Q12691
Y1_300bp	Y1	chrIV	528749	538049	9300	300	-2.82876	YDR038C	-	527419	530695	Q12691
Y1_300bp	Y1	chrIV	528749	538049	9300	300	-2.82876	YDR039C	-	531304	534580	Q01896
Y1_300bp	Y1	chrIV	528749	538049	9300	300	-2.82876	YDR040C	-	535189	538465	P13587
Y1_300bp	Y1	chrIV	646049	650849	4800	158	-2.1092	YDR098C-B	-	645855	651124	Q03855
Y1_300bp	Y1	chrIV	646049	650849	4800	158	-2.1092	YDR098C-A	-	649801	651124	Q03856
Y1_300bp	Y1	chrIV	803249	871649	68400	2143	-0.45234	YDR170W-A	+	803192	804515	Q03964
Y1_300bp	Y1	chrIV	803249	871649	68400	2143	-0.45234	YDR171W	+	806618	807746	Q12329
Y1_300bp	Y1	chrIV	803249	871649	68400	2143	-0.45234	YDR172W	+	808321	810379	P05453
Y1_300bp	Y1	chrIV	803249	871649	68400	2143	-0.45234	YDR173C	-	810562	811630	P07250
Y1_300bp	Y1	chrIV	803249	871649	68400	2143	-0.45234	YDR174W	+	812107	812848	Q03973
Y1_300bp	Y1	chrIV	803249	871649	68400	2143	-0.45234	YDR175C	-	813190	814150	Q03976
Y1_300bp	Y1	chrIV	803249	871649	68400	2143	-0.45234	YDR176W	+	814449	816558	P32494
Y1_300bp	Y1	chrIV	803249	871649	68400	2143	-0.45234	YDR177W	+	816875	817523	P21734
Y1_300bp	Y1	chrIV	803249	871649	68400	2143	-0.45234	YDR178W	+	817947	818493	P37298
Y1_300bp	Y1	chrIV	803249	871649	68400	2143	-0.45234	YDR179C	-	818705	819194	Q03981
Y1_300bp	Y1	chrIV	803249	871649	68400	2143	-0.45234	YDR179W-A	+	819430	820822	Q03983
Y1_300bp	Y1	chrIV	803249	871649	68400	2143	-0.45234	YDR180W	+	821292	825774	Q04002
Y1_300bp	Y1	chrIV	803249	871649	68400	2143	-0.45234	YDR181C	-	825907	827353	Q04003
Y1_300bp	Y1	chrIV	803249	871649	68400	2143	-0.45234	YDR182W	+	827579	829055	P40986
Y1_300bp	Y1	chrIV	803249	871649	68400	2143	-0.45234	YDR182W-A	+	829148	829352	Q3E796
Y1_300bp	Y1	chrIV	803249	871649	68400	2143	-0.45234	YDR183W	+	829582	830275	Q04004
Y1_300bp	Y1	chrIV	803249	871649	68400	2143	-0.45234	YDR183C-A	-	830394	830652	n/a
Y1_300bp	Y1	chrIV	803249	871649	68400	2143	-0.45234	YDR184C	-	830626	831511	Q04005
Y1_300bp	Y1	chrIV	803249	871649	68400	2143	-0.45234	YDR185C	-	831931	832471	Q04006
Y1_300bp	Y1	chrIV	803249	871649	68400	2143	-0.45234	YDR186C	-	832856	835490	Q04007
Y1_300bp	Y1	chrIV	803249	871649	68400	2143	-0.45234	YDR187C	-	836225	836744	n/a
Y1_300bp	Y1	chrIV	803249	871649	68400	2143	-0.45234	YDR188W	+	836418	838059	P39079
Y1_300bp	Y1	chrIV	803249	871649	68400	2143	-0.45234	YDR189W	+	838389	840390	P22213
Y1_300bp	Y1	chrIV	803249	871649	68400	2143	-0.45234	YDR190C	-	840601	841993	Q03940
Y1_300bp	Y1	chrIV	803249	871649	68400	2143	-0.45234	YDR191W	+	842334	843447	P53688
Y1_300bp	Y1	chrIV	803249	871649	68400	2143	-0.45234	YDR192C	-	843566	844859	P49686
Y1_300bp	Y1	chrIV	803249	871649	68400	2143	-0.45234	YDR193W	+	844551	844950	n/a
Y1_300bp	Y1	chrIV	803249	871649	68400	2143	-0.45234	YDR194C	-	845949	847944	P15424
Y1_300bp	Y1	chrIV	803249	871649	68400	2143	-0.45234	YDR194W-A	+	848068	848221	Q3E818
Y1_300bp	Y1	chrIV	803249	871649	68400	2143	-0.45234	YDR195W	+	848596	850198	P42073
Y1_300bp	Y1	chrIV	803249	871649	68400	2143	-0.45234	YDR196C	-	850271	850997	Q03941
Y1_300bp	Y1	chrIV	803249	871649	68400	2143	-0.45234	YDR197W	+	851225	852395	P14905
Y1_300bp	Y1	chrIV	803249	871649	68400	2143	-0.45234	YDR198C	-	852530	853970	Q03942
Y1_300bp	Y1	chrIV	803249	871649	68400	2143	-0.45234	YDR199W	+	854172	854538	n/a
Y1_300bp	Y1	chrIV	803249	871649	68400	2143	-0.45234	YDR200C	-	854276	856091	Q03944
Y1_300bp	Y1	chrIV	803249	871649	68400	2143	-0.45234	YDR201W	+	856314	856812	Q03954
Y1_300bp	Y1	chrIV	803249	871649	68400	2143	-0.45234	YDR202C	-	856895	857951	Q03956
Y1_300bp	Y1	chrIV	803249	871649	68400	2143	-0.45234	YDR203W	+	857679	857997	n/a
Y1_300bp	Y1	chrIV	803249	871649	68400	2143	-0.45234	YDR204W	+	858134	859142	O13525
Y1_300bp	Y1	chrIV	803249	871649	68400	2143	-0.45234	YDR205W	+	859343	861518	Q03455
Y1_300bp	Y1	chrIV	803249	871649	68400	2143	-0.45234	YDR206W	+	862051	864706	Q03466
Y1_300bp	Y1	chrIV	803249	871649	68400	2143	-0.45234	YDR207C	-	865009	867520	P39001
Y1_300bp	Y1	chrIV	803249	871649	68400	2143	-0.45234	YDR208W	+	868221	870561	P38994
Y1_300bp	Y1	chrIV	803249	871649	68400	2143	-0.45234	YDR209C	-	871033	871447	n/a
Y1_300bp	Y1	chrIV	803249	871649	68400	2143	-0.45234	YDR210W	+	871071	871299	Q03482
Y1_300bp	Y1	chrIV	871949	878849	6900	224	-1.19147	YDR210W-B	+	872109	877423	Q03494
Y1_300bp	Y1	chrIV	871949	878849	6900	224	-1.19147	YDR210W-A	+	872109	873426	Q03483
Y1_300bp	Y1	chrIV	871949	878849	6900	224	-1.19147	YDR210C-D	-	878656	883925	Q99231
Y1_300bp	Y1	chrIV	879149	883949	4800	160	-2.04517	YDR210C-D	-	878656	883925	Q99231
Y1_300bp	Y1	chrIV	879149	883949	4800	160	-2.04517	YDR210C-C	-	882602	883925	Q12441
Y1_300bp	Y1	chrIV	980849	988649	7800	254	-1.30121	YDR261W-B	+	981458	986772	Q07791
Y1_300bp	Y1	chrIV	980849	988649	7800	254	-1.30121	YDR261W-A	+	981458	982775	Q99303
Y1_300bp	Y1	chrIV	980849	988649	7800	254	-1.30121	YDR261C-D	-	987530	992346	Q07793
Y1_300bp	Y1	chrIV	988949	992249	3300	112	-2.29874	YDR261C-D	-	987530	992346	Q07793
Y1_300bp	Y1	chrIV	988949	992249	3300	112	-2.29874	YDR261C-C	-	991023	992346	O74302
Y1_300bp	Y1	chrIV	1096049	1101149	5100	169	-2.04135	YDR316W-B	+	1096061	1101330	P0C2I2
Y1_300bp	Y1	chrIV	1096049	1101149	5100	169	-2.04135	YDR316W-A	+	1096061	1097384	Q12231
Y1_300bp	Y1	chrIV	1207049	1212149	5100	169	-2.08395	YDR365W-B	+	1206989	1212258	P0C2I3
Y1_300bp	Y1	chrIV	1207049	1212149	5100	169	-2.08395	YDR365W-A	+	1206989	1208312	Q12162
Y1_300bp	Y1	chrIV	1525649	1531821	6172	199	-2.48257	YDR545W	+	1526306	1531697	P24088
Y1_300bp	Y1	chrIV	1525649	1531821	6172	199	-2.48257	YDR545C-A	-	1530848	1531328	n/a
Y1_300bp	Y1	chrIX	149	6749	6600	216	-2.23738	YIL177C	-	482	6147	P40434
Y1_300bp	Y1	chrIX	149	6749	6600	216	-2.23738	YIL177W-A	+	845	1328	n/a
Y1_300bp	Y1	chrIX	7049	24149	17100	541	0.78684	YIL176C	-	8792	9155	P38924
Y1_300bp	Y1	chrIX	7049	24149	17100	541	0.78684	YIL175W	+	9182	9500	P40436
Y1_300bp	Y1	chrIX	7049	24149	17100	541	0.78684	YIL174W	+	9468	9696	P40437
Y1_300bp	Y1	chrIX	7049	24149	17100	541	0.78684	YIL173W	+	11491	16141	P40438
Y1_300bp	Y1	chrIX	7049	24149	17100	541	0.78684	YIL172C	-	16783	18553	P40439
Y1_300bp	Y1	chrIX	7049	24149	17100	541	0.78684	YIL171W-A	+	18259	18712	n/a
Y1_300bp	Y1	chrIX	7049	24149	17100	541	0.78684	YIL171W	+	19514	19844	P40440
Y1_300bp	Y1	chrIX	7049	24149	17100	541	0.78684	YIL170W	+	19846	21220	P40441
Y1_300bp	Y1	chrIX	7049	24149	17100	541	0.78684	YIL169C	-	23118	26106	P40442
Y1_300bp	Y1	chrIX	434549	436949	2400	84	-2.72256	YIR042C	-	435269	435980	P40586
Y2_300bp	Y2	chrIX	149	37649	37500	1177	0.45393	YIL177C	-	482	6147	P40434
Y2_300bp	Y2	chrIX	149	37649	37500	1177	0.45393	YIL177W-A	+	845	1328	n/a
Y2_300bp	Y2	chrIX	149	37649	37500	1177	0.45393	YIL176C	-	8792	9155	P38924
Y2_300bp	Y2	chrIX	149	37649	37500	1177	0.45393	YIL175W	+	9182	9500	P40436
Y2_300bp	Y2	chrIX	149	37649	37500	1177	0.45393	YIL174W	+	9468	9696	P40437
Y2_300bp	Y2	chrIX	149	37649	37500	1177	0.45393	YIL173W	+	11491	16141	P40438
Y2_300bp	Y2	chrIX	149	37649	37500	1177	0.45393	YIL172C	-	16783	18553	P40439
Y2_300bp	Y2	chrIX	149	37649	37500	1177	0.45393	YIL171W-A	+	18259	18712	n/a
Y2_300bp	Y2	chrIX	149	37649	37500	1177	0.45393	YIL171W	+	19514	19844	P40440
Y2_300bp	Y2	chrIX	149	37649	37500	1177	0.45393	YIL170W	+	19846	21220	P40441
Y2_300bp	Y2	chrIX	149	37649	37500	1177	0.45393	YIL169C	-	23118	26106	P40442
Y2_300bp	Y2	chrIX	149	37649	37500	1177	0.45393	YIL168W	+	29031	29415	P17324
Y2_300bp	Y2	chrIX	149	37649	37500	1177	0.45393	YIL167W	+	29415	30048	P17324
Y2_300bp	Y2	chrIX	149	37649	37500	1177	0.45393	YIL166C	-	30937	32566	P40445
Y2_300bp	Y2	chrIX	149	37649	37500	1177	0.45393	YIL165C	-	33717	34077	P40446
Y2_300bp	Y2	chrIX	149	37649	37500	1177	0.45393	YIL164C	-	34086	34686	P40447
Y2_300bp	Y2	chrIX	149	37649	37500	1177	0.45393	YIL163C	-	36898	37252	n/a
Y2_300bp	Y2	chrIX	149	37649	37500	1177	0.45393	YIL162W	+	37384	38983	P00724
Y2_300bp	Y2	chrIX	37949	39149	1200	46	1.41438	YIL162W	+	37384	38983	P00724
Y2_300bp	Y2	chrIX	39449	205649	166200	5189	0.45551	YIL161W	+	39432	40140	P40449
Y2_300bp	Y2	chrIX	39449	205649	166200	5189	0.45551	YIL160C	-	40190	41444	P27796
Y2_300bp	Y2	chrIX	39449	205649	166200	5189	0.45551	YIL159W	+	41824	45952	P40450
Y2_300bp	Y2	chrIX	39449	205649	166200	5189	0.45551	YIL158W	+	46200	46815	P40451
Y2_300bp	Y2	chrIX	39449	205649	166200	5189	0.45551	YIL157C	-	46948	47542	P40452
Y2_300bp	Y2	chrIX	39449	205649	166200	5189	0.45551	YIL156W-A	+	47291	47693	n/a
Y2_300bp	Y2	chrIX	39449	205649	166200	5189	0.45551	YIL156W-B	+	47689	47973	Q2V2P4
Y2_300bp	Y2	chrIX	39449	205649	166200	5189	0.45551	YIL156W	+	48090	51306	P40453
Y2_300bp	Y2	chrIX	39449	205649	166200	5189	0.45551	YIL155C	-	51758	53708	P32191
Y2_300bp	Y2	chrIX	39449	205649	166200	5189	0.45551	YIL154C	-	53980	55021	P32351
Y2_300bp	Y2	chrIX	39449	205649	166200	5189	0.45551	YIL153W	+	55197	56379	P40454
Y2_300bp	Y2	chrIX	39449	205649	166200	5189	0.45551	YIL152W	+	56544	57252	P40455
Y2_300bp	Y2	chrIX	39449	205649	166200	5189	0.45551	YIL151C	-	57337	60694	P40456
Y2_300bp	Y2	chrIX	39449	205649	166200	5189	0.45551	YIL150C	-	61012	62728	P32354
Y2_300bp	Y2	chrIX	39449	205649	166200	5189	0.45551	YIL149C	-	63027	68067	P40457
Y2_300bp	Y2	chrIX	39449	205649	166200	5189	0.45551	YIL148W	+	68707	69528	P61864
Y2_300bp	Y2	chrIX	39449	205649	166200	5189	0.45551	YIL147C	-	69790	73453	P39928
Y2_300bp	Y2	chrIX	39449	205649	166200	5189	0.45551	YIL146C	-	74183	75773	P40458
Y2_300bp	Y2	chrIX	39449	205649	166200	5189	0.45551	YIL145C	-	76353	77283	P40459
Y2_300bp	Y2	chrIX	39449	205649	166200	5189	0.45551	YIL144W	+	78073	80149	P40460
Y2_300bp	Y2	chrIX	39449	205649	166200	5189	0.45551	YIL143C	-	80509	83041	Q00578
Y2_300bp	Y2	chrIX	39449	205649	166200	5189	0.45551	YIL142C-A	-	83207	83540	n/a
Y2_300bp	Y2	chrIX	39449	205649	166200	5189	0.45551	YIL142W	+	83301	84885	P39076
Y2_300bp	Y2	chrIX	39449	205649	166200	5189	0.45551	YIL141W	+	85052	85442	n/a
Y2_300bp	Y2	chrIX	39449	205649	166200	5189	0.45551	YIL140W	+	85365	87837	P38928
Y2_300bp	Y2	chrIX	39449	205649	166200	5189	0.45551	YIL139C	-	87978	88716	P38927
Y2_300bp	Y2	chrIX	39449	205649	166200	5189	0.45551	YIL138C	-	89229	89715	P40414
Y2_300bp	Y2	chrIX	39449	205649	166200	5189	0.45551	YIL137C	-	89947	92788	P40462
Y2_300bp	Y2	chrIX	39449	205649	166200	5189	0.45551	YIL136W	+	93618	94800	P16547
Y2_300bp	Y2	chrIX	39449	205649	166200	5189	0.45551	YIL135C	-	95064	96375	P40463
Y2_300bp	Y2	chrIX	39449	205649	166200	5189	0.45551	YIL134C-A	-	96521	96725	Q45U18
Y2_300bp	Y2	chrIX	39449	205649	166200	5189	0.45551	YIL134W	+	97394	98330	P40464
Y2_300bp	Y2	chrIX	39449	205649	166200	5189	0.45551	YIL133C	-	98526	99416	P26784
Y2_300bp	Y2	chrIX	39449	205649	166200	5189	0.45551	YIL132C	-	99859	100501	P40465
Y2_300bp	Y2	chrIX	39449	205649	166200	5189	0.45551	YIL131C	-	100780	102235	P40466
Y2_300bp	Y2	chrIX	39449	205649	166200	5189	0.45551	YIL130W	+	102781	105676	P40467
Y2_300bp	Y2	chrIX	39449	205649	166200	5189	0.45551	YIL129C	-	106106	113237	P40468
Y2_300bp	Y2	chrIX	39449	205649	166200	5189	0.45551	YIL128W	+	113805	116904	P40469
Y2_300bp	Y2	chrIX	39449	205649	166200	5189	0.45551	YIL127C	-	117023	117644	P40470
Y2_300bp	Y2	chrIX	39449	205649	166200	5189	0.45551	YIL126W	+	117991	122071	P32597
Y2_300bp	Y2	chrIX	39449	205649	166200	5189	0.45551	YIL125W	+	122688	125733	P20967
Y2_300bp	Y2	chrIX	39449	205649	166200	5189	0.45551	YIL124W	+	126203	127097	P40471
Y2_300bp	Y2	chrIX	39449	205649	166200	5189	0.45551	YIL123W	+	127661	129578	P40472
Y2_300bp	Y2	chrIX	39449	205649	166200	5189	0.45551	YIL122W	+	130606	131662	P40473
Y2_300bp	Y2	chrIX	39449	205649	166200	5189	0.45551	YIL121W	+	132240	133869	P40474
Y2_300bp	Y2	chrIX	39449	205649	166200	5189	0.45551	YIL120W	+	134413	136105	P40475
Y2_300bp	Y2	chrIX	39449	205649	166200	5189	0.45551	YIL119C	-	136650	137874	P23250
Y2_300bp	Y2	chrIX	39449	205649	166200	5189	0.45551	YIL118W	+	139748	140444	Q00245
Y2_300bp	Y2	chrIX	39449	205649	166200	5189	0.45551	YIL117C	-	140609	141566	P40476
Y2_300bp	Y2	chrIX	39449	205649	166200	5189	0.45551	YIL116W	+	142924	144082	P07172
Y2_300bp	Y2	chrIX	39449	205649	166200	5189	0.45551	YIL115W-A	+	144264	144636	n/a
Y2_300bp	Y2	chrIX	39449	205649	166200	5189	0.45551	YIL115C	-	144323	148706	P40477
Y2_300bp	Y2	chrIX	39449	205649	166200	5189	0.45551	YIL114C	-	149139	149985	P40478
Y2_300bp	Y2	chrIX	39449	205649	166200	5189	0.45551	YIL113W	+	150555	151185	P40479
Y2_300bp	Y2	chrIX	39449	205649	166200	5189	0.45551	YIL112W	+	151591	154843	P40480
Y2_300bp	Y2	chrIX	39449	205649	166200	5189	0.45551	YIL111W	+	155218	155762	P00425
Y2_300bp	Y2	chrIX	39449	205649	166200	5189	0.45551	YIL110W	+	156041	157175	P40481
Y2_300bp	Y2	chrIX	39449	205649	166200	5189	0.45551	YIL109C	-	157381	160162	P40482
Y2_300bp	Y2	chrIX	39449	205649	166200	5189	0.45551	YIL108W	+	160883	162974	P40483
Y2_300bp	Y2	chrIX	39449	205649	166200	5189	0.45551	YIL107C	-	163274	165758	P40433
Y2_300bp	Y2	chrIX	39449	205649	166200	5189	0.45551	YIL106W	+	166411	167441	P40484
Y2_300bp	Y2	chrIX	39449	205649	166200	5189	0.45551	YIL105C	-	167577	169638	P40485
Y2_300bp	Y2	chrIX	39449	205649	166200	5189	0.45551	YIL105W-A	+	167660	167801	n/a
Y2_300bp	Y2	chrIX	39449	205649	166200	5189	0.45551	YIL104C	-	169978	171502	P40486
Y2_300bp	Y2	chrIX	39449	205649	166200	5189	0.45551	YIL103W	+	171747	173025	P40487
Y2_300bp	Y2	chrIX	39449	205649	166200	5189	0.45551	YIL102C-A	-	173361	173589	Q2V2P5
Y2_300bp	Y2	chrIX	39449	205649	166200	5189	0.45551	YIL102C	-	174578	174884	P40488
Y2_300bp	Y2	chrIX	39449	205649	166200	5189	0.45551	YIL101C	-	175303	177247	P40489
Y2_300bp	Y2	chrIX	39449	205649	166200	5189	0.45551	YIL100C-A	-	177339	177678	n/a
Y2_300bp	Y2	chrIX	39449	205649	166200	5189	0.45551	YIL100W	+	177369	177723	n/a
Y2_300bp	Y2	chrIX	39449	205649	166200	5189	0.45551	YIL099W	+	178000	179650	P08019
Y2_300bp	Y2	chrIX	39449	205649	166200	5189	0.45551	YIL098C	-	179768	180236	P40491
Y2_300bp	Y2	chrIX	39449	205649	166200	5189	0.45551	YIL097W	+	180423	181974	P40492
Y2_300bp	Y2	chrIX	39449	205649	166200	5189	0.45551	YIL096C	-	182113	183124	P40493
Y2_300bp	Y2	chrIX	39449	205649	166200	5189	0.45551	YIL095W	+	183933	186366	P40494
Y2_300bp	Y2	chrIX	39449	205649	166200	5189	0.45551	YIL094C	-	186513	187629	P40495
Y2_300bp	Y2	chrIX	39449	205649	166200	5189	0.45551	YIL093C	-	187986	188781	P40496
Y2_300bp	Y2	chrIX	39449	205649	166200	5189	0.45551	YIL092W	+	189062	190964	P40497
Y2_300bp	Y2	chrIX	39449	205649	166200	5189	0.45551	YIL091C	-	191026	193192	P40498
Y2_300bp	Y2	chrIX	39449	205649	166200	5189	0.45551	YIL090W	+	193591	195067	P40499
Y2_300bp	Y2	chrIX	39449	205649	166200	5189	0.45551	YIL089W	+	195595	196213	P40500
Y2_300bp	Y2	chrIX	39449	205649	166200	5189	0.45551	YIL088C	-	197927	199400	P40501
Y2_300bp	Y2	chrIX	39449	205649	166200	5189	0.45551	YIL087C	-	199642	200116	P40502
Y2_300bp	Y2	chrIX	39449	205649	166200	5189	0.45551	YIL086C	-	200149	200458	n/a
Y2_300bp	Y2	chrIX	39449	205649	166200	5189	0.45551	YIL085C	-	200486	202040	P40504
Y2_300bp	Y2	chrIX	39449	205649	166200	5189	0.45551	YIL084C	-	202272	203256	P40505
Y2_300bp	Y2	chrIX	39449	205649	166200	5189	0.45551	YIL083C	-	203552	204650	P40506
Y2_300bp	Y2	chrIX	39449	205649	166200	5189	0.45551	YIL080W	+	205631	210354	n/a
Y2_300bp	Y2	chrIX	39449	205649	166200	5189	0.45551	YIL082W-A	+	205631	210129	Q7LHG5
Y2_300bp	Y2	chrIX	39449	205649	166200	5189	0.45551	YIL082W	+	205631	206504	n/a
Y2_300bp	Y2	chrIX	205949	210149	4200	141	1.09684	YIL080W	+	205631	210354	n/a
Y2_300bp	Y2	chrIX	205949	210149	4200	141	1.09684	YIL082W-A	+	205631	210129	Q7LHG5
Y2_300bp	Y2	chrIX	205949	210149	4200	141	1.09684	YIL082W	+	205631	206504	n/a
Y2_300bp	Y2	chrIX	210449	433649	223200	6964	0.40825	YIL079C	-	210919	212002	P40507
Y2_300bp	Y2	chrIX	210449	433649	223200	6964	0.40825	YIL078W	+	212495	214700	P04801
Y2_300bp	Y2	chrIX	210449	433649	223200	6964	0.40825	YIL077C	-	214987	215950	P40508
Y2_300bp	Y2	chrIX	210449	433649	223200	6964	0.40825	YIL076W	+	216654	217545	P40509
Y2_300bp	Y2	chrIX	210449	433649	223200	6964	0.40825	YIL075C	-	217859	220697	P32565
Y2_300bp	Y2	chrIX	210449	433649	223200	6964	0.40825	YIL074C	-	221077	222487	P40510
Y2_300bp	Y2	chrIX	210449	433649	223200	6964	0.40825	YIL073C	-	222933	225951	P40511
Y2_300bp	Y2	chrIX	210449	433649	223200	6964	0.40825	YIL072W	+	226598	228416	P20050
Y2_300bp	Y2	chrIX	210449	433649	223200	6964	0.40825	YIL071W-A	+	228546	229023	n/a
Y2_300bp	Y2	chrIX	210449	433649	223200	6964	0.40825	YIL071C	-	228656	229991	P40512
Y2_300bp	Y2	chrIX	210449	433649	223200	6964	0.40825	YIL070C	-	230268	231069	P40513
Y2_300bp	Y2	chrIX	210449	433649	223200	6964	0.40825	YIL069C	-	231549	232366	P26782
Y2_300bp	Y2	chrIX	210449	433649	223200	6964	0.40825	YIL068W-A	+	233009	233393	n/a
Y2_300bp	Y2	chrIX	210449	433649	223200	6964	0.40825	YIL068C	-	233053	235471	P32844
Y2_300bp	Y2	chrIX	210449	433649	223200	6964	0.40825	YIL067C	-	235720	237757	P40514
Y2_300bp	Y2	chrIX	210449	433649	223200	6964	0.40825	YIL066W-A	+	237362	237806	n/a
Y2_300bp	Y2	chrIX	210449	433649	223200	6964	0.40825	YIL066C	-	238095	240705	P21672
Y2_300bp	Y2	chrIX	210449	433649	223200	6964	0.40825	YIL065C	-	241304	241772	P40515
Y2_300bp	Y2	chrIX	210449	433649	223200	6964	0.40825	YIL064W	+	241939	242713	P40516
Y2_300bp	Y2	chrIX	210449	433649	223200	6964	0.40825	YIL063C	-	242757	243741	P40517
Y2_300bp	Y2	chrIX	210449	433649	223200	6964	0.40825	YIL062C	-	243994	244459	P40518
Y2_300bp	Y2	chrIX	210449	433649	223200	6964	0.40825	YIL061C	-	244653	245556	Q00916
Y2_300bp	Y2	chrIX	210449	433649	223200	6964	0.40825	YIL060W	+	246388	246823	P40519
Y2_300bp	Y2	chrIX	210449	433649	223200	6964	0.40825	YIL059C	-	246546	246912	n/a
Y2_300bp	Y2	chrIX	210449	433649	223200	6964	0.40825	YIL058W	+	246910	247195	n/a
Y2_300bp	Y2	chrIX	210449	433649	223200	6964	0.40825	YIL057C	-	247898	248393	P40188
Y2_300bp	Y2	chrIX	210449	433649	223200	6964	0.40825	YIL056W	+	249988	251911	P40522
Y2_300bp	Y2	chrIX	210449	433649	223200	6964	0.40825	YIL055C	-	252039	253923	P40523
Y2_300bp	Y2	chrIX	210449	433649	223200	6964	0.40825	YIL054W	+	254540	254858	n/a
Y2_300bp	Y2	chrIX	210449	433649	223200	6964	0.40825	YIL053W	+	255112	255865	P41277
Y2_300bp	Y2	chrIX	210449	433649	223200	6964	0.40825	YIL052C	-	256223	257061	P40525
Y2_300bp	Y2	chrIX	210449	433649	223200	6964	0.40825	YIL051C	-	257841	258279	P40185
Y2_300bp	Y2	chrIX	210449	433649	223200	6964	0.40825	YIL050W	+	258911	259769	P40186
Y2_300bp	Y2	chrIX	210449	433649	223200	6964	0.40825	YIL049W	+	260156	260918	P40526
Y2_300bp	Y2	chrIX	210449	433649	223200	6964	0.40825	YIL048W	+	261435	264891	P40527
Y2_300bp	Y2	chrIX	210449	433649	223200	6964	0.40825	YIL047C-A	-	265097	265466	n/a
Y2_300bp	Y2	chrIX	210449	433649	223200	6964	0.40825	YIL047C	-	265113	267822	P40528
Y2_300bp	Y2	chrIX	210449	433649	223200	6964	0.40825	YIL046W-A	+	268307	268472	Q3E7Z4
Y2_300bp	Y2	chrIX	210449	433649	223200	6964	0.40825	YIL046W	+	268649	270572	P39014
Y2_300bp	Y2	chrIX	210449	433649	223200	6964	0.40825	YIL045W	+	271159	272776	P40187
Y2_300bp	Y2	chrIX	210449	433649	223200	6964	0.40825	YIL044C	-	272948	273845	P40529
Y2_300bp	Y2	chrIX	210449	433649	223200	6964	0.40825	YIL043C	-	274070	274925	P38626
Y2_300bp	Y2	chrIX	210449	433649	223200	6964	0.40825	YIL042C	-	275106	276291	P40530
Y2_300bp	Y2	chrIX	210449	433649	223200	6964	0.40825	YIL041W	+	276523	277504	P40531
Y2_300bp	Y2	chrIX	210449	433649	223200	6964	0.40825	YIL040W	+	277721	278138	P40532
Y2_300bp	Y2	chrIX	210449	433649	223200	6964	0.40825	YIL039W	+	278424	279846	P40533
Y2_300bp	Y2	chrIX	210449	433649	223200	6964	0.40825	YIL038C	-	280140	282651	P06102
Y2_300bp	Y2	chrIX	210449	433649	223200	6964	0.40825	YIL037C	-	283027	284998	P40534
Y2_300bp	Y2	chrIX	210449	433649	223200	6964	0.40825	YIL036W	+	285664	287428	P40535
Y2_300bp	Y2	chrIX	210449	433649	223200	6964	0.40825	YIL035C	-	287788	288907	P15790
Y2_300bp	Y2	chrIX	210449	433649	223200	6964	0.40825	YIL034C	-	289224	290088	P13517
Y2_300bp	Y2	chrIX	210449	433649	223200	6964	0.40825	YIL033C	-	290417	291668	P07278
Y2_300bp	Y2	chrIX	210449	433649	223200	6964	0.40825	YIL032C	-	291959	292316	n/a
Y2_300bp	Y2	chrIX	210449	433649	223200	6964	0.40825	YIL031W	+	292631	295736	P40537
Y2_300bp	Y2	chrIX	210449	433649	223200	6964	0.40825	YIL030W-A	+	295563	295902	n/a
Y2_300bp	Y2	chrIX	210449	433649	223200	6964	0.40825	YIL030C	-	296048	300008	P40318
Y2_300bp	Y2	chrIX	210449	433649	223200	6964	0.40825	YIL029W-A	+	299733	300105	n/a
Y2_300bp	Y2	chrIX	210449	433649	223200	6964	0.40825	YIL029C	-	300826	301255	P40538
Y2_300bp	Y2	chrIX	210449	433649	223200	6964	0.40825	YIL028W	+	302097	302496	n/a
Y2_300bp	Y2	chrIX	210449	433649	223200	6964	0.40825	YIL027C	-	303676	304102	P40540
Y2_300bp	Y2	chrIX	210449	433649	223200	6964	0.40825	YIL026C	-	304474	307927	P40541
Y2_300bp	Y2	chrIX	210449	433649	223200	6964	0.40825	YIL025C	-	308198	308573	n/a
Y2_300bp	Y2	chrIX	210449	433649	223200	6964	0.40825	YIL024C	-	308599	309169	P40543
Y2_300bp	Y2	chrIX	210449	433649	223200	6964	0.40825	YIL023C	-	309383	310424	P40544
Y2_300bp	Y2	chrIX	210449	433649	223200	6964	0.40825	YIL022W	+	311162	312458	Q01852
Y2_300bp	Y2	chrIX	210449	433649	223200	6964	0.40825	YIL021W	+	312902	313859	P16370
Y2_300bp	Y2	chrIX	210449	433649	223200	6964	0.40825	YIL021C-A	-	313196	313466	n/a
Y2_300bp	Y2	chrIX	210449	433649	223200	6964	0.40825	YIL020C-A	-	313710	314049	n/a
Y2_300bp	Y2	chrIX	210449	433649	223200	6964	0.40825	YIL020C	-	314032	314818	P40545
Y2_300bp	Y2	chrIX	210449	433649	223200	6964	0.40825	YIL019W	+	315090	316131	P40546
Y2_300bp	Y2	chrIX	210449	433649	223200	6964	0.40825	YIL018W	+	316765	317930	P05736
Y2_300bp	Y2	chrIX	210449	433649	223200	6964	0.40825	YIL017C	-	318197	320963	P40547
Y2_300bp	Y2	chrIX	210449	433649	223200	6964	0.40825	YIL016W	+	321451	321931	P40548
Y2_300bp	Y2	chrIX	210449	433649	223200	6964	0.40825	YIL015W	+	322339	324103	P12630
Y2_300bp	Y2	chrIX	210449	433649	223200	6964	0.40825	YIL014C-A	-	325209	325524	Q02598
Y2_300bp	Y2	chrIX	210449	433649	223200	6964	0.40825	YIL014W	+	326100	327993	P40549
Y2_300bp	Y2	chrIX	210449	433649	223200	6964	0.40825	YIL013C	-	328204	332440	P40550
Y2_300bp	Y2	chrIX	210449	433649	223200	6964	0.40825	YIL012W	+	333008	333401	n/a
Y2_300bp	Y2	chrIX	210449	433649	223200	6964	0.40825	YIL011W	+	333723	334533	P40552
Y2_300bp	Y2	chrIX	210449	433649	223200	6964	0.40825	YIL010W	+	334878	335526	P40553
Y2_300bp	Y2	chrIX	210449	433649	223200	6964	0.40825	YIL009C-A	-	335662	336209	Q03096
Y2_300bp	Y2	chrIX	210449	433649	223200	6964	0.40825	YIL009W	+	339340	341425	P39002
Y2_300bp	Y2	chrIX	210449	433649	223200	6964	0.40825	YIL008W	+	342532	342832	P40554
Y2_300bp	Y2	chrIX	210449	433649	223200	6964	0.40825	YIL007C	-	342990	343653	P40555
Y2_300bp	Y2	chrIX	210449	433649	223200	6964	0.40825	YIL006W	+	344058	345180	P40556
Y2_300bp	Y2	chrIX	210449	433649	223200	6964	0.40825	YIL005W	+	345688	347794	P40557
Y2_300bp	Y2	chrIX	210449	433649	223200	6964	0.40825	YIL004C	-	347942	348502	P22804
Y2_300bp	Y2	chrIX	210449	433649	223200	6964	0.40825	YIL003W	+	349118	350000	P40558
Y2_300bp	Y2	chrIX	210449	433649	223200	6964	0.40825	YIL002W-A	+	350297	350507	Q3E7Z5
Y2_300bp	Y2	chrIX	210449	433649	223200	6964	0.40825	YIL002C	-	350587	353428	P40559
Y2_300bp	Y2	chrIX	210449	433649	223200	6964	0.40825	YIL001W	+	353936	355478	P40560
Y2_300bp	Y2	chrIX	210449	433649	223200	6964	0.40825	YIR001C	-	356139	356892	P40561
Y2_300bp	Y2	chrIX	210449	433649	223200	6964	0.40825	YIR002C	-	357411	360393	P40562
Y2_300bp	Y2	chrIX	210449	433649	223200	6964	0.40825	YIR003W	+	360881	362921	P40563
Y2_300bp	Y2	chrIX	210449	433649	223200	6964	0.40825	YIR004W	+	363217	364516	P40564
Y2_300bp	Y2	chrIX	210449	433649	223200	6964	0.40825	YIR005W	+	364885	365332	P40565
Y2_300bp	Y2	chrIX	210449	433649	223200	6964	0.40825	YIR006C	-	365462	369905	P32521
Y2_300bp	Y2	chrIX	210449	433649	223200	6964	0.40825	YIR007W	+	370700	372995	P40566
Y2_300bp	Y2	chrIX	210449	433649	223200	6964	0.40825	YIR008C	-	373073	374303	P10363
Y2_300bp	Y2	chrIX	210449	433649	223200	6964	0.40825	YIR009W	+	374521	374857	P40567
Y2_300bp	Y2	chrIX	210449	433649	223200	6964	0.40825	YIR010W	+	375427	377158	P40568
Y2_300bp	Y2	chrIX	210449	433649	223200	6964	0.40825	YIR011C	-	377283	378243	P38637
Y2_300bp	Y2	chrIX	210449	433649	223200	6964	0.40825	YIR012W	+	378482	379778	P35184
Y2_300bp	Y2	chrIX	210449	433649	223200	6964	0.40825	YIR013C	-	380015	380381	P40569
Y2_300bp	Y2	chrIX	210449	433649	223200	6964	0.40825	YIR014W	+	381082	381811	P40570
Y2_300bp	Y2	chrIX	210449	433649	223200	6964	0.40825	YIR015W	+	381944	382379	P40571
Y2_300bp	Y2	chrIX	210449	433649	223200	6964	0.40825	YIR016W	+	382624	383422	P40572
Y2_300bp	Y2	chrIX	210449	433649	223200	6964	0.40825	YIR017C	-	383552	384116	P40573
Y2_300bp	Y2	chrIX	210449	433649	223200	6964	0.40825	YIR017W-A	+	383562	384162	n/a
Y2_300bp	Y2	chrIX	210449	433649	223200	6964	0.40825	YIR018W	+	384605	385343	P40574
Y2_300bp	Y2	chrIX	210449	433649	223200	6964	0.40825	YIR018C-A	-	385560	385698	Q3E7Z3
Y2_300bp	Y2	chrIX	210449	433649	223200	6964	0.40825	YIR019C	-	389568	393672	P08640
Y2_300bp	Y2	chrIX	210449	433649	223200	6964	0.40825	YIR020C	-	394251	394554	n/a
Y2_300bp	Y2	chrIX	210449	433649	223200	6964	0.40825	YIR020W-A	+	394913	395156	n/a
Y2_300bp	Y2	chrIX	210449	433649	223200	6964	0.40825	YIR020C-B	-	397211	397946	n/a
Y2_300bp	Y2	chrIX	210449	433649	223200	6964	0.40825	YIR021W	+	397290	398382	P07266
Y2_300bp	Y2	chrIX	210449	433649	223200	6964	0.40825	YIR021W-A	+	398510	398723	Q3E739
Y2_300bp	Y2	chrIX	210449	433649	223200	6964	0.40825	YIR022W	+	398729	399233	P15367
Y2_300bp	Y2	chrIX	210449	433649	223200	6964	0.40825	YIR023W	+	399773	402686	P21657
Y2_300bp	Y2	chrIX	210449	433649	223200	6964	0.40825	YIR023C-A	-	402379	402703	n/a
Y2_300bp	Y2	chrIX	210449	433649	223200	6964	0.40825	YIR024C	-	402837	403488	P40576
Y2_300bp	Y2	chrIX	210449	433649	223200	6964	0.40825	YIR025W	+	403655	404762	P40577
Y2_300bp	Y2	chrIX	210449	433649	223200	6964	0.40825	YIR026C	-	404869	405964	Q02256
Y2_300bp	Y2	chrIX	210449	433649	223200	6964	0.40825	YIR027C	-	406256	407639	P32375
Y2_300bp	Y2	chrIX	210449	433649	223200	6964	0.40825	YIR028W	+	408464	410372	Q04895
Y2_300bp	Y2	chrIX	210449	433649	223200	6964	0.40825	YIR029W	+	410803	411835	P25335
Y2_300bp	Y2	chrIX	210449	433649	223200	6964	0.40825	YIR030C	-	412032	412767	P32460
Y2_300bp	Y2	chrIX	210449	433649	223200	6964	0.40825	YIR030W-A	+	412895	413279	n/a
Y2_300bp	Y2	chrIX	210449	433649	223200	6964	0.40825	YIR031C	-	413011	414676	P21826
Y2_300bp	Y2	chrIX	210449	433649	223200	6964	0.40825	YIR032C	-	415026	415614	P32459
Y2_300bp	Y2	chrIX	210449	433649	223200	6964	0.40825	YIR033W	+	416120	419462	P40578
Y2_300bp	Y2	chrIX	210449	433649	223200	6964	0.40825	YIR034C	-	419611	420733	P38998
Y2_300bp	Y2	chrIX	210449	433649	223200	6964	0.40825	YIR035C	-	421022	421787	P40579
Y2_300bp	Y2	chrIX	210449	433649	223200	6964	0.40825	YIR036C	-	422070	422862	P40580
Y2_300bp	Y2	chrIX	210449	433649	223200	6964	0.40825	YIR036W-A	+	422631	423033	n/a
Y2_300bp	Y2	chrIX	210449	433649	223200	6964	0.40825	YIR037W	+	423124	423616	P40581
Y2_300bp	Y2	chrIX	210449	433649	223200	6964	0.40825	YIR038C	-	423805	424510	P40582
Y2_300bp	Y2	chrIX	210449	433649	223200	6964	0.40825	YIR039C	-	430493	432107	P40583
Y2_300bp	Y2	chrIX	210449	433649	223200	6964	0.40825	YIR040C	-	433384	433717	n/a
Y2_300bp	Y2	chrIX	433949	439813	5864	189	-0.25589	YIR041W	+	433924	434299	P40585
Y2_300bp	Y2	chrIX	433949	439813	5864	189	-0.25589	YIR042C	-	435269	435980	P40586
Y2_300bp	Y2	chrIX	433949	439813	5864	189	-0.25589	YIR043C	-	437039	437732	P40587
Y2_300bp	Y2	chrIX	433949	439813	5864	189	-0.25589	YIR044C	-	437990	438176	P40588
Y3_300bp	Y3	chrIX	149	6449	6300	207	0.8502	YIL177C	-	482	6147	P40434
Y3_300bp	Y3	chrIX	149	6449	6300	207	0.8502	YIL177W-A	+	845	1328	n/a
Y3_300bp	Y3	chrIX	6749	37049	30300	951	0.418	YIL176C	-	8792	9155	P38924
Y3_300bp	Y3	chrIX	6749	37049	30300	951	0.418	YIL175W	+	9182	9500	P40436
Y3_300bp	Y3	chrIX	6749	37049	30300	951	0.418	YIL174W	+	9468	9696	P40437
Y3_300bp	Y3	chrIX	6749	37049	30300	951	0.418	YIL173W	+	11491	16141	P40438
Y3_300bp	Y3	chrIX	6749	37049	30300	951	0.418	YIL172C	-	16783	18553	P40439
Y3_300bp	Y3	chrIX	6749	37049	30300	951	0.418	YIL171W-A	+	18259	18712	n/a
Y3_300bp	Y3	chrIX	6749	37049	30300	951	0.418	YIL171W	+	19514	19844	P40440
Y3_300bp	Y3	chrIX	6749	37049	30300	951	0.418	YIL170W	+	19846	21220	P40441
Y3_300bp	Y3	chrIX	6749	37049	30300	951	0.418	YIL169C	-	23118	26106	P40442
Y3_300bp	Y3	chrIX	6749	37049	30300	951	0.418	YIL168W	+	29031	29415	P17324
Y3_300bp	Y3	chrIX	6749	37049	30300	951	0.418	YIL167W	+	29415	30048	P17324
Y3_300bp	Y3	chrIX	6749	37049	30300	951	0.418	YIL166C	-	30937	32566	P40445
Y3_300bp	Y3	chrIX	6749	37049	30300	951	0.418	YIL165C	-	33717	34077	P40446
Y3_300bp	Y3	chrIX	6749	37049	30300	951	0.418	YIL164C	-	34086	34686	P40447
Y3_300bp	Y3	chrIX	6749	37049	30300	951	0.418	YIL163C	-	36898	37252	n/a
Y3_300bp	Y3	chrIX	37349	39149	1800	65	1.18118	YIL162W	+	37384	38983	P00724
Y3_300bp	Y3	chrIX	39449	324149	284700	8885	0.44549	YIL161W	+	39432	40140	P40449
Y3_300bp	Y3	chrIX	39449	324149	284700	8885	0.44549	YIL160C	-	40190	41444	P27796
Y3_300bp	Y3	chrIX	39449	324149	284700	8885	0.44549	YIL159W	+	41824	45952	P40450
Y3_300bp	Y3	chrIX	39449	324149	284700	8885	0.44549	YIL158W	+	46200	46815	P40451
Y3_300bp	Y3	chrIX	39449	324149	284700	8885	0.44549	YIL157C	-	46948	47542	P40452
Y3_300bp	Y3	chrIX	39449	324149	284700	8885	0.44549	YIL156W-A	+	47291	47693	n/a
Y3_300bp	Y3	chrIX	39449	324149	284700	8885	0.44549	YIL156W-B	+	47689	47973	Q2V2P4
Y3_300bp	Y3	chrIX	39449	324149	284700	8885	0.44549	YIL156W	+	48090	51306	P40453
Y3_300bp	Y3	chrIX	39449	324149	284700	8885	0.44549	YIL155C	-	51758	53708	P32191
Y3_300bp	Y3	chrIX	39449	324149	284700	8885	0.44549	YIL154C	-	53980	55021	P32351
Y3_300bp	Y3	chrIX	39449	324149	284700	8885	0.44549	YIL153W	+	55197	56379	P40454
Y3_300bp	Y3	chrIX	39449	324149	284700	8885	0.44549	YIL152W	+	56544	57252	P40455
Y3_300bp	Y3	chrIX	39449	324149	284700	8885	0.44549	YIL151C	-	57337	60694	P40456
Y3_300bp	Y3	chrIX	39449	324149	284700	8885	0.44549	YIL150C	-	61012	62728	P32354
Y3_300bp	Y3	chrIX	39449	324149	284700	8885	0.44549	YIL149C	-	63027	68067	P40457
Y3_300bp	Y3	chrIX	39449	324149	284700	8885	0.44549	YIL148W	+	68707	69528	P61864
Y3_300bp	Y3	chrIX	39449	324149	284700	8885	0.44549	YIL147C	-	69790	73453	P39928
Y3_300bp	Y3	chrIX	39449	324149	284700	8885	0.44549	YIL146C	-	74183	75773	P40458
Y3_300bp	Y3	chrIX	39449	324149	284700	8885	0.44549	YIL145C	-	76353	77283	P40459
Y3_300bp	Y3	chrIX	39449	324149	284700	8885	0.44549	YIL144W	+	78073	80149	P40460
Y3_300bp	Y3	chrIX	39449	324149	284700	8885	0.44549	YIL143C	-	80509	83041	Q00578
Y3_300bp	Y3	chrIX	39449	324149	284700	8885	0.44549	YIL142C-A	-	83207	83540	n/a
Y3_300bp	Y3	chrIX	39449	324149	284700	8885	0.44549	YIL142W	+	83301	84885	P39076
Y3_300bp	Y3	chrIX	39449	324149	284700	8885	0.44549	YIL141W	+	85052	85442	n/a
Y3_300bp	Y3	chrIX	39449	324149	284700	8885	0.44549	YIL140W	+	85365	87837	P38928
Y3_300bp	Y3	chrIX	39449	324149	284700	8885	0.44549	YIL139C	-	87978	88716	P38927
Y3_300bp	Y3	chrIX	39449	324149	284700	8885	0.44549	YIL138C	-	89229	89715	P40414
Y3_300bp	Y3	chrIX	39449	324149	284700	8885	0.44549	YIL137C	-	89947	92788	P40462
Y3_300bp	Y3	chrIX	39449	324149	284700	8885	0.44549	YIL136W	+	93618	94800	P16547
Y3_300bp	Y3	chrIX	39449	324149	284700	8885	0.44549	YIL135C	-	95064	96375	P40463
Y3_300bp	Y3	chrIX	39449	324149	284700	8885	0.44549	YIL134C-A	-	96521	96725	Q45U18
Y3_300bp	Y3	chrIX	39449	324149	284700	8885	0.44549	YIL134W	+	97394	98330	P40464
Y3_300bp	Y3	chrIX	39449	324149	284700	8885	0.44549	YIL133C	-	98526	99416	P26784
Y3_300bp	Y3	chrIX	39449	324149	284700	8885	0.44549	YIL132C	-	99859	100501	P40465
Y3_300bp	Y3	chrIX	39449	324149	284700	8885	0.44549	YIL131C	-	100780	102235	P40466
Y3_300bp	Y3	chrIX	39449	324149	284700	8885	0.44549	YIL130W	+	102781	105676	P40467
Y3_300bp	Y3	chrIX	39449	324149	284700	8885	0.44549	YIL129C	-	106106	113237	P40468
Y3_300bp	Y3	chrIX	39449	324149	284700	8885	0.44549	YIL128W	+	113805	116904	P40469
Y3_300bp	Y3	chrIX	39449	324149	284700	8885	0.44549	YIL127C	-	117023	117644	P40470
Y3_300bp	Y3	chrIX	39449	324149	284700	8885	0.44549	YIL126W	+	117991	122071	P32597
Y3_300bp	Y3	chrIX	39449	324149	284700	8885	0.44549	YIL125W	+	122688	125733	P20967
Y3_300bp	Y3	chrIX	39449	324149	284700	8885	0.44549	YIL124W	+	126203	127097	P40471
Y3_300bp	Y3	chrIX	39449	324149	284700	8885	0.44549	YIL123W	+	127661	129578	P40472
Y3_300bp	Y3	chrIX	39449	324149	284700	8885	0.44549	YIL122W	+	130606	131662	P40473
Y3_300bp	Y3	chrIX	39449	324149	284700	8885	0.44549	YIL121W	+	132240	133869	P40474
Y3_300bp	Y3	chrIX	39449	324149	284700	8885	0.44549	YIL120W	+	134413	136105	P40475
Y3_300bp	Y3	chrIX	39449	324149	284700	8885	0.44549	YIL119C	-	136650	137874	P23250
Y3_300bp	Y3	chrIX	39449	324149	284700	8885	0.44549	YIL118W	+	139748	140444	Q00245
Y3_300bp	Y3	chrIX	39449	324149	284700	8885	0.44549	YIL117C	-	140609	141566	P40476
Y3_300bp	Y3	chrIX	39449	324149	284700	8885	0.44549	YIL116W	+	142924	144082	P07172
Y3_300bp	Y3	chrIX	39449	324149	284700	8885	0.44549	YIL115W-A	+	144264	144636	n/a
Y3_300bp	Y3	chrIX	39449	324149	284700	8885	0.44549	YIL115C	-	144323	148706	P40477
Y3_300bp	Y3	chrIX	39449	324149	284700	8885	0.44549	YIL114C	-	149139	149985	P40478
Y3_300bp	Y3	chrIX	39449	324149	284700	8885	0.44549	YIL113W	+	150555	151185	P40479
Y3_300bp	Y3	chrIX	39449	324149	284700	8885	0.44549	YIL112W	+	151591	154843	P40480
Y3_300bp	Y3	chrIX	39449	324149	284700	8885	0.44549	YIL111W	+	155218	155762	P00425
Y3_300bp	Y3	chrIX	39449	324149	284700	8885	0.44549	YIL110W	+	156041	157175	P40481
Y3_300bp	Y3	chrIX	39449	324149	284700	8885	0.44549	YIL109C	-	157381	160162	P40482
Y3_300bp	Y3	chrIX	39449	324149	284700	8885	0.44549	YIL108W	+	160883	162974	P40483
Y3_300bp	Y3	chrIX	39449	324149	284700	8885	0.44549	YIL107C	-	163274	165758	P40433
Y3_300bp	Y3	chrIX	39449	324149	284700	8885	0.44549	YIL106W	+	166411	167441	P40484
Y3_300bp	Y3	chrIX	39449	324149	284700	8885	0.44549	YIL105C	-	167577	169638	P40485
Y3_300bp	Y3	chrIX	39449	324149	284700	8885	0.44549	YIL105W-A	+	167660	167801	n/a
Y3_300bp	Y3	chrIX	39449	324149	284700	8885	0.44549	YIL104C	-	169978	171502	P40486
Y3_300bp	Y3	chrIX	39449	324149	284700	8885	0.44549	YIL103W	+	171747	173025	P40487
Y3_300bp	Y3	chrIX	39449	324149	284700	8885	0.44549	YIL102C-A	-	173361	173589	Q2V2P5
Y3_300bp	Y3	chrIX	39449	324149	284700	8885	0.44549	YIL102C	-	174578	174884	P40488
Y3_300bp	Y3	chrIX	39449	324149	284700	8885	0.44549	YIL101C	-	175303	177247	P40489
Y3_300bp	Y3	chrIX	39449	324149	284700	8885	0.44549	YIL100C-A	-	177339	177678	n/a
Y3_300bp	Y3	chrIX	39449	324149	284700	8885	0.44549	YIL100W	+	177369	177723	n/a
Y3_300bp	Y3	chrIX	39449	324149	284700	8885	0.44549	YIL099W	+	178000	179650	P08019
Y3_300bp	Y3	chrIX	39449	324149	284700	8885	0.44549	YIL098C	-	179768	180236	P40491
Y3_300bp	Y3	chrIX	39449	324149	284700	8885	0.44549	YIL097W	+	180423	181974	P40492
Y3_300bp	Y3	chrIX	39449	324149	284700	8885	0.44549	YIL096C	-	182113	183124	P40493
Y3_300bp	Y3	chrIX	39449	324149	284700	8885	0.44549	YIL095W	+	183933	186366	P40494
Y3_300bp	Y3	chrIX	39449	324149	284700	8885	0.44549	YIL094C	-	186513	187629	P40495
Y3_300bp	Y3	chrIX	39449	324149	284700	8885	0.44549	YIL093C	-	187986	188781	P40496
Y3_300bp	Y3	chrIX	39449	324149	284700	8885	0.44549	YIL092W	+	189062	190964	P40497
Y3_300bp	Y3	chrIX	39449	324149	284700	8885	0.44549	YIL091C	-	191026	193192	P40498
Y3_300bp	Y3	chrIX	39449	324149	284700	8885	0.44549	YIL090W	+	193591	195067	P40499
Y3_300bp	Y3	chrIX	39449	324149	284700	8885	0.44549	YIL089W	+	195595	196213	P40500
Y3_300bp	Y3	chrIX	39449	324149	284700	8885	0.44549	YIL088C	-	197927	199400	P40501
Y3_300bp	Y3	chrIX	39449	324149	284700	8885	0.44549	YIL087C	-	199642	200116	P40502
Y3_300bp	Y3	chrIX	39449	324149	284700	8885	0.44549	YIL086C	-	200149	200458	n/a
Y3_300bp	Y3	chrIX	39449	324149	284700	8885	0.44549	YIL085C	-	200486	202040	P40504
Y3_300bp	Y3	chrIX	39449	324149	284700	8885	0.44549	YIL084C	-	202272	203256	P40505
Y3_300bp	Y3	chrIX	39449	324149	284700	8885	0.44549	YIL083C	-	203552	204650	P40506
Y3_300bp	Y3	chrIX	39449	324149	284700	8885	0.44549	YIL080W	+	205631	210354	n/a
Y3_300bp	Y3	chrIX	39449	324149	284700	8885	0.44549	YIL082W-A	+	205631	210129	Q7LHG5
Y3_300bp	Y3	chrIX	39449	324149	284700	8885	0.44549	YIL082W	+	205631	206504	n/a
Y3_300bp	Y3	chrIX	39449	324149	284700	8885	0.44549	YIL079C	-	210919	212002	P40507
Y3_300bp	Y3	chrIX	39449	324149	284700	8885	0.44549	YIL078W	+	212495	214700	P04801
Y3_300bp	Y3	chrIX	39449	324149	284700	8885	0.44549	YIL077C	-	214987	215950	P40508
Y3_300bp	Y3	chrIX	39449	324149	284700	8885	0.44549	YIL076W	+	216654	217545	P40509
Y3_300bp	Y3	chrIX	39449	324149	284700	8885	0.44549	YIL075C	-	217859	220697	P32565
Y3_300bp	Y3	chrIX	39449	324149	284700	8885	0.44549	YIL074C	-	221077	222487	P40510
Y3_300bp	Y3	chrIX	39449	324149	284700	8885	0.44549	YIL073C	-	222933	225951	P40511
Y3_300bp	Y3	chrIX	39449	324149	284700	8885	0.44549	YIL072W	+	226598	228416	P20050
Y3_300bp	Y3	chrIX	39449	324149	284700	8885	0.44549	YIL071W-A	+	228546	229023	n/a
Y3_300bp	Y3	chrIX	39449	324149	284700	8885	0.44549	YIL071C	-	228656	229991	P40512
Y3_300bp	Y3	chrIX	39449	324149	284700	8885	0.44549	YIL070C	-	230268	231069	P40513
Y3_300bp	Y3	chrIX	39449	324149	284700	8885	0.44549	YIL069C	-	231549	232366	P26782
Y3_300bp	Y3	chrIX	39449	324149	284700	8885	0.44549	YIL068W-A	+	233009	233393	n/a
Y3_300bp	Y3	chrIX	39449	324149	284700	8885	0.44549	YIL068C	-	233053	235471	P32844
Y3_300bp	Y3	chrIX	39449	324149	284700	8885	0.44549	YIL067C	-	235720	237757	P40514
Y3_300bp	Y3	chrIX	39449	324149	284700	8885	0.44549	YIL066W-A	+	237362	237806	n/a
Y3_300bp	Y3	chrIX	39449	324149	284700	8885	0.44549	YIL066C	-	238095	240705	P21672
Y3_300bp	Y3	chrIX	39449	324149	284700	8885	0.44549	YIL065C	-	241304	241772	P40515
Y3_300bp	Y3	chrIX	39449	324149	284700	8885	0.44549	YIL064W	+	241939	242713	P40516
Y3_300bp	Y3	chrIX	39449	324149	284700	8885	0.44549	YIL063C	-	242757	243741	P40517
Y3_300bp	Y3	chrIX	39449	324149	284700	8885	0.44549	YIL062C	-	243994	244459	P40518
Y3_300bp	Y3	chrIX	39449	324149	284700	8885	0.44549	YIL061C	-	244653	245556	Q00916
Y3_300bp	Y3	chrIX	39449	324149	284700	8885	0.44549	YIL060W	+	246388	246823	P40519
Y3_300bp	Y3	chrIX	39449	324149	284700	8885	0.44549	YIL059C	-	246546	246912	n/a
Y3_300bp	Y3	chrIX	39449	324149	284700	8885	0.44549	YIL058W	+	246910	247195	n/a
Y3_300bp	Y3	chrIX	39449	324149	284700	8885	0.44549	YIL057C	-	247898	248393	P40188
Y3_300bp	Y3	chrIX	39449	324149	284700	8885	0.44549	YIL056W	+	249988	251911	P40522
Y3_300bp	Y3	chrIX	39449	324149	284700	8885	0.44549	YIL055C	-	252039	253923	P40523
Y3_300bp	Y3	chrIX	39449	324149	284700	8885	0.44549	YIL054W	+	254540	254858	n/a
Y3_300bp	Y3	chrIX	39449	324149	284700	8885	0.44549	YIL053W	+	255112	255865	P41277
Y3_300bp	Y3	chrIX	39449	324149	284700	8885	0.44549	YIL052C	-	256223	257061	P40525
Y3_300bp	Y3	chrIX	39449	324149	284700	8885	0.44549	YIL051C	-	257841	258279	P40185
Y3_300bp	Y3	chrIX	39449	324149	284700	8885	0.44549	YIL050W	+	258911	259769	P40186
Y3_300bp	Y3	chrIX	39449	324149	284700	8885	0.44549	YIL049W	+	260156	260918	P40526
Y3_300bp	Y3	chrIX	39449	324149	284700	8885	0.44549	YIL048W	+	261435	264891	P40527
Y3_300bp	Y3	chrIX	39449	324149	284700	8885	0.44549	YIL047C-A	-	265097	265466	n/a
Y3_300bp	Y3	chrIX	39449	324149	284700	8885	0.44549	YIL047C	-	265113	267822	P40528
Y3_300bp	Y3	chrIX	39449	324149	284700	8885	0.44549	YIL046W-A	+	268307	268472	Q3E7Z4
Y3_300bp	Y3	chrIX	39449	324149	284700	8885	0.44549	YIL046W	+	268649	270572	P39014
Y3_300bp	Y3	chrIX	39449	324149	284700	8885	0.44549	YIL045W	+	271159	272776	P40187
Y3_300bp	Y3	chrIX	39449	324149	284700	8885	0.44549	YIL044C	-	272948	273845	P40529
Y3_300bp	Y3	chrIX	39449	324149	284700	8885	0.44549	YIL043C	-	274070	274925	P38626
Y3_300bp	Y3	chrIX	39449	324149	284700	8885	0.44549	YIL042C	-	275106	276291	P40530
Y3_300bp	Y3	chrIX	39449	324149	284700	8885	0.44549	YIL041W	+	276523	277504	P40531
Y3_300bp	Y3	chrIX	39449	324149	284700	8885	0.44549	YIL040W	+	277721	278138	P40532
Y3_300bp	Y3	chrIX	39449	324149	284700	8885	0.44549	YIL039W	+	278424	279846	P40533
Y3_300bp	Y3	chrIX	39449	324149	284700	8885	0.44549	YIL038C	-	280140	282651	P06102
Y3_300bp	Y3	chrIX	39449	324149	284700	8885	0.44549	YIL037C	-	283027	284998	P40534
Y3_300bp	Y3	chrIX	39449	324149	284700	8885	0.44549	YIL036W	+	285664	287428	P40535
Y3_300bp	Y3	chrIX	39449	324149	284700	8885	0.44549	YIL035C	-	287788	288907	P15790
Y3_300bp	Y3	chrIX	39449	324149	284700	8885	0.44549	YIL034C	-	289224	290088	P13517
Y3_300bp	Y3	chrIX	39449	324149	284700	8885	0.44549	YIL033C	-	290417	291668	P07278
Y3_300bp	Y3	chrIX	39449	324149	284700	8885	0.44549	YIL032C	-	291959	292316	n/a
Y3_300bp	Y3	chrIX	39449	324149	284700	8885	0.44549	YIL031W	+	292631	295736	P40537
Y3_300bp	Y3	chrIX	39449	324149	284700	8885	0.44549	YIL030W-A	+	295563	295902	n/a
Y3_300bp	Y3	chrIX	39449	324149	284700	8885	0.44549	YIL030C	-	296048	300008	P40318
Y3_300bp	Y3	chrIX	39449	324149	284700	8885	0.44549	YIL029W-A	+	299733	300105	n/a
Y3_300bp	Y3	chrIX	39449	324149	284700	8885	0.44549	YIL029C	-	300826	301255	P40538
Y3_300bp	Y3	chrIX	39449	324149	284700	8885	0.44549	YIL028W	+	302097	302496	n/a
Y3_300bp	Y3	chrIX	39449	324149	284700	8885	0.44549	YIL027C	-	303676	304102	P40540
Y3_300bp	Y3	chrIX	39449	324149	284700	8885	0.44549	YIL026C	-	304474	307927	P40541
Y3_300bp	Y3	chrIX	39449	324149	284700	8885	0.44549	YIL025C	-	308198	308573	n/a
Y3_300bp	Y3	chrIX	39449	324149	284700	8885	0.44549	YIL024C	-	308599	309169	P40543
Y3_300bp	Y3	chrIX	39449	324149	284700	8885	0.44549	YIL023C	-	309383	310424	P40544
Y3_300bp	Y3	chrIX	39449	324149	284700	8885	0.44549	YIL022W	+	311162	312458	Q01852
Y3_300bp	Y3	chrIX	39449	324149	284700	8885	0.44549	YIL021W	+	312902	313859	P16370
Y3_300bp	Y3	chrIX	39449	324149	284700	8885	0.44549	YIL021C-A	-	313196	313466	n/a
Y3_300bp	Y3	chrIX	39449	324149	284700	8885	0.44549	YIL020C-A	-	313710	314049	n/a
Y3_300bp	Y3	chrIX	39449	324149	284700	8885	0.44549	YIL020C	-	314032	314818	P40545
Y3_300bp	Y3	chrIX	39449	324149	284700	8885	0.44549	YIL019W	+	315090	316131	P40546
Y3_300bp	Y3	chrIX	39449	324149	284700	8885	0.44549	YIL018W	+	316765	317930	P05736
Y3_300bp	Y3	chrIX	39449	324149	284700	8885	0.44549	YIL017C	-	318197	320963	P40547
Y3_300bp	Y3	chrIX	39449	324149	284700	8885	0.44549	YIL016W	+	321451	321931	P40548
Y3_300bp	Y3	chrIX	39449	324149	284700	8885	0.44549	YIL015W	+	322339	324103	P12630
Y3_300bp	Y3	chrIX	324449	325649	1200	47	-0.36887	YIL014C-A	-	325209	325524	Q02598
Y3_300bp	Y3	chrIX	325949	390149	64200	2007	0.39664	YIL014W	+	326100	327993	P40549
Y3_300bp	Y3	chrIX	325949	390149	64200	2007	0.39664	YIL013C	-	328204	332440	P40550
Y3_300bp	Y3	chrIX	325949	390149	64200	2007	0.39664	YIL012W	+	333008	333401	n/a
Y3_300bp	Y3	chrIX	325949	390149	64200	2007	0.39664	YIL011W	+	333723	334533	P40552
Y3_300bp	Y3	chrIX	325949	390149	64200	2007	0.39664	YIL010W	+	334878	335526	P40553
Y3_300bp	Y3	chrIX	325949	390149	64200	2007	0.39664	YIL009C-A	-	335662	336209	Q03096
Y3_300bp	Y3	chrIX	325949	390149	64200	2007	0.39664	YIL009W	+	339340	341425	P39002
Y3_300bp	Y3	chrIX	325949	390149	64200	2007	0.39664	YIL008W	+	342532	342832	P40554
Y3_300bp	Y3	chrIX	325949	390149	64200	2007	0.39664	YIL007C	-	342990	343653	P40555
Y3_300bp	Y3	chrIX	325949	390149	64200	2007	0.39664	YIL006W	+	344058	345180	P40556
Y3_300bp	Y3	chrIX	325949	390149	64200	2007	0.39664	YIL005W	+	345688	347794	P40557
Y3_300bp	Y3	chrIX	325949	390149	64200	2007	0.39664	YIL004C	-	347942	348502	P22804
Y3_300bp	Y3	chrIX	325949	390149	64200	2007	0.39664	YIL003W	+	349118	350000	P40558
Y3_300bp	Y3	chrIX	325949	390149	64200	2007	0.39664	YIL002W-A	+	350297	350507	Q3E7Z5
Y3_300bp	Y3	chrIX	325949	390149	64200	2007	0.39664	YIL002C	-	350587	353428	P40559
Y3_300bp	Y3	chrIX	325949	390149	64200	2007	0.39664	YIL001W	+	353936	355478	P40560
Y3_300bp	Y3	chrIX	325949	390149	64200	2007	0.39664	YIR001C	-	356139	356892	P40561
Y3_300bp	Y3	chrIX	325949	390149	64200	2007	0.39664	YIR002C	-	357411	360393	P40562
Y3_300bp	Y3	chrIX	325949	390149	64200	2007	0.39664	YIR003W	+	360881	362921	P40563
Y3_300bp	Y3	chrIX	325949	390149	64200	2007	0.39664	YIR004W	+	363217	364516	P40564
Y3_300bp	Y3	chrIX	325949	390149	64200	2007	0.39664	YIR005W	+	364885	365332	P40565
Y3_300bp	Y3	chrIX	325949	390149	64200	2007	0.39664	YIR006C	-	365462	369905	P32521
Y3_300bp	Y3	chrIX	325949	390149	64200	2007	0.39664	YIR007W	+	370700	372995	P40566
Y3_300bp	Y3	chrIX	325949	390149	64200	2007	0.39664	YIR008C	-	373073	374303	P10363
Y3_300bp	Y3	chrIX	325949	390149	64200	2007	0.39664	YIR009W	+	374521	374857	P40567
Y3_300bp	Y3	chrIX	325949	390149	64200	2007	0.39664	YIR010W	+	375427	377158	P40568
Y3_300bp	Y3	chrIX	325949	390149	64200	2007	0.39664	YIR011C	-	377283	378243	P38637
Y3_300bp	Y3	chrIX	325949	390149	64200	2007	0.39664	YIR012W	+	378482	379778	P35184
Y3_300bp	Y3	chrIX	325949	390149	64200	2007	0.39664	YIR013C	-	380015	380381	P40569
Y3_300bp	Y3	chrIX	325949	390149	64200	2007	0.39664	YIR014W	+	381082	381811	P40570
Y3_300bp	Y3	chrIX	325949	390149	64200	2007	0.39664	YIR015W	+	381944	382379	P40571
Y3_300bp	Y3	chrIX	325949	390149	64200	2007	0.39664	YIR016W	+	382624	383422	P40572
Y3_300bp	Y3	chrIX	325949	390149	64200	2007	0.39664	YIR017C	-	383552	384116	P40573
Y3_300bp	Y3	chrIX	325949	390149	64200	2007	0.39664	YIR017W-A	+	383562	384162	n/a
Y3_300bp	Y3	chrIX	325949	390149	64200	2007	0.39664	YIR018W	+	384605	385343	P40574
Y3_300bp	Y3	chrIX	325949	390149	64200	2007	0.39664	YIR018C-A	-	385560	385698	Q3E7Z3
Y3_300bp	Y3	chrIX	325949	390149	64200	2007	0.39664	YIR019C	-	389568	393672	P08640
Y3_300bp	Y3	chrIX	390449	392549	2100	75	1.14022	YIR019C	-	389568	393672	P08640
Y3_300bp	Y3	chrIX	392849	393749	900	37	-0.42693	YIR019C	-	389568	393672	P08640
Y3_300bp	Y3	chrIX	394049	433649	39600	1243	0.42994	YIR020C	-	394251	394554	n/a
Y3_300bp	Y3	chrIX	394049	433649	39600	1243	0.42994	YIR020W-A	+	394913	395156	n/a
Y3_300bp	Y3	chrIX	394049	433649	39600	1243	0.42994	YIR020C-B	-	397211	397946	n/a
Y3_300bp	Y3	chrIX	394049	433649	39600	1243	0.42994	YIR021W	+	397290	398382	P07266
Y3_300bp	Y3	chrIX	394049	433649	39600	1243	0.42994	YIR021W-A	+	398510	398723	Q3E739
Y3_300bp	Y3	chrIX	394049	433649	39600	1243	0.42994	YIR022W	+	398729	399233	P15367
Y3_300bp	Y3	chrIX	394049	433649	39600	1243	0.42994	YIR023W	+	399773	402686	P21657
Y3_300bp	Y3	chrIX	394049	433649	39600	1243	0.42994	YIR023C-A	-	402379	402703	n/a
Y3_300bp	Y3	chrIX	394049	433649	39600	1243	0.42994	YIR024C	-	402837	403488	P40576
Y3_300bp	Y3	chrIX	394049	433649	39600	1243	0.42994	YIR025W	+	403655	404762	P40577
Y3_300bp	Y3	chrIX	394049	433649	39600	1243	0.42994	YIR026C	-	404869	405964	Q02256
Y3_300bp	Y3	chrIX	394049	433649	39600	1243	0.42994	YIR027C	-	406256	407639	P32375
Y3_300bp	Y3	chrIX	394049	433649	39600	1243	0.42994	YIR028W	+	408464	410372	Q04895
Y3_300bp	Y3	chrIX	394049	433649	39600	1243	0.42994	YIR029W	+	410803	411835	P25335
Y3_300bp	Y3	chrIX	394049	433649	39600	1243	0.42994	YIR030C	-	412032	412767	P32460
Y3_300bp	Y3	chrIX	394049	433649	39600	1243	0.42994	YIR030W-A	+	412895	413279	n/a
Y3_300bp	Y3	chrIX	394049	433649	39600	1243	0.42994	YIR031C	-	413011	414676	P21826
Y3_300bp	Y3	chrIX	394049	433649	39600	1243	0.42994	YIR032C	-	415026	415614	P32459
Y3_300bp	Y3	chrIX	394049	433649	39600	1243	0.42994	YIR033W	+	416120	419462	P40578
Y3_300bp	Y3	chrIX	394049	433649	39600	1243	0.42994	YIR034C	-	419611	420733	P38998
Y3_300bp	Y3	chrIX	394049	433649	39600	1243	0.42994	YIR035C	-	421022	421787	P40579
Y3_300bp	Y3	chrIX	394049	433649	39600	1243	0.42994	YIR036C	-	422070	422862	P40580
Y3_300bp	Y3	chrIX	394049	433649	39600	1243	0.42994	YIR036W-A	+	422631	423033	n/a
Y3_300bp	Y3	chrIX	394049	433649	39600	1243	0.42994	YIR037W	+	423124	423616	P40581
Y3_300bp	Y3	chrIX	394049	433649	39600	1243	0.42994	YIR038C	-	423805	424510	P40582
Y3_300bp	Y3	chrIX	394049	433649	39600	1243	0.42994	YIR039C	-	430493	432107	P40583
Y3_300bp	Y3	chrIX	394049	433649	39600	1243	0.42994	YIR040C	-	433384	433717	n/a
Y3_300bp	Y3	chrIX	433949	439813	5864	189	-0.20262	YIR041W	+	433924	434299	P40585
Y3_300bp	Y3	chrIX	433949	439813	5864	189	-0.20262	YIR042C	-	435269	435980	P40586
Y3_300bp	Y3	chrIX	433949	439813	5864	189	-0.20262	YIR043C	-	437039	437732	P40587
Y3_300bp	Y3	chrIX	433949	439813	5864	189	-0.20262	YIR044C	-	437990	438176	P40588
Y4_300bp	Y4	chrIX	436049	439813	3764	123	-0.46769	YIR043C	-	437039	437732	P40587
Y4_300bp	Y4	chrIX	436049	439813	3764	123	-0.46769	YIR044C	-	437990	438176	P40588
Y2_300bp	Y2	chrM	149	18749	18600	575	0.44521	Q0010	+	3951	4338	n/a
Y2_300bp	Y2	chrM	149	18749	18600	575	0.44521	Q0017	+	4253	4415	n/a
Y2_300bp	Y2	chrM	149	18749	18600	575	0.44521	Q0032	+	11666	11957	n/a
Y2_300bp	Y2	chrM	149	18749	18600	575	0.44521	Q0045	+	13817	26701	P00401
Y2_300bp	Y2	chrM	149	18749	18600	575	0.44521	Q0070	+	13817	23167	Q9ZZX1
Y2_300bp	Y2	chrM	149	18749	18600	575	0.44521	Q0065	+	13817	21935	P03878
Y2_300bp	Y2	chrM	149	18749	18600	575	0.44521	Q0060	+	13817	19996	P03877
Y2_300bp	Y2	chrM	149	18749	18600	575	0.44521	Q0055	+	13817	18830	P03876
Y2_300bp	Y2	chrM	149	18749	18600	575	0.44521	Q0050	+	13817	16322	P03875
Y2_300bp	Y2	chrM	19049	25949	6900	222	-1.43699	Q0045	+	13817	26701	P00401
Y2_300bp	Y2	chrM	19049	25949	6900	222	-1.43699	Q0070	+	13817	23167	Q9ZZX1
Y2_300bp	Y2	chrM	19049	25949	6900	222	-1.43699	Q0065	+	13817	21935	P03878
Y2_300bp	Y2	chrM	19049	25949	6900	222	-1.43699	Q0060	+	13817	19996	P03877
Y2_300bp	Y2	chrM	19049	25949	6900	222	-1.43699	Q0075	+	24155	25255	Q9ZZX0
Y2_300bp	Y2	chrM	26249	36749	10500	324	0.52731	Q0045	+	13817	26701	P00401
Y2_300bp	Y2	chrM	26249	36749	10500	324	0.52731	Q0080	+	27665	27812	P00856
Y2_300bp	Y2	chrM	26249	36749	10500	324	0.52731	Q0085	+	28486	29266	P00854
Y2_300bp	Y2	chrM	26249	36749	10500	324	0.52731	Q0092	+	30873	31014	n/a
Y2_300bp	Y2	chrM	26249	36749	10500	324	0.52731	Q0105	+	36539	43647	P00163
Y2_300bp	Y2	chrM	26249	36749	10500	324	0.52731	Q0120	+	36539	42251	P03879
Y2_300bp	Y2	chrM	26249	36749	10500	324	0.52731	Q0115	+	36539	40265	Q9ZZW7
Y2_300bp	Y2	chrM	26249	36749	10500	324	0.52731	Q0110	+	36539	38579	P03873
Y2_300bp	Y2	chrM	37049	40049	3000	102	-2.03372	Q0105	+	36539	43647	P00163
Y2_300bp	Y2	chrM	37049	40049	3000	102	-2.03372	Q0120	+	36539	42251	P03879
Y2_300bp	Y2	chrM	37049	40049	3000	102	-2.03372	Q0115	+	36539	40265	Q9ZZW7
Y2_300bp	Y2	chrM	37049	40049	3000	102	-2.03372	Q0110	+	36539	38579	P03873
Y2_300bp	Y2	chrM	40349	60449	20100	614	0.45071	Q0105	+	36539	43647	P00163
Y2_300bp	Y2	chrM	40349	60449	20100	614	0.45071	Q0120	+	36539	42251	P03879
Y2_300bp	Y2	chrM	40349	60449	20100	614	0.45071	Q0130	+	46722	46953	P61829
Y2_300bp	Y2	chrM	40349	60449	20100	614	0.45071	Q0140	+	48900	50097	P02381
Y2_300bp	Y2	chrM	40349	60449	20100	614	0.45071	Q0142	+	51051	51228	n/a
Y2_300bp	Y2	chrM	40349	60449	20100	614	0.45071	Q0143	+	51276	51429	n/a
Y2_300bp	Y2	chrM	40349	60449	20100	614	0.45071	Q0144	+	54108	54438	n/a
Y2_300bp	Y2	chrM	60749	61649	900	37	-2.07193	Q0160	+	61021	61729	P03882
Y2_300bp	Y2	chrM	61949	85602	23653	725	0.5454	Q0182	+	65769	66174	n/a
Y2_300bp	Y2	chrM	61949	85602	23653	725	0.5454	Q0250	+	73757	74513	P00410
Y2_300bp	Y2	chrM	61949	85602	23653	725	0.5454	Q0255	+	74494	75984	P03881
Y2_300bp	Y2	chrM	61949	85602	23653	725	0.5454	Q0275	+	79212	80022	P00420
Y2_300bp	Y2	chrM	61949	85602	23653	725	0.5454	Q0297	+	85553	85709	n/a
Y4_300bp	Y4	chrM	149	20849	20700	640	0.64435	Q0010	+	3951	4338	n/a
Y4_300bp	Y4	chrM	149	20849	20700	640	0.64435	Q0017	+	4253	4415	n/a
Y4_300bp	Y4	chrM	149	20849	20700	640	0.64435	Q0032	+	11666	11957	n/a
Y4_300bp	Y4	chrM	149	20849	20700	640	0.64435	Q0045	+	13817	26701	P00401
Y4_300bp	Y4	chrM	149	20849	20700	640	0.64435	Q0070	+	13817	23167	Q9ZZX1
Y4_300bp	Y4	chrM	149	20849	20700	640	0.64435	Q0065	+	13817	21935	P03878
Y4_300bp	Y4	chrM	149	20849	20700	640	0.64435	Q0060	+	13817	19996	P03877
Y4_300bp	Y4	chrM	149	20849	20700	640	0.64435	Q0055	+	13817	18830	P03876
Y4_300bp	Y4	chrM	149	20849	20700	640	0.64435	Q0050	+	13817	16322	P03875
Y4_300bp	Y4	chrM	21149	25949	4800	157	-1.92721	Q0045	+	13817	26701	P00401
Y4_300bp	Y4	chrM	21149	25949	4800	157	-1.92721	Q0070	+	13817	23167	Q9ZZX1
Y4_300bp	Y4	chrM	21149	25949	4800	157	-1.92721	Q0065	+	13817	21935	P03878
Y4_300bp	Y4	chrM	21149	25949	4800	157	-1.92721	Q0075	+	24155	25255	Q9ZZX0
Y4_300bp	Y4	chrM	26249	36749	10500	324	-0.26979	Q0045	+	13817	26701	P00401
Y4_300bp	Y4	chrM	26249	36749	10500	324	-0.26979	Q0080	+	27665	27812	P00856
Y4_300bp	Y4	chrM	26249	36749	10500	324	-0.26979	Q0085	+	28486	29266	P00854
Y4_300bp	Y4	chrM	26249	36749	10500	324	-0.26979	Q0092	+	30873	31014	n/a
Y4_300bp	Y4	chrM	26249	36749	10500	324	-0.26979	Q0105	+	36539	43647	P00163
Y4_300bp	Y4	chrM	26249	36749	10500	324	-0.26979	Q0120	+	36539	42251	P03879
Y4_300bp	Y4	chrM	26249	36749	10500	324	-0.26979	Q0115	+	36539	40265	Q9ZZW7
Y4_300bp	Y4	chrM	26249	36749	10500	324	-0.26979	Q0110	+	36539	38579	P03873
Y4_300bp	Y4	chrM	37049	60449	23400	716	0.7116	Q0105	+	36539	43647	P00163
Y4_300bp	Y4	chrM	37049	60449	23400	716	0.7116	Q0120	+	36539	42251	P03879
Y4_300bp	Y4	chrM	37049	60449	23400	716	0.7116	Q0115	+	36539	40265	Q9ZZW7
Y4_300bp	Y4	chrM	37049	60449	23400	716	0.7116	Q0110	+	36539	38579	P03873
Y4_300bp	Y4	chrM	37049	60449	23400	716	0.7116	Q0130	+	46722	46953	P61829
Y4_300bp	Y4	chrM	37049	60449	23400	716	0.7116	Q0140	+	48900	50097	P02381
Y4_300bp	Y4	chrM	37049	60449	23400	716	0.7116	Q0142	+	51051	51228	n/a
Y4_300bp	Y4	chrM	37049	60449	23400	716	0.7116	Q0143	+	51276	51429	n/a
Y4_300bp	Y4	chrM	37049	60449	23400	716	0.7116	Q0144	+	54108	54438	n/a
Y4_300bp	Y4	chrM	60749	61649	900	37	-2.21965	Q0160	+	61021	61729	P03882
Y4_300bp	Y4	chrM	61949	85602	23653	725	0.72304	Q0182	+	65769	66174	n/a
Y4_300bp	Y4	chrM	61949	85602	23653	725	0.72304	Q0250	+	73757	74513	P00410
Y4_300bp	Y4	chrM	61949	85602	23653	725	0.72304	Q0255	+	74494	75984	P03881
Y4_300bp	Y4	chrM	61949	85602	23653	725	0.72304	Q0275	+	79212	80022	P00420
Y4_300bp	Y4	chrM	61949	85602	23653	725	0.72304	Q0297	+	85553	85709	n/a
Y1_300bp	Y1	chrM	149	13649	13500	415	0.90788	Q0010	+	3951	4338	n/a
Y1_300bp	Y1	chrM	149	13649	13500	415	0.90788	Q0017	+	4253	4415	n/a
Y1_300bp	Y1	chrM	149	13649	13500	415	0.90788	Q0032	+	11666	11957	n/a
Y1_300bp	Y1	chrM	13949	16349	2400	85	-2.76532	Q0045	+	13817	26701	P00401
Y1_300bp	Y1	chrM	13949	16349	2400	85	-2.76532	Q0070	+	13817	23167	Q9ZZX1
Y1_300bp	Y1	chrM	13949	16349	2400	85	-2.76532	Q0065	+	13817	21935	P03878
Y1_300bp	Y1	chrM	13949	16349	2400	85	-2.76532	Q0060	+	13817	19996	P03877
Y1_300bp	Y1	chrM	13949	16349	2400	85	-2.76532	Q0055	+	13817	18830	P03876
Y1_300bp	Y1	chrM	13949	16349	2400	85	-2.76532	Q0050	+	13817	16322	P03875
Y1_300bp	Y1	chrM	16649	18749	2100	75	0.95828	Q0045	+	13817	26701	P00401
Y1_300bp	Y1	chrM	16649	18749	2100	75	0.95828	Q0070	+	13817	23167	Q9ZZX1
Y1_300bp	Y1	chrM	16649	18749	2100	75	0.95828	Q0065	+	13817	21935	P03878
Y1_300bp	Y1	chrM	16649	18749	2100	75	0.95828	Q0060	+	13817	19996	P03877
Y1_300bp	Y1	chrM	16649	18749	2100	75	0.95828	Q0055	+	13817	18830	P03876
Y1_300bp	Y1	chrM	19049	24149	5100	167	-0.47975	Q0045	+	13817	26701	P00401
Y1_300bp	Y1	chrM	19049	24149	5100	167	-0.47975	Q0070	+	13817	23167	Q9ZZX1
Y1_300bp	Y1	chrM	19049	24149	5100	167	-0.47975	Q0065	+	13817	21935	P03878
Y1_300bp	Y1	chrM	19049	24149	5100	167	-0.47975	Q0060	+	13817	19996	P03877
Y1_300bp	Y1	chrM	24449	25949	1500	55	-1.93725	Q0045	+	13817	26701	P00401
Y1_300bp	Y1	chrM	24449	25949	1500	55	-1.93725	Q0075	+	24155	25255	Q9ZZX0
Y1_300bp	Y1	chrM	26249	36749	10500	324	0.88705	Q0045	+	13817	26701	P00401
Y1_300bp	Y1	chrM	26249	36749	10500	324	0.88705	Q0080	+	27665	27812	P00856
Y1_300bp	Y1	chrM	26249	36749	10500	324	0.88705	Q0085	+	28486	29266	P00854
Y1_300bp	Y1	chrM	26249	36749	10500	324	0.88705	Q0092	+	30873	31014	n/a
Y1_300bp	Y1	chrM	26249	36749	10500	324	0.88705	Q0105	+	36539	43647	P00163
Y1_300bp	Y1	chrM	26249	36749	10500	324	0.88705	Q0120	+	36539	42251	P03879
Y1_300bp	Y1	chrM	26249	36749	10500	324	0.88705	Q0115	+	36539	40265	Q9ZZW7
Y1_300bp	Y1	chrM	26249	36749	10500	324	0.88705	Q0110	+	36539	38579	P03873
Y1_300bp	Y1	chrM	37049	40049	3000	102	-1.31585	Q0105	+	36539	43647	P00163
Y1_300bp	Y1	chrM	37049	40049	3000	102	-1.31585	Q0120	+	36539	42251	P03879
Y1_300bp	Y1	chrM	37049	40049	3000	102	-1.31585	Q0115	+	36539	40265	Q9ZZW7
Y1_300bp	Y1	chrM	37049	40049	3000	102	-1.31585	Q0110	+	36539	38579	P03873
Y1_300bp	Y1	chrM	40349	60449	20100	614	0.97106	Q0105	+	36539	43647	P00163
Y1_300bp	Y1	chrM	40349	60449	20100	614	0.97106	Q0120	+	36539	42251	P03879
Y1_300bp	Y1	chrM	40349	60449	20100	614	0.97106	Q0130	+	46722	46953	P61829
Y1_300bp	Y1	chrM	40349	60449	20100	614	0.97106	Q0140	+	48900	50097	P02381
Y1_300bp	Y1	chrM	40349	60449	20100	614	0.97106	Q0142	+	51051	51228	n/a
Y1_300bp	Y1	chrM	40349	60449	20100	614	0.97106	Q0143	+	51276	51429	n/a
Y1_300bp	Y1	chrM	40349	60449	20100	614	0.97106	Q0144	+	54108	54438	n/a
Y1_300bp	Y1	chrM	60749	61349	600	27	-1.80724	Q0160	+	61021	61729	P03882
Y1_300bp	Y1	chrM	61649	85602	23953	735	0.72211	Q0160	+	61021	61729	P03882
Y1_300bp	Y1	chrM	61649	85602	23953	735	0.72211	Q0182	+	65769	66174	n/a
Y1_300bp	Y1	chrM	61649	85602	23953	735	0.72211	Q0250	+	73757	74513	P00410
Y1_300bp	Y1	chrM	61649	85602	23953	735	0.72211	Q0255	+	74494	75984	P03881
Y1_300bp	Y1	chrM	61649	85602	23953	735	0.72211	Q0275	+	79212	80022	P00420
Y1_300bp	Y1	chrM	61649	85602	23953	735	0.72211	Q0297	+	85553	85709	n/a
Y3_300bp	Y3	chrM	149	18749	18600	575	0.58639	Q0010	+	3951	4338	n/a
Y3_300bp	Y3	chrM	149	18749	18600	575	0.58639	Q0017	+	4253	4415	n/a
Y3_300bp	Y3	chrM	149	18749	18600	575	0.58639	Q0032	+	11666	11957	n/a
Y3_300bp	Y3	chrM	149	18749	18600	575	0.58639	Q0045	+	13817	26701	P00401
Y3_300bp	Y3	chrM	149	18749	18600	575	0.58639	Q0070	+	13817	23167	Q9ZZX1
Y3_300bp	Y3	chrM	149	18749	18600	575	0.58639	Q0065	+	13817	21935	P03878
Y3_300bp	Y3	chrM	149	18749	18600	575	0.58639	Q0060	+	13817	19996	P03877
Y3_300bp	Y3	chrM	149	18749	18600	575	0.58639	Q0055	+	13817	18830	P03876
Y3_300bp	Y3	chrM	149	18749	18600	575	0.58639	Q0050	+	13817	16322	P03875
Y3_300bp	Y3	chrM	19049	24149	5100	167	-1.30025	Q0045	+	13817	26701	P00401
Y3_300bp	Y3	chrM	19049	24149	5100	167	-1.30025	Q0070	+	13817	23167	Q9ZZX1
Y3_300bp	Y3	chrM	19049	24149	5100	167	-1.30025	Q0065	+	13817	21935	P03878
Y3_300bp	Y3	chrM	19049	24149	5100	167	-1.30025	Q0060	+	13817	19996	P03877
Y3_300bp	Y3	chrM	24449	25949	1500	55	-2.99289	Q0045	+	13817	26701	P00401
Y3_300bp	Y3	chrM	24449	25949	1500	55	-2.99289	Q0075	+	24155	25255	Q9ZZX0
Y3_300bp	Y3	chrM	26249	36749	10500	324	0.5297	Q0045	+	13817	26701	P00401
Y3_300bp	Y3	chrM	26249	36749	10500	324	0.5297	Q0080	+	27665	27812	P00856
Y3_300bp	Y3	chrM	26249	36749	10500	324	0.5297	Q0085	+	28486	29266	P00854
Y3_300bp	Y3	chrM	26249	36749	10500	324	0.5297	Q0092	+	30873	31014	n/a
Y3_300bp	Y3	chrM	26249	36749	10500	324	0.5297	Q0105	+	36539	43647	P00163
Y3_300bp	Y3	chrM	26249	36749	10500	324	0.5297	Q0120	+	36539	42251	P03879
Y3_300bp	Y3	chrM	26249	36749	10500	324	0.5297	Q0115	+	36539	40265	Q9ZZW7
Y3_300bp	Y3	chrM	26249	36749	10500	324	0.5297	Q0110	+	36539	38579	P03873
Y3_300bp	Y3	chrM	37049	40049	3000	102	-2.56224	Q0105	+	36539	43647	P00163
Y3_300bp	Y3	chrM	37049	40049	3000	102	-2.56224	Q0120	+	36539	42251	P03879
Y3_300bp	Y3	chrM	37049	40049	3000	102	-2.56224	Q0115	+	36539	40265	Q9ZZW7
Y3_300bp	Y3	chrM	37049	40049	3000	102	-2.56224	Q0110	+	36539	38579	P03873
Y3_300bp	Y3	chrM	40349	60449	20100	614	0.48933	Q0105	+	36539	43647	P00163
Y3_300bp	Y3	chrM	40349	60449	20100	614	0.48933	Q0120	+	36539	42251	P03879
Y3_300bp	Y3	chrM	40349	60449	20100	614	0.48933	Q0130	+	46722	46953	P61829
Y3_300bp	Y3	chrM	40349	60449	20100	614	0.48933	Q0140	+	48900	50097	P02381
Y3_300bp	Y3	chrM	40349	60449	20100	614	0.48933	Q0142	+	51051	51228	n/a
Y3_300bp	Y3	chrM	40349	60449	20100	614	0.48933	Q0143	+	51276	51429	n/a
Y3_300bp	Y3	chrM	40349	60449	20100	614	0.48933	Q0144	+	54108	54438	n/a
Y3_300bp	Y3	chrM	60749	61649	900	37	-2.56654	Q0160	+	61021	61729	P03882
Y3_300bp	Y3	chrM	61949	85602	23653	725	0.55442	Q0182	+	65769	66174	n/a
Y3_300bp	Y3	chrM	61949	85602	23653	725	0.55442	Q0250	+	73757	74513	P00410
Y3_300bp	Y3	chrM	61949	85602	23653	725	0.55442	Q0255	+	74494	75984	P03881
Y3_300bp	Y3	chrM	61949	85602	23653	725	0.55442	Q0275	+	79212	80022	P00420
Y3_300bp	Y3	chrM	61949	85602	23653	725	0.55442	Q0297	+	85553	85709	n/a
Y4_300bp	Y4	chrV	116249	116849	600	29	5.81336	YEL021W	+	116166	116970	P03962
Y4_300bp	Y4	chrV	444149	448949	4800	159	-1.80599	YER138C	-	443751	449020	Q03612
Y4_300bp	Y4	chrV	444149	448949	4800	159	-1.80599	YER137C-A	-	447697	449020	Q12162
Y4_300bp	Y4	chrV	493949	497849	3900	131	-1.9382	YER160C	-	492850	498119	Q03619
Y4_300bp	Y4	chrV	493949	497849	3900	131	-1.9382	YER159C-A	-	496796	498119	Q12231
Y4_300bp	Y4	chrV	568649	569249	600	28	-2.81921	YER188W	+	568034	568754	n/a
Y4_300bp	Y4	chrV	569549	576697	7148	232	0.31892	YER188C-A	-	569602	569902	P0C0V2
Y4_300bp	Y4	chrV	569549	576697	7148	232	0.31892	YER189W	+	571149	571518	P40104
Y4_300bp	Y4	chrV	569549	576697	7148	232	0.31892	YER190W	+	571474	576520	P40105
Y4_300bp	Y4	chrV	569549	576697	7148	232	0.31892	YER190C-A	-	574798	575374	n/a
Y4_300bp	Y4	chrV	569549	576697	7148	232	0.31892	YER190C-B	-	575674	576157	Q8TFA4
Y3_300bp	Y3	chrV	149	18749	18600	591	0.50961	YEL077C	-	263	4097	Q3E7X8
Y3_300bp	Y3	chrV	149	18749	18600	591	0.50961	YEL077W-A	+	629	1112	n/a
Y3_300bp	Y3	chrV	149	18749	18600	591	0.50961	YEL076C-A	-	4184	5114	P89887
Y3_300bp	Y3	chrV	149	18749	18600	591	0.50961	YEL076C	-	4463	5114	P39971
Y3_300bp	Y3	chrV	149	18749	18600	591	0.50961	YEL075W-A	+	4869	5481	n/a
Y3_300bp	Y3	chrV	149	18749	18600	591	0.50961	YEL075C	-	5344	5713	P39972
Y3_300bp	Y3	chrV	149	18749	18600	591	0.50961	YEL074W	+	6125	6464	n/a
Y3_300bp	Y3	chrV	149	18749	18600	591	0.50961	YEL073C	-	7229	7553	P39974
Y3_300bp	Y3	chrV	149	18749	18600	591	0.50961	YEL072W	+	13719	14415	P39975
Y3_300bp	Y3	chrV	149	18749	18600	591	0.50961	YEL071W	+	16354	17845	P39976
Y3_300bp	Y3	chrV	116249	116849	600	29	5.52232	YEL021W	+	116166	116970	P03962
Y3_300bp	Y3	chrV	444149	448649	4500	150	-1.99959	YER138C	-	443751	449020	Q03612
Y3_300bp	Y3	chrV	444149	448649	4500	150	-1.99959	YER137C-A	-	447697	449020	Q12162
Y3_300bp	Y3	chrV	493049	497849	4800	158	-1.90679	YER160C	-	492850	498119	Q03619
Y3_300bp	Y3	chrV	493049	497849	4800	158	-1.90679	YER159C-A	-	496796	498119	Q12231
Y3_300bp	Y3	chrV	570749	576697	5948	194	0.8229	YER189W	+	571149	571518	P40104
Y3_300bp	Y3	chrV	570749	576697	5948	194	0.8229	YER190W	+	571474	576520	P40105
Y3_300bp	Y3	chrV	570749	576697	5948	194	0.8229	YER190C-A	-	574798	575374	n/a
Y3_300bp	Y3	chrV	570749	576697	5948	194	0.8229	YER190C-B	-	575674	576157	Q8TFA4
Y2_300bp	Y2	chrV	116249	116849	600	29	5.36867	YEL021W	+	116166	116970	P03962
Y2_300bp	Y2	chrV	444149	448949	4800	159	-2.10537	YER138C	-	443751	449020	Q03612
Y2_300bp	Y2	chrV	444149	448949	4800	159	-2.10537	YER137C-A	-	447697	449020	Q12162
Y2_300bp	Y2	chrV	493049	497849	4800	158	-2.0711	YER160C	-	492850	498119	Q03619
Y2_300bp	Y2	chrV	493049	497849	4800	158	-2.0711	YER159C-A	-	496796	498119	Q12231
Y1_300bp	Y1	chrV	149	6149	6000	197	-2.40957	YEL077C	-	263	4097	Q3E7X8
Y1_300bp	Y1	chrV	149	6149	6000	197	-2.40957	YEL077W-A	+	629	1112	n/a
Y1_300bp	Y1	chrV	149	6149	6000	197	-2.40957	YEL076C-A	-	4184	5114	P89887
Y1_300bp	Y1	chrV	149	6149	6000	197	-2.40957	YEL076C	-	4463	5114	P39971
Y1_300bp	Y1	chrV	149	6149	6000	197	-2.40957	YEL075W-A	+	4869	5481	n/a
Y1_300bp	Y1	chrV	149	6149	6000	197	-2.40957	YEL075C	-	5344	5713	P39972
Y1_300bp	Y1	chrV	149	6149	6000	197	-2.40957	YEL074W	+	6125	6464	n/a
Y1_300bp	Y1	chrV	116249	116849	600	29	5.4191	YEL021W	+	116166	116970	P03962
Y1_300bp	Y1	chrV	443849	448649	4800	160	-2.09563	YER138C	-	443751	449020	Q03612
Y1_300bp	Y1	chrV	443849	448649	4800	160	-2.09563	YER137C-A	-	447697	449020	Q12162
Y1_300bp	Y1	chrV	493049	498149	5100	168	-1.84217	YER160C	-	492850	498119	Q03619
Y1_300bp	Y1	chrV	493049	498149	5100	168	-1.84217	YER159C-A	-	496796	498119	Q12231
Y1_300bp	Y1	chrV	570749	576697	5948	194	-2.51463	YER189W	+	571149	571518	P40104
Y1_300bp	Y1	chrV	570749	576697	5948	194	-2.51463	YER190W	+	571474	576520	P40105
Y1_300bp	Y1	chrV	570749	576697	5948	194	-2.51463	YER190C-A	-	574798	575374	n/a
Y1_300bp	Y1	chrV	570749	576697	5948	194	-2.51463	YER190C-B	-	575674	576157	Q8TFA4
Y1_300bp	Y1	chrVI	149	4349	4200	141	-2.64828	YFL068W	+	52	535	P43536
Y1_300bp	Y1	chrVI	149	4349	4200	141	-2.64828	YFL067W	+	835	1363	P43537
Y1_300bp	Y1	chrVI	149	4349	4200	141	-2.64828	YFL066C	-	1436	2615	P43538
Y1_300bp	Y1	chrVI	149	4349	4200	141	-2.64828	YFL065C	-	3029	3338	P43539
Y1_300bp	Y1	chrVI	149	4349	4200	141	-2.64828	YFL064C	-	3321	3846	P43540
Y1_300bp	Y1	chrVI	138149	143549	5400	178	-1.21631	YFL002W-A	+	138198	143512	Q12503
Y1_300bp	Y1	chrVI	138149	143549	5400	178	-1.21631	YFL002W-B	+	138198	139515	Q99195
Y1_300bp	Y1	chrVI	267149	269549	2400	84	-3.80184	YFR057W	+	269047	269503	P43625
Y1_300bp	Y1	chrVI	269849	270043	194	13	-1.38192	NULL	NULL	NULL	NULL	NULL
Y2_300bp	Y2	chrVI	267149	270043	2894	97	-3.10523	YFR057W	+	269047	269503	P43625
Y3_300bp	Y3	chrVI	149	14249	14100	449	0.48486	YFL068W	+	52	535	P43536
Y3_300bp	Y3	chrVI	149	14249	14100	449	0.48486	YFL067W	+	835	1363	P43537
Y3_300bp	Y3	chrVI	149	14249	14100	449	0.48486	YFL066C	-	1436	2615	P43538
Y3_300bp	Y3	chrVI	149	14249	14100	449	0.48486	YFL065C	-	3029	3338	P43539
Y3_300bp	Y3	chrVI	149	14249	14100	449	0.48486	YFL064C	-	3321	3846	P43540
Y3_300bp	Y3	chrVI	149	14249	14100	449	0.48486	YFL063W	+	5065	5521	n/a
Y3_300bp	Y3	chrVI	149	14249	14100	449	0.48486	YFL062W	+	6425	7565	P43542
Y3_300bp	Y3	chrVI	149	14249	14100	449	0.48486	YFL061W	+	9544	10222	P43543
Y3_300bp	Y3	chrVI	149	14249	14100	449	0.48486	YFL060C	-	10300	10969	P43544
Y3_300bp	Y3	chrVI	149	14249	14100	449	0.48486	YFL059W	+	11362	12259	P43545
Y3_300bp	Y3	chrVI	149	14249	14100	449	0.48486	YFL058W	+	12928	13951	P43534
Y3_300bp	Y3	chrVI	14549	29849	15300	486	-1.4017	YFL057C	-	14304	14763	P43546
Y3_300bp	Y3	chrVI	14549	29849	15300	486	-1.4017	YFL056C	-	14792	15431	P43547
Y3_300bp	Y3	chrVI	14549	29849	15300	486	-1.4017	YFL055W	+	17003	18680	P43548
Y3_300bp	Y3	chrVI	14549	29849	15300	486	-1.4017	YFL054C	-	20846	22787	P43549
Y3_300bp	Y3	chrVI	14549	29849	15300	486	-1.4017	YFL053W	+	23422	25198	P43550
Y3_300bp	Y3	chrVI	14549	29849	15300	486	-1.4017	YFL052W	+	28231	29629	P43551
Y3_300bp	Y3	chrVI	267149	268949	1800	66	-4.13186	NULL	NULL	NULL	NULL	NULL
Y3_300bp	Y3	chrVI	269249	270043	794	31	-2.1827	YFR057W	+	269047	269503	P43625
Y4_300bp	Y4	chrVI	149	13649	13500	431	0.2338	YFL068W	+	52	535	P43536
Y4_300bp	Y4	chrVI	149	13649	13500	431	0.2338	YFL067W	+	835	1363	P43537
Y4_300bp	Y4	chrVI	149	13649	13500	431	0.2338	YFL066C	-	1436	2615	P43538
Y4_300bp	Y4	chrVI	149	13649	13500	431	0.2338	YFL065C	-	3029	3338	P43539
Y4_300bp	Y4	chrVI	149	13649	13500	431	0.2338	YFL064C	-	3321	3846	P43540
Y4_300bp	Y4	chrVI	149	13649	13500	431	0.2338	YFL063W	+	5065	5521	n/a
Y4_300bp	Y4	chrVI	149	13649	13500	431	0.2338	YFL062W	+	6425	7565	P43542
Y4_300bp	Y4	chrVI	149	13649	13500	431	0.2338	YFL061W	+	9544	10222	P43543
Y4_300bp	Y4	chrVI	149	13649	13500	431	0.2338	YFL060C	-	10300	10969	P43544
Y4_300bp	Y4	chrVI	149	13649	13500	431	0.2338	YFL059W	+	11362	12259	P43545
Y4_300bp	Y4	chrVI	149	13649	13500	431	0.2338	YFL058W	+	12928	13951	P43534
Y4_300bp	Y4	chrVI	13949	15149	1200	47	-1.23984	YFL058W	+	12928	13951	P43534
Y4_300bp	Y4	chrVI	13949	15149	1200	47	-1.23984	YFL057C	-	14304	14763	P43546
Y4_300bp	Y4	chrVI	13949	15149	1200	47	-1.23984	YFL056C	-	14792	15431	P43547
Y4_300bp	Y4	chrVI	15449	29849	14400	457	-3.83604	YFL055W	+	17003	18680	P43548
Y4_300bp	Y4	chrVI	15449	29849	14400	457	-3.83604	YFL054C	-	20846	22787	P43549
Y4_300bp	Y4	chrVI	15449	29849	14400	457	-3.83604	YFL053W	+	23422	25198	P43550
Y4_300bp	Y4	chrVI	15449	29849	14400	457	-3.83604	YFL052W	+	28231	29629	P43551
Y4_300bp	Y4	chrVI	101249	266849	165600	5166	0.43093	YFL018C	-	101621	103121	P09624
Y4_300bp	Y4	chrVI	101249	266849	165600	5166	0.43093	YFL017W-A	+	103692	103926	P40204
Y4_300bp	Y4	chrVI	101249	266849	165600	5166	0.43093	YFL017C	-	103976	104456	P43577
Y4_300bp	Y4	chrVI	101249	266849	165600	5166	0.43093	YFL016C	-	104694	106230	P35191
Y4_300bp	Y4	chrVI	101249	266849	165600	5166	0.43093	YFL015W-A	+	106408	106726	n/a
Y4_300bp	Y4	chrVI	101249	266849	165600	5166	0.43093	YFL015C	-	106462	106957	n/a
Y4_300bp	Y4	chrVI	101249	266849	165600	5166	0.43093	YFL014W	+	107249	107579	P22943
Y4_300bp	Y4	chrVI	101249	266849	165600	5166	0.43093	YFL013W-A	+	107792	108596	n/a
Y4_300bp	Y4	chrVI	101249	266849	165600	5166	0.43093	YFL013C	-	107845	109924	P43579
Y4_300bp	Y4	chrVI	101249	266849	165600	5166	0.43093	YFL012W-A	+	109803	110178	n/a
Y4_300bp	Y4	chrVI	101249	266849	165600	5166	0.43093	YFL012W	+	110640	111087	P43580
Y4_300bp	Y4	chrVI	101249	266849	165600	5166	0.43093	YFL011W	+	112338	113979	P43581
Y4_300bp	Y4	chrVI	101249	266849	165600	5166	0.43093	YFL010W-A	+	114983	115268	P32450
Y4_300bp	Y4	chrVI	101249	266849	165600	5166	0.43093	YFL010C	-	115101	115737	P43582
Y4_300bp	Y4	chrVI	101249	266849	165600	5166	0.43093	YFL009W	+	116138	118478	P07834
Y4_300bp	Y4	chrVI	101249	266849	165600	5166	0.43093	YFL008W	+	119423	123101	P32908
Y4_300bp	Y4	chrVI	101249	266849	165600	5166	0.43093	YFL007W	+	123473	129905	P43583
Y4_300bp	Y4	chrVI	101249	266849	165600	5166	0.43093	YFL005W	+	130328	130976	P07560
Y4_300bp	Y4	chrVI	101249	266849	165600	5166	0.43093	YFL004W	+	131804	134291	P43585
Y4_300bp	Y4	chrVI	101249	266849	165600	5166	0.43093	YFL003C	-	134515	137152	P40965
Y4_300bp	Y4	chrVI	101249	266849	165600	5166	0.43093	YFL002W-A	+	138198	143512	Q12503
Y4_300bp	Y4	chrVI	101249	266849	165600	5166	0.43093	YFL002W-B	+	138198	139515	Q99195
Y4_300bp	Y4	chrVI	101249	266849	165600	5166	0.43093	YFL002C	-	145108	146929	P25808
Y4_300bp	Y4	chrVI	101249	266849	165600	5166	0.43093	YFL001W	+	147125	148454	P31115
Y4_300bp	Y4	chrVI	101249	266849	165600	5166	0.43093	YFR001W	+	149104	149719	P43586
Y4_300bp	Y4	chrVI	101249	266849	165600	5166	0.43093	YFR002W	+	150010	152530	P34077
Y4_300bp	Y4	chrVI	101249	266849	165600	5166	0.43093	YFR003C	-	152651	153119	P43587
Y4_300bp	Y4	chrVI	101249	266849	165600	5166	0.43093	YFR004W	+	153387	154308	P43588
Y4_300bp	Y4	chrVI	101249	266849	165600	5166	0.43093	YFR005C	-	154521	155868	P43589
Y4_300bp	Y4	chrVI	101249	266849	165600	5166	0.43093	YFR006W	+	156138	157746	P43590
Y4_300bp	Y4	chrVI	101249	266849	165600	5166	0.43093	YFR007W	+	159292	160354	P43591
Y4_300bp	Y4	chrVI	101249	266849	165600	5166	0.43093	YFR008W	+	160528	161194	P43592
Y4_300bp	Y4	chrVI	101249	266849	165600	5166	0.43093	YFR009W	+	162481	164740	P43535
Y4_300bp	Y4	chrVI	101249	266849	165600	5166	0.43093	YFR009W-A	+	163868	164126	n/a
Y4_300bp	Y4	chrVI	101249	266849	165600	5166	0.43093	YFR010W	+	165059	166559	P43593
Y4_300bp	Y4	chrVI	101249	266849	165600	5166	0.43093	YFR010W-A	+	166720	166909	n/a
Y4_300bp	Y4	chrVI	101249	266849	165600	5166	0.43093	YFR011C	-	166738	167251	P43594
Y4_300bp	Y4	chrVI	101249	266849	165600	5166	0.43093	YFR012W	+	167880	168489	P43595
Y4_300bp	Y4	chrVI	101249	266849	165600	5166	0.43093	YFR012W-A	+	169215	169302	Q3E838
Y4_300bp	Y4	chrVI	101249	266849	165600	5166	0.43093	YFR013W	+	169913	172277	P43596
Y4_300bp	Y4	chrVI	101249	266849	165600	5166	0.43093	YFR014C	-	172528	173869	P27466
Y4_300bp	Y4	chrVI	101249	266849	165600	5166	0.43093	YFR015C	-	174256	176383	P23337
Y4_300bp	Y4	chrVI	101249	266849	165600	5166	0.43093	YFR016C	-	177033	180735	P43597
Y4_300bp	Y4	chrVI	101249	266849	165600	5166	0.43093	YFR017C	-	182261	182849	P43598
Y4_300bp	Y4	chrVI	101249	266849	165600	5166	0.43093	YFR018C	-	183118	184210	P43599
Y4_300bp	Y4	chrVI	101249	266849	165600	5166	0.43093	YFR019W	+	184489	191326	P34756
Y4_300bp	Y4	chrVI	101249	266849	165600	5166	0.43093	YFR020W	+	192725	193424	n/a
Y4_300bp	Y4	chrVI	101249	266849	165600	5166	0.43093	YFR021W	+	194799	196302	P43601
Y4_300bp	Y4	chrVI	101249	266849	165600	5166	0.43093	YFR022W	+	196820	199022	P43602
Y4_300bp	Y4	chrVI	101249	266849	165600	5166	0.43093	YFR023W	+	199861	201697	P39684
Y4_300bp	Y4	chrVI	101249	266849	165600	5166	0.43093	YFR024C-A	-	201947	203421	P43603
Y4_300bp	Y4	chrVI	101249	266849	165600	5166	0.43093	YFR025C	-	203730	204738	P38635
Y4_300bp	Y4	chrVI	101249	266849	165600	5166	0.43093	YFR026C	-	205735	206245	P43604
Y4_300bp	Y4	chrVI	101249	266849	165600	5166	0.43093	YFR027W	+	207439	208285	P43605
Y4_300bp	Y4	chrVI	101249	266849	165600	5166	0.43093	YFR028C	-	208400	210056	Q00684
Y4_300bp	Y4	chrVI	101249	266849	165600	5166	0.43093	YFR029W	+	210924	212961	P43606
Y4_300bp	Y4	chrVI	101249	266849	165600	5166	0.43093	YFR030W	+	213299	216407	P39692
Y4_300bp	Y4	chrVI	101249	266849	165600	5166	0.43093	YFR031C	-	216581	220094	P38989
Y4_300bp	Y4	chrVI	101249	266849	165600	5166	0.43093	YFR031C-A	-	220494	221406	P05736
Y4_300bp	Y4	chrVI	101249	266849	165600	5166	0.43093	YFR032C	-	222077	222947	P43607
Y4_300bp	Y4	chrVI	101249	266849	165600	5166	0.43093	YFR032C-A	-	223245	223759	P05747
Y4_300bp	Y4	chrVI	101249	266849	165600	5166	0.43093	YFR032C-B	-	223697	223961	Q8TGU2
Y4_300bp	Y4	chrVI	101249	266849	165600	5166	0.43093	YFR033C	-	224313	224757	P00127
Y4_300bp	Y4	chrVI	101249	266849	165600	5166	0.43093	YFR034C	-	225007	225946	P07270
Y4_300bp	Y4	chrVI	101249	266849	165600	5166	0.43093	YFR034W-A	+	226009	226297	n/a
Y4_300bp	Y4	chrVI	101249	266849	165600	5166	0.43093	YFR035C	-	226108	226453	P43608
Y4_300bp	Y4	chrVI	101249	266849	165600	5166	0.43093	YFR036W	+	226949	227324	P14724
Y4_300bp	Y4	chrVI	101249	266849	165600	5166	0.43093	YFR036W-A	+	227437	228088	n/a
Y4_300bp	Y4	chrVI	101249	266849	165600	5166	0.43093	YFR037C	-	227499	229173	P43609
Y4_300bp	Y4	chrVI	101249	266849	165600	5166	0.43093	YFR038W	+	229366	231928	P43610
Y4_300bp	Y4	chrVI	101249	266849	165600	5166	0.43093	YFR039C	-	231998	233531	P43611
Y4_300bp	Y4	chrVI	101249	266849	165600	5166	0.43093	YFR040W	+	234228	237237	P43612
Y4_300bp	Y4	chrVI	101249	266849	165600	5166	0.43093	YFR041C	-	237354	238242	P43613
Y4_300bp	Y4	chrVI	101249	266849	165600	5166	0.43093	YFR042W	+	238444	239047	P43614
Y4_300bp	Y4	chrVI	101249	266849	165600	5166	0.43093	YFR043C	-	239100	239814	P43615
Y4_300bp	Y4	chrVI	101249	266849	165600	5166	0.43093	YFR044C	-	239978	241424	P43616
Y4_300bp	Y4	chrVI	101249	266849	165600	5166	0.43093	YFR045W	+	241984	242986	P43617
Y4_300bp	Y4	chrVI	101249	266849	165600	5166	0.43093	YFR046C	-	243060	244146	P43618
Y4_300bp	Y4	chrVI	101249	266849	165600	5166	0.43093	YFR047C	-	244265	245153	P43619
Y4_300bp	Y4	chrVI	101249	266849	165600	5166	0.43093	YFR048W	+	246132	248121	P43620
Y4_300bp	Y4	chrVI	101249	266849	165600	5166	0.43093	YFR049W	+	248509	248881	P19955
Y4_300bp	Y4	chrVI	101249	266849	165600	5166	0.43093	YFR050C	-	249052	249853	P30657
Y4_300bp	Y4	chrVI	101249	266849	165600	5166	0.43093	YFR051C	-	250149	251790	P43621
Y4_300bp	Y4	chrVI	101249	266849	165600	5166	0.43093	YFR052W	+	252491	253316	P32496
Y4_300bp	Y4	chrVI	101249	266849	165600	5166	0.43093	YFR052C-A	-	253415	253721	n/a
Y4_300bp	Y4	chrVI	101249	266849	165600	5166	0.43093	YFR053C	-	253578	255036	P04806
Y4_300bp	Y4	chrVI	101249	266849	165600	5166	0.43093	YFR054C	-	258841	259420	n/a
Y4_300bp	Y4	chrVI	101249	266849	165600	5166	0.43093	YFR056C	-	263943	264312	n/a
Y4_300bp	Y4	chrVI	101249	266849	165600	5166	0.43093	YFR055W	+	264190	265213	P43623
Y4_300bp	Y4	chrVI	267149	270043	2894	97	-1.39517	YFR057W	+	269047	269503	P43625
Y4_300bp	Y4	chrVII	149	6149	6000	197	-1.1165	YGL263W	+	2789	3932	P53053
Y4_300bp	Y4	chrVII	149	6149	6000	197	-1.1165	YGL262W	+	5311	5839	P53054
Y4_300bp	Y4	chrVII	536249	541049	4800	159	-1.84614	YGR027W-B	+	536060	541329	Q12141
Y4_300bp	Y4	chrVII	536249	541049	4800	159	-1.84614	YGR027W-A	+	536060	537383	Q12085
Y4_300bp	Y4	chrVII	563249	567149	3900	131	-1.9671	YGR038C-B	-	562202	567471	Q12269
Y4_300bp	Y4	chrVII	563249	567149	3900	131	-1.9671	YGR038C-A	-	566148	567471	Q12485
Y4_300bp	Y4	chrVII	818549	822749	4200	141	-1.85168	YGR161C-D	-	817751	823020	Q12316
Y4_300bp	Y4	chrVII	818549	822749	4200	141	-1.85168	YGR161C-C	-	821697	823020	Q12231
Y4_300bp	Y4	chrVII	1064549	1078049	13500	431	0.98429	YGR286C	-	1063819	1064947	P32451
Y4_300bp	Y4	chrVII	1064549	1078049	13500	431	0.98429	YGR287C	-	1067228	1068998	P53051
Y4_300bp	Y4	chrVII	1064549	1078049	13500	431	0.98429	YGR288W	+	1070299	1071721	P53338
Y4_300bp	Y4	chrVII	1064549	1078049	13500	431	0.98429	YGR289C	-	1073969	1075820	P53048
Y4_300bp	Y4	chrVII	1064549	1078049	13500	431	0.98429	YGR290W	+	1075488	1075932	n/a
Y4_300bp	Y4	chrVII	1064549	1078049	13500	431	0.98429	YGR291C	-	1076289	1076511	n/a
Y4_300bp	Y4	chrVII	1064549	1078049	13500	431	0.98429	YGR292W	+	1076605	1078360	P53341
Y3_300bp	Y3	chrVII	149	1349	1200	47	-0.97849	NULL	NULL	NULL	NULL	NULL
Y3_300bp	Y3	chrVII	1649	5849	4200	141	-4.23264	YGL263W	+	2789	3932	P53053
Y3_300bp	Y3	chrVII	1649	5849	4200	141	-4.23264	YGL262W	+	5311	5839	P53054
Y3_300bp	Y3	chrVII	536249	541049	4800	159	-1.88853	YGR027W-B	+	536060	541329	Q12141
Y3_300bp	Y3	chrVII	536249	541049	4800	159	-1.88853	YGR027W-A	+	536060	537383	Q12085
Y3_300bp	Y3	chrVII	562649	567149	4500	150	-1.96696	YGR038C-B	-	562202	567471	Q12269
Y3_300bp	Y3	chrVII	562649	567149	4500	150	-1.96696	YGR038C-A	-	566148	567471	Q12485
Y3_300bp	Y3	chrVII	817949	822749	4800	160	-1.88638	YGR161C-D	-	817751	823020	Q12316
Y3_300bp	Y3	chrVII	817949	822749	4800	160	-1.88638	YGR161C-C	-	821697	823020	Q12231
Y3_300bp	Y3	chrVII	1064549	1090840	26291	826	0.64549	YGR286C	-	1063819	1064947	P32451
Y3_300bp	Y3	chrVII	1064549	1090840	26291	826	0.64549	YGR287C	-	1067228	1068998	P53051
Y3_300bp	Y3	chrVII	1064549	1090840	26291	826	0.64549	YGR288W	+	1070299	1071721	P53338
Y3_300bp	Y3	chrVII	1064549	1090840	26291	826	0.64549	YGR289C	-	1073969	1075820	P53048
Y3_300bp	Y3	chrVII	1064549	1090840	26291	826	0.64549	YGR290W	+	1075488	1075932	n/a
Y3_300bp	Y3	chrVII	1064549	1090840	26291	826	0.64549	YGR291C	-	1076289	1076511	n/a
Y3_300bp	Y3	chrVII	1064549	1090840	26291	826	0.64549	YGR292W	+	1076605	1078360	P53341
Y3_300bp	Y3	chrVII	1064549	1090840	26291	826	0.64549	YGR293C	-	1079891	1080353	n/a
Y3_300bp	Y3	chrVII	1064549	1090840	26291	826	0.64549	YGR294W	+	1080312	1080675	P53343
Y3_300bp	Y3	chrVII	1064549	1090840	26291	826	0.64549	YGR295C	-	1081590	1082736	P53344
Y3_300bp	Y3	chrVII	1064549	1090840	26291	826	0.64549	YGR296W	+	1084870	1090598	P53345
Y3_300bp	Y3	chrVII	1064549	1090840	26291	826	0.64549	YGR296C-A	-	1088876	1089452	n/a
Y3_300bp	Y3	chrVII	1064549	1090840	26291	826	0.64549	YGR296C-B	-	1089752	1090235	n/a
Y2_300bp	Y2	chrVII	149	1349	1200	47	-1.00091	NULL	NULL	NULL	NULL	NULL
Y2_300bp	Y2	chrVII	1649	5849	4200	141	-3.8985	YGL263W	+	2789	3932	P53053
Y2_300bp	Y2	chrVII	1649	5849	4200	141	-3.8985	YGL262W	+	5311	5839	P53054
Y2_300bp	Y2	chrVII	536249	541049	4800	159	-2.14726	YGR027W-B	+	536060	541329	Q12141
Y2_300bp	Y2	chrVII	536249	541049	4800	159	-2.14726	YGR027W-A	+	536060	537383	Q12085
Y2_300bp	Y2	chrVII	562649	567149	4500	150	-2.15961	YGR038C-B	-	562202	567471	Q12269
Y2_300bp	Y2	chrVII	562649	567149	4500	150	-2.15961	YGR038C-A	-	566148	567471	Q12485
Y2_300bp	Y2	chrVII	817949	822749	4800	160	-2.08289	YGR161C-D	-	817751	823020	Q12316
Y2_300bp	Y2	chrVII	817949	822749	4800	160	-2.08289	YGR161C-C	-	821697	823020	Q12231
Y2_300bp	Y2	chrVII	1064549	1090840	26291	826	0.45481	YGR286C	-	1063819	1064947	P32451
Y2_300bp	Y2	chrVII	1064549	1090840	26291	826	0.45481	YGR287C	-	1067228	1068998	P53051
Y2_300bp	Y2	chrVII	1064549	1090840	26291	826	0.45481	YGR288W	+	1070299	1071721	P53338
Y2_300bp	Y2	chrVII	1064549	1090840	26291	826	0.45481	YGR289C	-	1073969	1075820	P53048
Y2_300bp	Y2	chrVII	1064549	1090840	26291	826	0.45481	YGR290W	+	1075488	1075932	n/a
Y2_300bp	Y2	chrVII	1064549	1090840	26291	826	0.45481	YGR291C	-	1076289	1076511	n/a
Y2_300bp	Y2	chrVII	1064549	1090840	26291	826	0.45481	YGR292W	+	1076605	1078360	P53341
Y2_300bp	Y2	chrVII	1064549	1090840	26291	826	0.45481	YGR293C	-	1079891	1080353	n/a
Y2_300bp	Y2	chrVII	1064549	1090840	26291	826	0.45481	YGR294W	+	1080312	1080675	P53343
Y2_300bp	Y2	chrVII	1064549	1090840	26291	826	0.45481	YGR295C	-	1081590	1082736	P53344
Y2_300bp	Y2	chrVII	1064549	1090840	26291	826	0.45481	YGR296W	+	1084870	1090598	P53345
Y2_300bp	Y2	chrVII	1064549	1090840	26291	826	0.45481	YGR296C-A	-	1088876	1089452	n/a
Y2_300bp	Y2	chrVII	1064549	1090840	26291	826	0.45481	YGR296C-B	-	1089752	1090235	n/a
Y1_300bp	Y1	chrVII	149	1349	1200	47	-0.7224	NULL	NULL	NULL	NULL	NULL
Y1_300bp	Y1	chrVII	1649	5849	4200	141	-4.06514	YGL263W	+	2789	3932	P53053
Y1_300bp	Y1	chrVII	1649	5849	4200	141	-4.06514	YGL262W	+	5311	5839	P53054
Y1_300bp	Y1	chrVII	536249	541049	4800	159	-1.98321	YGR027W-B	+	536060	541329	Q12141
Y1_300bp	Y1	chrVII	536249	541049	4800	159	-1.98321	YGR027W-A	+	536060	537383	Q12085
Y1_300bp	Y1	chrVII	562049	574349	12300	393	-1.45361	YGR038C-B	-	562202	567471	Q12269
Y1_300bp	Y1	chrVII	562049	574349	12300	393	-1.45361	YGR038C-A	-	566148	567471	Q12485
Y1_300bp	Y1	chrVII	811649	822749	11100	357	-1.4734	YGR161W-B	+	811742	817056	Q12503
Y1_300bp	Y1	chrVII	811649	822749	11100	357	-1.4734	YGR161W-A	+	811742	813059	Q99195
Y1_300bp	Y1	chrVII	811649	822749	11100	357	-1.4734	YGR161C-D	-	817751	823020	Q12316
Y1_300bp	Y1	chrVII	811649	822749	11100	357	-1.4734	YGR161C-C	-	821697	823020	Q12231
Y1_300bp	Y1	chrVII	1071449	1075949	4500	149	-4.53292	YGR288W	+	1070299	1071721	P53338
Y1_300bp	Y1	chrVII	1071449	1075949	4500	149	-4.53292	YGR289C	-	1073969	1075820	P53048
Y1_300bp	Y1	chrVII	1071449	1075949	4500	149	-4.53292	YGR290W	+	1075488	1075932	n/a
Y1_300bp	Y1	chrVII	1076249	1084049	7800	252	0.89795	YGR291C	-	1076289	1076511	n/a
Y1_300bp	Y1	chrVII	1076249	1084049	7800	252	0.89795	YGR292W	+	1076605	1078360	P53341
Y1_300bp	Y1	chrVII	1076249	1084049	7800	252	0.89795	YGR293C	-	1079891	1080353	n/a
Y1_300bp	Y1	chrVII	1076249	1084049	7800	252	0.89795	YGR294W	+	1080312	1080675	P53343
Y1_300bp	Y1	chrVII	1076249	1084049	7800	252	0.89795	YGR295C	-	1081590	1082736	P53344
Y1_300bp	Y1	chrVII	1084349	1090840	6491	209	-2.36154	YGR296W	+	1084870	1090598	P53345
Y1_300bp	Y1	chrVII	1084349	1090840	6491	209	-2.36154	YGR296C-A	-	1088876	1089452	n/a
Y1_300bp	Y1	chrVII	1084349	1090840	6491	209	-2.36154	YGR296C-B	-	1089752	1090235	n/a
Y1_300bp	Y1	chrVIII	149	4949	4800	159	-2.47937	YHL050C	-	444	3310	P38721
Y1_300bp	Y1	chrVIII	149	4949	4800	159	-2.47937	YHL050W-A	+	810	1293	n/a
Y1_300bp	Y1	chrVIII	149	4949	4800	159	-2.47937	YHL049C	-	3724	4540	P38722
Y1_300bp	Y1	chrVIII	85949	92849	6900	225	-1.02799	YHL009W-B	+	85904	91314	P0C2J7
Y1_300bp	Y1	chrVIII	85949	92849	6900	225	-1.02799	YHL009W-A	+	85904	87146	Q6Q5P6
Y1_300bp	Y1	chrVIII	85949	92849	6900	225	-1.02799	YHL008C	-	92622	94506	P38750
Y1_300bp	Y1	chrVIII	93149	94949	1800	66	-2.42026	YHL008C	-	92622	94506	P38750
Y1_300bp	Y1	chrVIII	212249	216149	3900	131	-3.01094	YHR052W-A	+	212511	212706	n/a
Y1_300bp	Y1	chrVIII	212249	216149	3900	131	-3.01094	YHR053C	-	212536	212722	P07215
Y1_300bp	Y1	chrVIII	212249	216149	3900	131	-3.01094	YHR054C	-	213186	214251	P38780
Y1_300bp	Y1	chrVIII	212249	216149	3900	131	-3.01094	YHR054W-A	+	214509	214704	n/a
Y1_300bp	Y1	chrVIII	212249	216149	3900	131	-3.01094	YHR055C	-	214534	214720	P07215
Y1_300bp	Y1	chrVIII	212249	216149	3900	131	-3.01094	YHR056C	-	215184	217836	P38781
Y1_300bp	Y1	chrVIII	522749	525149	2400	83	-4.70876	NULL	NULL	NULL	NULL	NULL
Y1_300bp	Y1	chrVIII	525449	528749	3300	112	-1.37865	YHR211W	+	525391	528619	P38894
Y1_300bp	Y1	chrVIII	529049	538949	9900	318	-5.31385	YHR212C	-	537758	538094	n/a
Y1_300bp	Y1	chrVIII	529049	538949	9900	318	-5.31385	YHR212W-A	+	538741	538945	P39561
Y1_300bp	Y1	chrVIII	539249	542249	3000	103	-1.84989	YHR213W	+	539150	539747	P38896
Y1_300bp	Y1	chrVIII	539249	542249	3000	103	-1.84989	YHR213W-A	+	540548	540782	Q8TGT4
Y1_300bp	Y1	chrVIII	539249	542249	3000	103	-1.84989	YHR213W-B	+	540799	541099	Q8TGK1
Y1_300bp	Y1	chrVIII	539249	542249	3000	103	-1.84989	YHR214W	+	541650	542262	P38897
Y1_300bp	Y1	chrVIII	542549	543749	1200	46	0.37	YHR214W-A	+	543007	543493	n/a
Y1_300bp	Y1	chrVIII	544049	552449	8400	271	-1.96167	YHR214C-B	-	543963	549346	O13535
Y1_300bp	Y1	chrVIII	544049	552449	8400	271	-1.96167	YHR214C-C	-	547909	549346	P0C2I4
Y1_300bp	Y1	chrVIII	544049	552449	8400	271	-1.96167	YHR214C-D	-	550647	550941	P39565
Y1_300bp	Y1	chrVIII	544049	552449	8400	271	-1.96167	YHR214C-E	-	551199	551499	Q8TGK0
Y1_300bp	Y1	chrVIII	544049	552449	8400	271	-1.96167	YHR215W	+	552098	553502	P38693
Y1_300bp	Y1	chrVIII	557549	562534	4985	162	-2.44167	YHR218W	+	558013	559924	P38899
Y1_300bp	Y1	chrVIII	557549	562534	4985	162	-2.44167	YHR218W-A	+	559931	560249	n/a
Y1_300bp	Y1	chrVIII	557549	562534	4985	162	-2.44167	YHR219W	+	560172	562047	P38900
Y1_300bp	Y1	chrVIII	557549	562534	4985	162	-2.44167	YHR219C-A	-	561198	561681	n/a
Y2_300bp	Y2	chrVIII	7049	11549	4500	150	-1.31308	YHL048W	+	6399	7545	P38723
Y2_300bp	Y2	chrVIII	7049	11549	4500	150	-1.31308	YHL047C	-	8297	10211	P38724
Y2_300bp	Y2	chrVIII	7049	11549	4500	150	-1.31308	YHL046W-A	+	9978	10305	n/a
Y2_300bp	Y2	chrVIII	11849	85649	73800	2308	0.44734	YHL046C	-	11920	12283	P38725
Y2_300bp	Y2	chrVIII	11849	85649	73800	2308	0.44734	YHL045W	+	12499	12847	n/a
Y2_300bp	Y2	chrVIII	11849	85649	73800	2308	0.44734	YHL044W	+	13562	14270	P38727
Y2_300bp	Y2	chrVIII	11849	85649	73800	2308	0.44734	YHL043W	+	14898	15411	P38728
Y2_300bp	Y2	chrVIII	11849	85649	73800	2308	0.44734	YHL042W	+	15664	16117	P38729
Y2_300bp	Y2	chrVIII	11849	85649	73800	2308	0.44734	YHL041W	+	17389	17839	n/a
Y2_300bp	Y2	chrVIII	11849	85649	73800	2308	0.44734	YHL040C	-	19084	20968	P38731
Y2_300bp	Y2	chrVIII	11849	85649	73800	2308	0.44734	YHL039W	+	21779	23537	P38732
Y2_300bp	Y2	chrVIII	11849	85649	73800	2308	0.44734	YHL038C	-	23613	25506	P03874
Y2_300bp	Y2	chrVIII	11849	85649	73800	2308	0.44734	YHL037C	-	25697	26177	n/a
Y2_300bp	Y2	chrVIII	11849	85649	73800	2308	0.44734	YHL036W	+	26238	27879	P38734
Y2_300bp	Y2	chrVIII	11849	85649	73800	2308	0.44734	YHL035C	-	27975	32754	P38735
Y2_300bp	Y2	chrVIII	11849	85649	73800	2308	0.44734	YHL034W-A	+	33173	33635	n/a
Y2_300bp	Y2	chrVIII	11849	85649	73800	2308	0.44734	YHL034C	-	33190	34075	P10080
Y2_300bp	Y2	chrVIII	11849	85649	73800	2308	0.44734	YHL033C	-	35252	36023	P17076
Y2_300bp	Y2	chrVIII	11849	85649	73800	2308	0.44734	YHL032C	-	36376	38506	P32190
Y2_300bp	Y2	chrVIII	11849	85649	73800	2308	0.44734	YHL031C	-	38812	39484	P38736
Y2_300bp	Y2	chrVIII	11849	85649	73800	2308	0.44734	YHL030W-A	+	39071	39533	n/a
Y2_300bp	Y2	chrVIII	11849	85649	73800	2308	0.44734	YHL030W	+	40081	45688	P38737
Y2_300bp	Y2	chrVIII	11849	85649	73800	2308	0.44734	YHL029C	-	45926	47966	P38738
Y2_300bp	Y2	chrVIII	11849	85649	73800	2308	0.44734	YHL028W	+	48760	50578	P38739
Y2_300bp	Y2	chrVIII	11849	85649	73800	2308	0.44734	YHL027W	+	51108	52986	P33400
Y2_300bp	Y2	chrVIII	11849	85649	73800	2308	0.44734	YHL026C	-	53216	54164	P38740
Y2_300bp	Y2	chrVIII	11849	85649	73800	2308	0.44734	YHL025W	+	54848	55847	P18888
Y2_300bp	Y2	chrVIII	11849	85649	73800	2308	0.44734	YHL024W	+	56646	58788	P38741
Y2_300bp	Y2	chrVIII	11849	85649	73800	2308	0.44734	YHL023C	-	59120	62561	P38742
Y2_300bp	Y2	chrVIII	11849	85649	73800	2308	0.44734	YHL022C	-	62958	64155	P23179
Y2_300bp	Y2	chrVIII	11849	85649	73800	2308	0.44734	YHL021C	-	64458	65856	P23180
Y2_300bp	Y2	chrVIII	11849	85649	73800	2308	0.44734	YHL020C	-	66238	67453	P21957
Y2_300bp	Y2	chrVIII	11849	85649	73800	2308	0.44734	YHL019W-A	+	67707	68301	n/a
Y2_300bp	Y2	chrVIII	11849	85649	73800	2308	0.44734	YHL019C	-	67727	69545	P38700
Y2_300bp	Y2	chrVIII	11849	85649	73800	2308	0.44734	YHL018W	+	69704	70067	P38744
Y2_300bp	Y2	chrVIII	11849	85649	73800	2308	0.44734	YHL017W	+	70272	71871	P38745
Y2_300bp	Y2	chrVIII	11849	85649	73800	2308	0.44734	YHL016C	-	72033	74241	P33413
Y2_300bp	Y2	chrVIII	11849	85649	73800	2308	0.44734	YHL015W-A	+	74695	74779	Q3E7Z6
Y2_300bp	Y2	chrVIII	11849	85649	73800	2308	0.44734	YHL015W	+	75408	75774	P38701
Y2_300bp	Y2	chrVIII	11849	85649	73800	2308	0.44734	YHL014C	-	76093	77311	P38746
Y2_300bp	Y2	chrVIII	11849	85649	73800	2308	0.44734	YHL013C	-	77426	78350	P38747
Y2_300bp	Y2	chrVIII	11849	85649	73800	2308	0.44734	YHL012W	+	78931	80413	P38709
Y2_300bp	Y2	chrVIII	11849	85649	73800	2308	0.44734	YHL011C	-	80649	81612	P38689
Y2_300bp	Y2	chrVIII	11849	85649	73800	2308	0.44734	YHL010C	-	81959	83717	P38748
Y2_300bp	Y2	chrVIII	11849	85649	73800	2308	0.44734	YHL009C	-	84063	85056	P38749
Y2_300bp	Y2	chrVIII	85949	86549	600	28	-2.78288	YHL009W-B	+	85904	91314	P0C2J7
Y2_300bp	Y2	chrVIII	85949	86549	600	28	-2.78288	YHL009W-A	+	85904	87146	Q6Q5P6
Y2_300bp	Y2	chrVIII	86849	90749	3900	132	-4.89061	YHL009W-B	+	85904	91314	P0C2J7
Y2_300bp	Y2	chrVIII	86849	90749	3900	132	-4.89061	YHL009W-A	+	85904	87146	Q6Q5P6
Y2_300bp	Y2	chrVIII	91049	94949	3900	131	-1.36821	YHL009W-B	+	85904	91314	P0C2J7
Y2_300bp	Y2	chrVIII	91049	94949	3900	131	-1.36821	YHL008C	-	92622	94506	P38750
Y2_300bp	Y2	chrVIII	95249	211949	116700	3646	0.47139	YHL007C	-	95113	97933	Q03497
Y2_300bp	Y2	chrVIII	95249	211949	116700	3646	0.47139	YHL006W-A	+	97727	98081	n/a
Y2_300bp	Y2	chrVIII	95249	211949	116700	3646	0.47139	YHL006C	-	98338	98791	P38751
Y2_300bp	Y2	chrVIII	95249	211949	116700	3646	0.47139	YHL005C	-	98823	99216	n/a
Y2_300bp	Y2	chrVIII	95249	211949	116700	3646	0.47139	YHL004W	+	99214	100399	P32902
Y2_300bp	Y2	chrVIII	95249	211949	116700	3646	0.47139	YHL003C	-	100643	101879	P38703
Y2_300bp	Y2	chrVIII	95249	211949	116700	3646	0.47139	YHL002C-A	-	102581	103070	n/a
Y2_300bp	Y2	chrVIII	95249	211949	116700	3646	0.47139	YHL002W	+	102606	103965	P38753
Y2_300bp	Y2	chrVIII	95249	211949	116700	3646	0.47139	YHL001W	+	104271	105086	P38754
Y2_300bp	Y2	chrVIII	95249	211949	116700	3646	0.47139	YHR001W	+	106049	107363	P38755
Y2_300bp	Y2	chrVIII	95249	211949	116700	3646	0.47139	YHR001W-A	+	107820	108117	P37299
Y2_300bp	Y2	chrVIII	95249	211949	116700	3646	0.47139	YHR002W	+	108806	109880	P38702
Y2_300bp	Y2	chrVIII	95249	211949	116700	3646	0.47139	YHR003C	-	110022	111312	P38756
Y2_300bp	Y2	chrVIII	95249	211949	116700	3646	0.47139	YHR004C	-	111748	113089	P38757
Y2_300bp	Y2	chrVIII	95249	211949	116700	3646	0.47139	YHR005C	-	113493	114912	P08539
Y2_300bp	Y2	chrVIII	95249	211949	116700	3646	0.47139	YHR005C-A	-	115614	115896	P87108
Y2_300bp	Y2	chrVIII	95249	211949	116700	3646	0.47139	YHR006W	+	117808	119434	P38704
Y2_300bp	Y2	chrVIII	95249	211949	116700	3646	0.47139	YHR007C	-	120085	121678	P10614
Y2_300bp	Y2	chrVIII	95249	211949	116700	3646	0.47139	YHR007C-A	-	122544	122760	Q07074
Y2_300bp	Y2	chrVIII	95249	211949	116700	3646	0.47139	YHR008C	-	122883	123585	P00447
Y2_300bp	Y2	chrVIII	95249	211949	116700	3646	0.47139	YHR009C	-	124103	125675	P38758
Y2_300bp	Y2	chrVIII	95249	211949	116700	3646	0.47139	YHR010W	+	126514	127486	P0C2H6
Y2_300bp	Y2	chrVIII	95249	211949	116700	3646	0.47139	YHR011W	+	127773	129114	P38705
Y2_300bp	Y2	chrVIII	95249	211949	116700	3646	0.47139	YHR012W	+	129474	130442	P38759
Y2_300bp	Y2	chrVIII	95249	211949	116700	3646	0.47139	YHR013C	-	130723	131440	P07347
Y2_300bp	Y2	chrVIII	95249	211949	116700	3646	0.47139	YHR014W	+	132039	132915	P23624
Y2_300bp	Y2	chrVIII	95249	211949	116700	3646	0.47139	YHR015W	+	134546	136526	P38760
Y2_300bp	Y2	chrVIII	95249	211949	116700	3646	0.47139	YHR016C	-	136873	138448	P32793
Y2_300bp	Y2	chrVIII	95249	211949	116700	3646	0.47139	YHR017W	+	138686	139844	P32792
Y2_300bp	Y2	chrVIII	95249	211949	116700	3646	0.47139	YHR018C	-	140003	141395	P04076
Y2_300bp	Y2	chrVIII	95249	211949	116700	3646	0.47139	YHR019C	-	141886	143551	P38707
Y2_300bp	Y2	chrVIII	95249	211949	116700	3646	0.47139	YHR020W	+	143988	146055	P38708
Y2_300bp	Y2	chrVIII	95249	211949	116700	3646	0.47139	YHR021C	-	147863	148662	P38711
Y2_300bp	Y2	chrVIII	95249	211949	116700	3646	0.47139	YHR021W-A	+	149217	149673	O13529
Y2_300bp	Y2	chrVIII	95249	211949	116700	3646	0.47139	YHR022C	-	149567	150338	P38763
Y2_300bp	Y2	chrVIII	95249	211949	116700	3646	0.47139	YHR022C-A	-	151209	151299	Q8TGT6
Y2_300bp	Y2	chrVIII	95249	211949	116700	3646	0.47139	YHR023W	+	151658	157445	P08964
Y2_300bp	Y2	chrVIII	95249	211949	116700	3646	0.47139	YHR024C	-	157736	159185	P11914
Y2_300bp	Y2	chrVIII	95249	211949	116700	3646	0.47139	YHR025W	+	159430	160504	P17423
Y2_300bp	Y2	chrVIII	95249	211949	116700	3646	0.47139	YHR026W	+	160836	161478	P23968
Y2_300bp	Y2	chrVIII	95249	211949	116700	3646	0.47139	YHR027C	-	161722	164704	P38764
Y2_300bp	Y2	chrVIII	95249	211949	116700	3646	0.47139	YHR028C	-	164970	167427	P18962
Y2_300bp	Y2	chrVIII	95249	211949	116700	3646	0.47139	YHR028W-A	+	167344	167665	n/a
Y2_300bp	Y2	chrVIII	95249	211949	116700	3646	0.47139	YHR029C	-	167669	168554	P38765
Y2_300bp	Y2	chrVIII	95249	211949	116700	3646	0.47139	YHR030C	-	168882	170337	Q00772
Y2_300bp	Y2	chrVIII	95249	211949	116700	3646	0.47139	YHR031C	-	170791	172963	P38766
Y2_300bp	Y2	chrVIII	95249	211949	116700	3646	0.47139	YHR032W	+	173336	175082	P38767
Y2_300bp	Y2	chrVIII	95249	211949	116700	3646	0.47139	YHR032W-A	+	175187	175367	n/a
Y2_300bp	Y2	chrVIII	95249	211949	116700	3646	0.47139	YHR032C-A	-	175267	175387	n/a
Y2_300bp	Y2	chrVIII	95249	211949	116700	3646	0.47139	YHR033W	+	175540	176812	P38690
Y2_300bp	Y2	chrVIII	95249	211949	116700	3646	0.47139	YHR034C	-	176957	177992	P38768
Y2_300bp	Y2	chrVIII	95249	211949	116700	3646	0.47139	YHR035W	+	178211	180104	P38769
Y2_300bp	Y2	chrVIII	95249	211949	116700	3646	0.47139	YHR036W	+	180337	181753	P38770
Y2_300bp	Y2	chrVIII	95249	211949	116700	3646	0.47139	YHR037W	+	181969	183697	P07275
Y2_300bp	Y2	chrVIII	95249	211949	116700	3646	0.47139	YHR038W	+	184058	184751	P38771
Y2_300bp	Y2	chrVIII	95249	211949	116700	3646	0.47139	YHR039C	-	184867	186802	P38694
Y2_300bp	Y2	chrVIII	95249	211949	116700	3646	0.47139	YHR039C-A	-	187165	187672	P48836
Y2_300bp	Y2	chrVIII	95249	211949	116700	3646	0.47139	YHR040W	+	187916	189017	P38772
Y2_300bp	Y2	chrVIII	95249	211949	116700	3646	0.47139	YHR041C	-	189123	189857	P34162
Y2_300bp	Y2	chrVIII	95249	211949	116700	3646	0.47139	YHR042W	+	190535	192611	P16603
Y2_300bp	Y2	chrVIII	95249	211949	116700	3646	0.47139	YHR043C	-	192797	193538	P38773
Y2_300bp	Y2	chrVIII	95249	211949	116700	3646	0.47139	YHR044C	-	194060	194801	P38774
Y2_300bp	Y2	chrVIII	95249	211949	116700	3646	0.47139	YHR045W	+	195543	197226	P38775
Y2_300bp	Y2	chrVIII	95249	211949	116700	3646	0.47139	YHR046C	-	197390	198278	P38710
Y2_300bp	Y2	chrVIII	95249	211949	116700	3646	0.47139	YHR047C	-	198732	201303	P37898
Y2_300bp	Y2	chrVIII	95249	211949	116700	3646	0.47139	YHR048W	+	204599	206144	P38776
Y2_300bp	Y2	chrVIII	95249	211949	116700	3646	0.47139	YHR049W	+	206454	207186	P38777
Y2_300bp	Y2	chrVIII	95249	211949	116700	3646	0.47139	YHR049C-A	-	207212	207524	n/a
Y2_300bp	Y2	chrVIII	95249	211949	116700	3646	0.47139	YHR050W	+	207647	209297	P38778
Y2_300bp	Y2	chrVIII	95249	211949	116700	3646	0.47139	YHR050W-A	+	209468	209639	Q05451
Y2_300bp	Y2	chrVIII	95249	211949	116700	3646	0.47139	YHR051W	+	209698	210145	P00427
Y2_300bp	Y2	chrVIII	95249	211949	116700	3646	0.47139	YHR052W	+	210841	211972	P38779
Y2_300bp	Y2	chrVIII	212249	216149	3900	131	-3.01951	YHR052W-A	+	212511	212706	n/a
Y2_300bp	Y2	chrVIII	212249	216149	3900	131	-3.01951	YHR053C	-	212536	212722	P07215
Y2_300bp	Y2	chrVIII	212249	216149	3900	131	-3.01951	YHR054C	-	213186	214251	P38780
Y2_300bp	Y2	chrVIII	212249	216149	3900	131	-3.01951	YHR054W-A	+	214509	214704	n/a
Y2_300bp	Y2	chrVIII	212249	216149	3900	131	-3.01951	YHR055C	-	214534	214720	P07215
Y2_300bp	Y2	chrVIII	212249	216149	3900	131	-3.01951	YHR056C	-	215184	217836	P38781
Y2_300bp	Y2	chrVIII	216449	528449	312000	9728	0.45068	YHR056C	-	215184	217836	P38781
Y2_300bp	Y2	chrVIII	216449	528449	312000	9728	0.45068	YHR056W-A	+	217407	217842	n/a
Y2_300bp	Y2	chrVIII	216449	528449	312000	9728	0.45068	YHR057C	-	218227	218845	P23285
Y2_300bp	Y2	chrVIII	216449	528449	312000	9728	0.45068	YHR058C	-	218998	219886	P38782
Y2_300bp	Y2	chrVIII	216449	528449	312000	9728	0.45068	YHR059W	+	220109	220502	P38783
Y2_300bp	Y2	chrVIII	216449	528449	312000	9728	0.45068	YHR060W	+	220726	221272	P38784
Y2_300bp	Y2	chrVIII	216449	528449	312000	9728	0.45068	YHR061C	-	221535	222480	P38785
Y2_300bp	Y2	chrVIII	216449	528449	312000	9728	0.45068	YHR062C	-	222878	223760	P38786
Y2_300bp	Y2	chrVIII	216449	528449	312000	9728	0.45068	YHR063C	-	224031	225171	P38787
Y2_300bp	Y2	chrVIII	216449	528449	312000	9728	0.45068	YHR063W-A	+	225443	225779	n/a
Y2_300bp	Y2	chrVIII	216449	528449	312000	9728	0.45068	YHR064C	-	225526	227143	P38788
Y2_300bp	Y2	chrVIII	216449	528449	312000	9728	0.45068	YHR065C	-	227533	229039	P38712
Y2_300bp	Y2	chrVIII	216449	528449	312000	9728	0.45068	YHR066W	+	229336	230698	P38789
Y2_300bp	Y2	chrVIII	216449	528449	312000	9728	0.45068	YHR067W	+	230971	231814	P38790
Y2_300bp	Y2	chrVIII	216449	528449	312000	9728	0.45068	YHR068W	+	232134	233298	P38791
Y2_300bp	Y2	chrVIII	216449	528449	312000	9728	0.45068	YHR069C	-	233580	234660	P38792
Y2_300bp	Y2	chrVIII	216449	528449	312000	9728	0.45068	YHR069C-A	-	234875	235238	n/a
Y2_300bp	Y2	chrVIII	216449	528449	312000	9728	0.45068	YHR070W	+	234882	236382	P38793
Y2_300bp	Y2	chrVIII	216449	528449	312000	9728	0.45068	YHR070C-A	-	236103	236514	n/a
Y2_300bp	Y2	chrVIII	216449	528449	312000	9728	0.45068	YHR071W	+	237005	237695	P38794
Y2_300bp	Y2	chrVIII	216449	528449	312000	9728	0.45068	YHR071C-A	-	238911	239232	n/a
Y2_300bp	Y2	chrVIII	216449	528449	312000	9728	0.45068	YHR072W	+	239099	241295	P38604
Y2_300bp	Y2	chrVIII	216449	528449	312000	9728	0.45068	YHR072W-A	+	241665	241842	Q6Q547
Y2_300bp	Y2	chrVIII	216449	528449	312000	9728	0.45068	YHR073W	+	242583	245574	P38713
Y2_300bp	Y2	chrVIII	216449	528449	312000	9728	0.45068	YHR073W-A	+	242869	243046	n/a
Y2_300bp	Y2	chrVIII	216449	528449	312000	9728	0.45068	YHR073C-B	-	245423	245504	n/a
Y2_300bp	Y2	chrVIII	216449	528449	312000	9728	0.45068	YHR074W	+	246194	248339	P38795
Y2_300bp	Y2	chrVIII	216449	528449	312000	9728	0.45068	YHR075C	-	248440	249643	P38796
Y2_300bp	Y2	chrVIII	216449	528449	312000	9728	0.45068	YHR076W	+	251102	252227	P38797
Y2_300bp	Y2	chrVIII	216449	528449	312000	9728	0.45068	YHR077C	-	252375	255758	P38798
Y2_300bp	Y2	chrVIII	216449	528449	312000	9728	0.45068	YHR078W	+	256361	258020	P38799
Y2_300bp	Y2	chrVIII	216449	528449	312000	9728	0.45068	YHR079C	-	258245	261593	P32361
Y2_300bp	Y2	chrVIII	216449	528449	312000	9728	0.45068	YHR079C-A	-	262193	262555	P89114
Y2_300bp	Y2	chrVIII	216449	528449	312000	9728	0.45068	YHR080C	-	262802	266840	P38800
Y2_300bp	Y2	chrVIII	216449	528449	312000	9728	0.45068	YHR081W	+	267539	268094	P38801
Y2_300bp	Y2	chrVIII	216449	528449	312000	9728	0.45068	YHR082C	-	268460	271550	P38691
Y2_300bp	Y2	chrVIII	216449	528449	312000	9728	0.45068	YHR083W	+	272628	273618	P14693
Y2_300bp	Y2	chrVIII	216449	528449	312000	9728	0.45068	YHR084W	+	274175	276242	P13574
Y2_300bp	Y2	chrVIII	216449	528449	312000	9728	0.45068	YHR085W	+	276765	277770	P38803
Y2_300bp	Y2	chrVIII	216449	528449	312000	9728	0.45068	YHR086W	+	278154	279726	Q00539
Y2_300bp	Y2	chrVIII	216449	528449	312000	9728	0.45068	YHR086W-A	+	280232	280394	Q3E746
Y2_300bp	Y2	chrVIII	216449	528449	312000	9728	0.45068	YHR087W	+	280821	281157	P38804
Y2_300bp	Y2	chrVIII	216449	528449	312000	9728	0.45068	YHR088W	+	281496	282384	P38805
Y2_300bp	Y2	chrVIII	216449	528449	312000	9728	0.45068	YHR089C	-	282682	283300	P28007
Y2_300bp	Y2	chrVIII	216449	528449	312000	9728	0.45068	YHR090C	-	283778	284627	P38806
Y2_300bp	Y2	chrVIII	216449	528449	312000	9728	0.45068	YHR091C	-	284840	286772	P38714
Y2_300bp	Y2	chrVIII	216449	528449	312000	9728	0.45068	YHR092C	-	287131	288814	P32467
Y2_300bp	Y2	chrVIII	216449	528449	312000	9728	0.45068	YHR093W	+	289144	289693	n/a
Y2_300bp	Y2	chrVIII	216449	528449	312000	9728	0.45068	YHR094C	-	290915	292628	P32465
Y2_300bp	Y2	chrVIII	216449	528449	312000	9728	0.45068	YHR095W	+	292945	293380	n/a
Y2_300bp	Y2	chrVIII	216449	528449	312000	9728	0.45068	YHR096C	-	294671	296450	P38695
Y2_300bp	Y2	chrVIII	216449	528449	312000	9728	0.45068	YHR097C	-	297387	298612	P38809
Y2_300bp	Y2	chrVIII	216449	528449	312000	9728	0.45068	YHR098C	-	299147	301937	P38810
Y2_300bp	Y2	chrVIII	216449	528449	312000	9728	0.45068	YHR099W	+	302763	313998	P38811
Y2_300bp	Y2	chrVIII	216449	528449	312000	9728	0.45068	YHR100C	-	314118	314676	P38812
Y2_300bp	Y2	chrVIII	216449	528449	312000	9728	0.45068	YHR101C	-	314876	315971	P38813
Y2_300bp	Y2	chrVIII	216449	528449	312000	9728	0.45068	YHR102W	+	316574	319817	P38692
Y2_300bp	Y2	chrVIII	216449	528449	312000	9728	0.45068	YHR103W	+	320416	322975	P38814
Y2_300bp	Y2	chrVIII	216449	528449	312000	9728	0.45068	YHR104W	+	323411	324395	P38715
Y2_300bp	Y2	chrVIII	216449	528449	312000	9728	0.45068	YHR105W	+	324768	325413	P38815
Y2_300bp	Y2	chrVIII	216449	528449	312000	9728	0.45068	YHR106W	+	325600	326629	P38816
Y2_300bp	Y2	chrVIII	216449	528449	312000	9728	0.45068	YHR107C	-	326815	328039	P32468
Y2_300bp	Y2	chrVIII	216449	528449	312000	9728	0.45068	YHR108W	+	328305	330063	P38817
Y2_300bp	Y2	chrVIII	216449	528449	312000	9728	0.45068	YHR109W	+	330312	332070	P38818
Y2_300bp	Y2	chrVIII	216449	528449	312000	9728	0.45068	YHR110W	+	332284	332923	P38819
Y2_300bp	Y2	chrVIII	216449	528449	312000	9728	0.45068	YHR111W	+	333074	334397	P38820
Y2_300bp	Y2	chrVIII	216449	528449	312000	9728	0.45068	YHR112C	-	334529	335666	P38716
Y2_300bp	Y2	chrVIII	216449	528449	312000	9728	0.45068	YHR113W	+	336339	337812	P38821
Y2_300bp	Y2	chrVIII	216449	528449	312000	9728	0.45068	YHR114W	+	338085	339987	P38822
Y2_300bp	Y2	chrVIII	216449	528449	312000	9728	0.45068	YHR115C	-	340111	341362	P38823
Y2_300bp	Y2	chrVIII	216449	528449	312000	9728	0.45068	YHR116W	+	341667	342123	P38824
Y2_300bp	Y2	chrVIII	216449	528449	312000	9728	0.45068	YHR117W	+	342351	344271	P38825
Y2_300bp	Y2	chrVIII	216449	528449	312000	9728	0.45068	YHR118C	-	344323	345631	P38826
Y2_300bp	Y2	chrVIII	216449	528449	312000	9728	0.45068	YHR119W	+	346045	349288	P38827
Y2_300bp	Y2	chrVIII	216449	528449	312000	9728	0.45068	YHR120W	+	349576	352456	P25846
Y2_300bp	Y2	chrVIII	216449	528449	312000	9728	0.45068	YHR121W	+	352758	353322	P38828
Y2_300bp	Y2	chrVIII	216449	528449	312000	9728	0.45068	YHR122W	+	353627	354323	P38829
Y2_300bp	Y2	chrVIII	216449	528449	312000	9728	0.45068	YHR123W	+	354817	356084	P22140
Y2_300bp	Y2	chrVIII	216449	528449	312000	9728	0.45068	YHR124W	+	356563	358447	P38830
Y2_300bp	Y2	chrVIII	216449	528449	312000	9728	0.45068	YHR125W	+	358860	359166	n/a
Y2_300bp	Y2	chrVIII	216449	528449	312000	9728	0.45068	YHR126C	-	359704	360184	P38832
Y2_300bp	Y2	chrVIII	216449	528449	312000	9728	0.45068	YHR127W	+	360915	361647	P38833
Y2_300bp	Y2	chrVIII	216449	528449	312000	9728	0.45068	YHR128W	+	362117	362768	P18562
Y2_300bp	Y2	chrVIII	216449	528449	312000	9728	0.45068	YHR129C	-	363001	364156	P38696
Y2_300bp	Y2	chrVIII	216449	528449	312000	9728	0.45068	YHR130C	-	364967	365303	n/a
Y2_300bp	Y2	chrVIII	216449	528449	312000	9728	0.45068	YHR131C	-	365342	367895	P38835
Y2_300bp	Y2	chrVIII	216449	528449	312000	9728	0.45068	YHR131W-A	+	367749	367995	n/a
Y2_300bp	Y2	chrVIII	216449	528449	312000	9728	0.45068	YHR132C	-	368504	369797	P38836
Y2_300bp	Y2	chrVIII	216449	528449	312000	9728	0.45068	YHR132W-A	+	370056	370452	Q9P305
Y2_300bp	Y2	chrVIII	216449	528449	312000	9728	0.45068	YHR133C	-	370724	371600	P38837
Y2_300bp	Y2	chrVIII	216449	528449	312000	9728	0.45068	YHR134W	+	371751	372561	P38838
Y2_300bp	Y2	chrVIII	216449	528449	312000	9728	0.45068	YHR135C	-	372696	374313	P23291
Y2_300bp	Y2	chrVIII	216449	528449	312000	9728	0.45068	YHR136C	-	374656	375103	P38839
Y2_300bp	Y2	chrVIII	216449	528449	312000	9728	0.45068	YHR137W	+	375711	377253	P38840
Y2_300bp	Y2	chrVIII	216449	528449	312000	9728	0.45068	YHR137C-A	-	375740	376391	n/a
Y2_300bp	Y2	chrVIII	216449	528449	312000	9728	0.45068	YHR138C	-	377357	377702	P38841
Y2_300bp	Y2	chrVIII	216449	528449	312000	9728	0.45068	YHR139C	-	378221	379202	P13130
Y2_300bp	Y2	chrVIII	216449	528449	312000	9728	0.45068	YHR139C-A	-	380110	380422	n/a
Y2_300bp	Y2	chrVIII	216449	528449	312000	9728	0.45068	YHR140W	+	380574	381294	P38842
Y2_300bp	Y2	chrVIII	216449	528449	312000	9728	0.45068	YHR141C	-	381992	382754	P02405
Y2_300bp	Y2	chrVIII	216449	528449	312000	9728	0.45068	YHR142W	+	383540	384491	P38843
Y2_300bp	Y2	chrVIII	216449	528449	312000	9728	0.45068	YHR143W	+	385512	386490	P38844
Y2_300bp	Y2	chrVIII	216449	528449	312000	9728	0.45068	YHR143W-A	+	387235	387448	P40422
Y2_300bp	Y2	chrVIII	216449	528449	312000	9728	0.45068	YHR144C	-	387790	388729	P06773
Y2_300bp	Y2	chrVIII	216449	528449	312000	9728	0.45068	YHR145C	-	388983	389340	n/a
Y2_300bp	Y2	chrVIII	216449	528449	312000	9728	0.45068	YHR146W	+	390302	391700	P38845
Y2_300bp	Y2	chrVIII	216449	528449	312000	9728	0.45068	YHR147C	-	392641	393286	P32904
Y2_300bp	Y2	chrVIII	216449	528449	312000	9728	0.45068	YHR148W	+	393536	394088	P32899
Y2_300bp	Y2	chrVIII	216449	528449	312000	9728	0.45068	YHR149C	-	394457	396662	P32900
Y2_300bp	Y2	chrVIII	216449	528449	312000	9728	0.45068	YHR150W	+	397253	398993	P38848
Y2_300bp	Y2	chrVIII	216449	528449	312000	9728	0.45068	YHR151C	-	399270	400851	P38849
Y2_300bp	Y2	chrVIII	216449	528449	312000	9728	0.45068	YHR152W	+	401436	401958	P17123
Y2_300bp	Y2	chrVIII	216449	528449	312000	9728	0.45068	YHR153C	-	402088	402685	P17122
Y2_300bp	Y2	chrVIII	216449	528449	312000	9728	0.45068	YHR154W	+	402968	406181	P38850
Y2_300bp	Y2	chrVIII	216449	528449	312000	9728	0.45068	YHR155W	+	407105	410792	P38851
Y2_300bp	Y2	chrVIII	216449	528449	312000	9728	0.45068	YHR156C	-	411386	412409	P38852
Y2_300bp	Y2	chrVIII	216449	528449	312000	9728	0.45068	YHR157W	+	412909	413458	P33323
Y2_300bp	Y2	chrVIII	216449	528449	312000	9728	0.45068	YHR158C	-	413687	417182	P38853
Y2_300bp	Y2	chrVIII	216449	528449	312000	9728	0.45068	YHR159W	+	417551	419066	P38854
Y2_300bp	Y2	chrVIII	216449	528449	312000	9728	0.45068	YHR160C	-	419223	420075	P38855
Y2_300bp	Y2	chrVIII	216449	528449	312000	9728	0.45068	YHR161C	-	420375	422289	P38856
Y2_300bp	Y2	chrVIII	216449	528449	312000	9728	0.45068	YHR162W	+	423074	423464	P38857
Y2_300bp	Y2	chrVIII	216449	528449	312000	9728	0.45068	YHR163W	+	423725	424475	P38858
Y2_300bp	Y2	chrVIII	216449	528449	312000	9728	0.45068	YHR164C	-	424611	429180	P38859
Y2_300bp	Y2	chrVIII	216449	528449	312000	9728	0.45068	YHR165C	-	429708	436950	P33334
Y2_300bp	Y2	chrVIII	216449	528449	312000	9728	0.45068	YHR165W-A	+	436648	436960	n/a
Y2_300bp	Y2	chrVIII	216449	528449	312000	9728	0.45068	YHR166C	-	437171	439052	P16522
Y2_300bp	Y2	chrVIII	216449	528449	312000	9728	0.45068	YHR167W	+	439343	440129	O13539
Y2_300bp	Y2	chrVIII	216449	528449	312000	9728	0.45068	YHR168W	+	440378	441878	P38860
Y2_300bp	Y2	chrVIII	216449	528449	312000	9728	0.45068	YHR169W	+	442181	443477	P38719
Y2_300bp	Y2	chrVIII	216449	528449	312000	9728	0.45068	YHR170W	+	443828	445385	P38861
Y2_300bp	Y2	chrVIII	216449	528449	312000	9728	0.45068	YHR171W	+	445712	447605	P38862
Y2_300bp	Y2	chrVIII	216449	528449	312000	9728	0.45068	YHR172W	+	448334	450806	P38863
Y2_300bp	Y2	chrVIII	216449	528449	312000	9728	0.45068	YHR173C	-	450814	451153	n/a
Y2_300bp	Y2	chrVIII	216449	528449	312000	9728	0.45068	YHR174W	+	451326	452640	P00925
Y2_300bp	Y2	chrVIII	216449	528449	312000	9728	0.45068	YHR175W	+	452871	453441	P38865
Y2_300bp	Y2	chrVIII	216449	528449	312000	9728	0.45068	YHR175W-A	+	453557	453707	Q3E815
Y2_300bp	Y2	chrVIII	216449	528449	312000	9728	0.45068	YHR176W	+	454228	455527	P38866
Y2_300bp	Y2	chrVIII	216449	528449	312000	9728	0.45068	YHR177W	+	456590	457952	P38867
Y2_300bp	Y2	chrVIII	216449	528449	312000	9728	0.45068	YHR178W	+	459298	461530	P38699
Y2_300bp	Y2	chrVIII	216449	528449	312000	9728	0.45068	YHR179W	+	462501	463704	Q03558
Y2_300bp	Y2	chrVIII	216449	528449	312000	9728	0.45068	YHR180W	+	465177	465669	n/a
Y2_300bp	Y2	chrVIII	216449	528449	312000	9728	0.45068	YHR180W-A	+	466931	467114	n/a
Y2_300bp	Y2	chrVIII	216449	528449	312000	9728	0.45068	YHR180C-B	-	466957	467062	n/a
Y2_300bp	Y2	chrVIII	216449	528449	312000	9728	0.45068	YHR181W	+	467227	467914	P38869
Y2_300bp	Y2	chrVIII	216449	528449	312000	9728	0.45068	YHR182W	+	468218	470576	P38870
Y2_300bp	Y2	chrVIII	216449	528449	312000	9728	0.45068	YHR182C-A	-	470938	471412	n/a
Y2_300bp	Y2	chrVIII	216449	528449	312000	9728	0.45068	YHR183W	+	470959	472429	P38720
Y2_300bp	Y2	chrVIII	216449	528449	312000	9728	0.45068	YHR184W	+	472743	474459	P38871
Y2_300bp	Y2	chrVIII	216449	528449	312000	9728	0.45068	YHR185C	-	474626	475340	P38872
Y2_300bp	Y2	chrVIII	216449	528449	312000	9728	0.45068	YHR186C	-	475998	480672	P38873
Y2_300bp	Y2	chrVIII	216449	528449	312000	9728	0.45068	YHR187W	+	480989	481919	P38874
Y2_300bp	Y2	chrVIII	216449	528449	312000	9728	0.45068	YHR188C	-	482004	483837	P38875
Y2_300bp	Y2	chrVIII	216449	528449	312000	9728	0.45068	YHR189W	+	484027	484600	P38876
Y2_300bp	Y2	chrVIII	216449	528449	312000	9728	0.45068	YHR190W	+	484844	486179	P29704
Y2_300bp	Y2	chrVIII	216449	528449	312000	9728	0.45068	YHR191C	-	486229	486631	P38877
Y2_300bp	Y2	chrVIII	216449	528449	312000	9728	0.45068	YHR192W	+	486825	487662	P38878
Y2_300bp	Y2	chrVIII	216449	528449	312000	9728	0.45068	YHR193C	-	487711	488236	P38879
Y2_300bp	Y2	chrVIII	216449	528449	312000	9728	0.45068	YHR193C-A	-	488652	489027	n/a
Y2_300bp	Y2	chrVIII	216449	528449	312000	9728	0.45068	YHR194W	+	488656	490396	P38880
Y2_300bp	Y2	chrVIII	216449	528449	312000	9728	0.45068	YHR195W	+	490746	491712	P38881
Y2_300bp	Y2	chrVIII	216449	528449	312000	9728	0.45068	YHR196W	+	491930	493658	P38882
Y2_300bp	Y2	chrVIII	216449	528449	312000	9728	0.45068	YHR197W	+	493895	496187	P38883
Y2_300bp	Y2	chrVIII	216449	528449	312000	9728	0.45068	YHR198C	-	496314	497280	P38884
Y2_300bp	Y2	chrVIII	216449	528449	312000	9728	0.45068	YHR199C	-	497489	498422	P38885
Y2_300bp	Y2	chrVIII	216449	528449	312000	9728	0.45068	YHR199C-A	-	498570	498859	Q3E7Y6
Y2_300bp	Y2	chrVIII	216449	528449	312000	9728	0.45068	YHR200W	+	499078	499885	P38886
Y2_300bp	Y2	chrVIII	216449	528449	312000	9728	0.45068	YHR201C	-	499949	501143	P38698
Y2_300bp	Y2	chrVIII	216449	528449	312000	9728	0.45068	YHR202W	+	502387	504196	P38887
Y2_300bp	Y2	chrVIII	216449	528449	312000	9728	0.45068	YHR203C	-	504475	505530	P05753
Y2_300bp	Y2	chrVIII	216449	528449	312000	9728	0.45068	YHR204W	+	506318	508709	P38888
Y2_300bp	Y2	chrVIII	216449	528449	312000	9728	0.45068	YHR205W	+	509362	511837	P11792
Y2_300bp	Y2	chrVIII	216449	528449	312000	9728	0.45068	YHR206W	+	512731	514600	P38889
Y2_300bp	Y2	chrVIII	216449	528449	312000	9728	0.45068	YHR207C	-	514904	516485	P38890
Y2_300bp	Y2	chrVIII	216449	528449	312000	9728	0.45068	YHR208W	+	517531	518713	P38891
Y2_300bp	Y2	chrVIII	216449	528449	312000	9728	0.45068	YHR209W	+	519436	520312	P38892
Y2_300bp	Y2	chrVIII	216449	528449	312000	9728	0.45068	YHR210C	-	520711	521737	P38893
Y2_300bp	Y2	chrVIII	216449	528449	312000	9728	0.45068	YHR211W	+	525391	528619	P38894
Y2_300bp	Y2	chrVIII	528749	538949	10200	327	-2.70004	YHR212C	-	537758	538094	n/a
Y2_300bp	Y2	chrVIII	528749	538949	10200	327	-2.70004	YHR212W-A	+	538741	538945	P39561
Y2_300bp	Y2	chrVIII	539249	544049	4800	159	-0.40497	YHR213W	+	539150	539747	P38896
Y2_300bp	Y2	chrVIII	539249	544049	4800	159	-0.40497	YHR213W-A	+	540548	540782	Q8TGT4
Y2_300bp	Y2	chrVIII	539249	544049	4800	159	-0.40497	YHR213W-B	+	540799	541099	Q8TGK1
Y2_300bp	Y2	chrVIII	539249	544049	4800	159	-0.40497	YHR214W	+	541650	542262	P38897
Y2_300bp	Y2	chrVIII	539249	544049	4800	159	-0.40497	YHR214W-A	+	543007	543493	n/a
Y2_300bp	Y2	chrVIII	539249	544049	4800	159	-0.40497	YHR214C-B	-	543963	549346	O13535
Y2_300bp	Y2	chrVIII	544349	548849	4500	150	-2.13106	YHR214C-B	-	543963	549346	O13535
Y2_300bp	Y2	chrVIII	544349	548849	4500	150	-2.13106	YHR214C-C	-	547909	549346	P0C2I4
Y2_300bp	Y2	chrVIII	549149	551849	2700	92	-0.81552	YHR214C-B	-	543963	549346	O13535
Y2_300bp	Y2	chrVIII	549149	551849	2700	92	-0.81552	YHR214C-C	-	547909	549346	P0C2I4
Y2_300bp	Y2	chrVIII	549149	551849	2700	92	-0.81552	YHR214C-D	-	550647	550941	P39565
Y2_300bp	Y2	chrVIII	549149	551849	2700	92	-0.81552	YHR214C-E	-	551199	551499	Q8TGK0
Y2_300bp	Y2	chrVIII	552149	562534	10385	329	0.48174	YHR215W	+	552098	553502	P38693
Y2_300bp	Y2	chrVIII	552149	562534	10385	329	0.48174	YHR216W	+	554395	555967	P38697
Y2_300bp	Y2	chrVIII	552149	562534	10385	329	0.48174	YHR217C	-	556580	557042	n/a
Y2_300bp	Y2	chrVIII	552149	562534	10385	329	0.48174	YHR218W	+	558013	559924	P38899
Y2_300bp	Y2	chrVIII	552149	562534	10385	329	0.48174	YHR218W-A	+	559931	560249	n/a
Y2_300bp	Y2	chrVIII	552149	562534	10385	329	0.48174	YHR219W	+	560172	562047	P38900
Y2_300bp	Y2	chrVIII	552149	562534	10385	329	0.48174	YHR219C-A	-	561198	561681	n/a
Y3_300bp	Y3	chrVIII	149	4649	4500	149	0.89011	YHL050C	-	444	3310	P38721
Y3_300bp	Y3	chrVIII	149	4649	4500	149	0.89011	YHL050W-A	+	810	1293	n/a
Y3_300bp	Y3	chrVIII	149	4649	4500	149	0.89011	YHL049C	-	3724	4540	P38722
Y3_300bp	Y3	chrVIII	4949	7349	2400	84	-0.31854	YHL048C-A	-	5661	5796	Q3E758
Y3_300bp	Y3	chrVIII	4949	7349	2400	84	-0.31854	YHL048W	+	6399	7545	P38723
Y3_300bp	Y3	chrVIII	7649	11549	3900	132	-1.40869	YHL047C	-	8297	10211	P38724
Y3_300bp	Y3	chrVIII	7649	11549	3900	132	-1.40869	YHL046W-A	+	9978	10305	n/a
Y3_300bp	Y3	chrVIII	11849	85649	73800	2308	0.45044	YHL046C	-	11920	12283	P38725
Y3_300bp	Y3	chrVIII	11849	85649	73800	2308	0.45044	YHL045W	+	12499	12847	n/a
Y3_300bp	Y3	chrVIII	11849	85649	73800	2308	0.45044	YHL044W	+	13562	14270	P38727
Y3_300bp	Y3	chrVIII	11849	85649	73800	2308	0.45044	YHL043W	+	14898	15411	P38728
Y3_300bp	Y3	chrVIII	11849	85649	73800	2308	0.45044	YHL042W	+	15664	16117	P38729
Y3_300bp	Y3	chrVIII	11849	85649	73800	2308	0.45044	YHL041W	+	17389	17839	n/a
Y3_300bp	Y3	chrVIII	11849	85649	73800	2308	0.45044	YHL040C	-	19084	20968	P38731
Y3_300bp	Y3	chrVIII	11849	85649	73800	2308	0.45044	YHL039W	+	21779	23537	P38732
Y3_300bp	Y3	chrVIII	11849	85649	73800	2308	0.45044	YHL038C	-	23613	25506	P03874
Y3_300bp	Y3	chrVIII	11849	85649	73800	2308	0.45044	YHL037C	-	25697	26177	n/a
Y3_300bp	Y3	chrVIII	11849	85649	73800	2308	0.45044	YHL036W	+	26238	27879	P38734
Y3_300bp	Y3	chrVIII	11849	85649	73800	2308	0.45044	YHL035C	-	27975	32754	P38735
Y3_300bp	Y3	chrVIII	11849	85649	73800	2308	0.45044	YHL034W-A	+	33173	33635	n/a
Y3_300bp	Y3	chrVIII	11849	85649	73800	2308	0.45044	YHL034C	-	33190	34075	P10080
Y3_300bp	Y3	chrVIII	11849	85649	73800	2308	0.45044	YHL033C	-	35252	36023	P17076
Y3_300bp	Y3	chrVIII	11849	85649	73800	2308	0.45044	YHL032C	-	36376	38506	P32190
Y3_300bp	Y3	chrVIII	11849	85649	73800	2308	0.45044	YHL031C	-	38812	39484	P38736
Y3_300bp	Y3	chrVIII	11849	85649	73800	2308	0.45044	YHL030W-A	+	39071	39533	n/a
Y3_300bp	Y3	chrVIII	11849	85649	73800	2308	0.45044	YHL030W	+	40081	45688	P38737
Y3_300bp	Y3	chrVIII	11849	85649	73800	2308	0.45044	YHL029C	-	45926	47966	P38738
Y3_300bp	Y3	chrVIII	11849	85649	73800	2308	0.45044	YHL028W	+	48760	50578	P38739
Y3_300bp	Y3	chrVIII	11849	85649	73800	2308	0.45044	YHL027W	+	51108	52986	P33400
Y3_300bp	Y3	chrVIII	11849	85649	73800	2308	0.45044	YHL026C	-	53216	54164	P38740
Y3_300bp	Y3	chrVIII	11849	85649	73800	2308	0.45044	YHL025W	+	54848	55847	P18888
Y3_300bp	Y3	chrVIII	11849	85649	73800	2308	0.45044	YHL024W	+	56646	58788	P38741
Y3_300bp	Y3	chrVIII	11849	85649	73800	2308	0.45044	YHL023C	-	59120	62561	P38742
Y3_300bp	Y3	chrVIII	11849	85649	73800	2308	0.45044	YHL022C	-	62958	64155	P23179
Y3_300bp	Y3	chrVIII	11849	85649	73800	2308	0.45044	YHL021C	-	64458	65856	P23180
Y3_300bp	Y3	chrVIII	11849	85649	73800	2308	0.45044	YHL020C	-	66238	67453	P21957
Y3_300bp	Y3	chrVIII	11849	85649	73800	2308	0.45044	YHL019W-A	+	67707	68301	n/a
Y3_300bp	Y3	chrVIII	11849	85649	73800	2308	0.45044	YHL019C	-	67727	69545	P38700
Y3_300bp	Y3	chrVIII	11849	85649	73800	2308	0.45044	YHL018W	+	69704	70067	P38744
Y3_300bp	Y3	chrVIII	11849	85649	73800	2308	0.45044	YHL017W	+	70272	71871	P38745
Y3_300bp	Y3	chrVIII	11849	85649	73800	2308	0.45044	YHL016C	-	72033	74241	P33413
Y3_300bp	Y3	chrVIII	11849	85649	73800	2308	0.45044	YHL015W-A	+	74695	74779	Q3E7Z6
Y3_300bp	Y3	chrVIII	11849	85649	73800	2308	0.45044	YHL015W	+	75408	75774	P38701
Y3_300bp	Y3	chrVIII	11849	85649	73800	2308	0.45044	YHL014C	-	76093	77311	P38746
Y3_300bp	Y3	chrVIII	11849	85649	73800	2308	0.45044	YHL013C	-	77426	78350	P38747
Y3_300bp	Y3	chrVIII	11849	85649	73800	2308	0.45044	YHL012W	+	78931	80413	P38709
Y3_300bp	Y3	chrVIII	11849	85649	73800	2308	0.45044	YHL011C	-	80649	81612	P38689
Y3_300bp	Y3	chrVIII	11849	85649	73800	2308	0.45044	YHL010C	-	81959	83717	P38748
Y3_300bp	Y3	chrVIII	11849	85649	73800	2308	0.45044	YHL009C	-	84063	85056	P38749
Y3_300bp	Y3	chrVIII	85949	91049	5100	169	-1.36583	YHL009W-B	+	85904	91314	P0C2J7
Y3_300bp	Y3	chrVIII	85949	91049	5100	169	-1.36583	YHL009W-A	+	85904	87146	Q6Q5P6
Y3_300bp	Y3	chrVIII	91349	92849	1500	56	-0.32054	YHL008C	-	92622	94506	P38750
Y3_300bp	Y3	chrVIII	93149	94649	1500	56	-2.20675	YHL008C	-	92622	94506	P38750
Y3_300bp	Y3	chrVIII	94949	193049	98100	3067	0.43195	YHL007C	-	95113	97933	Q03497
Y3_300bp	Y3	chrVIII	94949	193049	98100	3067	0.43195	YHL006W-A	+	97727	98081	n/a
Y3_300bp	Y3	chrVIII	94949	193049	98100	3067	0.43195	YHL006C	-	98338	98791	P38751
[truncated: 1,280 more rows]

## Sheet: Amplified regions
SAMPLE	ARRAY_ID	CHROMOSOME	START	STOP	SIZE	DATAPOINTS	LOG2_RATIO_MEAN	GeneName	strand	txStart	txEnd	proteinID	Standard Name	Function
YJS329	Y1	chrI	1	11710	11709	365	0.4835	YAL069W	+	334	649	n/a
YJS329	Y1	chrI	1	11710	11709	365	0.4835	YAL068W-A	+	537	792	n/a
YJS329	Y1	chrI	1	11710	11709	365	0.4835	YAL068C	-	1806	2169	P53055	PAU8	Protein of unknown function, member of the seripauperin multigene family encoded mainly in subtelomeric regions
YJS329	Y1	chrI	1	11710	11709	365	0.4835	YAL067W-A	+	2479	2707	Q8TGK6		Uncharacterized
YJS329	Y1	chrI	1	11710	11709	365	0.4835	YAL067C	-	7235	9017	P39709	SEO1	Putative permease, member of the allantoate transporter subfamily of the major facilitator superfamily; mutation confers resistance to ethionine sulfoxide
YJS329	Y1	chrI	1	11710	11709	365	0.4835	YAL066W	+	10091	10400	n/a		Uncharacterized
YJS329	Y1	chrI	1	11710	11709	365	0.4835	YAL065C	-	11565	11952	O13511		possible pseudogene
YJS329	Y1	chrII	801630	804830	3200	101	2.39107	YBR297W	+	800516	801923	P38157	MAL33	MAL-activator protein, part of complex locus MAL3; nonfunctional in genomic reference strain S288C
YJS329	Y1	chrII	801630	804830	3200	101	2.39107	YBR298C	-	802624	804469	P38156	MAL31	Maltose permease, high-affinity maltose transporter (alpha-glucoside transporter); encoded in the MAL3 complex locus; member of the 12 transmembrane domain superfamily of sugar transporters; functional in genomic reference strain S288C
YJS329	Y1	chrII	804862	810225	5363	166	0.92614	YBR298C-A	-	805028	805250	Q8TGK4		Uncharacterized
YJS329	Y1	chrII	804862	810225	5363	166	0.92614	YBR299W	+	805344	807099	P38158	MAL32	Maltase (alpha-D-glucosidase), inducible protein involved in maltose catabolism; encoded in the MAL3 complex locus; functional in genomic reference strain S288C; hydrolyzes the disaccharides maltose, turanose, maltotriose, and sucrose
YJS329	Y1	chrII	804862	810225	5363	166	0.92614	YBR300C	-	808593	809091	n/a
YJS329	Y1	chrII	804862	810225	5363	166	0.92614	YBR301W	+	809050	809413	P38155	PAU24	Cell wall mannoprotein with similarity to Tir1p, Tir2p, Tir3p, and Tir4p; member of the seripauperin multigene family encoded mainly in subtelomeric regions; expressed under anaerobic conditions, completely repressed during aerobic growth
YJS329	Y1	chrIII	70250	84039	13789	431	0.50016	YCL028W	+	70149	71367	P25367	RNQ1	[PIN(+)] prion, an infectious protein conformation that is generally an ordered protein aggregate
YJS329	Y1	chrIII	70250	84039	13789	431	0.50016	YCL027W	+	71802	73341	P11710	FUS1	Membrane protein localized to the shmoo tip, required for cell fusion; expression regulated by mating pheromone; proposed to coordinate signaling, fusion, and polarization events required for fusion; potential Cdc28p substrate
YJS329	Y1	chrIII	70250	84039	13789	431	0.50016	YCL026C-B	-	73404	73986	Q96VH4		Uncharacterized
YJS329	Y1	chrIII	70250	84039	13789	431	0.50016	YCL026C-A	-	74703	75285	P37261	FRM2	Protein of unknown function, involved in the integration of lipid signaling pathways with cellular homeostasis; expression induced in cells treated with the mycotoxin patulin; has similarity to bacterial nitroreductases
YJS329	Y1	chrIII	70250	84039	13789	431	0.50016	YCL025C	-	76017	77919	P25376	AGP1	Low-affinity amino acid permease with broad substrate range, involved in uptake of asparagine, glutamine, and other amino acids; expression is regulated by the SPS plasma membrane amino acid sensor system (Ssy1p-Ptr3p-Ssy5p)
YJS329	Y1	chrIII	70250	84039	13789	431	0.50016	YCL023C	-	78948	79296	n/a
YJS329	Y1	chrIII	70250	84039	13789	431	0.50016	YCL024W	+	79161	82275	P25389	KCC4	Protein kinase of the bud neck involved in the septin checkpoint, associates with septin proteins, negatively regulates Swe1p by phosphorylation, shows structural homology to bud neck kinases Gin4p and Hsl1p
YJS329	Y1	chrIII	70250	84039	13789	431	0.50016	YCL022C	-	81569	82085	n/a
YJS329	Y1	chrIII	90747	91131	384	13	1.91098	NULL	NULL	NULL	NULL	NULL
YJS329	Y1	chrIII	148587	151211	2624	83	3.45121	YCR018C	-	148235	148901	P09007	SRD1	Protein involved in the processing of pre-rRNA to mature rRNA; contains a C2/C2 zinc finger motif; srd1 mutation suppresses defects caused by the rrp1-1 mutation
YJS329	Y1	chrV	279323	280667	1344	43	0.63014	YER061C	-	278295	279624	P39525	CEM1	Mitochondrial beta-keto-acyl synthase with possible role in fatty acid synthesis; required for mitochondrial respiration
YJS329	Y1	chrV	279323	280667	1344	43	0.63014	YER062C	-	279927	280680	P40106	HOR2	One of two redundant DL-glycerol-3-phosphatases (RHR2/GPP1 encodes the other) involved in glycerol biosynthesis; induced in response to hyperosmotic stress and oxidative stress, and during the diauxic transition
YJS329	Y1	chrVII	1076143	1081730	5587	174	1.11564	YGR291C	-	1076289	1076511	n/a
YJS329	Y1	chrVII	1076143	1081730	5587	174	1.11564	YGR292W	+	1076605	1078360	P53341	MAL12	Maltase (alpha-D-glucosidase), inducible protein involved in maltose catabolism; encoded in the MAL1 complex locus; hydrolyzes the disaccharides maltose, turanose, maltotriose, and sucrose
YJS329	Y1	chrVII	1076143	1081730	5587	174	1.11564	YGR293C	-	1079891	1080353	n/a
YJS329	Y1	chrVII	1076143	1081730	5587	174	1.11564	YGR294W	+	1080312	1080675	P53343	PAU12	Protein of unknown function, member of the seripauperin multigene family encoded mainly in subtelomeric regions
YJS329	Y1	chrVII	1076143	1081730	5587	174	1.11564	YGR295C	-	1081590	1082736	P53344	COS6	Protein of unknown function, member of the DUP380 subfamily of conserved, often subtelomerically-encoded proteins
YJS329	Y1	chrVII	1081762	1084418	2656	84	0.35549	YGR295C	-	1081590	1082736	P53344
YJS329	Y1	chrIX	6968	10041	3073	97	0.4398	YIL176C	-	8792	9155	P38924	PAU14	Uncharacteried
YJS329	Y1	chrIX	6968	10041	3073	97	0.4398	YIL175W	+	9182	9500	P40436		pseudogene
YJS329	Y1	chrIX	6968	10041	3073	97	0.4398	YIL174W	+	9468	9696	P40437		pseudogene
YJS329	Y1	chrIX	10073	21183	11110	348	0.96062	YIL173W	+	11491	16141	P40438	VTH1	Putative membrane glycoprotein with strong similarity to Vth2p and Pep1p/Vps10p, may be involved in vacuolar protein sorting
YJS329	Y1	chrIX	10073	21183	11110	348	0.96062	YIL172C	-	16783	18553	P40439	IMA3	Alpha-glucosidase with broad substrate specificity for alpha-1,4- and alpha-1,6-glucosides; member of IMA isomaltase family; not required for isomaltose utilization, but Ima3p overexpression allows the ima1 null mutant to grow on isomaltose
YJS329	Y1	chrIX	10073	21183	11110	348	0.96062	YIL171W-A	+	18259	18712	n/a
YJS329	Y1	chrIX	10073	21183	11110	348	0.96062	YIL171W	+	19514	19844	P40440		pseudogene
YJS329	Y1	chrIX	10073	21183	11110	348	0.96062	YIL170W	+	19846	21220	P40441	HXT12	pseudogene
YJS329	Y1	chrIX	21218	25294	4076	127	0.42926	YIL170W	+	19846	21220	P40441
YJS329	Y1	chrIX	21218	25294	4076	127	0.42926	YIL169C	-	23118	26106	P40442		Putative protein of unknown function; serine/threonine rich and highly similar to YOL155C, a putative glucan alpha-1,4-glucosidase; transcript is induced in both high and low pH environments; YIL169C is a non-essential gene
YJS329	Y1	chrIX	205587	210067	4480	141	0.66911	YIL080W	+	205631	210354	n/a
YJS329	Y1	chrIX	205587	210067	4480	141	0.66911	YIL082W-A	+	205631	210129	Q7LHG5		transposable_element_gene
YJS329	Y1	chrIX	205587	210067	4480	141	0.66911	YIL082W	+	205631	206504	n/a
YJS329	Y1	chrX	6913	10024	3111	98	0.40068	YJL223C	-	8775	9138	P38924	PAU1	Member of the seripauperin multigene family encoded mainly in subtelomeric regions, active during alcoholic fermentation, regulated by anaerobiosis, negatively regulated by oxygen, repressed by heme; identical to Pau14p
YJS329	Y1	chrX	6913	10024	3111	98	0.40068	YJL222W-B	+	9345	9483	n/a
YJS329	Y1	chrX	6913	10024	3111	98	0.40068	YJL222W-A	+	9451	9679	n/a
YJS329	Y1	chrX	10056	21866	11810	370	0.94583	YJL222W	+	11474	16124	P40890	VTH2	Putative membrane glycoprotein with strong similarity to Vth1p and Pep1p/Vps10p, may be involved in vacuolar protein sorting
YJS329	Y1	chrX	10056	21866	11810	370	0.94583	YJL221C	-	16766	18536	P40439	IMA4	Alpha-glucosidase with broad substrate specificity for alpha-1,4- and alpha-1,6-glucosides; member of IMA isomaltase family; not required for isomaltose utilization, but Ima4p overexpression allows the ima1 null mutant to grow on isomaltose
YJS329	Y1	chrX	10056	21866	11810	370	0.94583	YJL220W	+	18242	18695	n/a
YJS329	Y1	chrX	10056	21866	11810	370	0.94583	YJL219W	+	19496	21200	P40885	HXT9	Putative hexose transporter that is nearly identical to Hxt11p, has similarity to major facilitator superfamily (MFS) transporters, expression of HXT9 is regulated by transcription factors Pdr1p and Pdr3p
YJS329	Y1	chrX	24556	27916	3360	106	1.17201	YJL216C	-	24340	26086	P40884	IMA5	Alpha-glucosidase with specificity for isomaltose, maltose, and palatinose; member of the IMA isomaltase family; not required for isomaltose utilization, but Ima5p overexpression allows the ima1 null mutant to grow on isomaltose
YJS329	Y1	chrX	24556	27916	3360	106	1.17201	YJL215C	-	26411	26771	n/a
YJS329	Y1	chrX	24556	27916	3360	106	1.17201	YJL214W	+	26886	28596	P40886	HXT8	Protein of unknown function with similarity to hexose transporter family members, expression is induced by low levels of glucose and repressed by high levels of glucose
YJS329	Y1	chrX	639017	639337	320	11	1.67409	YJR114W	+	638649	639042	n/a
YJS329	Y1	chrX	712445	714333	1888	60	0.74433	YJR151C	-	712245	715731	P47179	DAN4	Cell wall mannoprotein with similarity to Tir1p, Tir2p, Tir3p, and Tir4p; expressed under anaerobic conditions, completely repressed during aerobic growth
YJS329	Y1	chrXII	453217	468904	15687	484	0.48164	YLR154W-B	+	454392	454557	n/a
YJS329	Y1	chrXII	453217	468904	15687	484	0.48164	YLR154W-C	+	454696	455071	Q8TGM6	TAR1	Mitochondrial protein potentially involved in regulation of respiratory metabolism; interacts genetically with RPO41 and physically with Coq5p; encoded within the 25S rRNA gene on the opposite strand
YJS329	Y1	chrXII	453217	468904	15687	484	0.48164	YLR154W-E	+	455433	455637	n/a
YJS329	Y1	chrXII	453217	468904	15687	484	0.48164	YLR154W-F	+	455883	456024	n/a
YJS329	Y1	chrXII	453217	468904	15687	484	0.48164	YLR154C-G	-	462522	462672	Q3E813		Uncharacterized
YJS329	Y1	chrXII	453217	468904	15687	484	0.48164	YLR154C-H	-	468827	468959	Q3E768		Uncharacterized
YJS329	Y1	chrXIV	751335	753191	1856	59	0.76859	YNR065C	-	750349	753700	P53751		Uncharacterized
YJS329	Y1	chrXV	22453	29064	6611	207	0.62104	YOL157C	-	22523	24293	Q08295	IMA2	Alpha-glucosidase with specificity for isomaltase, methyl-alpha-glucoside, and palatinose; member of IMA isomaltase family; not required for isomaltose utilization, but Ima2p overexpression allows the ima1 null mutant to grow on isomaltose
YJS329	Y1	chrXV	22453	29064	6611	207	0.62104	YOL156W	+	25271	26975	P54862	HXT11	Putative hexose transporter that is nearly identical to Hxt9p, has similarity to major facilitator superfamily (MFS) transporters and is involved in pleiotropic drug resistance
YJS329	Y1	chrXV	22453	29064	6611	207	0.62104	YOL155W-A	+	27082	27217	Q3E7Y8		Uncharacterized
YJS329	Y1	chrXV	22453	29064	6611	207	0.62104	YOL155C	-	28701	31605	Q05164	HPF1	Haze-protective mannoprotein that reduces the particle size of aggregated proteins in white wines
YJS329	Y1	chrXV	29096	31272	2176	69	1.32436	YOL155C	-	28701	31605	Q05164
YJS329	Y1	chrXVI	921859	942039	20180	630	0.99149	YPR192W	+	921855	922773	P53386	AQY1	Spore-specific water channel that mediates the transport of water across cell membranes, developmentally controlled; may play a role in spore maturation, probably by allowing water outflow, may be involved in freeze tolerance
YJS329	Y1	chrXVI	921859	942039	20180	630	0.99149	YPR193C	-	922904	923375	Q06592	HPA2	Tetrameric histone acetyltransferase with similarity to Gcn5p, Hat1p, Elp3p, and Hpa3p; acetylates histones H3 and H4 in vitro and exhibits autoacetylation activity
YJS329	Y1	chrXVI	921859	942039	20180	630	0.99149	YPR194C	-	924299	926933	Q06593	OPT2	Oligopeptide transporter; member of the OPT family, with potential orthologs in S. pombe and C. albicans; also plays a role in formation of mature vacuoles
YJS329	Y1	chrXVI	921859	942039	20180	630	0.99149	YPR195C	-	927960	928290	n/a
YJS329	Y1	chrXVI	921859	942039	20180	630	0.99149	YPR196W	+	931371	932784	Q06595		Uncharacterized
YJS329	Y1	chrXVI	921859	942039	20180	630	0.99149	YPR197C	-	933893	934457	n/a
YJS329	Y1	chrXVI	921859	942039	20180	630	0.99149	YPR198W	+	934029	935661	P33335	SGE1	Plasma membrane multidrug transporter of the major facilitator superfamily, acts as an extrusion permease; partial multicopy suppressor of gal11 mutations
YJS329	Y1	chrXVI	921859	942039	20180	630	0.99149	YPR199C	-	938143	939028	Q06596	ARR1	Transcriptional activator of the basic leucine zipper (bZIP) family, required for transcription of genes involved in resistance to arsenic compounds
YJS329	Y1	chrXVI	921859	942039	20180	630	0.99149	YPR200C	-	939274	939667	Q06597	ARR2	Arsenate reductase required for arsenate resistance; converts arsenate to arsenite which can then be exported from cells by Arr3p
YJS329	Y1	chrXVI	921859	942039	20180	630	0.99149	YPR201W	+	939917	941132	Q06598	ARR3	Plasma membrane metalloid/H+ antiporter; transports arsenite and antimonite; required for resistance to arsenic compounds; transcription is activated by Arr1p in the presence of arsenite

## Sheet: Unpresented regions
SAMPLE	ARRAY_ID	CHROMOSOME	START	STOP	SIZE	DATAPOINTS	LOG2_RATIO_MEAN	GeneName	strand	txStart	txEnd	proteinID	Standard name	Function
YJS329	Y1	chrI	11742	13630	1888	60	-1.37205	YAL065C	-	11565	11952	O13511		Uncharacterized
YJS329	Y1	chrI	11742	13630	1888	60	-1.37205	YAL064W-B	+	12046	12427	O13512		Uncharacterized
YJS329	Y1	chrI	11742	13630	1888	60	-1.37205	YAL064C-A	-	13363	13744	Q6B2U8		Uncharacterized
YJS329	Y1	chrI	13662	15168	1506	48	-4.10708	YAL064C-A	-	13363	13744	Q6B2U8
YJS329	Y1	chrI	15200	21057	5857	184	-5.39506	NULL	NULL	NULL	NULL	NULL
YJS329	Y1	chrI	21089	22241	1152	37	-6.66556	YAL064W	+	21525	21852	P39711		Uncharacterized
YJS329	Y1	chrI	22273	23585	1312	42	-4.67585	YAL063C-A	-	22396	22687	Q3E791		Uncharacterized
YJS329	Y1	chrI	23617	29103	5486	172	-1.23729	YAL063C	-	24000	27969	P39712	FLO9	Lectin-like protein with similarity to Flo1p, thought to be expressed and involved in flocculation
YJS329	Y1	chrI	160441	165810	5369	168	-2.12676	YAR009C	-	160597	164188	O13527		transposable_element_gene
YJS329	Y1	chrI	160441	165810	5369	168	-2.12676	YAR010C	-	164544	165867	O13528		transposable_element_gene
YJS329	Y1	chrI	198875	202597	3722	116	-3.7648	YAR047C	-	201459	201780	n/a
YJS329	Y1	chrI	202629	207980	5351	168	-1.09656	YAR050W	+	203393	208007	P32768	FLO1	Lectin-like protein involved in flocculation, cell wall protein that binds to mannose chains on the surface of other cells, confers floc-forming ability that is chymotrypsin sensitive and heat resistant; similar to Flo5p
YJS329	Y1	chrI	208012	208620	608	20	-2.89313	YAR053W	+	208357	208654	n/a
YJS329	Y1	chrI	208652	217053	8401	263	-5.76029	YAR053W	+	208357	208654
YJS329	Y1	chrI	217085	218495	1410	45	-4.39162	YAR060C	-	217147	217483	n/a
YJS329	Y1	chrI	217085	218495	1410	45	-4.39162	YAR061W	+	218130	218334	P39561		Pseudogene
YJS329	Y1	chrI	218527	221759	3232	101	-1.85431	YAR062W	+	218539	219136	P38896		Pseudogene
YJS329	Y1	chrI	218527	221759	3232	101	-1.85431	YAR064W	+	220188	220488	P39563		Uncharacterized
YJS329	Y1	chrI	218527	221759	3232	101	-1.85431	YAR066W	+	221039	221651	P38897		Uncharacterized
YJS329	Y1	chrI	223410	225437	2027	64	-2.65535	YAR069C	-	224001	224295	n/a
YJS329	Y1	chrI	223410	225437	2027	64	-2.65535	YAR070C	-	224553	224853	n/a
YJS329	Y1	chrI	225469	230133	4664	146	-0.79464	YAR071W	+	225450	226854	P35842	PHO11	One of three repressible acid phosphatases, a glycoprotein that is transported to the cell surface by the secretory pathway; induced by phosphate starvation and coordinately regulated by PHO4 and PHO2
YJS329	Y1	chrI	225469	230133	4664	146	-0.79464	YAR073W	+	227732	228944	n/a
YJS329	Y1	chrI	225469	230133	4664	146	-0.79464	YAR075W	+	228834	229308	n/a
YJS329	Y1	chrII	1	1410	1409	45	-2.03967	YBL113C	-	279	2658	Q7M4S9		Uncharacterized
YJS329	Y1	chrII	1	1410	1409	45	-2.03967	YBL113W-A	+	645	1128	n/a
YJS329	Y1	chrII	1442	4418	2976	94	-2.99612	YBL113C	-	279	2658	Q7M4S9
YJS329	Y1	chrII	1442	4418	2976	94	-2.99612	YBL112C	-	2581	2899	Q3E7Y4		Uncharacterized
YJS329	Y1	chrII	1442	4418	2976	94	-2.99612	YBL111C	-	2906	5009	Q3E7Y5		Uncharacterized
YJS329	Y1	chrII	4450	5826	1376	44	-1.96322	YBL111C	-	2906	5009	Q3E7Y5
YJS329	Y1	chrII	4450	5826	1376	44	-1.96322	YBL109W	+	5789	6125	n/a
YJS329	Y1	chrII	29721	35577	5856	184	-1.29976	YBL100W-B	+	29931	35245	Q12491		transposable_element_gene
YJS329	Y1	chrII	29721	35577	5856	184	-1.29976	YBL100W-A	+	29931	31248	Q12260		transposable_element_gene
YJS329	Y1	chrII	222609	226545	3936	124	-1.45031	YBL005W-B	+	221332	226601	Q12490		transposable_element_gene
YJS329	Y1	chrII	222609	226545	3936	124	-1.45031	YBL005W-A	+	221332	222655	Q12266		transposable_element_gene
YJS329	Y1	chrII	259844	261124	1280	41	-2.4841	YBR012W-B	+	259866	265138	Q12193		transposable_element_gene
YJS329	Y1	chrII	259844	261124	1280	41	-2.4841	YBR012W-A	+	259866	261189	Q12217		transposable_element_gene
YJS329	Y1	chrII	261156	265092	3936	124	-1.61295	YBR012W-B	+	259866	265138	Q12193
YJS329	Y1	chrII	261156	265092	3936	124	-1.61295	YBR012W-A	+	259866	261189	Q12217
YJS329	Y1	chrII	643898	644922	1024	33	-2.71226	NULL	NULL	NULL	NULL	NULL
YJS329	Y1	chrII	810257	813074	2817	89	-0.24989	YBR302C	-	810333	811473	P38363	COS2	Protein of unknown function, member of the DUP380 subfamily of conserved, often subtelomerically-encoded proteins
YJS329	Y1	chrIII	4321	11260	6939	217	-0.92042	YCL073C	-	6478	8326	P25596	GEX1	Proton:glutathione antiporter localized to the vacuolar and plasma membranes; imports glutathione from the vacuole and exports it through the plasma membrane; has a role in resistance to oxidative stress and modulation of the PKA pathway
YJS329	Y1	chrIII	4321	11260	6939	217	-0.92042	YCL069W	+	9705	11082	P25594	VBA3	Permease of basic amino acids in the vacuolar membrane
YJS329	Y1	chrIII	84071	90715	6644	208	-1.10951	YCL019W	+	85101	90415	P25384		transposable_element_gene
YJS329	Y1	chrIII	84071	90715	6644	208	-1.10951	YCL020W	+	85101	86418	P25383		transposable_element_gene
YJS329	Y1	chrIII	304155	306779	2624	83	-1.28175	YCR102C	-	304357	305464	P25608		Uncharacterized
YJS329	Y1	chrIII	304155	306779	2624	83	-1.28175	YCR102W-A	+	306731	306929	n/a
YJS329	Y1	chrIII	311043	316552	5509	173	-0.74194	YCR106W	+	310954	313453	P25611	RDS1	Zinc cluster transcription factor involved in conferring resistance to cycloheximide
YJS329	Y1	chrIII	311043	316552	5509	173	-0.74194	YCR107W	+	313886	314978	P25612	AAD3	Putative aryl-alcohol dehydrogenase; similar to P. chrysosporium aryl-alcohol dehydrogenase; mutational analysis has not yet revealed a physiological role
YJS329	Y1	chrIII	311043	316552	5509	173	-0.74194	YCR108C	-	315993	316185	Q3E819		Uncharacterized
YJS329	Y1	chrIV	1	3532	3531	111	-0.3209	YDL248W	+	1801	2953	Q07788	COS7	Protein of unknown function, member of the DUP380 subfamily of conserved, often subtelomerically-encoded proteins; the authentic, non-tagged protein is detected in highly purified mitochondria in high-throughput studies
YJS329	Y1	chrIV	3564	16049	12485	391	-0.7655	YDL247W-A	+	3761	3836	n/a
YJS329	Y1	chrIV	3564	16049	12485	391	-0.7655	YDL247W	+	5984	7814	Q07787	MPH2	Alpha-glucoside permease, transports maltose, maltotriose, alpha-methylglucoside, and turanose; identical to Mph3p; encoded in a subtelomeric position in a region likely to have undergone duplication
YJS329	Y1	chrIV	3564	16049	12485	391	-0.7655	YDL246C	-	8682	9756	Q07786	SOR2	Protein of unknown function; protein sequence is 99% identical to the Sor1p sorbitol dehydrogenase; computational analysis of large-scale protein-protein interaction data also suggests a role in fructose or mannose metabolism
YJS329	Y1	chrIV	3564	16049	12485	391	-0.7655	YDL245C	-	11656	13360	P54854	HXT15	Protein of unknown function with similarity to hexose transporter family members, expression is induced by low levels of glucose and repressed by high levels of glucose
YJS329	Y1	chrIV	383913	385065	1152	37	-1.36756	YDL039C	-	381982	384079	Q12459	PRM7	Pheromone-regulated protein, predicted to have one transmembrane segment; promoter contains Gcn4p binding elements
YJS329	Y1	chrIV	383913	385065	1152	37	-1.36756	YDL037C	-	384598	385585	Q12140	BSC1	Protein of unconfirmed function, similar to cell surface flocculin Muc1p; ORF exhibits genomic organization compatible with a translational readthrough-dependent mode of expression
YJS329	Y1	chrIV	513840	519538	5698	179	-1.27264	YDR034C-D	-	514040	519354	Q12472		transposable_element_gene
YJS329	Y1	chrIV	513840	519538	5698	179	-1.27264	YDR034C-C	-	518037	519354	Q12392		transposable_element_gene
YJS329	Y1	chrIV	522579	524404	1825	58	-1.12864	YDR035W	+	521813	522926	P14843	ARO3	3-deoxy-D-arabino-heptulosonate-7-phosphate (DAHP) synthase, catalyzes the first step in aromatic amino acid biosynthesis and is feedback-inhibited by phenylalanine or high concentration of tyrosine or tryptophan
YJS329	Y1	chrIV	522579	524404	1825	58	-1.12864	YDR036C	-	523208	524711	P28817	EHD3	3-hydroxyisobutyryl-CoA hydrolase, member of a family of enoyl-CoA hydratase/isomerases; non-tagged protein is detected in highly purified mitochondria in high-throughput studies; phosphorylated; mutation affects fluid-phase endocytosis
YJS329	Y1	chrIV	524436	525593	1157	37	-2.79304	YDR036C	-	523208	524711	P28817
YJS329	Y1	chrIV	524436	525593	1157	37	-2.79304	YDR037W	+	525437	527213	P15180	KRS1	Lysyl-tRNA synthetase
YJS329	Y1	chrIV	525625	528580	2955	93	-1.59819	YDR037W	+	525437	527213	P15180
YJS329	Y1	chrIV	525625	528580	2955	93	-1.59819	YDR038C	-	527419	530695	Q12691	ENA5	Protein with similarity to P-type ATPase sodium pumps, member of the Na+ efflux ATPase family
YJS329	Y1	chrIV	528612	531140	2528	80	-3.13104	YDR038C	-	527419	530695	Q12691
YJS329	Y1	chrIV	531172	532452	1280	41	-2.01656	YDR039C	-	531304	534580	Q01896	ENA2	P-type ATPase sodium pump, involved in Na+ efflux to allow salt tolerance; likely not involved in Li+ efflux
YJS329	Y1	chrIV	532484	538152	5668	178	-2.83648	YDR039C	-	531304	534580	Q01896
YJS329	Y1	chrIV	532484	538152	5668	178	-2.83648	YDR040C	-	535189	538465	P13587	ENA1	P-type ATPase sodium pump, involved in Na+ and Li+ efflux to allow salt tolerance
YJS329	Y1	chrIV	645415	647576	2161	68	-1.53308	YDR098C-B	-	645855	651124	Q03855		transposable_element_gene
YJS329	Y1	chrIV	647608	651064	3456	109	-2.30355	YDR098C-B	-	645855	651124	Q03855
YJS329	Y1	chrIV	647608	651064	3456	109	-2.30355	YDR098C-A	-	649801	651124	Q03856		transposable_element_gene
YJS329	Y1	chrIV	804389	805637	1248	40	-1.77847	YDR170W-A	+	803192	804515	Q03964		transposable_element_gene
YJS329	Y1	chrIV	871990	878970	6980	219	-1.20903	YDR210W-B	+	872109	877423	Q03494		transposable_element_gene
YJS329	Y1	chrIV	871990	878970	6980	219	-1.20903	YDR210W-A	+	872109	873426	Q03483		transposable_element_gene
YJS329	Y1	chrIV	871990	878970	6980	219	-1.20903	YDR210C-D	-	878656	883925	Q99231		transposable_element_gene
YJS329	Y1	chrIV	879002	883870	4868	153	-2.09656	YDR210C-D	-	878656	883925	Q99231
YJS329	Y1	chrIV	879002	883870	4868	153	-2.09656	YDR210C-C	-	882602	883925	Q12441
YJS329	Y1	chrIV	980573	987583	7010	220	-1.19397	YDR261W-B	+	981458	986772	Q07791		transposable_element_gene
YJS329	Y1	chrIV	980573	987583	7010	220	-1.19397	YDR261W-A	+	981458	982775	Q99303		transposable_element_gene
YJS329	Y1	chrIV	980573	987583	7010	220	-1.19397	YDR261C-D	-	987530	992346	Q07793		transposable_element_gene
YJS329	Y1	chrIV	987615	992287	4672	147	-2.16626	YDR261C-D	-	987530	992346	Q07793
YJS329	Y1	chrIV	987615	992287	4672	147	-2.16626	YDR261C-C	-	991023	992346	O74302		transposable_element_gene
YJS329	Y1	chrIV	1096065	1101089	5024	158	-2.15446	YDR316W-B	+	1096061	1101330	P0C2I2		transposable_element_gene
YJS329	Y1	chrIV	1096065	1101089	5024	158	-2.15446	YDR316W-A	+	1096061	1097384	Q12231		transposable_element_gene
YJS329	Y1	chrIV	1158851	1160963	2112	67	-0.66243	YDR343C	-	1159602	1161315	P39003	HXT6	High-affinity glucose transporter of the major facilitator superfamily, nearly identical to Hxt7p, expressed at high basal levels relative to other HXTs, repression of expression by high glucose requires SNF3
YJS329	Y1	chrIV	1207046	1210438	3392	107	-2.30974	YDR365W-B	+	1206989	1212258	P0C2I3		transposable_element_gene
YJS329	Y1	chrIV	1207046	1210438	3392	107	-2.30974	YDR365W-A	+	1206989	1208312	Q12162		transposable_element_gene
YJS329	Y1	chrIV	1210470	1212486	2016	64	-1.60422	YDR365W-B	+	1206989	1212258	P0C2I3
YJS329	Y1	chrIV	1210470	1212486	2016	64	-1.60422	YDR366C	-	1212430	1212829	P87287		Uncharacterized
YJS329	Y1	chrIV	1525540	1528420	2880	91	-2.17338	YDR545W	+	1526306	1531697	P24088	YRF1-1	Helicase encoded by the Y' element of subtelomeric regions, highly expressed in the mutants lacking the telomerase component TLC1; potentially phosphorylated by Cdc28p
YJS329	Y1	chrIV	1528452	1531844	3392	107	-2.78026	YDR545W	+	1526306	1531697	P24088
YJS329	Y1	chrIV	1528452	1531844	3392	107	-2.78026	YDR545C-A	-	1530848	1531328	n/a
YJS329	Y1	chrV	1	673	672	22	-1.74735	YEL077C	-	263	4097	Q3E7X8		Uncharacterized
YJS329	Y1	chrV	1	673	672	22	-1.74735	YEL077W-A	+	629	1112	n/a
YJS329	Y1	chrV	705	3649	2944	93	-2.73107	YEL077C	-	263	4097	Q3E7X8
YJS329	Y1	chrV	705	3649	2944	93	-2.73107	YEL077W-A	+	629	1112
YJS329	Y1	chrV	3681	6305	2624	83	-2.20651	YEL077C	-	263	4097	Q3E7X8
YJS329	Y1	chrV	3681	6305	2624	83	-2.20651	YEL076C-A	-	4184	5114	P89887		Uncharacterized
YJS329	Y1	chrV	3681	6305	2624	83	-2.20651	YEL076C	-	4463	5114	P39971		Uncharacterized
YJS329	Y1	chrV	3681	6305	2624	83	-2.20651	YEL075W-A	+	4869	5481	n/a
YJS329	Y1	chrV	3681	6305	2624	83	-2.20651	YEL075C	-	5344	5713	P39972		Uncharacterized
YJS329	Y1	chrV	3681	6305	2624	83	-2.20651	YEL074W	+	6125	6464	n/a
YJS329	Y1	chrV	135581	135933	352	12	-0.9352	NULL	NULL	NULL	NULL	NULL
YJS329	Y1	chrV	435588	436356	768	25	-0.71446	NULL	NULL	NULL	NULL	NULL
YJS329	Y1	chrV	443547	445499	1952	62	-1.66724	YER138C	-	443751	449020	Q03612		transposable_element_gene
YJS329	Y1	chrV	445531	448859	3328	105	-2.2792	YER138C	-	443751	449020	Q03612
YJS329	Y1	chrV	445531	448859	3328	105	-2.2792	YER137C-A	-	447697	449020	Q12162		transposable_element_gene
YJS329	Y1	chrV	448891	450299	1408	45	-0.7375	YER138C	-	443751	449020	Q03612
YJS329	Y1	chrV	448891	450299	1408	45	-0.7375	YER137C-A	-	447697	449020	Q12162
YJS329	Y1	chrV	448891	450299	1408	45	-0.7375	YER138W-A	+	449469	449574	P0C270		Uncharacterized
YJS329	Y1	chrV	492042	493616	1574	49	-0.73791	YER160C	-	492850	498119	Q03619		transposable_element_gene
YJS329	Y1	chrV	493648	496752	3104	98	-1.83265	YER160C	-	492850	498119	Q03619
YJS329	Y1	chrV	496784	498032	1248	40	-2.451	YER160C	-	492850	498119	Q03619
YJS329	Y1	chrV	496784	498032	1248	40	-2.451	YER159C-A	-	496796	498119	Q12231		transposable_element_gene
YJS329	Y1	chrV	498064	498945	881	28	-0.59322	YER160C	-	492850	498119	Q03619
YJS329	Y1	chrV	498064	498945	881	28	-0.59322	YER159C-A	-	496796	498119	Q12231
YJS329	Y1	chrV	570587	573243	2656	84	-2.24402	YER189W	+	571149	571518	P40104		Uncharacterized
YJS329	Y1	chrV	570587	573243	2656	84	-2.24402	YER190W	+	571474	576520	P40105	YRF1-2	Helicase encoded by the Y' element of subtelomeric regions, highly expressed in the mutants lacking the telomerase component TLC1; potentially phosphorylated by Cdc28p; induced by treatment with 8-methoxypsoralen and UVA irradiatio
YJS329	Y1	chrV	573275	575547	2272	72	-2.96376	YER190W	+	571474	576520	P40105
YJS329	Y1	chrV	573275	575547	2272	72	-2.96376	YER190C-A	-	574798	575374	n/a
YJS329	Y1	chrV	575579	576795	1216	39	-2.24792	YER190W	+	571474	576520	P40105
YJS329	Y1	chrV	575579	576795	1216	39	-2.24792	YER190C-B	-	575674	576157	Q8TFA4		Uncharacterized
YJS329	Y1	chrVI	1	3457	3456	109	-2.80423	YFL068W	+	52	535	P43536		Uncharacterized
YJS329	Y1	chrVI	1	3457	3456	109	-2.80423	YFL067W	+	835	1363	P43537		Uncharacterized
YJS329	Y1	chrVI	1	3457	3456	109	-2.80423	YFL066C	-	1436	2615	P43538		Uncharacterized
YJS329	Y1	chrVI	1	3457	3456	109	-2.80423	YFL065C	-	3029	3338	P43539		Uncharacterized
YJS329	Y1	chrVI	1	3457	3456	109	-2.80423	YFL064C	-	3321	3846	P43540		Uncharacterized
YJS329	Y1	chrVI	3489	4641	1152	37	-1.94409	YFL064C	-	3321	3846	P43540
YJS329	Y1	chrVI	137912	143877	5965	187	-1.18009	YFL002W-A	+	138198	143512	Q12503		transposable_element_gene
YJS329	Y1	chrVI	137912	143877	5965	187	-1.18009	YFL002W-B	+	138198	139515	Q99195		transposable_element_gene
YJS329	Y1	chrVI	267036	269287	2251	71	-3.86831	YFR057W	+	269047	269503	P43625		Uncharacterized
YJS329	Y1	chrVI	269319	270087	768	25	-2.1368	YFR057W	+	269047	269503	P43625
YJS329	Y1	chrVII	1057	2629	1572	50	-2.58397	NULL	NULL	NULL	NULL	NULL
YJS329	Y1	chrVII	2661	5733	3072	97	-4.6149	YGL263W	+	2789	3932	P53053	COS12	Protein of unknown function, member of the DUP380 subfamily of conserved, often subtelomerically-encoded proteins
YJS329	Y1	chrVII	2661	5733	3072	97	-4.6149	YGL262W	+	5311	5839	P53054		Putative protein of unknown function; null mutant displays elevated sensitivity to expression of a mutant huntingtin fragment or of alpha-synuclein; YGL262W is not an essential gene
YJS329	Y1	chrVII	5765	6117	352	12	-2.30859	YGL262W	+	5311	5839	P53054
YJS329	Y1	chrVII	319601	325758	6157	192	-0.46836	YGL097W	+	321784	323233	P21827	SRM1	Nucleotide exchange factor for Gsp1p, localizes to the nucleus, required for nucleocytoplasmic trafficking of macromolecules; suppressor of the pheromone response pathway; potentially phosphorylated by Cdc28p
YJS329	Y1	chrVII	319601	325758	6157	192	-0.46836	YGL096W	+	325333	326164	P53147	TOS8	Homeodomain-containing protein and putative transcription factor found associated with chromatin; target of SBF transcription factor; induced during meiosis and under cell-damaging conditions; similar to Cup9p transcription factor
YJS329	Y1	chrVII	518063	518383	320	11	-2.83827	YGR014W	+	516946	520867	P32334	MSB2	Mucin family member involved in the Cdc42p- and MAP kinase-dependent filamentous growth signaling pathway; also functions as an osmosensor in parallel to the Sho1p-mediated pathway; potential Cdc28p substrate
YJS329	Y1	chrVII	536091	539899	3808	120	-2.2588	YGR027W-B	+	536060	541329	Q12141		transposable_element_gene
YJS329	Y1	chrVII	536091	539899	3808	120	-2.2588	YGR027W-A	+	536060	537383	Q12085		transposable_element_gene
YJS329	Y1	chrVII	539931	541311	1380	44	-1.16605	YGR027W-B	+	536060	541329	Q12141
YJS329	Y1	chrVII	561998	567406	5408	170	-2.06175	YGR038C-B	-	562202	567471	Q12269		transposable_element_gene
YJS329	Y1	chrVII	561998	567406	5408	170	-2.06175	YGR038C-A	-	566148	567471	Q12485		transposable_element_gene
YJS329	Y1	chrVII	568718	574661	5943	186	-1.25377	NULL	NULL	NULL	NULL	NULL
YJS329	Y1	chrVII	797935	798191	256	9	-2.78056	NULL	NULL	NULL	NULL	NULL
YJS329	Y1	chrVII	811436	819758	8322	261	-1.18732	YGR161W-B	+	811742	817056	Q12503		transposable_element_gene
YJS329	Y1	chrVII	811436	819758	8322	261	-1.18732	YGR161W-A	+	811742	813059	Q99195		transposable_element_gene
YJS329	Y1	chrVII	811436	819758	8322	261	-1.18732	YGR161C-D	-	817751	823020	Q12316		transposable_element_gene
YJS329	Y1	chrVII	819790	822990	3200	101	-2.1817	YGR161C-D	-	817751	823020	Q12316
YJS329	Y1	chrVII	819790	822990	3200	101	-2.1817	YGR161C-C	-	821697	823020	Q12231		transposable_element_gene
YJS329	Y1	chrVII	1071227	1071995	768	25	-2.79015	YGR288W	+	1070299	1071721	P53338	MAL13	MAL-activator protein, part of complex locus MAL1; nonfunctional in genomic reference strain S288C
YJS329	Y1	chrVII	1072027	1075631	3604	113	-5.07618	YGR289C	-	1073969	1075820	P53048	MAL11	Inducible high-affinity maltose transporter (alpha-glucoside transporter); encoded in the MAL1 complex locus; broad substrate specificity that includes maltotriose; required for isomaltose utilization
YJS329	Y1	chrVII	1072027	1075631	3604	113	-5.07618	YGR290W	+	1075488	1075932	n/a
YJS329	Y1	chrVII	1075663	1076111	448	15	-2.5649	YGR289C	-	1073969	1075820	P53048
YJS329	Y1	chrVII	1075663	1076111	448	15	-2.5649	YGR290W	+	1075488	1075932
YJS329	Y1	chrVII	1084450	1090882	6432	202	-2.45219	YGR296W	+	1084870	1090598	P53345	YRF1-3	Helicase encoded by the Y' element of subtelomeric regions, highly expressed in the mutants lacking the telomerase component TLC1; potentially phosphorylated by Cdc28p
YJS329	Y1	chrVII	1084450	1090882	6432	202	-2.45219	YGR296C-A	-	1088876	1089452	n/a
YJS329	Y1	chrVII	1084450	1090882	6432	202	-2.45219	YGR296C-B	-	1089752	1090235	n/a
YJS329	Y1	chrVIII	1	1157	1156	36	-1.8338	YHL050C	-	444	3310	P38721		Uncharacterized
YJS329	Y1	chrVIII	1	1157	1156	36	-1.8338	YHL050W-A	+	810	1293	n/a
YJS329	Y1	chrVIII	1189	4998	3809	120	-2.69418	YHL050C	-	444	3310	P38721
YJS329	Y1	chrVIII	1189	4998	3809	120	-2.69418	YHL050W-A	+	810	1293
YJS329	Y1	chrVIII	1189	4998	3809	120	-2.69418	YHL049C	-	3724	4540	P38722		Uncharacterized
YJS329	Y1	chrVIII	5030	9678	4648	146	-0.28232	YHL048C-A	-	5661	5796	Q3E758		Uncharacterized
YJS329	Y1	chrVIII	5030	9678	4648	146	-0.28232	YHL048W	+	6399	7545	P38723	COS8	Nuclear membrane protein, member of the DUP380 subfamily of conserved, often subtelomerically-encoded proteins; regulation suggests a potential role in the unfolded protein response
YJS329	Y1	chrVIII	5030	9678	4648	146	-0.28232	YHL047C	-	8297	10211	P38724	ARN2	Transporter, member of the ARN family of transporters that specifically recognize siderophore-iron chelates; responsible for uptake of iron bound to the siderophore triacetylfusarinine
YJS329	Y1	chrVIII	85870	93234	7364	231	-1.04721	YHL009W-B	+	85904	91314	P0C2J7		transposable_element_gene
YJS329	Y1	chrVIII	85870	93234	7364	231	-1.04721	YHL009W-A	+	85904	87146	Q6Q5P6		transposable_element_gene
YJS329	Y1	chrVIII	85870	93234	7364	231	-1.04721	YHL008C	-	92622	94506	P38750		Uncharacterized
YJS329	Y1	chrVIII	93266	94962	1696	54	-2.59876	YHL008C	-	92622	94506	P38750
YJS329	Y1	chrVIII	148919	149432	513	17	-0.98739	YHR021W-A	+	149217	149673	O13529	ECM12	Putative protein of unknown function; may contribute to cell wall biosynthesis, mutants display zymolyase hypersensitivity
YJS329	Y1	chrVIII	212253	216197	3944	124	-3.07153	YHR052W-A	+	212511	212706	n/a
YJS329	Y1	chrVIII	212253	216197	3944	124	-3.07153	YHR053C	-	212536	212722	P07215	CUP1-1	Metallothionein, binds copper and mediates resistance to high concentrations of copper and cadmium; locus is variably amplified in different strains, with two copies, CUP1-1 and CUP1-2, in the genomic sequence reference strain S288C
YJS329	Y1	chrVIII	212253	216197	3944	124	-3.07153	YHR054C	-	213186	214251	P38780		Uncharacterized
YJS329	Y1	chrVIII	212253	216197	3944	124	-3.07153	YHR054W-A	+	214509	214704	n/a
YJS329	Y1	chrVIII	212253	216197	3944	124	-3.07153	YHR055C	-	214534	214720	P07215	CUP1-2	Metallothionein, binds copper and mediates resistance to high concentrations of copper and cadmium; locus is variably amplified in different strains, with two copies, CUP1-1 and CUP1-2, in the genomic sequence reference strain S288C
YJS329	Y1	chrVIII	212253	216197	3944	124	-3.07153	YHR056C	-	215184	217836	P38781	RSC30	Component of the RSC chromatin remodeling complex; non-essential gene required for regulation of ribosomal protein genes and the cell wall/stress response; highly similar to Rsc3p; null mutants are osmosensitive
YJS329	Y1	chrVIII	522470	522854	384	13	-2.35183	NULL	NULL	NULL	NULL	NULL
YJS329	Y1	chrVIII	522886	524570	1684	53	-5.21144	NULL	NULL	NULL	NULL	NULL
YJS329	Y1	chrVIII	524602	525411	809	26	-3.8875	YHR211W	+	525391	528619	P38894	FLO5	Lectin-like cell wall protein (flocculin) involved in flocculation, binds to mannose chains on the surface of other cells, confers floc-forming ability that is chymotrypsin resistant but heat labile; similar to Flo1p
YJS329	Y1	chrVIII	525443	528835	3392	107	-1.26749	YHR211W	+	525391	528619	P38894
YJS329	Y1	chrVIII	528871	529223	352	12	-3.43688	NULL	NULL	NULL	NULL	NULL
YJS329	Y1	chrVIII	529255	537596	8341	261	-5.73034	NULL	NULL	NULL	NULL	NULL
YJS329	Y1	chrVIII	537628	539102	1474	47	-4.4091	YHR212C	-	537758	538094	n/a
YJS329	Y1	chrVIII	537628	539102	1474	47	-4.4091	YHR212W-A	+	538741	538945	P39561		Uncharacterized
YJS329	Y1	chrVIII	539134	542366	3232	101	-1.86435	YHR213W	+	539150	539747	P38896		Uncharacterized
YJS329	Y1	chrVIII	539134	542366	3232	101	-1.86435	YHR213W-A	+	540548	540782	Q8TGT4		Uncharacterized
YJS329	Y1	chrVIII	539134	542366	3232	101	-1.86435	YHR213W-B	+	540799	541099	Q8TGK1		Uncharacterized
YJS329	Y1	chrVIII	539134	542366	3232	101	-1.86435	YHR214W	+	541650	542262	P38897		Uncharacterized
YJS329	Y1	chrVIII	542398	543902	1504	48	0.25254	YHR214W-A	+	543007	543493	n/a
YJS329	Y1	chrVIII	543934	549310	5376	169	-1.97978	YHR214C-B	-	543963	549346	O13535		transposable_element_gene
YJS329	Y1	chrVIII	543934	549310	5376	169	-1.97978	YHR214C-C	-	547909	549346	P0C2I4		transposable_element_gene
YJS329	Y1	chrVIII	550051	552081	2030	64	-2.65707	YHR214C-D	-	550647	550941	P39565		Uncharacterized
YJS329	Y1	chrVIII	550051	552081	2030	64	-2.65707	YHR214C-E	-	551199	551499	Q8TGK0		Uncharacterized
YJS329	Y1	chrVIII	557080	557624	544	18	-1.378	NULL	NULL	NULL	NULL	NULL
YJS329	Y1	chrVIII	557656	562377	4721	148	-2.65066	YHR218W	+	558013	559924	P38899		Uncharacterized
YJS329	Y1	chrVIII	557656	562377	4721	148	-2.65066	YHR218W-A	+	559931	560249	n/a
YJS329	Y1	chrVIII	557656	562377	4721	148	-2.65066	YHR219W	+	560172	562047	P38900		Uncharacterized
YJS329	Y1	chrVIII	557656	562377	4721	148	-2.65066	YHR219C-A	-	561198	561681	n/a
YJS329	Y1	chrVIII	562409	562569	160	6	-0.24794	NULL	NULL	NULL	NULL	NULL
YJS329	Y1	chrIX	1	769	768	25	-0.92329	YIL177C	-	482	6147	P40434		Uncharacterized
YJS329	Y1	chrIX	801	6273	5472	172	-2.51968	YIL177C	-	482	6147	P40434
YJS329	Y1	chrIX	801	6273	5472	172	-2.51968	YIL177W-A	+	845	1328	n/a
YJS329	Y1	chrIX	6305	6913	608	20	-1.40001	NULL	NULL	NULL	NULL	NULL
YJS329	Y1	chrIX	25326	27506	2180	69	-0.46707	YIL169C	-	23118	26106	P40442		Uncharacterized
YJS329	Y1	chrIX	392698	393178	480	16	-1.48747	YIR019C	-	389568	393672	P08640	MUC1	GPI-anchored cell surface glycoprotein (flocculin) required for pseudohyphal formation, invasive growth, flocculation, and biofilms; transcriptionally regulated by the MAPK pathway (via Ste12p and Tec1p) and the cAMP pathway
YJS329	Y1	chrIX	434419	435475	1056	34	-2.79826	YIR042C	-	435269	435980	P40586		Uncharacterized
YJS329	Y1	chrIX	435507	435891	384	13	-1.19709	YIR042C	-	435269	435980	P40586
YJS329	Y1	chrIX	435923	437043	1120	36	-3.13107	YIR042C	-	435269	435980	P40586
YJS329	Y1	chrIX	435923	437043	1120	36	-3.13107	YIR043C	-	437039	437732	P40587		pseudogene
YJS329	Y1	chrX	1	769	768	25	-0.95268	YJL225C	-	465	6130	P40889		Uncharacterized
YJS329	Y1	chrX	801	6337	5536	174	-2.47448	YJL225C	-	465	6130	P40889
YJS329	Y1	chrX	801	6337	5536	174	-2.47448	YJL225W-A	+	828	1311	n/a
YJS329	Y1	chrX	6369	6881	512	17	-1.36653	NULL	NULL	NULL	NULL	NULL
YJS329	Y1	chrX	129508	129956	448	15	-0.93358	YJL155C	-	129281	130640	P32604	FBP26	Fructose-2,6-bisphosphatase, required for glucose metabolism
YJS329	Y1	chrX	197607	202995	5388	169	-1.14003	YJL113W	+	197912	203325	P47024		transposable_element_gene
YJS329	Y1	chrX	197607	202995	5388	169	-1.14003	YJL114W	+	197912	199157	P47023		transposable_element_gene
YJS329	Y1	chrX	472483	475619	3136	99	-2.12889	YJR027W	+	472752	478021	P47098		transposable_element_gene
YJS329	Y1	chrX	472483	475619	3136	99	-2.12889	YJR026W	+	472752	474075	P47097		transposable_element_gene
YJS329	Y1	chrX	475651	475875	224	8	-3.72656	YJR027W	+	472752	478021	P47098
YJS329	Y1	chrX	475907	478211	2304	73	-1.66133	YJR027W	+	472752	478021	P47098
YJS329	Y1	chrX	478243	481923	3680	116	-2.29251	YJR029W	+	478336	483605	P47100		transposable_element_gene
YJS329	Y1	chrX	478243	481923	3680	116	-2.29251	YJR028W	+	478336	479659	P47099		transposable_element_gene
YJS329	Y1	chrX	481955	483324	1369	43	-1.12832	YJR029W	+	478336	483605	P47100
YJS329	Y1	chrX	726497	727009	512	17	-2.83915	YJR154W	+	725774	726815	P47181		Uncharacterized
YJS329	Y1	chrX	729409	742544	13135	411	-0.77297	YJR156C	-	728564	729587	P47183	THI1	Protein involved in synthesis of the thiamine precursor hydroxymethylpyrimidine (HMP); member of a subtelomeric gene family including THI5, THI11, THI12, and THI13
YJS329	Y1	chrX	729409	742544	13135	411	-0.77297	YJR157W	+	730505	730868	n/a
YJS329	Y1	chrX	729409	742544	13135	411	-0.77297	YJR158W	+	732430	734134	P47185	HXT16	Protein of unknown function with similarity to hexose transporter family members, expression is repressed by high levels of glucose
YJS329	Y1	chrX	729409	742544	13135	411	-0.77297	YJR159W	+	736034	737108	P35497	SOR1	Sorbitol dehydrogenase; expression is induced in the presence of sorbitol or xylose
YJS329	Y1	chrX	729409	742544	13135	411	-0.77297	YJR160C	-	737998	739807	P47186	MPH3	Alpha-glucoside permease, transports maltose, maltotriose, alpha-methylglucoside, and turanose; identical to Mph2p; encoded in a subtelomeric position in a region likely to have undergone duplication
YJS329	Y1	chrX	742576	745392	2816	89	-0.30027	YJR161C	-	742838	743990	P47187	COS5	Protein of unknown function, member the DUP380 subfamily of conserved, often subtelomerically-encoded proteins
YJS329	Y1	chrX	742576	745392	2816	89	-0.30027	YJR162C	-	744901	745252	n/a
YJS329	Y1	chrXI	644892	648870	3978	125	-5.15081	YKR102W	+	645993	649503	P36170	FLO10	Lectin-like protein with similarity to Flo1p, thought to be involved in flocculation
YJS329	Y1	chrXI	648902	650055	1153	37	-3.49326	YKR102W	+	645993	649503	P36170
YJS329	Y1	chrXI	650087	657425	7338	230	-5.43239	YKR103W	+	652717	656374	P36028	NFT1	Putative transporter of the multidrug resistance-associated protein (MRP) subfamily; adjacent ORFs YKR103W and YKR104W are merged in different strain backgrounds
YJS329	Y1	chrXI	650087	657425	7338	230	-5.43239	YKR104W	+	656473	657394	n/a
YJS329	Y1	chrXI	657457	658257	800	26	-3.3297	NULL	NULL	NULL	NULL	NULL
YJS329	Y1	chrXI	658289	666394	8105	254	-0.82737	YKR105C	-	658353	660102	P36172	VBA5	Putative transporter of the Major Facilitator Superfamily (MFS); proposed role as a basic amino acid permease based on phylogeny
YJS329	Y1	chrXI	658289	666394	8105	254	-0.82737	YKR106W	+	661079	662927	P36173	GEX2	Proton:glutathione antiporter localized to the vacuolar and plasma membranes; expressed at a very low level; almost identical to paralog Gex1p; potential role in resistance to oxidative stress and modulation of the PKA pathway
YJS329	Y1	chrXII	1	11042	11041	346	-2.47396	YLL067C	-	584	4301	Q07888		Uncharacterized
YJS329	Y1	chrXII	1	11042	11041	346	-2.47396	YLL067W-A	+	842	1325	n/a
YJS329	Y1	chrXII	1	11042	11041	346	-2.47396	YLL066W-B	+	5604	5775	Q8TGJ7
YJS329	Y1	chrXII	1	11042	11041	346	-2.47396	YLL066C	-	6119	9836	Q99208		Uncharacterized
YJS329	Y1	chrXII	1	11042	11041	346	-2.47396	YLL066W-A	+	6485	6968	n/a
YJS329	Y1	chrXII	216206	220622	4416	139	-2.03676	YLR035C-A	-	215440	218908	n/a
YJS329	Y1	chrXII	468936	469384	448	15	-4.03684	YLR154C-H	-	468827	468959	Q3E768		Uncharacterized
YJS329	Y1	chrXII	468936	469384	448	15	-4.03684	YLR155C	-	469317	470406	P11163	ASP3-1	Cell-wall L-asparaginase II involved in asparagine catabolism; expression induced during nitrogen starvation; ORF contains a short non-coding RNA that enhances expression of full-length gene; reference strain S288C has four copies of ASP3
YJS329	Y1	chrXII	469416	472424	3008	95	-5.4093	YLR155C	-	469317	470406	P11163
YJS329	Y1	chrXII	469416	472424	3008	95	-5.4093	YLR156W	+	472113	472458	Q12478		Uncharacterized
YJS329	Y1	chrXII	472584	473032	448	15	-3.92486	YLR156C-A	-	472479	472611	Q3E768		Uncharacterized
YJS329	Y1	chrXII	472584	473032	448	15	-3.92486	YLR157C	-	472969	474058	P11163	ASP3-2	Cell-wall L-asparaginase II involved in asparagine catabolism; expression induced during nitrogen starvation; ORF contains a short non-coding RNA that enhances expression of full-length gene; reference strain S288C has four copies of ASP3
YJS329	Y1	chrXII	473064	475945	2881	91	-5.47821	YLR157C	-	472969	474058	P11163
YJS329	Y1	chrXII	473064	475945	2881	91	-5.47821	YLR157W-D	+	475764	475977	n/a
YJS329	Y1	chrXII	475977	482153	6176	194	-1.96921	YLR157W-D	+	475764	475977
YJS329	Y1	chrXII	475977	482153	6176	194	-1.96921	YLR157C-B	-	476333	481602	P0C2I5		transposable_element_gene
YJS329	Y1	chrXII	475977	482153	6176	194	-1.96921	YLR157C-A	-	480279	481602	Q12162		transposable_element_gene
YJS329	Y1	chrXII	475977	482153	6176	194	-1.96921	YLR157W-E	+	481873	482038	n/a
YJS329	Y1	chrXII	475977	482153	6176	194	-1.96921	YLR157C-C	-	482059	482191	Q3E768
YJS329	Y1	chrXII	482185	485673	3488	110	-5.10862	YLR157C-C	-	482059	482191	Q3E768
YJS329	Y1	chrXII	482185	485673	3488	110	-5.10862	YLR158C	-	482549	483638	P11163	ASP3-3	Cell-wall L-asparaginase II involved in asparagine catabolism; expression induced during nitrogen starvation; ORF contains a short non-coding RNA that enhances expression of full-length gene; reference strain S288C has four copies of ASP3
YJS329	Y1	chrXII	482185	485673	3488	110	-5.10862	YLR159W	+	485345	485690	Q12478
YJS329	Y1	chrXII	485801	486217	416	14	-3.8385	YLR159C-A	-	485711	485843	Q3E768
YJS329	Y1	chrXII	485801	486217	416	14	-3.8385	YLR160C	-	486201	487290	P11163	ASP3-4	Cell-wall L-asparaginase II involved in asparagine catabolism; expression induced during nitrogen starvation; ORF contains a short non-coding RNA that enhances expression of full-length gene; reference strain S288C has four copies of ASP3
YJS329	Y1	chrXII	486249	488585	2336	74	-5.82758	YLR160C	-	486201	487290	P11163
YJS329	Y1	chrXII	488617	489321	704	23	-4.53571	YLR161W	+	488997	489342	Q12478
YJS329	Y1	chrXII	489353	489705	352	12	-1.7511	YLR162W	+	489573	489930	Q06235		Putative protein of unknown function; overexpression confers resistance to the antimicrobial peptide MiAMP1 and causes growth arrest, apoptosis, and increased sensitivity to cobalt chloride
YJS329	Y1	chrXII	593465	598715	5250	165	-2.09062	YLR227W-B	+	593439	598708	P0C2I6		transposable_element_gene
YJS329	Y1	chrXII	593465	598715	5250	165	-2.09062	YLR227W-A	+	593439	594762	P47097		transposable_element_gene
YJS329	Y1	chrXII	651125	656405	5280	166	-2.04404	YLR256W-A	+	651118	652441	P0C2I8		transposable_element_gene
YJS329	Y1	chrXII	941168	947125	5957	187	-1.20688	YLR410W-B	+	941480	946794	P0C2J3		transposable_element_gene
YJS329	Y1	chrXII	941168	947125	5957	187	-1.20688	YLR410W-A	+	941480	942797	P0C2J4		transposable_element_gene
YJS329	Y1	chrXII	976192	981816	5624	176	-1.24858	NULL	NULL	NULL	NULL	NULL
YJS329	Y1	chrXII	1065357	1078093	12736	399	-2.44195	YLR462W	+	1065953	1066562	O13556		Uncharacterized
YJS329	Y1	chrXII	1065357	1078093	12736	399	-2.44195	YLR463C	-	1066262	1066814	n/a
YJS329	Y1	chrXII	1065357	1078093	12736	399	-2.44195	YLR464W	+	1066569	1067499	P89887		Uncharacterized
YJS329	Y1	chrXII	1065357	1078093	12736	399	-2.44195	YLR465C	-	1067042	1067351	n/a
YJS329	Y1	chrXII	1065357	1078093	12736	399	-2.44195	YLR466W	+	1067084	1071233	O13559		Helicase encoded by the Y' element of subtelomeric regions, highly expressed in the mutants lacking the telomerase component TLC1; potentially phosphorylated by Cdc28p
YJS329	Y1	chrXII	1065357	1078093	12736	399	-2.44195	YLR466C-A	-	1070384	1070867	n/a
YJS329	Y1	chrXII	1065357	1078093	12736	399	-2.44195	YLR466C-B	-	1071591	1071708	Q8TGJ4		Uncharacterized
YJS329	Y1	chrXII	1065357	1078093	12736	399	-2.44195	YLR467W	+	1072505	1077896	P24088		Helicase encoded by the Y' element of subtelomeric regions, highly expressed in the mutants lacking the telomerase component TLC1; potentially phosphorylated by Cdc28p
YJS329	Y1	chrXII	1065357	1078093	12736	399	-2.44195	YLR467C-A	-	1077047	1077530	n/a
YJS329	Y1	chrXIII	1	834	833	27	-1.59285	YML133C	-	460	4684	Q03099		Uncharacterized
YJS329	Y1	chrXIII	1	834	833	27	-1.59285	YML133W-B	+	826	1309	n/a
YJS329	Y1	chrXIII	866	4098	3232	102	-2.85964	YML133C	-	460	4684	Q03099
YJS329	Y1	chrXIII	866	4098	3232	102	-2.85964	YML133W-B	+	826	1309
YJS329	Y1	chrXIII	866	4098	3232	102	-2.85964	YML133W-A	+	1609	2185	n/a
YJS329	Y1	chrXIII	4130	5442	1312	42	-2.04045	YML133C	-	460	4684	Q03099
YJS329	Y1	chrXIII	5474	7074	1600	51	-0.44747	NULL	NULL	NULL	NULL	NULL
YJS329	Y1	chrXIII	21078	21462	384	13	-1.82979	YML125C	-	20761	21700	Q12746	PGA3	Putative cytochrome b5 reductase, localized to the plasma membrane; may be involved in regulation of lifespan; required for maturation of Gas1p and Pho8p, proposed to be involved in protein trafficking
YJS329	Y1	chrXIII	184479	189503	5024	158	-2.15273	YML045W	+	184460	189729	Q04711		transposable_element_gene
YJS329	Y1	chrXIII	184479	189503	5024	158	-2.15273	YML045W-A	+	184460	185783	Q04706		transposable_element_gene
YJS329	Y1	chrXIII	196647	201511	4864	153	-2.17432	YML039W	+	196627	201896	Q03434		transposable_element_gene
YJS329	Y1	chrXIII	196647	201511	4864	153	-2.17432	YML040W	+	196627	197950	P47097		transposable_element_gene
YJS329	Y1	chrXIII	201543	202311	768	25	-1.07947	YML039W	+	196627	201896	Q03434
YJS329	Y1	chrXIII	357293	359377	2084	66	-1.10403	YMR045C	-	357357	362626	Q04214		transposable_element_gene
YJS329	Y1	chrXIII	359409	361297	1888	60	-1.95176	YMR045C	-	357357	362626	Q04214
YJS329	Y1	chrXIII	372682	373821	1139	36	-1.08168	YMR050C	-	373055	378324	Q04670		transposable_element_gene
YJS329	Y1	chrXIII	373853	378269	4416	139	-2.17665	YMR050C	-	373055	378324	Q04670
YJS329	Y1	chrXIII	373853	378269	4416	139	-2.17665	YMR051C	-	377001	378324	Q12231		transposable_element_gene
YJS329	Y1	chrXIV	8	776	768	25	-1.72246	YNL339C	-	370	6098	P53819	YRF1-6	Helicase encoded by the Y' element of subtelomeric regions, highly expressed in the mutants lacking the telomerase component TLC1; potentially phosphorylated by Cdc28p
YJS329	Y1	chrXIV	8	776	768	25	-1.72246	YNL339W-B	+	733	1216	n/a
YJS329	Y1	chrXIV	808	3592	2784	88	-2.87246	YNL339C	-	370	6098	P53819
YJS329	Y1	chrXIV	808	3592	2784	88	-2.87246	YNL339W-B	+	733	1216
YJS329	Y1	chrXIV	808	3592	2784	88	-2.87246	YNL339W-A	+	1516	2092	n/a
YJS329	Y1	chrXIV	3624	6504	2880	91	-2.22989	YNL339C	-	370	6098	P53819
YJS329	Y1	chrXIV	96933	98977	2044	64	-1.24773	YNL284C-B	-	96963	102232	Q12112		transposable_element_gene
YJS329	Y1	chrXIV	99009	100833	1824	58	-2.02148	YNL284C-B	-	96963	102232	Q12112
YJS329	Y1	chrXIV	100865	101601	736	24	-0.48378	YNL284C-B	-	96963	102232	Q12112
YJS329	Y1	chrXIV	100865	101601	736	24	-0.48378	YNL284C-A	-	100909	102232	Q12391		transposable_element_gene
YJS329	Y1	chrXIV	101633	102177	544	18	-2.1786	YNL284C-B	-	96963	102232	Q12112
YJS329	Y1	chrXIV	101633	102177	544	18	-2.1786	YNL284C-A	-	100909	102232	Q12391
YJS329	Y1	chrXIV	519488	520768	1280	41	-2.54042	YNL054W-B	+	519456	524707	Q99337		pseudogene
YJS329	Y1	chrXIV	519488	520768	1280	41	-2.54042	YNL054W-A	+	519456	520779	Q12470		transposable_element_gene
YJS329	Y1	chrXIV	520800	524683	3883	122	-1.73009	YNL054W-B	+	519456	524707	Q99337		transposable_element_gene
YJS329	Y1	chrXIV	524715	529100	4385	138	-0.27209	YNL054W	+	526086	529584	P53950	VAC7	Integral vacuolar membrane protein involved in vacuole inheritance and morphology; activates Fab1p kinase activity under basal conditions and also after hyperosmotic shock
YJS329	Y1	chrXIV	562184	567980	5796	182	-1.29279	NULL	NULL	NULL	NULL	NULL
YJS329	Y1	chrXIV	776575	777663	1088	35	-2.78742	YNR074C	-	777601	778738	P52923	AIF1	Mitochondrial cell death effector that translocates to the nucleus in response to apoptotic stimuli, homolog of mammalian Apoptosis-Inducing Factor, putative reductase
YJS329	Y1	chrXIV	777695	780140	2445	77	-4.84436	YNR074C	-	777601	778738	P52923
YJS329	Y1	chrXIV	777695	780140	2445	77	-4.84436	YNR075W	+	779915	781040	P52924	COS10	Protein of unknown function, member of the DUP380 subfamily of conserved, often subtelomerically-encoded proteins
YJS329	Y1	chrXIV	780172	780652	480	16	-3.36695	YNR075W	+	779915	781040	P52924
YJS329	Y1	chrXIV	780684	781228	544	18	-1.48404	YNR075W	+	779915	781040	P52924
YJS329	Y1	chrXV	1	3233	3232	102	-0.59419	YOL166W-A	+	584	740	Q8TGJ1		Uncharacterized
YJS329	Y1	chrXV	1	3233	3232	102	-0.59419	YOL166C	-	999	1338	n/a
YJS329	Y1	chrXV	1	3233	3232	102	-0.59419	YOL165C	-	1646	2078	Q08361	AAD15	Putative aryl-alcohol dehydrogenase; similar to P. chrysosporium aryl-alcohol dehydrogenase; mutational analysis has not yet revealed a physiological role
YJS329	Y1	chrXV	3265	4129	864	28	-3.85584	YOL164W-A	+	4129	4312	Q3E7A5		Uncharacterized
YJS329	Y1	chrXV	4161	10242	6081	191	-5.9137	YOL164W-A	+	4129	4312	Q3E7A5
YJS329	Y1	chrXV	4161	10242	6081	191	-5.9137	YOL164W	+	6174	8115	Q08347	BDS1	Bacterially-derived sulfatase required for use of alkyl- and aryl-sulfates as sulfur sources
YJS329	Y1	chrXV	4161	10242	6081	191	-5.9137	YOL163W	+	9595	10105	Q08337		Uncharacterized
YJS329	Y1	chrXV	4161	10242	6081	191	-5.9137	YOL162W	+	10117	10765	Q08337
YJS329	Y1	chrXV	10274	10946	672	22	-3.13805	YOL162W	+	10117	10765	Q08337
YJS329	Y1	chrXV	17718	18335	617	20	-1.44405	YOL159C	-	17279	17795	Q08300		Soluble protein of unknown function; deletion mutants are viable and have elevated levels of Ty1 retrotransposition and Ty1 cDNA
YJS329	Y1	chrXV	18367	19071	704	23	-2.98518	NULL	NULL	NULL	NULL	NULL
YJS329	Y1	chrXV	19103	22421	3318	102	-0.23711	YOL158C	-	19489	21310	Q08299	ENB1	Endosomal ferric enterobactin transporter, expressed under conditions of iron deprivation; member of the major facilitator superfamily; expression is regulated by Rcs1p and affected by chloroquine treatment
YJS329	Y1	chrXV	118004	123188	5184	163	-2.13371	YOL103W-B	+	117999	123268	Q12273		transposable_element_gene
YJS329	Y1	chrXV	118004	123188	5184	163	-2.13371	YOL103W-A	+	117999	119322	Q92392		transposable_element_gene
YJS329	Y1	chrXV	344416	345248	832	27	-1.22216	YOR009W	+	344334	345798	Q12218	TIR4	Cell wall mannoprotein of the Srp1p/Tip1p family of serine-alanine-rich proteins; expressed under anaerobic conditions and required for anaerobic growth; transcription is also induced by cold shock
YJS329	Y1	chrXV	595122	599666	4544	143	-2.17279	YOR142W-B	+	595112	600381	Q92393		transposable_element_gene
YJS329	Y1	chrXV	595122	599666	4544	143	-2.17279	YOR142W-A	+	595112	596435	Q99209		transposable_element_gene
YJS329	Y1	chrXV	704230	709664	5434	170	-1.33533	YOR192C-B	-	704419	709733	Q12113		transposable_element_gene
YJS329	Y1	chrXV	704230	709664	5434	170	-1.33533	YOR192C-A	-	708416	709733	Q12439		transposable_element_gene
YJS329	Y1	chrXV	970278	976185	5907	185	-1.28162	YOR343W-B	+	970574	975888	Q12501		transposable_element_gene
YJS329	Y1	chrXV	970278	976185	5907	185	-1.28162	YOR343W-A	+	970574	971891	Q12293		transposable_element_gene
YJS329	Y1	chrXV	1084748	1091223	6475	203	-2.44293	YOR396W	+	1085470	1090861	P24088		Uncharacterized
YJS329	Y1	chrXV	1084748	1091223	6475	203	-2.44293	YOR396C-A	-	1090012	1090495	n/a
YJS329	Y1	chrXVI	1	1185	1184	38	-2.06725	YPL283C	-	279	6007	P53345	YRF1-7	Helicase encoded by the Y' element of subtelomeric regions, highly expressed in the mutants lacking the telomerase component TLC1; potentially phosphorylated by Cdc28p
YJS329	Y1	chrXVI	1	1185	1184	38	-2.06725	YPL283W-B	+	642	1125	n/a
YJS329	Y1	chrXVI	1217	3489	2272	72	-3.01707	YPL283C	-	279	6007	P53345
YJS329	Y1	chrXVI	1217	3489	2272	72	-3.01707	YPL283W-A	+	1425	2001	n/a
YJS329	Y1	chrXVI	3521	6465	2944	93	-2.20703	YPL283C	-	279	6007	P53345
YJS329	Y1	chrXVI	20012	21196	1184	38	-0.94567	NULL	NULL	NULL	NULL	NULL
YJS329	Y1	chrXVI	55872	56096	224	8	-2.06479	NULL	NULL	NULL	NULL	NULL
YJS329	Y1	chrXVI	56128	56768	640	21	-0.30278	YPL257W-B	+	56747	62016	Q12414		transposable_element_gene
YJS329	Y1	chrXVI	56128	56768	640	21	-0.30278	YPL257W-A	+	56747	58070	Q12162		transposable_element_gene
YJS329	Y1	chrXVI	56800	61920	5120	161	-2.10837	YPL257W-B	+	56747	62016	Q12414
YJS329	Y1	chrXVI	56800	61920	5120	161	-2.10837	YPL257W-A	+	56747	58070	Q12162
YJS329	Y1	chrXVI	61952	62688	736	24	-0.87968	YPL257W-B	+	56747	62016	Q12414
YJS329	Y1	chrXVI	437488	442705	5217	164	-1.18326	YPL060C-A	-	439424	442739	n/a
YJS329	Y1	chrXVI	777164	777740	576	19	-1.63683	NULL	NULL	NULL	NULL	NULL
YJS329	Y1	chrXVI	777772	781607	3835	120	-3.409	YPR121W	+	778578	780297	Q06490	THI22	Protein with similarity to hydroxymethylpyrimidine phosphate kinases; member of a gene family with THI20 and THI21; not required for thiamine biosynthesis
YJS329	Y1	chrXVI	805020	810204	5184	163	-2.16338	YPR137C-B	-	804996	810265	P0C2I9		transposable_element_gene
YJS329	Y1	chrXVI	805020	810204	5184	163	-2.16338	YPR137C-A	-	808942	810265	O13528		transposable_element_gene
YJS329	Y1	chrXVI	844699	849695	4996	157	-2.13489	YPR158W-B	+	844704	849976	P0C2J0		transposable_element_gene
YJS329	Y1	chrXVI	844699	849695	4996	157	-2.13489	YPR158W-A	+	844704	846027	Q99209		transposable_element_gene
YJS329	Y1	chrXVI	849727	851295	1568	50	-0.70285	YPR158W-B	+	844704	849976	P0C2J0
YJS329	Y1	chrXVI	849727	851295	1568	50	-0.70285	YPR158C-D	-	850984	856253	P0C2J1		transposable_element_gene
YJS329	Y1	chrXVI	851327	856191	4864	153	-2.13997	YPR158C-D	-	850984	856253	P0C2J1
YJS329	Y1	chrXVI	851327	856191	4864	153	-2.13997	YPR158C-C	-	854930	856253	Q6Q5H1		transposable_element_gene
YJS329	Y1	chrXVI	942807	947991	5184	163	-2.54725	YPR202W	+	943027	943892	Q08993		Uncharacterized
YJS329	Y1	chrXVI	942807	947991	5184	163	-2.54725	YPR203W	+	943875	944184	Q08994		Uncharacterized
YJS329	Y1	chrXVI	942807	947991	5184	163	-2.54725	YPR204W	+	944598	947697	Q08995		Helicase-like protein encoded within the telomeric Y' element
YJS329	Y1	chrXVI	942807	947991	5184	163	-2.54725	YPR204C-A	-	946851	947334	n/a

## Sheet: Amplified region in BYZ1
SAMPLE	ARRAY_ID	CHROMOSOME	START	STOP	SIZE	DATAPOINTS	LOG2_RATIO_MEAN	GeneName	strand	txStart	txEnd	proteinID
YJS329	Y1	chrIV	805669	871958	66289	2068	-0.44285	YDR171W	+	806618	807746	Q12329
YJS329	Y1	chrIV	805669	871958	66289	2068	-0.44285	YDR172W	+	808321	810379	P05453
YJS329	Y1	chrIV	805669	871958	66289	2068	-0.44285	YDR173C	-	810562	811630	P07250
YJS329	Y1	chrIV	805669	871958	66289	2068	-0.44285	YDR174W	+	812107	812848	Q03973
YJS329	Y1	chrIV	805669	871958	66289	2068	-0.44285	YDR175C	-	813190	814150	Q03976
YJS329	Y1	chrIV	805669	871958	66289	2068	-0.44285	YDR176W	+	814449	816558	P32494
YJS329	Y1	chrIV	805669	871958	66289	2068	-0.44285	YDR177W	+	816875	817523	P21734
YJS329	Y1	chrIV	805669	871958	66289	2068	-0.44285	YDR178W	+	817947	818493	P37298
YJS329	Y1	chrIV	805669	871958	66289	2068	-0.44285	YDR179C	-	818705	819194	Q03981
YJS329	Y1	chrIV	805669	871958	66289	2068	-0.44285	YDR179W-A	+	819430	820822	Q03983
YJS329	Y1	chrIV	805669	871958	66289	2068	-0.44285	YDR180W	+	821292	825774	Q04002
YJS329	Y1	chrIV	805669	871958	66289	2068	-0.44285	YDR181C	-	825907	827353	Q04003
YJS329	Y1	chrIV	805669	871958	66289	2068	-0.44285	YDR182W	+	827579	829055	P40986
YJS329	Y1	chrIV	805669	871958	66289	2068	-0.44285	YDR182W-A	+	829148	829352	Q3E796
YJS329	Y1	chrIV	805669	871958	66289	2068	-0.44285	YDR183W	+	829582	830275	Q04004
YJS329	Y1	chrIV	805669	871958	66289	2068	-0.44285	YDR183C-A	-	830394	830652	n/a
YJS329	Y1	chrIV	805669	871958	66289	2068	-0.44285	YDR184C	-	830626	831511	Q04005
YJS329	Y1	chrIV	805669	871958	66289	2068	-0.44285	YDR185C	-	831931	832471	Q04006
YJS329	Y1	chrIV	805669	871958	66289	2068	-0.44285	YDR186C	-	832856	835490	Q04007
YJS329	Y1	chrIV	805669	871958	66289	2068	-0.44285	YDR187C	-	836225	836744	n/a
YJS329	Y1	chrIV	805669	871958	66289	2068	-0.44285	YDR188W	+	836418	838059	P39079
YJS329	Y1	chrIV	805669	871958	66289	2068	-0.44285	YDR189W	+	838389	840390	P22213
YJS329	Y1	chrIV	805669	871958	66289	2068	-0.44285	YDR190C	-	840601	841993	Q03940
YJS329	Y1	chrIV	805669	871958	66289	2068	-0.44285	YDR191W	+	842334	843447	P53688
YJS329	Y1	chrIV	805669	871958	66289	2068	-0.44285	YDR192C	-	843566	844859	P49686
YJS329	Y1	chrIV	805669	871958	66289	2068	-0.44285	YDR193W	+	844551	844950	n/a
YJS329	Y1	chrIV	805669	871958	66289	2068	-0.44285	YDR194C	-	845949	847944	P15424
YJS329	Y1	chrIV	805669	871958	66289	2068	-0.44285	YDR194W-A	+	848068	848221	Q3E818
YJS329	Y1	chrIV	805669	871958	66289	2068	-0.44285	YDR195W	+	848596	850198	P42073
YJS329	Y1	chrIV	805669	871958	66289	2068	-0.44285	YDR196C	-	850271	850997	Q03941
YJS329	Y1	chrIV	805669	871958	66289	2068	-0.44285	YDR197W	+	851225	852395	P14905
YJS329	Y1	chrIV	805669	871958	66289	2068	-0.44285	YDR198C	-	852530	853970	Q03942
YJS329	Y1	chrIV	805669	871958	66289	2068	-0.44285	YDR199W	+	854172	854538	n/a
YJS329	Y1	chrIV	805669	871958	66289	2068	-0.44285	YDR200C	-	854276	856091	Q03944
YJS329	Y1	chrIV	805669	871958	66289	2068	-0.44285	YDR201W	+	856314	856812	Q03954
YJS329	Y1	chrIV	805669	871958	66289	2068	-0.44285	YDR202C	-	856895	857951	Q03956
YJS329	Y1	chrIV	805669	871958	66289	2068	-0.44285	YDR203W	+	857679	857997	n/a
YJS329	Y1	chrIV	805669	871958	66289	2068	-0.44285	YDR204W	+	858134	859142	O13525
YJS329	Y1	chrIV	805669	871958	66289	2068	-0.44285	YDR205W	+	859343	861518	Q03455
YJS329	Y1	chrIV	805669	871958	66289	2068	-0.44285	YDR206W	+	862051	864706	Q03466
YJS329	Y1	chrIV	805669	871958	66289	2068	-0.44285	YDR207C	-	865009	867520	P39001
YJS329	Y1	chrIV	805669	871958	66289	2068	-0.44285	YDR208W	+	868221	870561	P38994
YJS329	Y1	chrIV	805669	871958	66289	2068	-0.44285	YDR209C	-	871033	871447	n/a
YJS329	Y1	chrIV	805669	871958	66289	2068	-0.44285	YDR210W	+	871071	871299	Q03482
