# Supplementary material for: Genome sequencing and genetic breeding of a bioethanol Saccharomyces cerevisiae strain YJS329
Source: BMC Genomics. 2012 Sep 15;13:479. doi: 10.1186/1471-2164-13-479 (PMC3484046; doi:10.1186/1471-2164-13-479)
Supplement: Additional file 6 — Details of the sequence variations detected in the YJSH1 genome. [file 1471-2164-13-479-S6.txt]

chr01	#cate	YJSH1_strand	YJSH1_location	YJSH1_sequence	S288c_strand	S288c_location	S288c_sequence	region	mutate
chr01	INS	+	59:61	AC	+	19:20	^	-	-
chr01	DEL	+	66:67	~	+	26:27	A	-	-
chr01	DEL	+	72:73	~	+	33:34	C	-	-
chr01	SNP	+	77	C	+	38	A	intron	-
chr01	INS	+	79:86	ACACCCA	+	39:40	^	-	-
chr01	SUB	+	104:120	CCTTAACACAACCCTA	+	58:73	ACACATCCTAACACT	-	-
chr01	DEL	+	126:127	~	+	80:85	CACAG	-	-
chr01	SNP	+	142	C	+	100	G	intron	-
chr01	SNP	+	156	C	+	114	T	intron	-
chr01	SNP	+	157	A	+	115	C	intron	-
chr01	SNP	+	178	A	+	136	G	intron	-
chr01	INS	+	182:184	CC	+	139:140	^	-	-
chr01	DEL	+	220:221	~	+	177:178	G	-	-
chr01	SNP	+	235	T	+	192	C	intron	-
chr01	SNP	+	237	C	+	194	T	intron	-
chr01	SNP	+	240	G	+	197	A	intron	-
chr01	SNP	+	241	T	+	198	C	intron	-
chr01	SNP	+	242	G	+	199	T	intron	-
chr01	SUB	+	252:271	CAACCCACCGTCCACCATA	+	209:215	TCACCC	-	-
chr01	SNP	+	296	T	+	240	C	intron	-
chr01	INS	+	301:302	T	+	244:245	^	-	-
chr01	SNP	+	307	A	+	250	G	intron	-
chr01	SNP	+	342	C	+	285	G	intron	-
chr01	SNP	+	343	T	+	286	A	intron	-
chr01	SNP	+	344	G	+	287	C	intron	-
chr01	SNP	+	362	G	+	305	C	intron	-
chr01	DEL	+	367:368	~	+	311:312	C	-	-
chr01	SNP	+	384	T	+	328	C	intron	-
chr01	SUB	+	405:435	AACATGTATACTTACCTCACCACTCTAATC	+	349:378	CACACACGTGCTTACCCTACCACTTTATA	-	-
chr01	SNP	+	476	A	+	419	T	intron	-
chr01	SNP	+	477	C	+	420	T	intron	-
chr01	SNP	+	478	G	+	421	T	intron	-
chr01	SNP	+	479	G	+	422	A	intron	-
chr01	SNP	+	481	A	+	424	G	intron	-
chr01	SNP	+	493	G	+	436	A	intron	-
chr01	INS	+	511:512	C	+	453:454	^	-	-
chr01	SUB	+	517:518	G	+	459:461	AA	-	-
chr01	SNP	+	530	C	+	473	T	intron	-
chr01	SNP	+	533	T	+	476	G	intron	-
chr01	SNP	+	542	C	+	485	T	intron	-
chr01	SNP	+	566	A	+	509	G	intron	-
chr01	DEL	+	575:576	~	+	519:520	C	-	-
chr01	SNP	+	581	T	+	525	C	intron	-
chr01	SNP	+	596	T	+	540	G	intron	-
chr01	SNP	+	597	A	+	541	C	intron	-
chr01	SNP	+	644	A	+	588	C	intron	-
chr01	SNP	+	651	G	+	595	C	intron	-
chr01	SNP	+	660	T	+	604	C	intron	-
chr01	SNP	+	666	A	+	610	G	intron	-
chr01	SNP	+	687	A	+	631	G	intron	-
chr01	SNP	+	689	C	+	633	T	intron	-
chr01	SNP	+	707	G	+	651	T	intron	-
chr01	SNP	+	731	G	+	675	A	intron	-
chr01	SNP	+	737	A	+	681	G	intron	-
chr01	SNP	+	749	A	+	693	T	intron	-
chr01	SNP	+	750	G	+	694	A	intron	-
chr01	SNP	+	757	A	+	701	C	intron	-
chr01	SNP	+	794	A	+	738	C	intron	-
chr01	SNP	+	799	C	+	743	A	intron	-
chr01	SNP	+	819	T	+	763	A	intron	-
chr01	SNP	+	829	C	+	773	T	intron	-
chr01	SNP	+	837	T	+	781	A	intron	-
chr01	SNP	+	838	T	+	782	A	intron	-
chr01	SNP	+	841	C	+	785	A	intron	-
chr01	SNP	+	842	G	+	786	T	intron	-
chr01	SNP	+	844	A	+	788	C	intron	-
chr01	SNP	+	852	C	+	796	T	intron	-
chr01	SNP	+	862	A	+	806	T	intron	-
chr01	SNP	+	863	A	+	807	G	intron	-
chr01	SNP	+	867	T	+	811	G	intron	-
chr01	SNP	+	868	G	+	812	C	intron	-
chr01	SNP	+	882	C	+	826	T	intron	-
chr01	SNP	+	904	T	+	848	C	intron	-
chr01	SNP	+	912	T	+	856	C	intron	-
chr01	SNP	+	932	C	+	876	T	intron	-
chr01	SNP	+	934	C	+	878	T	intron	-
chr01	SNP	+	948	T	+	892	G	intron	-
chr01	SNP	+	949	A	+	893	T	intron	-
chr01	SNP	+	955	T	+	899	C	intron	-
chr01	SNP	+	960	A	+	904	G	intron	-
chr01	SNP	+	963	T	+	907	A	intron	-
chr01	SNP	+	971	C	+	915	G	intron	-
chr01	SNP	+	981	C	+	925	T	intron	-
chr01	SNP	+	985	C	+	929	A	intron	-
chr01	SNP	+	1004	C	+	948	T	intron	-
chr01	SNP	+	1005	C	+	949	T	intron	-
chr01	SNP	+	1012	T	+	956	C	intron	-
chr01	SNP	+	1014	T	+	958	A	intron	-
chr01	SNP	+	1017	T	+	961	A	intron	-
chr01	SNP	+	1024	T	+	968	C	intron	-
chr01	SNP	+	1035	G	+	979	C	intron	-
chr01	SNP	+	1036	G	+	980	A	intron	-
chr01	SNP	+	1037	C	+	981	A	intron	-
chr01	SNP	+	1049	G	+	993	T	intron	-
chr01	SNP	+	1064	G	+	1008	A	intron	-
chr01	SNP	+	1069	C	+	1013	T	intron	-
chr01	SUB	+	1091:1106	TCTGTCATAACAATG	+	1035:1049	ACCGCAATATCCTA	-	-
chr01	SNP	+	1158	A	+	1101	G	intron	-
chr01	SNP	+	1167	G	+	1110	C	intron	-
chr01	SNP	+	1169	G	+	1112	A	intron	-
chr01	SNP	+	1170	A	+	1113	G	intron	-
chr01	SNP	+	1171	A	+	1114	T	intron	-
chr01	SNP	+	1183	A	+	1126	T	intron	-
chr01	SNP	+	1190	T	+	1133	G	intron	-
chr01	SUB	+	1198:1241	GTTTTTGTAGAGTTATAACGAAACTTCTATAATCCTACTGTAT	+	1141:1185	ATTTAATAGGATCTATAACGAAATGTCAAATAATTTTACGGTAA	-	-
chr01	SNP	+	1249	T	+	1193	A	intron	-
chr01	SNP	+	1253	T	+	1197	G	intron	-
chr01	SNP	+	1257	T	+	1201	C	intron	-
chr01	SNP	+	1294	T	+	1238	C	intron	-
chr01	SUB	+	1299:7675	GTTGATGTAATGAATTACGATCTAGCTTATATGTCATAATGTAGTAAGTTTATTGGACACTTCTATATGTTATGTAATTGTAATAATTACATAGTTACTGCTTTTGTACATAGAAACTATAGTTTCTTAAGTACTACCTGATTAGAGGTTTGCTACTATATGTTTTCCTTGTCTAAAATATTACTAAAACAACTCTGAAACAATACTAAAACATTACTCATATCATGCTATTGGGTTACCACATTCAACACAAGGATTGATAATGTAATAGTATAATGAATGACAACATATAAAAAGAAAGAAGATAAGGCAATAACATTACGTAGAACTATCGATTCCCTTTTGTGGATTCCTATATCCTGGAGGAGAACTTCTAGTATATTCTATATACCTAATATT…	+	1243:1534	TACCACCCTCTATCTTATTGCTGATAGAACACTAACCCCTCAGCTTTATTTCTAGTTACAGTTACACAAAAAACTATGCCAACCCAGAAATCTTGATATTTTACGTGTCAAAAAATGAGGGTCTCTAAATGAGAGTTTGGTACCATGACTTGTAACTCGCACTGCCCTGATCTGCAATCTTGTTCTTAGAAGTGACGCATATTCTATACGGCCCGACGCGACGCGCCAAAAAATGAAAAACGAAGCAGCGACTCATTTTTATTTAAGGACAAAGGTTGCGAAGCCGCACAT	-	-
chr01	SNP	+	7731	C	+	1590	T	intron	-
chr01	SUB	+	7745:8934	ANNNNNNNNNNNNNNNNNNNNNNNNNNNNNNNNNNNNNNNNNNNNNNNNNNNNNNNNNNNNNNNNNNNNNNNNNNNNNNNNNNNNNNNNNNNNNNNNNNNNNNNNNNNNNNNNNNNNNNNNNNNNNNNNNNNNNNNNNNNNNNNNNNNNNNNNNNNNNNNNNNNNNNNNNNNNNNNNNNNNNNNNNNNNNNNNNNNNNNNNNNNNNNNNNNNNNNNNNNNNNNNNNNNNNNNNNNNNNNNNNNNNNNNNNNNNNNNNNNNNNNNNNNNNNNNNNNNNNNNNNNNNNNNNNNNNNNNNNNNNNNNNNNNNNNNNNNNNNNNNNNNNNNNNNNNNNNNNNNNNNNNNNNNNNNNNNNNNNNNNNNNNNNNNNNNNNNNNNNNNNNNNNNNNNNNNNNNNNN…	+	1604:2790	GTGTAGAAGTTTCTTTCTTATGTTCATCGTATTCATAAAATGCTTCACGAACACCGTCATTGATCAAATAGGTCTATAATATTAATATACATTTATATAATCTACGGTATTTATATCATCAAAAAAAAGTAGTTTTTTTATTTTATTTTGTTCGTTAATTTTCAATTTCTATGGAAACCCGTTCGTAAAATTGGCGTTTGTCTCTAGTTTGCGATAGTGTAGATACCGTCCTTGGATAGAGCACTGGAGATGGCTGGCTTTAATCTGCTGGAGTACCATGGAACACCGGTGATCATTCTGGTCACTTGGTCTGGAGCAATACCGGTCAACATGGTGGTGAAGTCACCGTAGTTGAAAACGGCTTCAGCAACTTCGACTGGGTAGGTTTCAGTTGGGTGG…	-	-
chr01	SNP	+	8969	C	+	2825	G	intron	-
chr01	INS	+	9022:9023	A	+	2877:2878	^	-	-
chr01	SNP	+	9036	T	+	2891	G	intron	-
chr01	SNP	+	9059	A	+	2914	G	intron	-
chr01	SNP	+	9115	C	+	2970	T	intron	-
chr01	SNP	+	9473	C	+	3328	T	intron	-
chr01	SNP	+	9607	C	+	3462	A	intron	-
chr01	SNP	+	9663	A	+	3518	G	intron	-
chr01	SNP	+	9667	C	+	3522	A	intron	-
chr01	SNP	+	9765	A	+	3620	G	intron	-
chr01	INS	+	9788:9789	T	+	3642:3643	^	-	-
chr01	SNP	+	10088	A	+	3942	G	intron	-
chr01	SNP	+	10161	T	+	4015	G	intron	-
chr01	SNP	+	10180	T	+	4034	A	intron	-
chr01	SNP	+	10213	G	+	4067	A	intron	-
chr01	SNP	+	10265	A	+	4119	G	intron	-
chr01	SNP	+	10328	A	+	4182	T	intron	-
chr01	DEL	+	10368:10369	~	+	4223:4226	ACG	-	-
chr01	SNP	+	10467	A	+	4324	G	intron	-
chr01	SNP	+	10651	C	+	4508	T	intron	-
chr01	SNP	+	10740	C	+	4597	G	intron	-
chr01	SNP	+	10909	T	+	4766	C	intron	-
chr01	SNP	+	10944	C	+	4801	T	intron	-
chr01	SNP	+	10961	T	+	4818	C	intron	-
chr01	SNP	+	10962	T	+	4819	C	intron	-
chr01	SNP	+	10974	T	+	4831	A	intron	-
chr01	SNP	+	10979	G	+	4836	A	intron	-
chr01	SNP	+	11002	C	+	4859	T	intron	-
chr01	SNP	+	11092	G	+	4949	C	intron	-
chr01	SNP	+	11136	T	+	4993	C	intron	-
chr01	SUB	+	11171:11184	TTTTGCTGATGAG	+	5028:5036	CTACTGAC	-	-
chr01	SNP	+	11195	T	+	5047	G	intron	-
chr01	DEL	+	11216:11217	~	+	5069:5072	TTT	-	-
chr01	SNP	+	11276	G	+	5131	A	intron	-
chr01	SNP	+	11363	T	+	5218	C	intron	-
chr01	SNP	+	11382	A	+	5237	C	intron	-
chr01	SNP	+	11596	T	+	5451	C	intron	-
chr01	SNP	+	11608	G	+	5463	A	intron	-
chr01	SNP	+	11611	G	+	5466	A	intron	-
chr01	SNP	+	11632	T	+	5487	A	intron	-
chr01	SNP	+	11714	A	+	5569	G	intron	-
chr01	SNP	+	11721	C	+	5576	G	intron	-
chr01	SNP	+	11772	G	+	5627	A	intron	-
chr01	SNP	+	11791	T	+	5646	C	intron	-
chr01	SNP	+	11863	G	+	5718	T	intron	-
chr01	SNP	+	11886	C	+	5741	T	intron	-
chr01	SNP	+	11901	T	+	5756	G	intron	-
chr01	SNP	+	11908	C	+	5763	T	intron	-
chr01	SNP	+	11959	T	+	5814	C	intron	-
chr01	SNP	+	12146	G	+	6001	A	intron	-
chr01	SNP	+	12176	G	+	6031	A	intron	-
chr01	DEL	+	12237:12238	~	+	6093:6094	C	-	-
chr01	SNP	+	12297	C	+	6153	G	intron	-
chr01	SNP	+	12345	A	+	6201	G	intron	-
chr01	SNP	+	12500	C	+	6356	A	intron	-
chr01	SNP	+	12509	A	+	6365	G	intron	-
chr01	SNP	+	12700	G	+	6556	A	intron	-
chr01	INS	+	12874:12875	T	+	6729:6730	^	-	-
chr01	INS	+	12901:12902	A	+	6755:6756	^	-	-
chr01	SNP	+	12942	C	+	6796	T	intron	-
chr01	SNP	+	12944	C	+	6798	T	intron	-
chr01	SNP	+	13272	T	+	7126	G	intron	-
chr01	SNP	+	13275	T	+	7129	A	intron	-
chr01	DEL	+	13298:13299	~	+	7153:7155	GT	-	-
chr01	SNP	+	13412	T	+	7268	G	YAL067C	Non
chr01	SNP	+	13420	G	+	7276	A	YAL067C	Non
chr01	SUB	+	15197:15199	GA	+	9053:9054	T	-	-
chr01	SNP	+	15305	C	+	9160	T	intron	-
chr01	SNP	+	15352	T	+	9207	C	intron	-
chr01	INS	+	15383:15384	T	+	9237:9238	^	-	-
chr01	SNP	+	15522	G	+	9376	T	intron	-
chr01	SNP	+	15619	G	+	9473	A	intron	-
chr01	SNP	+	15684	C	+	9538	T	intron	-
chr01	SNP	+	16056	A	+	9910	G	intron	-
chr01	SNP	+	16348	T	+	10202	A	intron	-
chr01	SNP	+	16725	G	+	10579	A	intron	-
chr01	SNP	+	16800	C	+	10654	T	intron	-
chr01	SNP	+	16810	C	+	10664	T	intron	-
chr01	INS	+	16853:16857	ACAT	+	10706:10707	^	-	-
chr01	INS	+	16865:16866	T	+	10714:10715	^	-	-
chr01	INS	+	16938:16939	T	+	10786:10787	^	-	-
chr01	SNP	+	16967	G	+	10815	C	intron	-
chr01	SNP	+	17007	T	+	10855	A	intron	-
chr01	SNP	+	17174	T	+	11022	C	intron	-
chr01	SNP	+	17193	T	+	11041	G	intron	-
chr01	SNP	+	17196	T	+	11044	C	intron	-
chr01	INS	+	17217:17218	A	+	11064:11065	^	-	-
chr01	SNP	+	17255	A	+	11102	C	intron	-
chr01	SNP	+	17260	A	+	11107	G	intron	-
chr01	SNP	+	17377	T	+	11224	G	intron	-
chr01	INS	+	17386:17387	T	+	11232:11233	^	-	-
chr01	INS	+	17507:17508	T	+	11352:11353	^	-	-
chr01	SNP	+	17525	C	+	11370	T	intron	-
chr01	SNP	+	17602	G	+	11447	A	intron	-
chr01	SNP	+	17624	A	+	11469	G	intron	-
chr01	SNP	+	17659	G	+	11504	A	intron	-
chr01	SNP	+	17716	T	+	11561	G	intron	-
chr01	SNP	+	17756	G	+	11601	A	YAL065C	Hom
chr01	SNP	+	17763	G	+	11608	A	YAL065C	Non
chr01	SNP	+	17831	T	+	11676	A	YAL065C	Hom
chr01	SNP	+	17839	C	+	11684	T	YAL065C	Non
chr01	SNP	+	17840	C	+	11685	T	YAL065C	Non
chr01	SNP	+	17887	G	+	11732	A	YAL065C	Hom
chr01	SNP	+	17889	T	+	11734	C	YAL065C	Non
chr01	SNP	+	17905	C	+	11750	T	YAL065C	Non
chr01	SNP	+	17990	G	+	11835	A	YAL065C	Hom
chr01	SNP	+	18007	G	+	11852	T	YAL065C	Non
chr01	SNP	+	18021	G	+	11866	A	YAL065C	Non
chr01	DEL	+	18027:18028	~	+	11873:24332	TCGTCTCAGCAGCTCCAGTACTGGTAGTTGTCTCAGCAGCTCCAGTATTGGTTGTTGTCTCACTGGTAGCACTGTTCATTTTAGAGCTGACAGACTCTTCATTCGTAGTCTGTGGCCTCCATGTTGGATAGACCGTAACAACATCATTCACAGTAGCCGTGGCCGTCGAAACAATGGCAGGTGAAGCAGTTTCGGAACACACACCAGATTCGCAGGAAGTAACAGTAACTAGCGTAGTTTGTTGCCTCGATTCTGTGGTGGAAATAGGACACCATGTCGTGTATTCTGTGGTAACGCCGTTAATAGTAGCAGTGCTTATAGATACAATGGCTGGAGAAGCAGTCTTAGAGCATACGTCAGATTCACAAGAAGAAATTGTAACTACTGTGGTTTGCTCTG…	-	-
chr01	SNP	+	18041	C	+	24345	T	YAL063C	Hom
chr01	SNP	+	18053	A	+	24357	T	YAL063C	Hom
chr01	SNP	+	18127	G	+	24431	A	YAL063C	Non
chr01	SNP	+	18201	T	+	24505	A	YAL063C	Non
chr01	SNP	+	18210	T	+	24514	C	YAL063C	Non
chr01	SNP	+	18272	T	+	24576	C	YAL063C	Non
chr01	SNP	+	18299	G	+	24603	A	YAL063C	Hom
chr01	SNP	+	18408	A	+	24712	G	YAL063C	Non
chr01	INS	+	18465:18486	GTCTCCGTAGTTTGCTTTGTT	+	24768:24769	^	-	-
chr01	SNP	+	18531	A	+	24814	G	YAL063C	Non
chr01	SNP	+	18533	G	+	24816	A	YAL063C	Hom
chr01	SNP	+	18551	A	+	24834	G	YAL063C	Hom
chr01	SNP	+	18554	T	+	24837	C	YAL063C	Hom
chr01	SNP	+	18571	G	+	24854	A	YAL063C	Non
chr01	SNP	+	18578	G	+	24861	A	YAL063C	Hom
chr01	SNP	+	18599	C	+	24882	T	YAL063C	Hom
chr01	SNP	+	18654	G	+	24937	A	YAL063C	Non
chr01	SNP	+	18655	A	+	24938	C	YAL063C	Non
chr01	SNP	+	18673	C	+	24956	T	YAL063C	Non
chr01	SNP	+	18675	G	+	24958	A	YAL063C	Non
chr01	SNP	+	18683	G	+	24966	A	YAL063C	Hom
chr01	SNP	+	18692	C	+	24975	T	YAL063C	Hom
chr01	SNP	+	18705	A	+	24988	G	YAL063C	Non
chr01	SNP	+	18713	C	+	24996	T	YAL063C	Hom
chr01	SNP	+	18722	A	+	25005	C	YAL063C	Hom
chr01	INS	+	18733:18736	GAG	+	25015:25016	^	-	-
chr01	SNP	+	18737	T	+	25017	C	YAL063C	Hom
chr01	SNP	+	18742	A	+	25022	G	YAL063C	Non
chr01	SNP	+	18759	A	+	25039	G	YAL063C	Non
chr01	INS	+	18760:18778	AAGAGGAAGAAGAGATAA	+	25039:25040	^	-	-
chr01	SNP	+	18792	A	+	25054	G	YAL063C	Non
chr01	SNP	+	18799	C	+	25061	T	YAL063C	Non
chr01	SNP	+	18808	T	+	25070	C	YAL063C	Non
chr01	SNP	+	18878	A	+	25140	G	YAL063C	Non
chr01	SNP	+	18880	A	+	25142	G	YAL063C	Non
chr01	SNP	+	18889	T	+	25151	C	YAL063C	Non
chr01	DEL	+	18904:18905	~	+	25167:25224	AGAAATGACAGGGGAAGAAATGAATGAAGAAGAAATGACTGGAGAAGAAGTGACTAG	-	-
chr01	SNP	+	18912	A	+	25231	G	YAL063C	Non
chr01	INS	+	18933:18948	GGAGAAGAAGTGAAT	+	25251:25252	^	-	-
chr01	SNP	+	18960	A	+	25264	T	YAL063C	Non
chr01	SNP	+	18983	A	+	25287	G	YAL063C	Hom
chr01	SNP	+	19036	A	+	25340	C	YAL063C	Non
chr01	SNP	+	19047	G	+	25351	A	YAL063C	Non
chr01	SNP	+	19069	C	+	25373	A	YAL063C	Non
chr01	INS	+	19071:19074	GAT	+	25374:25375	^	-	-
chr01	SNP	+	19117	C	+	25418	T	YAL063C	Non
chr01	SNP	+	19121	A	+	25422	G	YAL063C	Hom
chr01	DEL	+	19123:19124	~	+	25425:26100	AGTTTCATCAGTTGGTTGACCGTTGGTTCCAGTGATGGTGGTCATCTCAGTAGATGTAGAGGTGAAAGTACCGGTCCATGGCTCGGTTGTAGTTGTAACCAAACCTTCACTGGTTGGAGTTCTGATAACAATCACGGTTTCGTCAGTTGGTTGACCGTTAGTACCGGTGACGGTGGTCATCTCAGTGGATGTAGAGGTGAAAGTACCAGTCCATGGTTCAGTGGTGGTGCTGATTAGACCTTCACTAGTTGGAGTTCTGATGACAATGACGGTTTCGTCAGTTGGAACGCCGTTGGTACCGGTGACGGTGGTCATTTCAGTGGATGTAGAGGTAAAAGTGTCGTTCCATGGCTGAGTTGTAGTCATGGCAGTAGTGGCTGTTGTTGGTGTTCTGATGAC…	-	-
chr01	SNP	+	19142	G	+	26118	A	YAL063C	Hom
chr01	SNP	+	19145	A	+	26121	G	YAL063C	Hom
chr01	SNP	+	19172	C	+	26148	A	YAL063C	Hom
chr01	SNP	+	19175	A	+	26151	G	YAL063C	Hom
chr01	SNP	+	19178	A	+	26154	T	YAL063C	Hom
chr01	SNP	+	19184	A	+	26160	G	YAL063C	Hom
chr01	SNP	+	19187	G	+	26163	A	YAL063C	Hom
chr01	SNP	+	19195	C	+	26171	T	YAL063C	Non
chr01	SNP	+	19196	A	+	26172	G	YAL063C	Non
chr01	SNP	+	19197	G	+	26173	T	YAL063C	Non
chr01	SNP	+	19221	A	+	26197	G	YAL063C	Non
chr01	SNP	+	19222	T	+	26198	C	YAL063C	Non
chr01	SNP	+	19223	G	+	26199	A	YAL063C	Hom
chr01	SNP	+	19226	G	+	26202	A	YAL063C	Non
chr01	SNP	+	19227	C	+	26203	G	YAL063C	Non
chr01	SNP	+	19229	A	+	26205	G	YAL063C	Hom
chr01	SNP	+	19232	A	+	26208	T	YAL063C	Hom
chr01	SNP	+	19245	T	+	26221	C	YAL063C	Non
chr01	SNP	+	19249	C	+	26225	T	YAL063C	Non
chr01	SNP	+	19250	A	+	26226	G	YAL063C	Hom
chr01	DEL	+	19269:19270	~	+	26246:26786	TTGGCAAACCGTTGGTACCGGTGACGGTGGTCATTTCAGTGGATGTAGAGGTAAAAGTGTCGTTCCATGGCTGAGTTGTAGTCATGGCAGTAGTGGCTGTTGTTGGTGTTCTGATGACAATGATGGTCTCATCAGTTGGCAAACCATTGGTACCGGTGACGGTGGTGATTTCAGTGGATGTAGAGGTAAAAGTGTCGTTCCATGGCTGAGTTGTAGTCATGGCAGTAGTGGCTGTTGTTGGTGTTCTGATGACAATGATGGTCTCATCAGTTGGCAAACCATTGGTACCGGTGACTGTGGTCAATTCGGTAGAAGTAGAGGTAAAAGTGTCGTTCCATGGCTGAGTTGTAGTCATGGCAGTAGTGGCTGTTGTTGGTGTTCTGATGACAATGATGGTCT…	-	-
chr01	SNP	+	19277	G	+	26793	A	YAL063C	Hom
chr01	DEL	+	19289:19290	~	+	26806:26941	GTGACTGTGGTCAATTCGGTAGAAGTAGAGGTAAAAGTGCTGTTCCATGGCTCAGTTGTAGTTATGGCAGTAGTGGCTGTTGTTGGTGTTCTGATTACAATGATGGTTTCGTCAGTTCGTACACCATTGGTGCCA	-	-
chr01	SNP	+	19298	A	+	26949	G	YAL063C	Hom
chr01	SNP	+	19303	T	+	26954	A	YAL063C	Non
chr01	SNP	+	19307	C	+	26958	G	YAL063C	Hom
chr01	SNP	+	19316	G	+	26967	A	YAL063C	Hom
chr01	SNP	+	19319	A	+	26970	G	YAL063C	Hom
chr01	SNP	+	19322	G	+	26973	A	YAL063C	Non
chr01	SNP	+	19323	G	+	26974	A	YAL063C	Non
chr01	SNP	+	19330	C	+	26981	T	YAL063C	Non
chr01	SNP	+	19331	A	+	26982	G	YAL063C	Non
chr01	SNP	+	19332	G	+	26983	T	YAL063C	Non
chr01	SNP	+	19376	T	+	27027	A	YAL063C	Hom
chr01	SNP	+	19380	T	+	27031	C	YAL063C	Non
chr01	SNP	+	19384	C	+	27035	T	YAL063C	Non
chr01	SNP	+	19385	A	+	27036	G	YAL063C	Hom
chr01	SNP	+	19393	T	+	27044	C	YAL063C	Non
chr01	SNP	+	19409	T	+	27060	A	YAL063C	Hom
chr01	SNP	+	19412	A	+	27063	G	YAL063C	Hom
chr01	SNP	+	19421	G	+	27072	A	YAL063C	Hom
chr01	SNP	+	19424	A	+	27075	G	YAL063C	Hom
chr01	SNP	+	19429	T	+	27080	C	YAL063C	Non
chr01	SNP	+	19430	A	+	27081	G	YAL063C	Hom
chr01	SNP	+	19433	A	+	27084	G	YAL063C	Hom
chr01	SNP	+	19439	C	+	27090	T	YAL063C	Hom
chr01	SNP	+	19448	C	+	27099	T	YAL063C	Hom
chr01	SNP	+	19454	G	+	27105	A	YAL063C	Hom
chr01	SNP	+	19475	C	+	27126	T	YAL063C	Hom
chr01	SNP	+	19478	G	+	27129	C	YAL063C	Hom
chr01	SNP	+	19514	G	+	27165	A	YAL063C	Hom
chr01	SNP	+	19532	A	+	27183	G	YAL063C	Hom
chr01	SNP	+	19537	A	+	27188	G	YAL063C	Non
chr01	SNP	+	19541	A	+	27192	G	YAL063C	Hom
chr01	SNP	+	19547	G	+	27198	A	YAL063C	Hom
chr01	SNP	+	19552	C	+	27203	T	YAL063C	Non
chr01	SNP	+	19561	A	+	27212	T	YAL063C	Non
chr01	SNP	+	19562	G	+	27213	A	YAL063C	Hom
chr01	SNP	+	19565	A	+	27216	T	YAL063C	Hom
chr01	SNP	+	19575	G	+	27226	T	YAL063C	Non
chr01	SNP	+	19576	T	+	27227	C	YAL063C	Non
chr01	SNP	+	19577	G	+	27228	A	YAL063C	Hom
chr01	SNP	+	19580	A	+	27231	G	YAL063C	Hom
chr01	SNP	+	19586	G	+	27237	A	YAL063C	Hom
chr01	SNP	+	19592	A	+	27243	G	YAL063C	Hom
chr01	SNP	+	19598	A	+	27249	G	YAL063C	Hom
chr01	SNP	+	19604	A	+	27255	T	YAL063C	Hom
chr01	SNP	+	19607	C	+	27258	T	YAL063C	Hom
chr01	SNP	+	19609	A	+	27260	G	YAL063C	Hom
chr01	SNP	+	19611	T	+	27262	G	YAL063C	Non
chr01	SNP	+	19612	C	+	27263	T	YAL063C	Non
chr01	SNP	+	19621	C	+	27272	T	YAL063C	Non
chr01	SNP	+	19625	C	+	27276	A	YAL063C	Non
chr01	SNP	+	19637	A	+	27288	G	YAL063C	Non
chr01	SNP	+	19639	A	+	27290	C	YAL063C	Non
chr01	SNP	+	19643	A	+	27294	G	YAL063C	Hom
chr01	SNP	+	19646	G	+	27297	A	YAL063C	Hom
chr01	SNP	+	19655	G	+	27306	A	YAL063C	Hom
chr01	SNP	+	19673	G	+	27324	A	YAL063C	Hom
chr01	SNP	+	19679	T	+	27330	A	YAL063C	Hom
chr01	SNP	+	19691	A	+	27342	G	YAL063C	Hom
chr01	SNP	+	19694	C	+	27345	G	YAL063C	Hom
chr01	SNP	+	19705	C	+	27356	T	YAL063C	Non
chr01	SNP	+	19709	G	+	27360	A	YAL063C	Hom
chr01	SNP	+	19715	G	+	27366	A	YAL063C	Hom
chr01	SNP	+	19718	C	+	27369	G	YAL063C	Non
chr01	SNP	+	19719	A	+	27370	G	YAL063C	Non
chr01	SNP	+	19720	A	+	27371	G	YAL063C	Non
chr01	SNP	+	19727	T	+	27378	A	YAL063C	Non
chr01	SNP	+	19729	G	+	27380	T	YAL063C	Non
chr01	SNP	+	19748	A	+	27399	G	YAL063C	Hom
chr01	SNP	+	19751	C	+	27402	G	YAL063C	Hom
chr01	SNP	+	19754	A	+	27405	G	YAL063C	Hom
chr01	SNP	+	19760	T	+	27411	A	YAL063C	Hom
chr01	SNP	+	19763	G	+	27414	C	YAL063C	Hom
chr01	SNP	+	19769	A	+	27420	G	YAL063C	Hom
chr01	SNP	+	19772	T	+	27423	G	YAL063C	Hom
chr01	SNP	+	19802	T	+	27453	C	YAL063C	Hom
chr01	SNP	+	19825	A	+	27476	G	YAL063C	Hom
chr01	SNP	+	19832	G	+	27483	A	YAL063C	Hom
chr01	SNP	+	19835	A	+	27486	G	YAL063C	Hom
chr01	SNP	+	19838	A	+	27489	G	YAL063C	Hom
chr01	SNP	+	19841	T	+	27492	A	YAL063C	Hom
chr01	SNP	+	19847	T	+	27498	A	YAL063C	Hom
chr01	SNP	+	19853	A	+	27504	C	YAL063C	Non
chr01	SNP	+	19854	G	+	27505	T	YAL063C	Non
chr01	SNP	+	19855	A	+	27506	T	YAL063C	Non
chr01	SNP	+	19856	A	+	27507	G	YAL063C	Hom
chr01	SNP	+	19859	C	+	27510	T	YAL063C	Hom
chr01	SNP	+	19871	T	+	27522	C	YAL063C	Hom
chr01	SNP	+	19889	G	+	27540	A	YAL063C	Hom
chr01	SNP	+	19907	A	+	27558	G	YAL063C	Hom
chr01	SNP	+	19910	A	+	27561	T	YAL063C	Non
chr01	SNP	+	19912	T	+	27563	C	YAL063C	Non
chr01	SNP	+	19913	A	+	27564	G	YAL063C	Hom
chr01	SNP	+	19928	G	+	27579	A	YAL063C	Hom
chr01	SNP	+	19955	A	+	27606	G	YAL063C	Hom
chr01	SNP	+	19958	G	+	27609	T	YAL063C	Hom
chr01	SNP	+	19962	C	+	27613	A	YAL063C	Non
chr01	SNP	+	19965	G	+	27616	A	YAL063C	Non
chr01	SNP	+	19966	C	+	27617	T	YAL063C	Non
chr01	SNP	+	19967	C	+	27618	T	YAL063C	Non
chr01	SNP	+	19968	T	+	27619	G	YAL063C	Non
chr01	SNP	+	19970	G	+	27621	A	YAL063C	Non
chr01	SNP	+	19971	C	+	27622	T	YAL063C	Non
chr01	SNP	+	19976	T	+	27627	A	YAL063C	Hom
chr01	SNP	+	19979	G	+	27630	A	YAL063C	Hom
chr01	SNP	+	19982	T	+	27633	A	YAL063C	Non
chr01	SNP	+	19983	C	+	27634	G	YAL063C	Non
chr01	SNP	+	19984	T	+	27635	C	YAL063C	Non
chr01	SNP	+	19985	C	+	27636	A	YAL063C	Hom
chr01	SNP	+	19988	C	+	27639	A	YAL063C	Non
chr01	SNP	+	19989	T	+	27640	A	YAL063C	Non
chr01	SNP	+	19995	C	+	27646	T	YAL063C	Non
chr01	SNP	+	20016	G	+	27667	A	YAL063C	Non
chr01	SNP	+	20017	C	+	27668	A	YAL063C	Non
chr01	SNP	+	20033	C	+	27684	A	YAL063C	Non
chr01	SNP	+	20034	T	+	27685	G	YAL063C	Non
chr01	SNP	+	20037	T	+	27688	A	YAL063C	Non
chr01	SNP	+	20042	C	+	27693	G	YAL063C	Hom
chr01	SNP	+	20048	G	+	27699	T	YAL063C	Non
chr01	SNP	+	20050	T	+	27701	A	YAL063C	Non
chr01	SNP	+	20051	T	+	27702	A	YAL063C	Non
chr01	SNP	+	20052	G	+	27703	C	YAL063C	Non
chr01	SNP	+	20065	G	+	27716	T	YAL063C	Non
chr01	SUB	+	20072:20111	GTTGATAGATATATCCGTTTGCCCGCTAACAGAGCCCAA	+	27723:27769	ATCAATCGAGATATCAGTTTGTCCTCCGACAGAACCCAGTTTAGTT	-	-
chr01	INS	+	20117:20124	TTTGTCT	+	27774:27775	^	-	-
chr01	SNP	+	20130	T	+	27781	C	YAL063C	Non
chr01	SNP	+	20131	G	+	27782	C	YAL063C	Non
chr01	SNP	+	20132	G	+	27783	A	YAL063C	Hom
chr01	SNP	+	20147	G	+	27798	T	YAL063C	Hom
chr01	SNP	+	20153	G	+	27804	C	YAL063C	Hom
chr01	SNP	+	20159	C	+	27810	T	YAL063C	Hom
chr01	SNP	+	20165	A	+	27816	G	YAL063C	Hom
chr01	SNP	+	20171	C	+	27822	T	YAL063C	Non
chr01	SNP	+	20172	A	+	27823	C	YAL063C	Non
chr01	SNP	+	20298	T	+	27949	C	YAL063C	Non
chr01	SNP	+	20376	C	+	28027	G	intron	-
chr01	SNP	+	20406	G	+	28057	A	intron	-
chr01	SNP	+	20417	G	+	28068	A	intron	-
chr01	SNP	+	20426	A	+	28077	G	intron	-
chr01	SNP	+	20436	C	+	28087	T	intron	-
chr01	SNP	+	20459	C	+	28110	T	intron	-
chr01	SNP	+	20462	A	+	28113	G	intron	-
chr01	SNP	+	20463	A	+	28114	G	intron	-
chr01	SNP	+	20466	C	+	28117	G	intron	-
chr01	SNP	+	20499	T	+	28150	C	intron	-
chr01	SNP	+	20516	T	+	28167	A	intron	-
chr01	SNP	+	20530	C	+	28181	T	intron	-
chr01	SNP	+	20534	A	+	28185	T	intron	-
chr01	SNP	+	20545	C	+	28196	T	intron	-
chr01	SNP	+	20552	A	+	28203	C	intron	-
chr01	SNP	+	20576	C	+	28227	T	intron	-
chr01	DEL	+	20623:20624	~	+	28275:28276	G	-	-
chr01	SNP	+	20650	G	+	28302	A	intron	-
chr01	SNP	+	20653	G	+	28305	A	intron	-
chr01	SNP	+	20658	A	+	28310	T	intron	-
chr01	SNP	+	20662	A	+	28314	G	intron	-
chr01	SNP	+	20669	A	+	28321	G	intron	-
chr01	SNP	+	20678	A	+	28330	C	intron	-
chr01	SNP	+	20700	T	+	28352	C	intron	-
chr01	SNP	+	20707	G	+	28359	A	intron	-
chr01	SNP	+	20710	C	+	28362	T	intron	-
chr01	SNP	+	20716	G	+	28368	A	intron	-
chr01	SNP	+	20733	G	+	28385	A	intron	-
chr01	SNP	+	20740	C	+	28392	T	intron	-
chr01	SNP	+	20756	G	+	28408	A	intron	-
chr01	SNP	+	20781	A	+	28433	G	intron	-
chr01	SNP	+	20785	T	+	28437	C	intron	-
chr01	SNP	+	20795	T	+	28447	A	intron	-
chr01	SNP	+	20805	C	+	28457	T	intron	-
chr01	SNP	+	20806	T	+	28458	C	intron	-
chr01	SNP	+	20816	T	+	28468	C	intron	-
chr01	SNP	+	20864	A	+	28516	G	intron	-
chr01	SNP	+	20865	G	+	28517	A	intron	-
chr01	SNP	+	20866	T	+	28518	C	intron	-
chr01	DEL	+	20870:20871	~	+	28523:28524	A	-	-
chr01	SNP	+	20880	C	+	28533	T	intron	-
chr01	SNP	+	20948	G	+	28601	A	intron	-
chr01	SNP	+	20966	T	+	28619	C	intron	-
chr01	SNP	+	20982	T	+	28635	G	intron	-
chr01	SNP	+	21013	G	+	28666	A	intron	-
chr01	SNP	+	21023	A	+	28676	C	intron	-
chr01	SNP	+	21030	T	+	28683	C	intron	-
chr01	SNP	+	21031	G	+	28684	A	intron	-
chr01	SNP	+	21062	A	+	28715	G	intron	-
chr01	SNP	+	21066	A	+	28719	T	intron	-
chr01	SNP	+	21092	G	+	28745	A	intron	-
chr01	SNP	+	21127	A	+	28780	G	intron	-
chr01	SNP	+	21133	T	+	28786	C	intron	-
chr01	SNP	+	21140	G	+	28793	A	intron	-
chr01	SNP	+	21145	C	+	28798	G	intron	-
chr01	SNP	+	21191	T	+	28844	C	intron	-
chr01	SNP	+	21211	C	+	28864	T	intron	-
chr01	SNP	+	21212	G	+	28865	A	intron	-
chr01	SNP	+	21260	A	+	28913	G	intron	-
chr01	SNP	+	21273	T	+	28926	A	intron	-
chr01	SNP	+	21277	G	+	28930	A	intron	-
chr01	INS	+	21311:21313	AC	+	28963:28964	^	-	-
chr01	SNP	+	21324	A	+	28975	G	intron	-
chr01	SNP	+	21329	A	+	28980	G	intron	-
chr01	SNP	+	21330	G	+	28981	A	intron	-
chr01	SNP	+	21358	T	+	29009	G	intron	-
chr01	SNP	+	21360	A	+	29011	T	intron	-
chr01	SNP	+	21385	T	+	29036	C	intron	-
chr01	SNP	+	21387	C	+	29038	T	intron	-
chr01	SNP	+	21419	T	+	29070	A	intron	-
chr01	SNP	+	21427	C	+	29078	G	intron	-
chr01	SNP	+	21432	G	+	29083	A	intron	-
chr01	SNP	+	21441	T	+	29092	C	intron	-
chr01	SNP	+	21442	T	+	29093	A	intron	-
chr01	SNP	+	21458	T	+	29109	G	intron	-
chr01	SNP	+	21480	G	+	29131	A	intron	-
chr01	SNP	+	21483	G	+	29134	C	intron	-
chr01	DEL	+	21641:21642	~	+	29293:29294	T	-	-
chr01	SNP	+	21670	T	+	29322	G	intron	-
chr01	SNP	+	21680	G	+	29332	C	intron	-
chr01	DEL	+	21690:21691	~	+	29343:29344	G	-	-
chr01	SNP	+	21701	A	+	29354	T	intron	-
chr01	SNP	+	21711	C	+	29364	G	intron	-
chr01	SNP	+	21717	C	+	29370	T	intron	-
chr01	SNP	+	21721	T	+	29374	C	intron	-
chr01	SNP	+	21727	A	+	29380	G	intron	-
chr01	SNP	+	21746	G	+	29399	A	intron	-
chr01	SNP	+	21747	T	+	29400	C	intron	-
chr01	SNP	+	21749	C	+	29402	A	intron	-
chr01	DEL	+	21772:21773	~	+	29426:29431	ACTAC	-	-
chr01	SNP	+	21791	G	+	29449	A	intron	-
chr01	SUB	+	21800:21807	CTTGTGG	+	29458:29465	TCGTGAA	-	-
chr01	SNP	+	21821	A	+	29479	C	intron	-
chr01	SNP	+	21850	C	+	29508	T	intron	-
chr01	SNP	+	21870	G	+	29528	A	intron	-
chr01	SNP	+	21872	T	+	29530	C	intron	-
chr01	SNP	+	21902	C	+	29560	T	intron	-
chr01	SNP	+	21906	C	+	29564	T	intron	-
chr01	SNP	+	21929	T	+	29587	C	intron	-
chr01	INS	+	21949:21950	A	+	29606:29607	^	-	-
chr01	SNP	+	21953	A	+	29610	G	intron	-
chr01	SNP	+	21989	A	+	29646	G	intron	-
chr01	SNP	+	22024	A	+	29681	G	intron	-
chr01	SNP	+	22043	A	+	29700	T	intron	-
chr01	SNP	+	22047	G	+	29704	A	intron	-
chr01	SNP	+	22089	C	+	29746	T	intron	-
chr01	SNP	+	22110	C	+	29767	T	intron	-
chr01	SNP	+	22121	A	+	29778	G	intron	-
chr01	SNP	+	22160	A	+	29817	G	intron	-
chr01	SNP	+	22183	C	+	29840	T	intron	-
chr01	INS	+	22186:22187	T	+	29842:29843	^	-	-
chr01	SNP	+	22263	C	+	29919	G	intron	-
chr01	SNP	+	22322	C	+	29978	T	intron	-
chr01	INS	+	22442:22443	T	+	30097:30098	^	-	-
chr01	SNP	+	22654	T	+	30309	C	intron	-
chr01	SNP	+	22680	T	+	30335	C	intron	-
chr01	SNP	+	23089	A	+	30744	C	intron	-
chr01	DEL	+	23351:23352	~	+	31007:31008	T	-	-
chr01	SNP	+	23362	A	+	31018	G	intron	-
chr01	DEL	+	23391:23392	~	+	31048:31049	A	-	-
chr01	INS	+	23471:23481	CATATATATA	+	31127:31128	^	-	-
chr01	SNP	+	23744	G	+	31391	A	intron	-
chr01	INS	+	23859:23863	CACA	+	31505:31506	^	-	-
chr01	SNP	+	23886	G	+	31529	A	intron	-
chr01	SNP	+	23965	T	+	31608	C	YAL062W	Hom
chr01	SNP	+	24112	T	+	31755	C	YAL062W	Hom
chr01	SNP	+	24178	T	+	31821	C	YAL062W	Hom
chr01	SNP	+	24274	T	+	31917	C	YAL062W	Hom
chr01	SNP	+	24628	A	+	32271	G	YAL062W	Hom
chr01	SNP	+	24637	T	+	32280	C	YAL062W	Hom
chr01	SNP	+	24868	T	+	32511	C	YAL062W	Hom
chr01	SNP	+	24931	G	+	32574	T	YAL062W	Hom
chr01	SNP	+	24952	C	+	32595	T	YAL062W	Hom
chr01	SNP	+	25009	C	+	32652	A	YAL062W	Hom
chr01	SNP	+	25133	T	+	32776	C	YAL062W	Hom
chr01	SNP	+	25346	A	+	32989	G	intron	-
chr01	INS	+	25357:25358	T	+	32999:33000	^	-	-
chr01	SNP	+	25471	A	+	33113	G	intron	-
chr01	SNP	+	25498	A	+	33140	G	intron	-
chr01	SNP	+	25505	T	+	33147	G	intron	-
chr01	SNP	+	25595	A	+	33237	G	intron	-
chr01	SNP	+	25626	A	+	33268	G	intron	-
chr01	SNP	+	25686	A	+	33328	C	intron	-
chr01	SNP	+	25705	A	+	33347	T	intron	-
chr01	SNP	+	25706	T	+	33348	G	intron	-
chr01	SNP	+	25906	C	+	33548	A	YAL061W	Non
chr01	SNP	+	25970	G	+	33612	A	YAL061W	Hom
chr01	SNP	+	26666	T	+	34308	C	YAL061W	Hom
chr01	SNP	+	26672	A	+	34314	G	YAL061W	Hom
chr01	SNP	+	26685	A	+	34327	T	YAL061W	Non
chr01	SNP	+	26906	A	+	34548	G	YAL061W	Hom
chr01	INS	+	27230:27233	CTT	+	34871:34872	^	-	-
chr01	SNP	+	27309	C	+	34948	T	intron	-
chr01	INS	+	27347:27348	A	+	34985:34986	^	-	-
chr01	SNP	+	27362	C	+	35000	T	intron	-
chr01	SNP	+	27406	G	+	35044	A	intron	-
chr01	SNP	+	27421	C	+	35059	G	intron	-
chr01	SNP	+	27432	T	+	35070	C	intron	-
chr01	DEL	+	27472:27473	~	+	35111:35117	CAGAAA	-	-
chr01	SNP	+	27485	A	+	35129	G	intron	-
chr01	DEL	+	27490:27491	~	+	35135:35136	A	-	-
chr01	SNP	+	27566	C	+	35211	T	YAL060W	Hom
chr01	SNP	+	27692	T	+	35337	A	YAL060W	Non
chr01	SNP	+	27785	T	+	35430	C	YAL060W	Hom
chr01	SNP	+	27863	G	+	35508	A	YAL060W	Hom
chr01	SNP	+	27920	G	+	35565	A	YAL060W	Hom
chr01	SNP	+	27923	G	+	35568	A	YAL060W	Hom
chr01	SNP	+	27962	G	+	35607	A	YAL060W	Hom
chr01	SNP	+	27986	C	+	35631	G	YAL060W	Hom
chr01	SNP	+	28091	A	+	35736	G	YAL060W	Hom
chr01	SNP	+	28106	C	+	35751	T	YAL060W	Hom
chr01	SNP	+	28173	G	+	35818	A	YAL060W	Non
chr01	SNP	+	28213	C	+	35858	T	YAL060W	Non
chr01	SNP	+	28699	A	+	36344	G	intron	-
chr01	DEL	+	28786:28787	~	+	36432:36433	T	-	-
chr01	DEL	+	28790:28791	~	+	36437:36438	T	-	-
chr01	SNP	+	28870	G	+	36517	A	YAL059W	Hom
chr01	SNP	+	28877	T	+	36524	C	YAL059W	Non
chr01	SNP	+	29251	T	+	36898	C	YAL059W	Hom
chr01	SNP	+	29293	T	+	36940	C	YAL059W	Hom
chr01	SNP	+	29381	G	+	37028	A	YAL059W	Non
chr01	SNP	+	29906	G	+	37553	A	YAL058W	Hom
chr01	SNP	+	29948	A	+	37595	G	YAL058W	Hom
chr01	SNP	+	31042	C	+	38689	G	YAL058W	Non
chr01	SNP	+	31362	C	+	39009	T	intron	-
chr01	SNP	+	32187	T	+	39834	G	YAL056W	Non
chr01	SNP	+	33021	A	+	40668	G	YAL056W	Hom
chr01	SNP	+	33267	G	+	40914	C	YAL056W	Non
chr01	SNP	+	34988	T	+	42635	C	YAL055W	Hom
chr01	DEL	+	35133:35134	~	+	42781:42782	A	-	-
chr01	DEL	+	35200:35201	~	+	42849:42850	A	-	-
chr01	SNP	+	35355	A	+	43004	G	YAL054C	Hom
chr01	SNP	+	35916	G	+	43565	A	YAL054C	Hom
chr01	SNP	+	36201	T	+	43850	C	YAL054C	Hom
chr01	SNP	+	36207	C	+	43856	A	YAL054C	Hom
chr01	SNP	+	36939	G	+	44588	A	YAL054C	Hom
chr01	SNP	+	37242	G	+	44891	A	YAL054C	Hom
chr01	SNP	+	37286	A	+	44935	C	YAL054C	Non
chr01	SNP	+	37375	A	+	45024	G	intron	-
chr01	SNP	+	37549	A	+	45198	G	intron	-
chr01	INS	+	37625:37626	T	+	45273:45274	^	-	-
chr01	INS	+	37722:37724	GG	+	45369:45370	^	-	-
chr01	SNP	+	37788	G	+	45434	A	intron	-
chr01	SNP	+	37900	T	+	45546	A	intron	-
chr01	SNP	+	38185	C	+	45831	G	intron	-
chr01	SNP	+	38598	T	+	46244	G	YAL053W	Non
chr01	SNP	+	38729	T	+	46375	A	YAL053W	Non
chr01	SNP	+	39023	G	+	46669	A	YAL053W	Hom
chr01	SNP	+	39248	G	+	46894	A	YAL053W	Hom
chr01	SNP	+	39266	G	+	46912	T	YAL053W	Hom
chr01	SNP	+	39320	C	+	46966	T	YAL053W	Hom
chr01	SNP	+	39398	C	+	47044	A	YAL053W	Hom
chr01	SNP	+	39524	C	+	47170	T	YAL053W	Hom
chr01	SNP	+	39608	A	+	47254	G	YAL053W	Hom
chr01	SNP	+	39728	A	+	47374	G	YAL053W	Hom
chr01	SNP	+	39767	G	+	47413	A	YAL053W	Hom
chr01	SNP	+	39866	T	+	47512	A	YAL053W	Hom
chr01	SNP	+	40014	C	+	47660	T	YAL053W	Non
chr01	SNP	+	40044	C	+	47690	T	YAL053W	Non
chr01	SNP	+	40250	T	+	47896	C	YAL053W	Hom
chr01	SNP	+	40469	C	+	48115	G	YAL053W	Hom
chr01	SNP	+	40583	T	+	48229	C	YAL053W	Hom
chr01	SNP	+	40656	A	+	48302	G	intron	-
chr01	SNP	+	40880	C	+	48526	T	intron	-
chr01	SNP	+	41105	C	+	48751	T	YAL051W	Non
chr01	SNP	+	41244	T	+	48890	C	YAL051W	Hom
chr01	SNP	+	41592	C	+	49238	T	YAL051W	Hom
chr01	SNP	+	41601	T	+	49247	C	YAL051W	Hom
chr01	SNP	+	41757	T	+	49403	C	YAL051W	Hom
chr01	SNP	+	41859	C	+	49505	T	YAL051W	Hom
chr01	SNP	+	42029	A	+	49675	G	YAL051W	Non
chr01	SNP	+	42225	T	+	49871	C	YAL051W	Hom
chr01	SNP	+	42558	G	+	50204	A	YAL051W	Hom
chr01	SNP	+	42697	G	+	50343	A	YAL051W	Non
chr01	SNP	+	42798	T	+	50444	C	YAL051W	Hom
chr01	SNP	+	42810	A	+	50456	G	YAL051W	Hom
chr01	SNP	+	42852	G	+	50498	A	YAL051W	Hom
chr01	SNP	+	42864	G	+	50510	A	YAL051W	Hom
chr01	SNP	+	43006	C	+	50652	G	YAL051W	Non
chr01	SNP	+	43014	A	+	50660	T	YAL051W	Hom
chr01	SNP	+	43017	T	+	50663	C	YAL051W	Hom
chr01	SNP	+	43314	T	+	50960	C	YAL051W	Hom
chr01	SNP	+	43328	T	+	50974	C	YAL051W	Non
chr01	SNP	+	43380	A	+	51026	G	YAL051W	Hom
chr01	SNP	+	43383	G	+	51029	A	YAL051W	Hom
chr01	SNP	+	43449	A	+	51095	G	YAL051W	Hom
chr01	SNP	+	43641	C	+	51287	T	YAL051W	Hom
chr01	SNP	+	43675	C	+	51321	T	YAL051W	Non
chr01	SNP	+	43701	A	+	51347	C	YAL051W	Non
chr01	SNP	+	43725	C	+	51371	A	YAL051W	Hom
chr01	SNP	+	43788	G	+	51434	A	YAL051W	Hom
chr01	SNP	+	43905	C	+	51551	T	YAL051W	Hom
chr01	SNP	+	44128	C	+	51774	T	intron	-
chr01	DEL	+	44170:44171	~	+	51817:51819	AT	-	-
chr01	SNP	+	44303	G	+	51951	T	YAL049C	Hom
chr01	SNP	+	44984	C	+	52632	T	intron	-
chr01	SNP	+	45002	T	+	52650	C	intron	-
chr01	SNP	+	45100	C	+	52748	G	intron	-
chr01	SNP	+	45201	G	+	52849	A	YAL048C	Hom
chr01	SNP	+	45228	T	+	52876	C	YAL048C	Hom
chr01	SNP	+	45498	G	+	53146	T	YAL048C	Hom
chr01	SNP	+	45572	T	+	53220	C	YAL048C	Non
chr01	SNP	+	46195	T	+	53843	C	YAL048C	Non
chr01	SNP	+	46354	T	+	54002	C	YAL048C	Non
chr01	SNP	+	46488	A	+	54136	G	YAL048C	Hom
chr01	SNP	+	46527	G	+	54175	A	YAL048C	Hom
chr01	SNP	+	46596	G	+	54244	A	YAL048C	Hom
chr01	SNP	+	46860	G	+	54508	A	YAL048C	Hom
chr01	SNP	+	47158	C	+	54806	T	intron	-
chr01	SNP	+	47233	A	+	54881	G	intron	-
chr01	SNP	+	47362	A	+	55010	G	YAL047C	Hom
chr01	SNP	+	47523	G	+	55171	A	YAL047C	Hom
chr01	SNP	+	47603	G	+	55251	A	YAL047C	Non
chr01	SNP	+	47860	C	+	55508	T	YAL047C	Hom
chr01	SNP	+	47877	G	+	55525	A	YAL047C	Non
chr01	SNP	+	48040	C	+	55688	T	YAL047C	Hom
chr01	SNP	+	48145	C	+	55793	T	YAL047C	Hom
chr01	SNP	+	48459	C	+	56107	T	YAL047C	Non
chr01	SNP	+	48496	G	+	56144	T	YAL047C	Non
chr01	SNP	+	48511	A	+	56159	T	YAL047C	Hom
chr01	SNP	+	48601	T	+	56249	G	YAL047C	Hom
chr01	SNP	+	48751	A	+	56399	G	YAL047C	Hom
chr01	SNP	+	49138	A	+	56786	G	YAL047C	Hom
chr01	SNP	+	49807	T	+	57455	C	intron	-
chr01	SNP	+	50279	A	+	57927	C	intron	-
chr01	SNP	+	51319	T	+	58967	C	YAL043C	Non
chr01	SNP	+	51701	C	+	59349	A	YAL043C	Non
chr01	SNP	+	52011	G	+	59659	C	YAL043C	Non
chr01	SNP	+	53126	C	+	60774	T	YAL043C	Non
chr01	SNP	+	53748	A	+	61396	G	YAL042W	Hom
chr01	SNP	+	53803	A	+	61451	G	YAL042W	Non
chr01	SNP	+	53937	T	+	61585	C	YAL042W	Hom
chr01	SNP	+	54342	C	+	61990	T	YAL042W	Hom
chr01	SNP	+	54405	T	+	62053	G	YAL042W	Hom
chr01	SNP	+	54483	T	+	62131	C	YAL042W	Hom
chr01	SNP	+	54486	C	+	62134	T	YAL042W	Hom
chr01	SNP	+	54660	C	+	62308	T	YAL042W	Hom
chr01	SNP	+	54713	C	+	62361	T	YAL042W	Non
chr01	SNP	+	54917	A	+	62565	G	intron	-
chr01	DEL	+	54974:54975	~	+	62623:62625	TA	-	-
chr01	SNP	+	55004	T	+	62654	C	intron	-
chr01	SNP	+	55076	A	+	62726	G	intron	-
chr01	SNP	+	55300	T	+	62950	C	YAL041W	Hom
chr01	SNP	+	55375	C	+	63025	T	YAL041W	Hom
chr01	SNP	+	55735	C	+	63385	T	YAL041W	Hom
chr01	SNP	+	55810	A	+	63460	G	YAL041W	Hom
chr01	SNP	+	55870	A	+	63520	T	YAL041W	Hom
chr01	SNP	+	56008	A	+	63658	G	YAL041W	Hom
chr01	SNP	+	56444	T	+	64094	C	YAL041W	Non
chr01	SNP	+	56827	T	+	64477	C	YAL041W	Hom
chr01	SNP	+	57013	G	+	64663	A	YAL041W	Hom
chr01	SNP	+	57026	T	+	64676	C	YAL041W	Hom
chr01	SNP	+	57131	C	+	64781	T	YAL041W	Non
chr01	SNP	+	57257	A	+	64907	G	YAL041W	Non
chr01	SNP	+	57386	T	+	65036	C	YAL041W	Non
chr01	DEL	+	58048:58049	~	+	65699:65700	A	-	-
chr01	DEL	+	58119:58120	~	+	65771:65772	T	-	-
chr01	SNP	+	58295	A	+	65947	G	YAL040C	Non
chr01	SNP	+	58351	C	+	66003	T	YAL040C	Hom
chr01	SNP	+	58391	C	+	66043	G	YAL040C	Non
chr01	SNP	+	58477	G	+	66129	A	YAL040C	Hom
chr01	SNP	+	59468	A	+	67120	G	YAL040C	Non
chr01	SNP	+	59617	G	+	67269	A	YAL040C	Hom
chr01	SNP	+	59623	A	+	67275	G	YAL040C	Hom
chr01	SNP	+	59824	G	+	67476	C	YAL040C	Non
chr01	SNP	+	59854	T	+	67506	C	YAL040C	Hom
chr01	SNP	+	60149	T	+	67801	C	intron	-
chr01	SNP	+	60337	A	+	67989	G	intron	-
chr01	SNP	+	60404	G	+	68056	A	intron	-
chr01	SNP	+	60422	G	+	68074	A	intron	-
chr01	SNP	+	60449	A	+	68101	T	intron	-
chr01	INS	+	60488:60490	TT	+	68139:68140	^	-	-
chr01	SNP	+	60535	T	+	68185	A	intron	-
chr01	SNP	+	60604	A	+	68254	C	intron	-
chr01	DEL	+	60971:60972	~	+	68622:68623	T	-	-
chr01	SNP	+	61085	G	+	68736	A	YAL039C	Non
chr01	SNP	+	61134	C	+	68785	A	YAL039C	Hom
chr01	SNP	+	61270	G	+	68921	C	YAL039C	Non
chr01	SNP	+	61981	T	+	69632	C	intron	-
chr01	DEL	+	62030:62031	~	+	69682:69683	A	-	-
chr01	SNP	+	62050	G	+	69702	C	intron	-
chr01	DEL	+	62089:62090	~	+	69742:69743	G	-	-
chr01	DEL	+	62171:62172	~	+	69825:69829	TTTC	-	-
chr01	SNP	+	62294	T	+	69951	A	intron	-
chr01	SNP	+	62324	C	+	69981	T	intron	-
chr01	SNP	+	62367	C	+	70024	T	intron	-
chr01	SNP	+	62388	G	+	70045	A	intron	-
chr01	SNP	+	62414	T	+	70071	C	intron	-
chr01	INS	+	62539:62542	GAA	+	70195:70196	^	-	-
chr01	SNP	+	62574	C	+	70228	T	intron	-
chr01	SNP	+	62691	T	+	70345	G	intron	-
chr01	SNP	+	62807	T	+	70461	C	intron	-
chr01	SNP	+	62843	G	+	70497	A	intron	-
chr01	DEL	+	62873:62874	~	+	70528:70529	A	-	-
chr01	SNP	+	62966	C	+	70621	T	intron	-
chr01	SNP	+	63213	G	+	70868	T	intron	-
chr01	SNP	+	63214	T	+	70869	G	intron	-
chr01	SNP	+	63222	G	+	70877	T	intron	-
chr01	SNP	+	63250	C	+	70905	G	intron	-
chr01	SNP	+	63271	T	+	70926	A	intron	-
chr01	DEL	+	63272:63273	~	+	70928:70930	AT	-	-
chr01	SNP	+	63286	T	+	70943	C	intron	-
chr01	SNP	+	63343	G	+	71000	A	intron	-
chr01	INS	+	63348:63349	A	+	71004:71005	^	-	-
chr01	SNP	+	63352	C	+	71008	T	intron	-
chr01	DEL	+	63470:63471	~	+	71127:71129	AA	-	-
chr01	SNP	+	63623	T	+	71281	C	intron	-
chr01	SNP	+	63642	G	+	71300	T	intron	-
chr01	SNP	+	63654	G	+	71312	A	intron	-
chr01	SNP	+	63737	A	+	71395	G	intron	-
chr01	SUB	+	63873:63874	G	+	71531:71536	AAAAA	-	-
chr01	SNP	+	63939	A	+	71601	G	intron	-
chr01	SNP	+	63954	T	+	71616	C	intron	-
chr01	DEL	+	64015:64016	~	+	71678:71679	T	-	-
chr01	SNP	+	65289	C	+	72952	T	YAL038W	Hom
chr01	SNP	+	65827	C	+	73490	T	YAL037C-A	Non
chr01	SNP	+	65970	A	+	73633	T	intron	-
chr01	SNP	+	65978	C	+	73641	T	intron	-
chr01	SNP	+	66019	G	+	73682	A	intron	-
chr01	SNP	+	66057	A	+	73720	C	intron	-
chr01	SNP	+	66192	C	+	73855	T	intron	-
chr01	SNP	+	66473	C	+	74136	T	YAL037W	Hom
chr01	SNP	+	66545	T	+	74208	C	YAL037W	Hom
chr01	SNP	+	66546	C	+	74209	A	YAL037W	Hom
chr01	SNP	+	66564	A	+	74227	G	YAL037W	Non
chr01	SNP	+	66578	T	+	74241	C	YAL037W	Hom
chr01	SNP	+	66847	C	+	74510	T	YAL037W	Non
chr01	SNP	+	66875	C	+	74538	T	YAL037W	Hom
chr01	SNP	+	67123	A	+	74786	G	YAL037W	Non
chr01	DEL	+	67347:67348	~	+	75011:75014	TTT	-	-
chr01	SNP	+	67407	A	+	75073	G	YAL036C	Hom
chr01	SNP	+	67545	C	+	75211	T	YAL036C	Hom
chr01	SNP	+	67611	G	+	75277	A	YAL036C	Hom
chr01	SNP	+	67884	T	+	75550	C	YAL036C	Non
chr01	SNP	+	68124	C	+	75790	A	YAL036C	Hom
chr01	SNP	+	68246	G	+	75912	A	YAL036C	Hom
chr01	SNP	+	68271	G	+	75937	C	YAL036C	Hom
chr01	SNP	+	68364	C	+	76030	T	YAL036C	Hom
chr01	SNP	+	68385	T	+	76051	C	YAL036C	Hom
chr01	SNP	+	68430	C	+	76096	T	YAL036C	Hom
chr01	SNP	+	68451	C	+	76117	T	YAL036C	Hom
chr01	SNP	+	68751	C	+	76417	T	intron	-
chr01	SNP	+	68830	G	+	76496	A	YAL035W	Non
chr01	SNP	+	68831	G	+	76497	A	YAL035W	Non
chr01	SNP	+	69174	A	+	76840	G	YAL035W	Hom
chr01	SNP	+	69195	T	+	76861	C	YAL035W	Hom
chr01	SNP	+	69351	A	+	77017	G	YAL035W	Hom
chr01	SNP	+	69407	G	+	77073	A	YAL035W	Non
chr01	SNP	+	69449	T	+	77115	G	YAL035W	Non
chr01	SNP	+	69486	G	+	77152	A	YAL035W	Hom
chr01	SNP	+	69767	A	+	77433	G	YAL035W	Non
chr01	DEL	+	69828:69829	~	+	77495:77498	GAA	-	-
chr01	SUB	+	69861:69862	G	+	77530:77534	AGAA	-	-
chr01	SNP	+	69882	G	+	77554	T	YAL035W	Non
chr01	SUB	+	69909:69922	AACACCAGCAGCA	+	77581:77582	T	-	-
chr01	SNP	+	70077	T	+	77737	C	YAL035W	Hom
chr01	SNP	+	70224	G	+	77884	A	YAL035W	Hom
chr01	SNP	+	70434	A	+	78094	T	YAL035W	Hom
chr01	SNP	+	70527	C	+	78187	T	YAL035W	Hom
chr01	SNP	+	70801	T	+	78461	C	YAL035W	Hom
chr01	SNP	+	70900	C	+	78560	T	YAL035W	Hom
chr01	SNP	+	71040	G	+	78700	A	YAL035W	Hom
chr01	SNP	+	71250	C	+	78910	T	YAL035W	Hom
chr01	SNP	+	71269	A	+	78929	G	YAL035W	Non
chr01	SNP	+	71310	G	+	78970	A	YAL035W	Hom
chr01	SNP	+	71313	A	+	78973	G	YAL035W	Hom
chr01	SNP	+	71352	C	+	79012	T	YAL035W	Hom
chr01	SNP	+	71425	T	+	79085	C	YAL035W	Non
chr01	SNP	+	71789	C	+	79449	T	intron	-
chr01	INS	+	71908:71910	TT	+	79567:79568	^	-	-
chr01	SNP	+	72001	T	+	79659	A	intron	-
chr01	SNP	+	72022	G	+	79680	T	intron	-
chr01	SNP	+	72047	A	+	79705	G	intron	-
chr01	SNP	+	72266	G	+	79924	A	YAL034W-A	Hom
chr01	SNP	+	72668	C	+	80326	T	YAL034W-A	Hom
chr01	SNP	+	72896	A	+	80554	G	YAL034W-A	Hom
chr01	SNP	+	73288	A	+	80946	G	YAL034C	Hom
chr01	SNP	+	73595	C	+	81253	T	YAL034C	Hom
chr01	SNP	+	73946	C	+	81604	T	YAL034C	Hom
chr01	SNP	+	74033	G	+	81691	A	YAL034C	Hom
chr01	SNP	+	74073	C	+	81731	T	YAL034C	Non
chr01	SNP	+	74183	G	+	81841	A	YAL034C	Hom
chr01	SNP	+	74418	C	+	82076	G	intron	-
chr01	SNP	+	74441	T	+	82099	C	intron	-
chr01	SNP	+	74554	C	+	82212	G	intron	-
chr01	SNP	+	74586	G	+	82244	A	intron	-
chr01	SNP	+	74721	A	+	82379	G	intron	-
chr01	SNP	+	75004	G	+	82662	A	intron	-
chr01	SNP	+	75053	G	+	82711	A	YAL033W	Hom
chr01	SNP	+	75651	C	+	83309	T	intron	-
chr01	SNP	+	75679	G	+	83337	A	YAL032C	Non
chr01	SNP	+	75917	G	+	83575	A	YAL032C	Hom
chr01	SNP	+	75955	C	+	83613	T	YAL032C	Non
chr01	SNP	+	76245	C	+	83903	T	YAL032C	Non
chr01	SNP	+	76388	A	+	84046	G	YAL032C	Hom
chr01	SNP	+	76450	G	+	84108	A	YAL032C	Non
chr01	SNP	+	76509	C	+	84167	T	YAL032C	Non
chr01	SNP	+	76691	G	+	84349	A	YAL032C	Hom
chr01	SNP	+	76780	C	+	84438	G	YAL032C	Non
chr01	INS	+	77054:77055	T	+	84711:84712	^	-	-
chr01	SNP	+	77201	A	+	84858	C	YAL031C	Non
chr01	SNP	+	77377	T	+	85034	C	YAL031C	Hom
chr01	SNP	+	77577	A	+	85234	G	YAL031C	Non
chr01	SNP	+	77608	C	+	85265	A	YAL031C	Non
chr01	SNP	+	77716	C	+	85373	T	YAL031C	Hom
chr01	SNP	+	77779	T	+	85436	A	YAL031C	Hom
chr01	SNP	+	77823	T	+	85480	C	YAL031C	Non
chr01	SNP	+	78361	G	+	86018	T	YAL031C	Non
chr01	SNP	+	78940	G	+	86597	A	YAL031C	Hom
chr01	SNP	+	78991	G	+	86648	A	YAL031C	Hom
chr01	SNP	+	79192	T	+	86849	C	YAL031C	Hom
chr01	SNP	+	79244	A	+	86901	T	YAL031C	Non
chr01	SNP	+	79282	T	+	86939	C	YAL031C	Hom
chr01	SNP	+	79306	A	+	86963	G	YAL031C	Hom
chr01	SNP	+	79833	C	+	87490	T	intron	-
chr01	SNP	+	79891	G	+	87548	A	intron	-
chr01	SNP	+	79945	A	+	87602	G	intron	-
chr01	SNP	+	79951	T	+	87608	A	intron	-
chr01	SNP	+	80123	T	+	87780	G	intron	-
chr01	SNP	+	80202	G	+	87859	T	YAL029C	Non
chr01	SNP	+	80254	C	+	87911	T	YAL029C	Non
chr01	SNP	+	80351	G	+	88008	A	YAL029C	Hom
chr01	SNP	+	80555	T	+	88212	C	YAL029C	Hom
chr01	SNP	+	80735	G	+	88392	A	YAL029C	Non
chr01	SNP	+	80736	C	+	88393	A	YAL029C	Non
chr01	SNP	+	80981	G	+	88638	A	YAL029C	Hom
chr01	SNP	+	80988	C	+	88645	G	YAL029C	Non
chr01	SNP	+	81088	C	+	88745	T	YAL029C	Non
chr01	SNP	+	81924	T	+	89581	C	YAL029C	Non
chr01	SNP	+	82673	T	+	90330	G	YAL029C	Hom
chr01	SNP	+	82730	A	+	90387	G	YAL029C	Hom
chr01	SNP	+	82859	A	+	90516	G	YAL029C	Hom
chr01	SNP	+	83008	T	+	90665	C	YAL029C	Non
chr01	SNP	+	83267	G	+	90924	A	YAL029C	Hom
chr01	SNP	+	83324	C	+	90981	T	YAL029C	Hom
chr01	SNP	+	83453	A	+	91110	G	YAL029C	Hom
chr01	SNP	+	83516	A	+	91173	G	YAL029C	Hom
chr01	SNP	+	83644	G	+	91301	C	YAL029C	Non
chr01	SNP	+	83673	C	+	91330	T	YAL029C	Non
chr01	SNP	+	83957	G	+	91614	A	YAL029C	Hom
chr01	SNP	+	84008	A	+	91665	G	YAL029C	Hom
chr01	SNP	+	84134	C	+	91791	A	YAL029C	Hom
chr01	SNP	+	84155	C	+	91812	G	YAL029C	Hom
chr01	SNP	+	84281	T	+	91938	A	YAL029C	Hom
chr01	SNP	+	84458	C	+	92115	G	YAL029C	Non
chr01	SNP	+	84653	T	+	92310	G	intron	-
chr01	SNP	+	84711	T	+	92368	A	intron	-
chr01	SNP	+	84875	T	+	92532	C	intron	-
chr01	INS	+	84958:84959	T	+	92614:92615	^	-	-
chr01	SNP	+	85047	T	+	92703	G	intron	-
chr01	SNP	+	85060	T	+	92716	C	intron	-
chr01	SNP	+	85066	A	+	92722	G	intron	-
chr01	SNP	+	85068	G	+	92724	T	intron	-
chr01	INS	+	85148:85149	A	+	92803:92804	^	-	-
chr01	SNP	+	85236	T	+	92891	C	intron	-
chr01	SNP	+	85279	A	+	92934	G	YAL028W	Non
chr01	SNP	+	85286	G	+	92941	A	YAL028W	Hom
chr01	SNP	+	85300	G	+	92955	A	YAL028W	Non
chr01	SNP	+	85328	A	+	92983	G	YAL028W	Hom
chr01	SNP	+	85457	G	+	93112	A	YAL028W	Hom
chr01	SNP	+	85481	A	+	93136	G	YAL028W	Hom
chr01	SNP	+	85529	T	+	93184	C	YAL028W	Hom
chr01	SNP	+	85610	A	+	93265	G	YAL028W	Hom
chr01	SNP	+	85769	T	+	93424	C	YAL028W	Hom
chr01	SNP	+	85805	C	+	93460	T	YAL028W	Hom
chr01	SNP	+	85811	G	+	93466	A	YAL028W	Hom
chr01	SNP	+	85908	A	+	93563	G	YAL028W	Non
chr01	SNP	+	86078	A	+	93733	G	YAL028W	Hom
chr01	SNP	+	86090	A	+	93745	G	YAL028W	Hom
chr01	SNP	+	86134	A	+	93789	T	YAL028W	Non
chr01	SNP	+	86199	G	+	93854	T	YAL028W	Non
chr01	SNP	+	86210	T	+	93865	G	YAL028W	Hom
chr01	SNP	+	86223	G	+	93878	A	YAL028W	Non
chr01	SNP	+	86630	C	+	94285	T	YAL028W	Hom
chr01	SNP	+	86817	A	+	94472	G	YAL028W	Non
chr01	SNP	+	87112	G	+	94767	C	YAL027W	Non
chr01	SNP	+	87208	G	+	94863	A	YAL027W	Hom
chr01	SNP	+	87260	G	+	94915	A	YAL027W	Non
chr01	SNP	+	87359	A	+	95014	C	YAL027W	Non
chr01	SNP	+	87363	C	+	95018	T	YAL027W	Non
chr01	SNP	+	87393	T	+	95048	C	YAL027W	Non
chr01	SNP	+	87400	A	+	95055	G	YAL027W	Hom
chr01	SNP	+	87461	C	+	95116	T	YAL027W	Non
chr01	SNP	+	87484	A	+	95139	G	YAL027W	Hom
chr01	SNP	+	87514	A	+	95169	G	YAL027W	Hom
chr01	SNP	+	87535	C	+	95190	T	YAL027W	Hom
chr01	SNP	+	87536	C	+	95191	T	YAL027W	Non
chr01	SNP	+	87583	T	+	95238	A	YAL027W	Hom
chr01	SNP	+	87672	T	+	95327	C	YAL027W	Non
chr01	SNP	+	87718	A	+	95373	G	YAL027W	Hom
chr01	SNP	+	87721	C	+	95376	T	YAL027W	Hom
chr01	SNP	+	87733	G	+	95388	A	YAL027W	Hom
chr01	SNP	+	87736	C	+	95391	T	YAL027W	Hom
chr01	SNP	+	87757	C	+	95412	G	YAL027W	Hom
chr01	SNP	+	87793	A	+	95448	G	YAL027W	Hom
chr01	SNP	+	88392	A	+	96047	C	YAL026C	Non
chr01	SNP	+	88424	G	+	96079	A	YAL026C	Hom
chr01	SNP	+	88437	A	+	96092	G	YAL026C	Hom
chr01	SNP	+	88857	G	+	96512	A	YAL026C	Hom
chr01	SNP	+	90054	A	+	97709	T	YAL026C	Hom
chr01	SNP	+	90072	A	+	97727	G	YAL026C	Hom
chr01	SNP	+	90594	T	+	98249	C	YAL026C	Hom
chr01	SNP	+	90692	G	+	98347	A	YAL026C	Non
chr01	SNP	+	90764	T	+	98419	A	YAL026C	Non
chr01	SNP	+	90981	T	+	98636	A	YAL026C	Hom
chr01	SNP	+	91230	T	+	98885	C	YAL026C	Hom
chr01	SNP	+	91452	G	+	99107	A	YAL026C	Hom
chr01	SNP	+	91535	C	+	99190	T	YAL026C	Non
chr01	SNP	+	91589	A	+	99244	G	YAL026C	Hom
chr01	SNP	+	91719	G	+	99374	A	YAL026C	Hom
chr01	SNP	+	91785	T	+	99440	C	YAL026C	Hom
chr01	SNP	+	91816	G	+	99471	A	YAL026C	Non
chr01	SNP	+	91866	A	+	99521	G	YAL026C	Hom
chr01	SNP	+	91890	G	+	99545	A	YAL026C	Hom
chr01	SNP	+	91955	T	+	99610	A	YAL026C	Non
chr01	SNP	+	92274	G	+	99929	A	intron	-
chr01	SNP	+	92319	G	+	99974	A	intron	-
chr01	SNP	+	92345	T	+	100000	A	intron	-
chr01	DEL	+	92365:92366	~	+	100021:100022	T	-	-
chr01	SNP	+	92387	G	+	100043	A	intron	-
chr01	SNP	+	92407	T	+	100063	A	intron	-
chr01	SNP	+	92617	A	+	100273	G	YAL025C	Hom
chr01	SNP	+	92792	C	+	100448	T	YAL025C	Non
chr01	SNP	+	93184	T	+	100840	C	YAL025C	Hom
chr01	SNP	+	93521	C	+	101177	G	intron	-
chr01	SNP	+	93537	C	+	101193	T	intron	-
chr01	SNP	+	93542	G	+	101198	A	intron	-
chr01	SNP	+	93574	G	+	101230	C	intron	-
chr01	SNP	+	93640	T	+	101296	A	intron	-
chr01	SNP	+	93715	T	+	101371	A	intron	-
chr01	SNP	+	93795	T	+	101451	A	intron	-
chr01	SNP	+	93796	T	+	101452	A	intron	-
chr01	SNP	+	93815	A	+	101471	G	intron	-
chr01	SNP	+	93891	C	+	101547	G	intron	-
chr01	SNP	+	93951	G	+	101607	A	YAL024C	Hom
chr01	SNP	+	94056	A	+	101712	G	YAL024C	Hom
chr01	SNP	+	94689	T	+	102345	C	YAL024C	Hom
chr01	SNP	+	94692	G	+	102348	A	YAL024C	Hom
chr01	SNP	+	94830	A	+	102486	G	YAL024C	Hom
chr01	SNP	+	94905	T	+	102561	C	YAL024C	Hom
chr01	SNP	+	95043	A	+	102699	G	YAL024C	Hom
chr01	SNP	+	95163	G	+	102819	A	YAL024C	Hom
chr01	SNP	+	95208	A	+	102864	T	YAL024C	Hom
chr01	SNP	+	95412	G	+	103068	A	YAL024C	Hom
chr01	SNP	+	95454	T	+	103110	C	YAL024C	Hom
chr01	SNP	+	95485	G	+	103141	A	YAL024C	Non
chr01	SNP	+	95490	C	+	103146	T	YAL024C	Hom
chr01	SNP	+	95514	A	+	103170	T	YAL024C	Hom
chr01	SNP	+	95651	T	+	103307	G	YAL024C	Non
chr01	SNP	+	96068	C	+	103724	T	YAL024C	Non
chr01	SNP	+	96126	C	+	103782	T	YAL024C	Hom
chr01	SNP	+	96196	A	+	103852	G	YAL024C	Non
chr01	SNP	+	96243	C	+	103899	T	YAL024C	Hom
chr01	SNP	+	96246	A	+	103902	G	YAL024C	Hom
chr01	SNP	+	96386	G	+	104042	T	YAL024C	Non
chr01	SNP	+	96813	C	+	104469	T	YAL024C	Hom
chr01	SNP	+	97372	T	+	105028	C	YAL024C	Non
chr01	SNP	+	98144	A	+	105800	C	YAL024C	Non
chr01	SNP	+	98429	C	+	106085	T	intron	-
chr01	SNP	+	99345	T	+	107001	C	YAL023C	Hom
chr01	SNP	+	99372	T	+	107028	C	YAL023C	Hom
chr01	SNP	+	99849	G	+	107505	A	YAL023C	Hom
chr01	SNP	+	99882	A	+	107538	G	YAL023C	Hom
chr01	SNP	+	100314	G	+	107970	A	YAL023C	Hom
chr01	SNP	+	100404	C	+	108060	T	YAL023C	Hom
chr01	SNP	+	100407	T	+	108063	C	YAL023C	Hom
chr01	SNP	+	100452	G	+	108108	A	YAL023C	Hom
chr01	DEL	+	101073:101074	~	+	108730:108731	T	-	-
chr01	DEL	+	101100:101101	~	+	108758:108759	T	-	-
chr01	SNP	+	101285	G	+	108943	T	YAL022C	Hom
chr01	SNP	+	101309	C	+	108967	T	YAL022C	Hom
chr01	SNP	+	101384	T	+	109042	C	YAL022C	Hom
chr01	SNP	+	102062	C	+	109720	A	YAL022C	Hom
chr01	SNP	+	102077	G	+	109735	A	YAL022C	Hom
chr01	SNP	+	102137	G	+	109795	A	YAL022C	Hom
chr01	SNP	+	102229	C	+	109887	T	YAL022C	Non
chr01	SNP	+	102356	C	+	110014	T	YAL022C	Hom
chr01	SNP	+	102443	A	+	110101	G	YAL022C	Hom
chr01	SNP	+	102473	C	+	110131	T	YAL022C	Hom
chr01	SNP	+	102488	A	+	110146	G	YAL022C	Hom
chr01	SNP	+	102542	G	+	110200	T	YAL022C	Hom
chr01	DEL	+	102870:102871	~	+	110529:110530	T	-	-
chr01	SNP	+	102936	G	+	110595	A	intron	-
chr01	DEL	+	103053:103054	~	+	110713:110718	GAGAA	-	-
chr01	SNP	+	103192	C	+	110856	T	YAL021C	Non
chr01	SNP	+	103317	G	+	110981	C	YAL021C	Hom
chr01	SNP	+	103516	C	+	111180	T	YAL021C	Non
chr01	SNP	+	103581	C	+	111245	T	YAL021C	Hom
chr01	SNP	+	103680	G	+	111344	A	YAL021C	Hom
chr01	SNP	+	103737	G	+	111401	A	YAL021C	Hom
chr01	SNP	+	103991	A	+	111655	G	YAL021C	Hom
chr01	SNP	+	104067	T	+	111731	C	YAL021C	Hom
chr01	SNP	+	104217	G	+	111881	A	YAL021C	Hom
chr01	SNP	+	104319	T	+	111983	C	YAL021C	Hom
chr01	SNP	+	104322	C	+	111986	T	YAL021C	Non
chr01	SNP	+	104453	T	+	112117	C	YAL021C	Non
chr01	SNP	+	104472	T	+	112136	G	YAL021C	Non
chr01	SNP	+	104520	C	+	112184	T	YAL021C	Hom
chr01	SNP	+	104543	G	+	112207	A	YAL021C	Non
chr01	SNP	+	104568	A	+	112232	G	YAL021C	Hom
chr01	SNP	+	104675	G	+	112339	A	YAL021C	Non
chr01	SNP	+	104709	G	+	112373	C	YAL021C	Hom
chr01	SNP	+	105132	G	+	112796	A	YAL021C	Hom
chr01	SNP	+	105144	T	+	112808	C	YAL021C	Hom
chr01	DEL	+	105386:105387	~	+	113051:113057	GTTGTT	-	-
chr01	SNP	+	105537	C	+	113207	T	YAL021C	Hom
chr01	SNP	+	105656	G	+	113326	C	YAL021C	Non
chr01	SNP	+	105995	G	+	113665	A	YAL020C	Hom
chr01	SNP	+	106119	A	+	113789	G	YAL020C	Non
chr01	SNP	+	106187	C	+	113857	G	YAL020C	Non
chr01	SNP	+	106220	C	+	113890	T	YAL020C	Hom
chr01	SNP	+	106237	T	+	113907	C	YAL020C	Non
chr01	SNP	+	106432	T	+	114102	C	YAL020C	Non
chr01	SNP	+	106463	C	+	114133	T	YAL020C	Hom
chr01	SNP	+	106478	G	+	114148	T	YAL020C	Hom
chr01	SNP	+	106557	C	+	114227	T	YAL020C	Non
chr01	SNP	+	106919	G	+	114589	A	YAL020C	Hom
chr01	SNP	+	106982	T	+	114652	C	intron	-
chr01	SNP	+	107154	T	+	114824	C	intron	-
chr01	SNP	+	107214	G	+	114884	A	intron	-
chr01	SNP	+	107258	C	+	114928	T	YAL019W	Non
chr01	SNP	+	107392	A	+	115062	G	YAL019W	Hom
chr01	SNP	+	107497	T	+	115167	C	YAL019W	Hom
chr01	SNP	+	107824	C	+	115494	T	YAL019W	Hom
chr01	SNP	+	107842	C	+	115512	G	YAL019W	Non
chr01	SNP	+	107936	C	+	115606	T	YAL019W	Hom
chr01	SNP	+	108115	T	+	115785	C	YAL019W	Hom
chr01	SNP	+	108130	C	+	115800	T	YAL019W	Hom
chr01	SNP	+	108307	A	+	115977	G	YAL019W	Non
chr01	SNP	+	108328	C	+	115998	T	YAL019W	Hom
chr01	SNP	+	108367	G	+	116037	A	YAL019W	Hom
chr01	SNP	+	108657	C	+	116327	T	YAL019W	Non
chr01	SNP	+	108664	T	+	116334	C	YAL019W	Hom
chr01	SNP	+	108670	C	+	116340	T	YAL019W	Hom
chr01	SNP	+	108841	T	+	116511	C	YAL019W	Hom
chr01	SNP	+	108856	C	+	116526	T	YAL019W	Hom
chr01	SNP	+	108878	G	+	116548	A	YAL019W	Non
chr01	SNP	+	109180	A	+	116850	T	YAL019W	Hom
chr01	SNP	+	109433	C	+	117103	T	YAL019W	Hom
chr01	SNP	+	109834	C	+	117504	A	YAL019W	Hom
chr01	SNP	+	109840	T	+	117510	C	YAL019W	Hom
chr01	SNP	+	109999	T	+	117669	C	YAL019W	Hom
chr01	SNP	+	110008	A	+	117678	G	YAL019W	Hom
chr01	SNP	+	110038	C	+	117708	T	YAL019W	Hom
chr01	SNP	+	110270	T	+	117940	C	YAL019W	Hom
chr01	SNP	+	110473	C	+	118143	T	YAL019W	Hom
chr01	SNP	+	111095	A	+	118765	G	YAL018C	Hom
chr01	SNP	+	111152	C	+	118822	T	YAL018C	Hom
chr01	SNP	+	111327	A	+	118997	G	YAL018C	Non
chr01	SNP	+	111380	T	+	119050	C	YAL018C	Hom
chr01	SNP	+	111497	G	+	119167	C	YAL018C	Non
chr01	SNP	+	111572	T	+	119242	C	YAL018C	Hom
chr01	SNP	+	112803	C	+	120473	T	YAL017W	Hom
chr01	SNP	+	112825	T	+	120495	C	YAL017W	Non
chr01	SNP	+	113148	T	+	120818	C	YAL017W	Hom
chr01	SNP	+	113610	C	+	121280	T	YAL017W	Hom
chr01	SNP	+	113751	G	+	121421	A	YAL017W	Hom
chr01	SNP	+	113783	A	+	121453	G	YAL017W	Non
chr01	SNP	+	114237	A	+	121907	G	YAL017W	Hom
chr01	SNP	+	114279	A	+	121949	T	YAL017W	Non
chr01	SNP	+	114287	T	+	121957	C	YAL017W	Non
chr01	SNP	+	114306	G	+	121976	A	YAL017W	Hom
chr01	SNP	+	114375	C	+	122045	T	YAL017W	Hom
chr01	SNP	+	114477	T	+	122147	C	YAL017W	Hom
chr01	SNP	+	114532	A	+	122202	T	YAL017W	Non
chr01	INS	+	115024:115025	T	+	122693:122694	^	-	-
chr01	SNP	+	115282	C	+	122951	T	YAL017W	Hom
chr01	SNP	+	115339	C	+	123008	G	YAL017W	Non
chr01	SNP	+	115378	A	+	123047	T	YAL017W	Hom
chr01	SNP	+	115390	T	+	123059	C	YAL017W	Hom
chr01	SNP	+	115405	G	+	123074	A	YAL017W	Hom
chr01	SNP	+	115713	T	+	123382	C	YAL017W	Non
chr01	SNP	+	115813	C	+	123482	T	YAL017W	Hom
chr01	SNP	+	116038	C	+	123707	T	YAL017W	Hom
chr01	SNP	+	116326	T	+	123995	C	YAL017W	Hom
chr01	SNP	+	116390	T	+	124059	C	YAL017W	Non
chr01	SNP	+	116686	C	+	124355	A	intron	-
chr01	SNP	+	116704	C	+	124373	T	intron	-
chr01	SNP	+	116783	T	+	124452	C	intron	-
chr01	SNP	+	116793	A	+	124462	T	intron	-
chr01	SNP	+	116898	G	+	124567	T	intron	-
chr01	SNP	+	116977	A	+	124646	C	intron	-
chr01	SNP	+	116980	G	+	124649	A	intron	-
chr01	SNP	+	116988	G	+	124657	A	intron	-
chr01	SNP	+	117002	G	+	124671	A	intron	-
chr01	SNP	+	117050	C	+	124719	A	intron	-
chr01	SNP	+	117106	A	+	124775	G	intron	-
chr01	SNP	+	117273	C	+	124942	T	YAL016W	Non
chr01	SNP	+	117310	G	+	124979	A	YAL016W	Non
chr01	SNP	+	117464	G	+	125133	A	YAL016W	Hom
chr01	SNP	+	117500	G	+	125169	C	YAL016W	Hom
chr01	SNP	+	117941	A	+	125610	G	YAL016W	Hom
chr01	SNP	+	117947	T	+	125616	C	YAL016W	Hom
chr01	SNP	+	117950	C	+	125619	T	YAL016W	Hom
chr01	SNP	+	118124	T	+	125793	A	YAL016W	Hom
chr01	SNP	+	118589	A	+	126258	G	YAL016W	Hom
chr01	SNP	+	118793	G	+	126462	A	YAL016W	Hom
chr01	SNP	+	118799	G	+	126468	A	YAL016W	Hom
chr01	SNP	+	118814	A	+	126483	G	YAL016W	Hom
chr01	SNP	+	118832	C	+	126501	T	YAL016W	Hom
chr01	SNP	+	118931	A	+	126600	G	YAL016W	Hom
chr01	SNP	+	119211	T	+	126880	C	intron	-
chr01	SNP	+	119228	T	+	126897	C	intron	-
chr01	SNP	+	119233	G	+	126902	C	intron	-
chr01	SNP	+	119354	A	+	127023	G	YAL015C	Hom
chr01	SNP	+	119558	G	+	127227	A	YAL015C	Hom
chr01	SNP	+	119605	G	+	127274	C	YAL015C	Non
chr01	SNP	+	119727	T	+	127396	C	YAL015C	Non
chr01	SNP	+	119864	A	+	127533	G	YAL015C	Hom
chr01	SNP	+	119903	A	+	127572	G	YAL015C	Hom
chr01	SNP	+	120212	T	+	127881	C	YAL015C	Hom
chr01	SNP	+	120233	C	+	127902	T	YAL015C	Hom
chr01	SNP	+	120332	T	+	128001	C	YAL015C	Hom
chr01	SNP	+	120380	G	+	128049	C	YAL015C	Non
chr01	DEL	+	120446:120447	~	+	128116:128118	TT	-	-
chr01	SNP	+	120450	T	+	128121	C	intron	-
chr01	DEL	+	120532:120533	~	+	128204:128205	A	-	-
chr01	DEL	+	120566:120567	~	+	128239:128240	A	-	-
chr01	SNP	+	120750	A	+	128423	G	YAL014C	Hom
chr01	SNP	+	120762	A	+	128435	G	YAL014C	Hom
chr01	SNP	+	120782	T	+	128455	G	YAL014C	Non
chr01	SNP	+	121083	G	+	128756	T	YAL014C	Non
chr01	SNP	+	121170	C	+	128843	T	YAL014C	Non
chr01	SNP	+	121191	T	+	128864	C	YAL014C	Hom
chr01	SNP	+	121390	C	+	129063	T	intron	-
chr01	SNP	+	121402	C	+	129075	T	intron	-
chr01	SNP	+	122581	C	+	130254	T	YAL013W	Non
chr01	SNP	+	122664	A	+	130337	C	YAL013W	Hom
chr01	SNP	+	123018	T	+	130691	G	intron	-
chr01	SNP	+	123212	T	+	130885	C	YAL012W	Hom
chr01	SNP	+	123962	C	+	131635	T	YAL012W	Hom
chr01	SNP	+	124382	A	+	132055	G	intron	-
chr01	SNP	+	124393	G	+	132066	C	intron	-
chr01	SNP	+	127652	C	+	135325	G	YAL010C	Non
chr01	SNP	+	127667	T	+	135340	A	YAL010C	Non
chr01	SNP	+	127895	T	+	135568	G	YAL010C	Non
chr01	SNP	+	128041	A	+	135714	T	intron	-
chr01	SNP	+	128279	T	+	135952	C	YAL009W	Hom
chr01	SNP	+	128374	T	+	136047	C	YAL009W	Non
chr01	SNP	+	128487	T	+	136160	C	YAL009W	Non
chr01	SNP	+	129140	T	+	136813	C	intron	-
chr01	SNP	+	130826	A	+	138499	G	intron	-
chr01	SNP	+	130977	G	+	138650	A	intron	-
chr01	SNP	+	131234	T	+	138907	C	intron	-
chr01	SNP	+	131403	G	+	139076	C	intron	-
chr01	SNP	+	131591	A	+	139264	T	intron	-
chr01	INS	+	131597:131598	T	+	139269:139270	^	-	-
chr01	SNP	+	131600	T	+	139272	C	intron	-
chr01	SNP	+	131605	C	+	139277	T	intron	-
chr01	INS	+	131720:131723	GAA	+	139391:139392	^	-	-
chr01	DEL	+	131736:131737	~	+	139406:139410	ATAT	-	-
chr01	SNP	+	133357	A	+	141030	T	YAL005C	Hom
chr01	SNP	+	133462	T	+	141135	A	YAL005C	Hom
chr01	SNP	+	133511	C	+	141184	G	YAL005C	Non
chr01	SNP	+	134311	C	+	141984	T	intron	-
chr01	DEL	+	134636:134637	~	+	142310:142311	T	-	-
chr01	DEL	+	134840:134841	~	+	142515:142516	T	-	-
chr01	INS	+	135106:135109	ACG	+	142780:142781	^	-	-
chr01	SNP	+	135413	C	+	143085	T	intron	-
chr01	SNP	+	135515	A	+	143187	T	intron	-
chr01	SNP	+	135521	C	+	143193	T	intron	-
chr01	DEL	+	135903:135904	~	+	143576:143577	A	-	-
chr01	SNP	+	136006	A	+	143679	G	intron	-
chr01	SNP	+	136149	A	+	143822	C	YAL002W	Non
chr01	SNP	+	136179	C	+	143852	T	YAL002W	Non
chr01	SNP	+	136733	C	+	144406	G	YAL002W	Non
chr01	SNP	+	137153	G	+	144826	C	YAL002W	Non
chr01	SNP	+	137961	C	+	145634	T	YAL002W	Non
chr01	SNP	+	138866	A	+	146539	G	YAL002W	Non
chr01	SNP	+	139741	C	+	147414	T	YAL002W	Hom
chr01	SNP	+	139834	T	+	147507	G	YAL002W	Hom
chr01	SNP	+	139925	A	+	147598	G	intron	-
chr01	SNP	+	139934	A	+	147607	T	intron	-
chr01	SNP	+	139982	C	+	147655	G	intron	-
chr01	SNP	+	140044	A	+	147717	T	intron	-
chr01	SNP	+	140053	G	+	147726	A	intron	-
chr01	SNP	+	140086	A	+	147759	T	intron	-
chr01	SNP	+	140473	T	+	148146	A	intron	-
chr01	SNP	+	140587	A	+	148260	G	intron	-
chr01	SNP	+	141213	T	+	148886	C	intron	-
chr01	SNP	+	141595	C	+	149268	T	intron	-
chr01	SNP	+	141634	C	+	149307	T	intron	-
chr01	SNP	+	141781	A	+	149454	G	intron	-
chr01	SNP	+	141921	C	+	149594	T	intron	-
chr01	SNP	+	142100	T	+	149773	C	intron	-
chr01	SNP	+	142240	A	+	149913	C	intron	-
chr01	SNP	+	142300	G	+	149973	A	intron	-
chr01	SNP	+	142630	A	+	150303	G	intron	-
chr01	SNP	+	142789	T	+	150462	C	intron	-
chr01	SNP	+	143337	T	+	151010	C	intron	-
chr01	SNP	+	143659	C	+	151332	A	intron	-
chr01	SNP	+	143660	G	+	151333	A	intron	-
chr01	SNP	+	143776	C	+	151449	T	intron	-
chr01	SNP	+	143828	T	+	151501	A	intron	-
chr01	SNP	+	143829	T	+	151502	A	intron	-
chr01	SNP	+	143830	T	+	151503	A	intron	-
chr01	SNP	+	143853	G	+	151526	A	intron	-
chr01	SNP	+	144099	A	+	151772	G	intron	-
chr01	SNP	+	144246	A	+	151919	G	intron	-
chr01	SNP	+	144482	G	+	152155	A	intron	-
chr01	SNP	+	144560	G	+	152233	A	intron	-
chr01	SNP	+	144663	G	+	152336	A	YAR002W	Non
chr01	SNP	+	145055	A	+	152728	G	YAR002W	Non
chr01	SNP	+	145509	G	+	153182	A	YAR002W	Non
chr01	SNP	+	145538	A	+	153211	C	YAR002W	Non
chr01	DEL	+	147154:147155	~	+	154828:154829	T	-	-
chr01	SNP	+	148398	G	+	156072	A	YAR003W	Hom
chr01	SNP	+	151196	C	+	158870	T	intron	-
chr01	SNP	+	151949	T	+	159623	C	YAR008W	Non
chr01	SNP	+	151965	T	+	159639	C	YAR008W	Non
chr01	SNP	+	152050	T	+	159724	C	YAR008W	Hom
chr01	SNP	+	152083	G	+	159757	T	YAR008W	Hom
chr01	SNP	+	152125	A	+	159799	G	intron	-
chr01	DEL	+	152207:152208	~	+	159882:159883	T	-	-
chr01	SNP	+	152219	A	+	159894	G	intron	-
chr01	DEL	+	152402:152403	~	+	160078:160079	T	-	-
chr01	SNP	+	152558	A	+	160234	G	intron	-
chr01	DEL	+	152558:152559	~	+	160235:166165	TTCTGAGAAATGGGTGAATGTTGAGATAATTGTTGGGATTCCATTGTTGATAAAGGCTATAATATTAGGTATACAGAATATACTAGAAGTTCTCCTCGAGGATATAGGAATCCTCAAAATGGAATCTATATTTCTACATACTAATATTACGATTATTCCTCATTCCGTTTTATATGTTTATATTCATTGATCCTATTACATTATCAATCCTTGCGTTTCAGCTTCCACTAATTTAGATGACTATTTCTCATCATTTGCGTCATCTTCTAACACCGTATATGATAATATACTAGTAATGTAAATACTAGTTAGTAGATGATAGTTGATTTCTATTCCAACATACCACCCATAATGTAATAGATCTAATGAATCCATTTGTTAGTTAATAGTTTAAATGTT…	-	-
chr01	SNP	+	152639	T	+	166245	A	intron	-
chr01	SNP	+	152763	C	+	166369	T	intron	-
chr01	SNP	+	152823	G	+	166429	A	intron	-
chr01	SNP	+	152965	A	+	166571	G	intron	-
chr01	SNP	+	153127	G	+	166733	A	intron	-
chr01	SNP	+	153214	T	+	166820	C	YAR014C	Hom
chr01	SNP	+	153325	G	+	166931	A	YAR014C	Hom
chr01	SNP	+	153458	T	+	167064	C	YAR014C	Non
chr01	SNP	+	153474	C	+	167080	T	YAR014C	Non
chr01	SNP	+	153573	C	+	167179	T	YAR014C	Non
chr01	SNP	+	157120	T	+	170726	C	YAR018C	Hom
chr01	SNP	+	157339	G	+	170945	A	YAR018C	Hom
chr01	DEL	+	158269:158270	~	+	171876:171877	A	-	-
chr01	SNP	+	158485	A	+	172092	G	intron	-
chr01	SNP	+	158506	A	+	172113	C	intron	-
chr01	SNP	+	158522	T	+	172129	A	intron	-
chr01	SNP	+	158673	G	+	172280	A	YAR019C	Hom
chr01	SNP	+	158978	T	+	172585	A	YAR019C	Non
chr01	SNP	+	159237	T	+	172844	C	YAR019C	Hom
chr01	SNP	+	159246	A	+	172853	G	YAR019C	Hom
chr01	SNP	+	159363	T	+	172970	C	YAR019C	Hom
chr01	SNP	+	159615	C	+	173222	A	YAR019C	Hom
chr01	SNP	+	160359	G	+	173966	A	YAR019C	Hom
chr01	SNP	+	160764	C	+	174371	T	YAR019C	Hom
chr01	SNP	+	161700	A	+	175307	T	intron	-
chr01	SNP	+	161711	G	+	175318	C	intron	-
chr01	SNP	+	161802	G	+	175409	A	intron	-
chr01	INS	+	161977:161978	A	+	175583:175584	^	-	-
chr01	SNP	+	162243	C	+	175849	T	intron	-
chr01	DEL	+	162250:162251	~	+	175857:175858	G	-	-
chr01	SNP	+	162269	T	+	175876	C	intron	-
chr01	SNP	+	162356	G	+	175963	A	intron	-
chr01	SNP	+	162394	C	+	176001	T	intron	-
chr01	SNP	+	162408	C	+	176015	T	intron	-
chr01	SNP	+	162562	T	+	176169	C	intron	-
chr01	SNP	+	162602	G	+	176209	T	intron	-
chr01	SNP	+	162613	C	+	176220	T	intron	-
chr01	SNP	+	162659	T	+	176266	A	intron	-
chr01	SNP	+	162664	T	+	176271	C	intron	-
chr01	SNP	+	162668	C	+	176275	A	intron	-
chr01	SNP	+	162673	C	+	176280	T	intron	-
chr01	SNP	+	162686	T	+	176293	C	intron	-
chr01	SNP	+	162697	T	+	176304	C	intron	-
chr01	SUB	+	162985:162988	TCT	+	176592:176593	C	-	-
chr01	SNP	+	163108	G	+	176713	A	intron	-
chr01	SNP	+	163343	G	+	176948	A	YAR020C	Hom
chr01	SNP	+	164235	T	+	177840	C	intron	-
chr01	SNP	+	164386	G	+	177991	A	intron	-
chr01	SNP	+	164997	C	+	178602	G	intron	-
chr01	SNP	+	165049	A	+	178654	G	intron	-
chr01	SNP	+	165069	A	+	178674	G	intron	-
chr01	SNP	+	165077	T	+	178682	C	intron	-
chr01	SNP	+	165384	G	+	178989	A	intron	-
chr01	SNP	+	165446	G	+	179051	A	intron	-
chr01	SNP	+	165447	G	+	179052	A	intron	-
chr01	INS	+	165543:165545	TT	+	179147:179148	^	-	-
chr01	SNP	+	165546	C	+	179149	G	intron	-
chr01	SNP	+	165618	G	+	179221	A	intron	-
chr01	SNP	+	165644	C	+	179247	T	intron	-
chr01	SNP	+	165834	G	+	179437	C	YAR023C	Hom
chr01	SNP	+	166103	G	+	179706	C	YAR023C	Non
chr01	SNP	+	166105	C	+	179708	A	YAR023C	Non
chr01	SNP	+	166106	C	+	179709	T	YAR023C	Non
chr01	SNP	+	166158	C	+	179761	A	YAR023C	Non
chr01	SNP	+	166169	C	+	179772	T	YAR023C	Non
chr01	SNP	+	166193	C	+	179796	A	YAR023C	Non
chr01	SNP	+	166339	T	+	179942	C	intron	-
chr01	INS	+	166386:166387	T	+	179988:179989	^	-	-
chr01	SNP	+	166394	G	+	179996	A	intron	-
chr01	SNP	+	166503	C	+	180105	A	intron	-
chr01	SNP	+	166537	G	+	180139	A	intron	-
chr01	SNP	+	166684	G	+	180286	A	intron	-
chr01	SNP	+	166726	A	+	180328	G	intron	-
chr01	SNP	+	166754	C	+	180356	T	intron	-
chr01	SNP	+	166990	G	+	180592	A	intron	-
chr01	SNP	+	167044	T	+	180646	C	intron	-
chr01	SNP	+	167050	C	+	180652	A	intron	-
chr01	SNP	+	167095	G	+	180697	A	intron	-
chr01	SNP	+	167145	G	+	180747	A	intron	-
chr01	SNP	+	167216	A	+	180818	C	intron	-
chr01	SNP	+	167220	A	+	180822	T	intron	-
chr01	SUB	+	167228:167235	CATTTGC	+	180830:180836	AATTGT	-	-
chr01	SNP	+	167241	G	+	180842	A	intron	-
chr01	SNP	+	167243	T	+	180844	A	intron	-
chr01	SNP	+	167305	T	+	180906	C	intron	-
chr01	SNP	+	167333	A	+	180934	T	intron	-
chr01	SNP	+	167352	G	+	180953	A	intron	-
chr01	SNP	+	167389	A	+	180990	G	intron	-
chr01	SNP	+	167396	G	+	180997	A	intron	-
chr01	SNP	+	167412	C	+	181013	T	intron	-
chr01	SNP	+	167463	G	+	181064	T	intron	-
chr01	INS	+	167487:167488	A	+	181087:181088	^	-	-
chr01	SNP	+	167517	A	+	181117	G	intron	-
chr01	SNP	+	167518	C	+	181118	T	intron	-
chr01	SNP	+	167519	A	+	181119	G	intron	-
chr01	SNP	+	167597	A	+	181197	G	tRNA	-
chr01	INS	+	167679:167680	A	+	181278:181279	^	-	-
chr01	SNP	+	167719	T	+	181318	C	intron	-
chr01	SNP	+	167892	T	+	181491	C	intron	-
chr01	SNP	+	168058	G	+	181657	C	intron	-
chr01	SNP	+	168147	T	+	181746	C	intron	-
chr01	SNP	+	168173	C	+	181772	T	intron	-
chr01	DEL	+	168364:168365	~	+	181964:181966	TA	-	-
chr01	SNP	+	168439	T	+	182040	C	intron	-
chr01	SNP	+	168444	G	+	182045	A	intron	-
chr01	DEL	+	168916:168917	~	+	182518:182519	A	-	-
chr01	SNP	+	169003	T	+	182605	A	intron	-
chr01	DEL	+	169016:169017	~	+	182619:182964	TTGTTGTATCTCAAAATGAGATATGTCAGTATGACAATACGTCACCCTGAACGTTCATAAAACACATATGAAACAACCTTATAACAAAACGAACAACATGAGACAAAACCCGACCTTCCCTAGCTGAACTACCCAAAGTATAAATGCCTGAACAATTAGTTTAGATCCGAGATTCCGCGCTTCCACCACTTAGTATGATTCATATTTTATATAATATATAAGATAAGTAACATTCCGTGAATTAATCTGATAAACTGTTTTGACAACTGGTTACTTCCCTAAGACTGTTTATATTAGGATTGTCAAGACACTCCGGTATTACTCGAGCCCGTAATACAACATTAT	-	-
chr01	DEL	+	169195:169196	~	+	183143:183147	GTTG	-	-
chr01	DEL	+	169535:169536	~	+	183487:183488	C	-	-
chr01	SNP	+	169644	T	+	183596	C	intron	-
chr01	SNP	+	169883	G	+	183835	A	YAR027W	Hom
chr01	SNP	+	169907	T	+	183859	A	YAR027W	Hom
chr01	SNP	+	169908	A	+	183860	G	YAR027W	Non
chr01	SNP	+	169913	A	+	183865	T	YAR027W	Non
chr01	SNP	+	169915	T	+	183867	C	YAR027W	Non
chr01	SNP	+	169921	G	+	183873	A	YAR027W	Non
chr01	SNP	+	169938	G	+	183890	A	YAR027W	Non
chr01	SNP	+	169944	T	+	183896	A	YAR027W	Non
chr01	SNP	+	169952	G	+	183904	C	YAR027W	Non
chr01	SNP	+	169957	A	+	183909	G	YAR027W	Non
chr01	SNP	+	169960	A	+	183912	G	YAR027W	Non
chr01	SNP	+	169966	T	+	183918	C	YAR027W	Non
chr01	SNP	+	169968	A	+	183920	C	YAR027W	Non
chr01	SNP	+	169971	G	+	183923	A	YAR027W	Non
chr01	SNP	+	169977	G	+	183929	A	YAR027W	Non
chr01	SNP	+	169980	C	+	183932	T	YAR027W	Non
chr01	SNP	+	169982	T	+	183934	C	YAR027W	Non
chr01	SNP	+	169985	G	+	183937	A	YAR027W	Non
chr01	SNP	+	169986	C	+	183938	A	YAR027W	Non
chr01	SNP	+	169988	T	+	183940	A	YAR027W	Non
chr01	SNP	+	169989	A	+	183941	C	YAR027W	Non
chr01	SNP	+	169990	A	+	183942	C	YAR027W	Non
chr01	SNP	+	169991	C	+	183943	T	YAR027W	Non
chr01	SNP	+	170000	A	+	183952	G	YAR027W	Hom
chr01	SNP	+	170003	C	+	183955	T	YAR027W	Hom
chr01	SNP	+	170004	C	+	183956	T	YAR027W	Hom
chr01	SNP	+	170010	T	+	183962	A	YAR027W	Non
chr01	SNP	+	170013	C	+	183965	A	YAR027W	Non
chr01	SNP	+	170014	T	+	183966	C	YAR027W	Non
chr01	SNP	+	170015	A	+	183967	G	YAR027W	Non
chr01	SNP	+	170028	G	+	183980	A	YAR027W	Non
chr01	SNP	+	170029	G	+	183981	T	YAR027W	Non
chr01	SUB	+	170031:170151	GTCCTTACCATTTCGTTTTATTCACTATCGTTGAGCATTTGCCTTCCCATGTTGGGTGCATCTGTAGGCGAGTTCACGAAACCGATCCGAAATCAAGATTTTGAGATTAATCTTCTGGTC	+	183983:184103	AAAGGTATCCTTGTGTTTTTAGTGATTTCTCTTATCCTCTCTATTATCATTTTATTGATCGGTATAACTGCCTTCGTGTCTGAGACCTTGAATAAGGGTTTCATAATTAAGCTTTTAGTA	-	-
chr01	SNP	+	170159	C	+	184111	T	YAR027W	Hom
chr01	SNP	+	170161	A	+	184113	C	YAR027W	Non
chr01	SNP	+	170171	T	+	184123	A	YAR027W	Hom
chr01	SNP	+	170174	T	+	184126	A	YAR027W	Hom
chr01	SNP	+	170178	A	+	184130	G	YAR027W	Non
chr01	SUB	+	170195:172546	GACTATCACATACAACATGAACCAATATCTATTTGATCATGGGCTATGGAACACTCCCTACCGCTTTTATGATGAAGAAGATTGCCACCGTTATTTTCTACACCTTATTGAGGGAAAAACTTTCAAGAAGCAAGGGGATCCACCAACCAGCAATGTTACAGACGCACAATCAAATGACGAAACCGCTGGCACACCAAATGAAGCCATTGAATTTTTTACTTTTCACTCCGGCCCAAATTACCAAAAGTACCTTTCCAAGGCAGCTGAGATCGAACAACAAGCTCAGAATAATTACTGGCAAGGACGACATCCCGATATCGATGCGCATCTTTGAACAGAAGAAAAAGGGGAAACTTTTTATATGCCTCTACTGGCCGATGAATCTGCCCATTTACTAAG…	+	184147:184292	AATAATCGCATATAATATGAACCAGTATCTGTTTGACCATGGGATATGGCATACTCCGTATTACTTTTTTTGTGAACATAGGTGCCATAAATTTTTCAAAAGCCTTATCAAACAGACAAGGTCGAATGCACATTTGAGTTCACCA	-	-
chr01	SNP	+	172553	A	+	184299	G	YAR027W	Non
chr01	SNP	+	172556	A	+	184302	C	YAR027W	Non
chr01	SUB	+	172570:172637	CCAGACGCGTCAGAAATTGAGGTTTTGAATGTGGTAGGAAGATTTTTTATTCATAGCCCTGACCCAA	+	184316:184383	TCAAACACACCAGCAAAAGAGGTTTCAAATGAGATGGTAAAACCTTATATCTTTAGTTCTGATCCAG	-	-
chr01	SNP	+	172672	A	+	184418	C	YAR027W	Non
chr01	SNP	+	172676	G	+	184422	A	YAR027W	Non
chr01	SNP	+	172735	A	+	184481	C	intron	-
chr01	SNP	+	172742	C	+	184488	T	intron	-
chr01	SNP	+	172746	C	+	184492	T	intron	-
chr01	SNP	+	172764	C	+	184510	T	intron	-
chr01	SNP	+	172840	C	+	184586	T	intron	-
chr01	SNP	+	173175	T	+	184921	A	YAR028W	Hom
chr01	SNP	+	173413	G	+	185159	A	YAR028W	Non
chr01	SNP	+	173504	T	+	185250	C	YAR028W	Non
chr01	SNP	+	173734	G	+	185480	T	YAR028W	Non
chr01	DEL	+	176184:176185	~	+	187931:187937	TTATTA	-	-
chr01	SNP	+	176219	A	+	187971	G	intron	-
chr01	SNP	+	176306	G	+	188058	A	intron	-
chr01	SNP	+	176311	T	+	188063	C	intron	-
chr01	SNP	+	176399	C	+	188151	T	YAR033W	Hom
chr01	SNP	+	176592	T	+	188344	A	YAR033W	Non
chr01	SNP	+	176593	A	+	188345	T	YAR033W	Non
chr01	SNP	+	176594	C	+	188346	A	YAR033W	Non
chr01	SNP	+	176596	A	+	188348	T	YAR033W	Non
chr01	SNP	+	176597	C	+	188349	T	YAR033W	Non
chr01	SNP	+	176602	A	+	188354	T	YAR033W	Non
chr01	SNP	+	176604	C	+	188356	A	YAR033W	Non
chr01	SNP	+	176605	T	+	188357	C	YAR033W	Non
chr01	SNP	+	176617	T	+	188369	G	YAR033W	Non
chr01	SNP	+	176618	A	+	188370	T	YAR033W	Non
chr01	SNP	+	176634	G	+	188386	A	YAR033W	Non
chr01	SNP	+	176714	A	+	188466	G	YAR033W	Hom
chr01	SNP	+	177279	G	+	189031	A	intron	-
chr01	SNP	+	177314	C	+	189066	T	intron	-
chr01	SNP	+	177917	G	+	189669	A	intron	-
chr01	SNP	+	177954	T	+	189706	C	intron	-
chr01	SUB	+	177994:177998	ACAC	+	189746:189753	CCCCAAT	-	-
chr01	SNP	+	178018	T	+	189773	C	intron	-
chr01	SUB	+	178062:178070	AAAAACAT	+	189817:189826	TAAACGTAG	-	-
chr01	DEL	+	178221:178222	~	+	189978:189979	A	-	-
chr01	SNP	+	178672	A	+	190429	G	YAR035W	Hom
chr01	SNP	+	178747	G	+	190504	A	YAR035W	Hom
chr01	SNP	+	178801	A	+	190558	T	YAR035W	Hom
chr01	SNP	+	178864	G	+	190621	A	YAR035W	Hom
chr01	SNP	+	178879	C	+	190636	T	YAR035W	Hom
chr01	INS	+	179600:179603	TCG	+	191356:191357	^	-	-
chr01	SNP	+	179863	C	+	191617	T	YAR035W	Hom
chr01	SNP	+	179943	C	+	191697	G	YAR035W	Non
chr01	SNP	+	179950	C	+	191704	G	YAR035W	Hom
chr01	SNP	+	180001	G	+	191755	A	YAR035W	Hom
chr01	SNP	+	180064	T	+	191818	G	YAR035W	Hom
chr01	SNP	+	180442	G	+	192196	A	YAR035W	Hom
chr01	INS	+	180568:180571	TAC	+	192321:192322	^	-	-
chr01	DEL	+	180733:180734	~	+	192485:192486	A	-	-
chr01	SNP	+	180779	T	+	192531	C	intron	-
chr01	SNP	+	180861	A	+	192613	C	intron	-
chr01	SNP	+	181379	T	+	193131	C	YAR042W	Hom
chr01	SNP	+	181508	C	+	193260	T	YAR042W	Hom
chr01	SNP	+	181596	T	+	193348	G	YAR042W	Non
chr01	SNP	+	181784	C	+	193536	T	YAR042W	Hom
chr01	SNP	+	182055	T	+	193807	C	YAR042W	Non
chr01	DEL	+	182252:182253	~	+	194005:194008	AAT	-	-
chr01	SNP	+	182314	C	+	194069	T	YAR042W	Non
chr01	SNP	+	182346	G	+	194101	A	YAR042W	Non
chr01	SNP	+	182349	T	+	194104	C	YAR042W	Non
chr01	SNP	+	182411	C	+	194166	T	YAR042W	Hom
chr01	SNP	+	182414	C	+	194169	T	YAR042W	Hom
chr01	SNP	+	182486	T	+	194241	C	YAR042W	Hom
chr01	SNP	+	182683	T	+	194438	C	YAR042W	Non
chr01	SNP	+	183026	G	+	194781	A	YAR042W	Hom
chr01	SNP	+	183048	A	+	194803	G	YAR042W	Non
chr01	SNP	+	183449	G	+	195204	A	YAR042W	Hom
chr01	SNP	+	183569	T	+	195324	C	YAR042W	Hom
chr01	SNP	+	183704	C	+	195459	T	YAR042W	Hom
chr01	SNP	+	183830	T	+	195585	C	YAR042W	Hom
chr01	SNP	+	183922	G	+	195677	A	YAR042W	Non
chr01	SNP	+	184155	G	+	195910	A	YAR042W	Non
chr01	SNP	+	184187	G	+	195942	A	YAR042W	Hom
chr01	SNP	+	184441	T	+	196196	G	intron	-
chr01	SNP	+	184478	A	+	196233	G	intron	-
chr01	SNP	+	184492	T	+	196247	C	intron	-
chr01	SNP	+	184493	C	+	196248	G	intron	-
chr01	SNP	+	184529	A	+	196284	G	intron	-
chr01	INS	+	184614:184615	T	+	196368:196369	^	-	-
chr01	SNP	+	184669	T	+	196423	C	intron	-
chr01	SNP	+	184698	T	+	196452	C	intron	-
chr01	INS	+	184707:184709	AA	+	196460:196461	^	-	-
chr01	SNP	+	184748	T	+	196500	C	intron	-
chr01	SNP	+	184771	A	+	196523	T	intron	-
chr01	DEL	+	184772:184773	~	+	196525:196527	CT	-	-
chr01	SNP	+	184788	T	+	196542	A	intron	-
chr01	SNP	+	184810	A	+	196564	G	intron	-
chr01	SNP	+	184833	T	+	196587	C	intron	-
chr01	SNP	+	184869	T	+	196623	C	intron	-
chr01	SNP	+	184942	C	+	196696	T	intron	-
chr01	SNP	+	184993	A	+	196747	C	intron	-
chr01	SNP	+	185025	A	+	196779	G	intron	-
chr01	SNP	+	185107	T	+	196861	C	intron	-
chr01	SNP	+	185130	T	+	196884	C	intron	-
chr01	DEL	+	185157:185158	~	+	196912:196913	A	-	-
chr01	SUB	+	185171:185179	CAAAGAAT	+	196926:196933	AAAAAAC	-	-
chr01	SNP	+	185270	G	+	197024	A	intron	-
chr01	SNP	+	185366	A	+	197120	G	intron	-
chr01	SNP	+	185369	A	+	197123	G	intron	-
chr01	SNP	+	185462	G	+	197216	A	intron	-
chr01	SNP	+	185482	T	+	197236	G	intron	-
chr01	SNP	+	185489	T	+	197243	C	intron	-
chr01	SNP	+	185512	T	+	197266	G	intron	-
chr01	SNP	+	185523	C	+	197277	T	intron	-
chr01	SNP	+	185590	T	+	197344	C	intron	-
chr01	SNP	+	185596	A	+	197350	G	intron	-
chr01	SNP	+	185639	G	+	197393	A	intron	-
chr01	SNP	+	185674	T	+	197428	A	intron	-
chr01	SNP	+	185705	C	+	197459	T	intron	-
chr01	SNP	+	185722	C	+	197476	T	intron	-
chr01	SNP	+	185730	C	+	197484	T	intron	-
chr01	SNP	+	185743	A	+	197497	G	intron	-
chr01	SNP	+	185806	G	+	197560	A	intron	-
chr01	SNP	+	185833	A	+	197587	G	intron	-
chr01	INS	+	185862:185863	A	+	197615:197616	^	-	-
chr01	SNP	+	185876	T	+	197629	C	intron	-
chr01	SNP	+	185891	A	+	197644	G	intron	-
chr01	SNP	+	185893	G	+	197646	T	intron	-
chr01	SNP	+	185903	G	+	197656	A	intron	-
chr01	SNP	+	185941	T	+	197694	G	intron	-
chr01	SNP	+	185942	G	+	197695	A	intron	-
chr01	SNP	+	186005	G	+	197758	A	intron	-
chr01	SNP	+	186007	C	+	197760	G	intron	-
chr01	SNP	+	186012	G	+	197765	C	intron	-
chr01	SNP	+	186017	G	+	197770	A	intron	-
chr01	SNP	+	186019	G	+	197772	A	intron	-
chr01	SNP	+	186030	A	+	197783	G	intron	-
chr01	SNP	+	186038	G	+	197791	A	intron	-
chr01	SNP	+	186058	A	+	197811	G	intron	-
chr01	SNP	+	186066	G	+	197819	A	intron	-
chr01	SNP	+	186072	A	+	197825	G	intron	-
chr01	SNP	+	186120	A	+	197873	G	intron	-
chr01	SNP	+	186155	T	+	197908	C	intron	-
chr01	SUB	+	186168:186170	AG	+	197921:197922	C	-	-
chr01	SNP	+	186199	T	+	197951	C	intron	-
chr01	SNP	+	186244	T	+	197996	G	intron	-
chr01	SNP	+	186261	A	+	198013	T	intron	-
chr01	SNP	+	186339	T	+	198091	C	intron	-
chr01	SNP	+	186361	C	+	198113	T	intron	-
chr01	SNP	+	186405	G	+	198157	C	intron	-
chr01	SNP	+	186416	T	+	198168	G	intron	-
chr01	SNP	+	186438	C	+	198190	T	intron	-
chr01	SNP	+	186463	A	+	198215	C	intron	-
chr01	SNP	+	186480	G	+	198232	C	intron	-
chr01	SNP	+	186483	T	+	198235	G	intron	-
chr01	SNP	+	186492	T	+	198244	G	intron	-
chr01	SNP	+	186500	G	+	198252	C	intron	-
chr01	SNP	+	186501	C	+	198253	T	intron	-
chr01	SNP	+	186507	C	+	198259	T	intron	-
chr01	SNP	+	186515	G	+	198267	A	intron	-
chr01	SNP	+	186527	G	+	198279	A	intron	-
chr01	SNP	+	186535	G	+	198287	A	intron	-
chr01	SNP	+	186547	C	+	198299	A	intron	-
chr01	SNP	+	186579	T	+	198331	G	intron	-
chr01	SNP	+	186599	A	+	198351	G	intron	-
chr01	SNP	+	186646	T	+	198398	C	intron	-
chr01	SNP	+	186666	C	+	198418	A	intron	-
chr01	SNP	+	186670	A	+	198422	T	intron	-
chr01	SNP	+	186704	A	+	198456	T	intron	-
chr01	SNP	+	186716	G	+	198468	C	intron	-
chr01	SNP	+	186730	A	+	198482	G	intron	-
chr01	SNP	+	186762	A	+	198514	C	intron	-
chr01	SNP	+	186784	T	+	198536	C	intron	-
chr01	SNP	+	186805	T	+	198557	C	intron	-
chr01	SNP	+	186808	C	+	198560	T	intron	-
chr01	SNP	+	186810	A	+	198562	G	intron	-
chr01	SNP	+	186830	A	+	198582	G	intron	-
chr01	SNP	+	186834	G	+	198586	A	intron	-
chr01	SNP	+	186837	G	+	198589	A	intron	-
chr01	SNP	+	186849	A	+	198601	T	intron	-
chr01	SNP	+	186851	G	+	198603	T	intron	-
chr01	SNP	+	186852	T	+	198604	C	intron	-
chr01	SUB	+	186867:191489	TGAATTAAGGTTTGGAATAAATTTCTTTTCTGCAGATTTTCATGCAGCGTCGAGCTGCTAAACGTCACAACTATTTGACGTACATTCTGCAAAAGTATGTCGACTTCGCACGGACCATTATGCTTGCTTTACTACTTATTTTGCTTTCGACTTGTTGAGTCCGAAAAGCTGTTCCTGGGTACCAATAGAAAATCAGCTGAAATCTTCTCAACGAAAAAGTAAAATAAACTTGGCAGCATGCGTTAATATCAGCAGAAGAAAATTTTCACTGAAAACAGCCTTTCACTATTATTTTGCTTTTTCAACTGTTTAAAATTTTATCAAACACCGACTAAGTGCGTAAAAATTCACCAAAAAAAAAAAGCATGACTATCATAATTGCAACTAGGGTTCTCTTTA…	+	198619:198653	CTAAATAAACTTCTGAGGAATTTTTTTTCCGCAA	-	-
chr01	SNP	+	191500	G	+	198664	A	intron	-
chr01	SNP	+	191511	C	+	198675	T	intron	-
chr01	SNP	+	191512	T	+	198676	C	intron	-
chr01	SNP	+	191513	G	+	198677	A	intron	-
chr01	INS	+	191536:191537	G	+	198699:198700	^	-	-
chr01	SUB	+	191544:191550	TCTTCT	+	198707:198714	CCTTTCC	-	-
chr01	SNP	+	191610	C	+	198774	T	intron	-
chr01	SNP	+	191687	C	+	198851	G	intron	-
chr01	SNP	+	191692	C	+	198856	T	intron	-
chr01	SNP	+	191697	C	+	198861	G	intron	-
chr01	SNP	+	191699	C	+	198863	T	intron	-
chr01	SNP	+	191700	C	+	198864	T	intron	-
chr01	SNP	+	191701	A	+	198865	T	intron	-
chr01	SNP	+	191703	C	+	198867	T	intron	-
chr01	SNP	+	191710	A	+	198874	G	intron	-
chr01	SNP	+	191713	C	+	198877	T	intron	-
chr01	SNP	+	191716	G	+	198880	T	intron	-
chr01	SNP	+	191719	G	+	198883	A	intron	-
chr01	SNP	+	191723	T	+	198887	C	intron	-
chr01	SNP	+	191725	G	+	198889	C	intron	-
chr01	SNP	+	191731	A	+	198895	T	intron	-
chr01	SNP	+	191732	A	+	198896	G	intron	-
chr01	SNP	+	191733	A	+	198897	G	intron	-
chr01	SNP	+	191738	G	+	198902	A	intron	-
chr01	SNP	+	191740	A	+	198904	G	intron	-
chr01	SNP	+	191742	A	+	198906	G	intron	-
chr01	SNP	+	191745	G	+	198909	A	intron	-
chr01	SNP	+	191749	G	+	198913	A	intron	-
chr01	SNP	+	191752	G	+	198916	A	intron	-
chr01	SNP	+	191754	C	+	198918	G	intron	-
chr01	SNP	+	191757	C	+	198921	T	intron	-
chr01	SNP	+	191768	C	+	198932	A	intron	-
chr01	SNP	+	191774	A	+	198938	G	intron	-
chr01	SNP	+	191782	A	+	198946	G	intron	-
chr01	SUB	+	191797:191852	ACTTGTCTGATTATCCTTGAATAACGAACTTTGATTTTCAATGTTTTATTTCCGG	+	198961:199013	GCTCGCCTGACCGTCTTTGGGTGACCAGGCTTGGTTTTCAGTTTTTTTTAGC	-	-
chr01	SNP	+	191865	A	+	199026	T	intron	-
chr01	SNP	+	191866	T	+	199027	G	intron	-
chr01	SNP	+	191868	G	+	199029	T	intron	-
chr01	SNP	+	191871	T	+	199032	C	intron	-
chr01	SNP	+	191878	G	+	199039	A	intron	-
chr01	SNP	+	191886	C	+	199047	T	intron	-
chr01	INS	+	191898:191899	C	+	199058:199059	^	-	-
chr01	SUB	+	191905:193159	TGTATTGTATTTTTTTTTTTTCATAACGAATTCTAGAAAAGGCTTTGTTGGCATGTGAGGATGGCAGCGGTTGGAAACTTTGCCGAGAACAATTTCTCACAAGTTAACCTGAGATTTTCACACTTTTTACTTAGTGGTTGTTGGCACTTAAGTAGAAGCTAATAGTATTAATGATATCGAAATAAAATGCTGTATCACGGGCGATTATTCCATGGCGAAATGAGGTCCGTAATTTCTTCGTCAGAGGGAGGAAAGTGACTTTGGGAATACTCAAATGGAATAGATGTGACAAGTTCTAGAATGACAATGTCAACCCAAAGGGAGCTAAGTTTCTAACATGGAAAGCAAAGAAAGGCCCTCAGTACCGTTCAATCTAAAATCATCTTCATTAACTTCCAA…	+	199065:200507	CAAATTGATTTTCACCGCGAATTCCAGAAGGATGGGCAAAAGAGGGCTTGTTGGCGTGGGAGGATGGTCGCGGCTGAAAATTTTCACCACGAGCAGTTTCTTGTGAGACATCCTAATACTTTTGCATTTTTACCAAGCAGTCGTCCGTAGCAAAGCATAGGTTAGTAATAACAATGTGCAAATAAAAAACTATCTTACAGGCAATTATTTTGTGGCAAAGCAAGGTCCATGTTTTCTTGAAAGGTAAGAAGTGGCTTTGGGACAGCTCATATAGACAGATTTAAGTTTTTGATCTGAGAAGCGAATGAAATGTCTTCAGTATCATTCAATTTAGCATCCTTTTCATTGACTTTGAATGTTTTACCGCCCCAATCAATGCCATAATTAGCACCCCATGGA…	-	-
chr01	SNP	+	193163	A	+	200511	T	intron	-
chr01	SNP	+	193184	T	+	200532	C	intron	-
chr01	SNP	+	193186	G	+	200534	T	intron	-
chr01	SNP	+	193189	G	+	200537	A	intron	-
chr01	SUB	+	193202:193967	AGAAGATTTAAACTCATGTCTTTATCACTATAAGTCGATATCATACTCATATTATAATGCCGAAGCAGGATATCCGTACGACCTCATGGGAAGATAAAACATCCAAATAGTTCCTTTATTGAATATTGTAGCTATGAAGTGCTAGTAAGTGGGGTATCGACGTGATGACACCCATGCTAAAGCTCCACTAAAGACCAATACGAACCACGTATGCCATTTATAAAGAGCTAAAAAGCTTCCGAACAACCTGCTCCGGAAACCTGAAGAAGTGTATCATATATATTTATTCTAATTTGCTCTCAAAAATTTTCATTAAACAACAGGAGAAACGATTGAGACATACAGCAAGCTATAGTGAAATCTGAATATTACTTTTCTCTTTCAGTGTTACAGTACTAT…	+	200550:201146	GCGAAATTTAACCTCACGAGTTCATGATCATAACTCGTTATCATTTTTGTAATATTGAATCGGTCTCTATAGAGCCTCATGAGAAGATAGAGGACCCGAAATAATTCTCCCTTCAAACATTATGGCCAATAAGTGTCAGGAAGTGAAGCATTGACATGACAGCAGCACATTAAAACTCTATTGAATATAAATACGATCCACGACATGTCGTTTACAAAGCGCTAAAAACTCATGAGCCAACTATTCCCTAAATTTCCAAGATCTATCATATATTTTTCCCTAATTTTCCAAGAGGAACCTCCATAAAATAATGCAGAAAAACATTTGTTTGATCTATTTTAAAAGGCATATCGCATGTTATAGTGAATCTGAAGATTGCTTCTCTCGTCAGTATTAATG…	-	-
chr01	SNP	+	193973	A	+	201152	T	intron	-
chr01	DEL	+	193991:193992	~	+	201171:201186	GTTGTAAGTATTTCT	-	-
chr01	SNP	+	194001	G	+	201195	T	intron	-
chr01	SNP	+	194002	A	+	201196	G	intron	-
chr01	SNP	+	194004	G	+	201198	A	intron	-
chr01	SNP	+	194009	G	+	201203	T	intron	-
chr01	SUB	+	194026:194089	GTGTCCTGAGTGATTATTTATTTTTATGTGAACACCAAAAGGAATAAAGAAGGTCCGTGTCCA	+	201220:201287	ATGCACCGAGGTGAATTGGTCATCCTTACGAAAATACCCAGATAGAAATGGAGTAGTTGCGTGATCG	-	-
chr01	SNP	+	194097	T	+	201295	A	intron	-
chr01	SUB	+	194103:194107	CACA	+	201301:201306	TGCGC	-	-
chr01	SNP	+	194113	G	+	201312	A	intron	-
chr01	SNP	+	194114	C	+	201313	T	intron	-
chr01	SUB	+	194143:194672	CTAACCCATTCTCTGTGTTGTTAGTATAATCCACCATATCACTTACCATATCAACCATTATGTTCAGTTAACTCACCTTTAAAGTACTGTGCACAACACCCTATTTCCATCTGATCGGTCGCTTTATCTGGAATATCTGTTTTCAATCTACGAAGACATAAGTTTGAAAAATATAACCAGAGTTCGTCGAGACCCTGCCCGCCACAACCGCCATTAAAATATTGAAATATGAGCCAAAATTTTCAGCCTGGTATTCTGAATGAAATTATAATCCGACTATAGAGAACGATTTATTTGGCTTTTGGGTAGTATGATTATCCTTGTCTGGAGTTAGATATAGAAGAAATTAAGAAGGGCCACGAAATTTATCCTATGGTATGGGAAACGAGAAAAACTCCA…	+	201342:201860	TTGAACCACCACCTGTATTGCTGGTATAAATCACCATATTAACCATCGTTTTCAATCAACGCAACTTTTAGTGTATTGTCTGCAACATCTGATTTCCCTCTGGTAAGTCACCTAATCTAAAATCTCTATTTTGAATCCACGGAGACATACGTTTGAAAGATATAAAAGAGTTCATTGAAAAGTCTAGCGTCACAACTGACATTAAAATACTTAAATATGAACCAAAATTTTTTGGCTTTTATTTTCAATGCAATCATTATCTGCCTATACAGGAAACGCTTTATTTGGCTCAATAATATGATCATGTTTGTCTGAAGTTGGCAATAAAAGAAACTAAGAAGAGCCACTAAACTTATTTTATGATATGGGAAACACAGAAAACACTCCAAAAATTTTGGT…	-	-
chr01	SUB	+	194688:194711	CTATTATGAAGGCGCAGAGAGTA	+	201876:201904	TGAATATGAAAGAGCAGAGGTTAGCTCC	-	-
chr01	INS	+	194716:194719	GTT	+	201908:201909	^	-	-
chr01	SNP	+	194729	A	+	201919	G	intron	-
chr01	SNP	+	194731	G	+	201921	A	intron	-
chr01	SUB	+	194746:194747	A	+	201936:201938	GG	-	-
chr01	SUB	+	194752:195179	GGCTCTTTAATAGACTGGTCAAGCGGCATCGGAAACAGTTCTCAGAACAGAAAAGAAGAGATTATTGAGTTAAGGTCCGTTAAAGGGTCATGATAAGCCCAATAAGATACCAAGTAGACATGTTACACCGTGAGTAGTAAACGGGGTTATATTTTATTATGTTGCTAGTCTCATTTTATGGCCCTTGTAGTTTGGAGGAAAAATGATCGGATAACCAAAACGAAATTCCTTAAGTGATTTGTGTCCCTAAAAGAAAATCTTCAGGTATAACCGCAAACGCCAAATGCCACAAGCCCAAAAATTTCCGTGTCTTTTCCCGATGCTATCCTTGATTAAAGAACTTTTGATTGTCAAAGTGAAAATACCTATATGGACTCTTTTGAAGAATTGAAAGAAATA…	+	201943:202365	TCTACTGTAGACAGGTCGATTCAAAGTCTGGTCTCAAAATAGAAGGTAAAATATTATTGAACAAAAGACCACTAAAAGGCTATGGTATGTCCAATAAGATGCAAAATAGACATTTCACTCGCTAATCGTTAGTGGGATTATATCTTACTATACTCCTTATCTCATTGAATGGCACTAGTCGATCGAGGAACAAAAAAGGATCGAACCGATTAGCACGGATTTCCTTAAGTAATTTAAATTACCAAAGAAGATCCACATCAGCAGTCGAATGTTCAAGATGCCGTAAGTTTAAAATCTTTCGTATCTTTCCCCGATCCTGTCTTTCATCAATGAACTTGAATATCAAGAGTGAAAAAAACTCATATGGCTTCTCTTGAAGAGTTAGAAAGATAGGCACAT…	-	-
chr01	SNP	+	195184	A	+	202370	C	intron	-
chr01	SNP	+	195194	G	+	202380	A	intron	-
chr01	SNP	+	195195	T	+	202381	C	intron	-
chr01	SNP	+	195203	G	+	202389	C	intron	-
chr01	SNP	+	195204	C	+	202390	A	intron	-
chr01	SNP	+	195217	C	+	202403	A	intron	-
chr01	SNP	+	195220	G	+	202406	A	intron	-
chr01	SNP	+	195221	C	+	202407	A	intron	-
chr01	SNP	+	195222	G	+	202408	A	intron	-
chr01	SNP	+	195223	C	+	202409	G	intron	-
chr01	SNP	+	195225	T	+	202411	G	intron	-
chr01	SNP	+	195226	T	+	202412	C	intron	-
chr01	SNP	+	195227	T	+	202413	A	intron	-
chr01	SUB	+	195237:195248	TGAAGCATCAT	+	202423:202432	GTAAGTCTC	-	-
chr01	SNP	+	195257	G	+	202441	A	intron	-
chr01	SNP	+	195263	C	+	202447	G	intron	-
chr01	SUB	+	195268:195357	CTTGACGTTAGTAACAAAAATGATGAAATTGTAATAGAAGAAACTTTTATCCGCAAACTATTGAGGTACCATGCTAGTCCGTCTCAAGC	+	202452:202545	TTTCACGTAATTGGTAACGATGAGGGAACCGCAGTAGAAAAAACTTTCATTCACAAACGATTAAAGTGTTATGCTAGCCAGTTTCAGGCTTTT	-	-
chr01	SNP	+	195362	G	+	202550	T	intron	-
chr01	SUB	+	195375:195399	GTTCAACTCAATTTCCGGCTAGTA	+	202563:202590	ATTCGACTAGATGTCCAGTTAAGTGTG	-	-
chr01	SNP	+	195409	T	+	202600	C	intron	-
chr01	SUB	+	195418:195447	GCTTCGCAGACGAATGTTTTCCGACACAT	+	202609:202637	CCTCGCACATGAATGTTATCCGGCGCAC	-	-
chr01	SUB	+	195473:195481	TCACGGAA	+	202663:202669	CTACGG	-	-
chr01	SNP	+	195504	T	+	202692	G	intron	-
chr01	SNP	+	195515	T	+	202703	C	intron	-
chr01	SNP	+	195522	C	+	202710	T	intron	-
chr01	SNP	+	195524	G	+	202712	C	intron	-
chr01	SNP	+	195525	C	+	202713	T	intron	-
chr01	SNP	+	195530	T	+	202718	A	intron	-
chr01	SNP	+	195536	G	+	202724	A	intron	-
chr01	SNP	+	195539	C	+	202727	T	intron	-
chr01	SNP	+	195544	A	+	202732	G	intron	-
chr01	SNP	+	195552	A	+	202740	T	intron	-
chr01	SNP	+	195573	T	+	202761	C	intron	-
chr01	SNP	+	195574	A	+	202762	T	intron	-
chr01	SNP	+	195575	G	+	202763	C	intron	-
chr01	SNP	+	195598	T	+	202786	A	intron	-
chr01	SNP	+	195613	A	+	202801	G	intron	-
chr01	DEL	+	195708:195709	~	+	202897:202901	CCTC	-	-
chr01	SNP	+	195753	A	+	202945	G	intron	-
chr01	SNP	+	195761	G	+	202953	A	intron	-
chr01	SNP	+	195765	C	+	202957	T	intron	-
chr01	SNP	+	195785	T	+	202977	A	intron	-
chr01	SNP	+	195802	T	+	202994	G	intron	-
chr01	DEL	+	195903:195904	~	+	203096:203097	A	-	-
chr01	SNP	+	195911	T	+	203104	C	intron	-
chr01	SNP	+	195912	G	+	203105	A	intron	-
chr01	SNP	+	195918	T	+	203111	C	intron	-
chr01	SNP	+	195987	C	+	203180	T	intron	-
chr01	SNP	+	196021	C	+	203214	G	intron	-
chr01	SNP	+	196022	T	+	203215	C	intron	-
chr01	SNP	+	196090	T	+	203283	A	intron	-
chr01	SNP	+	196120	A	+	203313	G	intron	-
chr01	SNP	+	196156	T	+	203349	C	intron	-
chr01	SNP	+	196171	G	+	203364	A	intron	-
chr01	SNP	+	196265	T	+	203458	C	YAR050W	Non
chr01	SNP	+	196268	A	+	203461	G	YAR050W	Non
chr01	SNP	+	196413	T	+	203606	C	YAR050W	Hom
chr01	SNP	+	196467	T	+	203660	C	YAR050W	Hom
chr01	SNP	+	196719	T	+	203912	A	YAR050W	Hom
chr01	SNP	+	196729	G	+	203922	A	YAR050W	Non
chr01	SNP	+	196764	G	+	203957	A	YAR050W	Hom
chr01	SNP	+	196780	A	+	203973	G	YAR050W	Non
chr01	SNP	+	196791	A	+	203984	G	YAR050W	Hom
chr01	SNP	+	196819	G	+	204012	A	YAR050W	Non
chr01	SNP	+	196821	T	+	204014	C	YAR050W	Non
chr01	SNP	+	196830	T	+	204023	C	YAR050W	Hom
chr01	SNP	+	196836	C	+	204029	T	YAR050W	Hom
chr01	INS	+	196848:196851	ATT	+	204040:204041	^	-	-
chr01	SUB	+	196857:196858	C	+	204047:204051	TTAT	-	-
chr01	SNP	+	196866	A	+	204059	G	YAR050W	Hom
chr01	SNP	+	196878	A	+	204071	G	YAR050W	Hom
chr01	SNP	+	196881	T	+	204074	C	YAR050W	Hom
chr01	SNP	+	196920	G	+	204113	T	YAR050W	Non
chr01	SNP	+	196923	T	+	204116	A	YAR050W	Hom
chr01	SNP	+	196932	A	+	204125	C	YAR050W	Hom
chr01	SNP	+	196933	G	+	204126	A	YAR050W	Non
chr01	SNP	+	196938	C	+	204131	A	YAR050W	Hom
chr01	SNP	+	196953	G	+	204146	A	YAR050W	Hom
chr01	SNP	+	196956	A	+	204149	G	YAR050W	Hom
chr01	SNP	+	196962	G	+	204155	C	YAR050W	Hom
chr01	SNP	+	196974	T	+	204167	C	YAR050W	Hom
chr01	SNP	+	196980	T	+	204173	C	YAR050W	Hom
chr01	SNP	+	196981	T	+	204174	C	YAR050W	Hom
chr01	SNP	+	196983	G	+	204176	A	YAR050W	Hom
chr01	SNP	+	196985	C	+	204178	G	YAR050W	Non
chr01	SUB	+	196993:197035	GATTGTACCATTCCAGATCCTTCAAACTATACTATAGCAGGC	+	204186:205710	AACTGTACTGTCCCTGACCCTTCAAATTATGCTGTCAGTACCACTACAACTACAACGGAACCATGGACCGGTACTTTCACTTCTACATCTACTGAAATGACCACCGTCACCGGTACCAACGGCGTTCCAACTGACGAAACCGTCATTGTCATCAGAACTCCAACAACTGCTAGCACCATCATAACTACAACTGAGCCATGGAACAGCACTTTTACCTCTACTTCTACCGAATTGACCACAGTCACTGGCACCAATGGTGTACGAACTGACGAAACCATCATTGTAATCAGAACACCAACAACAGCCACTACTGCCATAACTACAACTGAGCCATGGAACAGCACTTTTACCTCTACTTCTACCGAATTGACCACAGTCACCGGTACCAATGGTTTGCCA…	-	-
chr01	SNP	+	197042	C	+	205717	G	YAR050W	Non
chr01	SNP	+	197076	T	+	205751	C	YAR050W	Hom
chr01	SNP	+	197097	T	+	205772	C	YAR050W	Hom
chr01	SNP	+	197100	T	+	205775	C	YAR050W	Hom
chr01	SNP	+	197106	T	+	205781	C	YAR050W	Hom
chr01	SNP	+	197112	C	+	205787	T	YAR050W	Hom
chr01	SNP	+	197116	A	+	205791	G	YAR050W	Non
chr01	SNP	+	197130	T	+	205805	C	YAR050W	Hom
chr01	SNP	+	197173	A	+	205848	G	YAR050W	Non
chr01	SNP	+	197208	C	+	205883	T	YAR050W	Hom
chr01	SNP	+	197226	G	+	205901	A	YAR050W	Hom
chr01	SNP	+	197236	G	+	205911	A	YAR050W	Non
chr01	SNP	+	197238	C	+	205913	T	YAR050W	Non
chr01	SNP	+	197253	T	+	205928	C	YAR050W	Hom
chr01	SNP	+	197254	C	+	205929	G	YAR050W	Non
chr01	SNP	+	197255	A	+	205930	T	YAR050W	Non
chr01	SNP	+	197256	A	+	205931	T	YAR050W	Non
chr01	SNP	+	197271	T	+	205946	C	YAR050W	Hom
chr01	SNP	+	197274	G	+	205949	C	YAR050W	Hom
chr01	SNP	+	197283	T	+	205958	C	YAR050W	Hom
chr01	SNP	+	197295	T	+	205970	C	YAR050W	Hom
chr01	SNP	+	197337	C	+	206012	T	YAR050W	Hom
chr01	SNP	+	197349	G	+	206024	T	YAR050W	Hom
chr01	SNP	+	197352	T	+	206027	A	YAR050W	Hom
chr01	SNP	+	197355	C	+	206030	T	YAR050W	Hom
chr01	SNP	+	197361	G	+	206036	A	YAR050W	Hom
chr01	SNP	+	197362	G	+	206037	A	YAR050W	Non
chr01	SNP	+	197364	T	+	206039	G	YAR050W	Non
chr01	SNP	+	197373	C	+	206048	T	YAR050W	Hom
chr01	SNP	+	197376	C	+	206051	T	YAR050W	Hom
chr01	SNP	+	197379	T	+	206054	A	YAR050W	Hom
chr01	SNP	+	197385	C	+	206060	T	YAR050W	Hom
chr01	SNP	+	197406	T	+	206081	C	YAR050W	Hom
chr01	SNP	+	197409	G	+	206084	T	YAR050W	Hom
chr01	SNP	+	197415	C	+	206090	T	YAR050W	Hom
chr01	SNP	+	197418	T	+	206093	C	YAR050W	Hom
chr01	SUB	+	197436:197446	GGGTTTGATT	+	206111:206124	AGGTCTAATCAGC	-	-
chr01	SUB	+	197454:197458	TACC	+	206132:206133	G	-	-
chr01	SNP	+	197469	T	+	206144	C	YAR050W	Hom
chr01	SNP	+	197481	C	+	206156	T	YAR050W	Hom
chr01	SNP	+	197487	G	+	206162	A	YAR050W	Hom
chr01	SNP	+	197502	C	+	206177	G	YAR050W	Hom
chr01	SNP	+	197503	A	+	206178	C	YAR050W	Non
chr01	SNP	+	197504	C	+	206179	A	YAR050W	Non
chr01	SNP	+	197506	A	+	206181	G	YAR050W	Non
chr01	SNP	+	197511	T	+	206186	C	YAR050W	Hom
chr01	SNP	+	197514	A	+	206189	T	YAR050W	Hom
chr01	SNP	+	197523	T	+	206198	C	YAR050W	Hom
chr01	SNP	+	197524	C	+	206199	G	YAR050W	Non
chr01	SNP	+	197525	A	+	206200	T	YAR050W	Non
chr01	SNP	+	197526	A	+	206201	T	YAR050W	Non
chr01	SNP	+	197541	T	+	206216	C	YAR050W	Hom
chr01	SNP	+	197544	G	+	206219	C	YAR050W	Hom
chr01	SNP	+	197553	T	+	206228	C	YAR050W	Hom
chr01	SNP	+	197565	T	+	206240	C	YAR050W	Hom
chr01	SNP	+	197613	T	+	206288	C	YAR050W	Hom
chr01	SNP	+	197646	C	+	206321	T	YAR050W	Hom
chr01	SNP	+	197649	T	+	206324	A	YAR050W	Hom
chr01	SNP	+	197685	C	+	206360	T	YAR050W	Hom
chr01	SNP	+	197688	T	+	206363	C	YAR050W	Hom
chr01	SNP	+	197700	T	+	206375	C	YAR050W	Hom
chr01	SNP	+	197706	G	+	206381	A	YAR050W	Hom
chr01	SNP	+	197710	T	+	206385	C	YAR050W	Hom
chr01	SNP	+	197712	G	+	206387	A	YAR050W	Hom
chr01	SNP	+	197715	T	+	206390	C	YAR050W	Hom
chr01	SNP	+	197717	C	+	206392	G	YAR050W	Non
chr01	SNP	+	197718	T	+	206393	C	YAR050W	Non
chr01	SNP	+	197721	A	+	206396	C	YAR050W	Hom
chr01	SNP	+	197724	T	+	206399	C	YAR050W	Hom
chr01	SNP	+	197727	C	+	206402	T	YAR050W	Hom
chr01	SNP	+	197751	C	+	206426	T	YAR050W	Hom
chr01	SNP	+	197766	G	+	206441	A	YAR050W	Hom
chr01	SNP	+	197790	T	+	206465	C	YAR050W	Hom
chr01	SNP	+	197814	T	+	206489	G	YAR050W	Hom
chr01	SNP	+	197835	T	+	206510	C	YAR050W	Hom
chr01	SNP	+	197841	G	+	206516	A	YAR050W	Hom
chr01	SNP	+	197848	A	+	206523	G	YAR050W	Non
chr01	SNP	+	197873	A	+	206548	C	YAR050W	Non
chr01	SNP	+	197877	C	+	206552	T	YAR050W	Hom
chr01	SNP	+	198124	G	+	206799	T	YAR050W	Non
chr01	SNP	+	198132	A	+	206807	T	YAR050W	Hom
chr01	INS	+	198140:198155	TCATTTCTTCTTCAT	+	206814:206815	^	-	-
chr01	SNP	+	198168	T	+	206828	A	YAR050W	Hom
chr01	SNP	+	198196	G	+	206856	A	YAR050W	Non
chr01	SNP	+	198207	C	+	206867	T	YAR050W	Hom
chr01	SNP	+	198286	A	+	206946	G	YAR050W	Non
chr01	SNP	+	198293	C	+	206953	T	YAR050W	Non
chr01	SNP	+	198308	C	+	206968	T	YAR050W	Non
chr01	SNP	+	198325	C	+	206985	T	YAR050W	Non
chr01	SNP	+	198330	G	+	206990	A	YAR050W	Hom
chr01	DEL	+	198331:198332	~	+	206992:206995	CTC	-	-
chr01	SNP	+	198342	G	+	207005	T	YAR050W	Hom
chr01	SNP	+	198359	C	+	207022	T	YAR050W	Non
chr01	INS	+	198360:198408	TGTTACCAGTGCAACAACAAGTCAGGAAATTACTTCTTCATTACCACC	+	207022:207023	^	-	-
chr01	SNP	+	198424	G	+	207039	A	YAR050W	Non
chr01	SNP	+	198440	T	+	207055	C	YAR050W	Non
chr01	SNP	+	198513	A	+	207128	G	YAR050W	Hom
chr01	SNP	+	198541	T	+	207156	C	YAR050W	Non
chr01	SNP	+	198558	C	+	207173	A	YAR050W	Hom
chr01	SNP	+	198561	C	+	207176	T	YAR050W	Hom
chr01	SNP	+	198564	C	+	207179	T	YAR050W	Hom
chr01	SNP	+	198618	C	+	207233	T	YAR050W	Hom
chr01	SNP	+	198632	G	+	207247	A	YAR050W	Non
chr01	SNP	+	198633	A	+	207248	G	YAR050W	Non
chr01	SNP	+	198684	A	+	207299	G	YAR050W	Hom
chr01	SNP	+	198780	C	+	207395	T	YAR050W	Hom
chr01	SNP	+	198792	G	+	207407	A	YAR050W	Hom
chr01	SNP	+	198801	C	+	207416	T	YAR050W	Hom
chr01	SNP	+	198834	T	+	207449	A	YAR050W	Hom
chr01	SNP	+	198964	A	+	207579	G	YAR050W	Non
chr01	SNP	+	199006	A	+	207621	G	YAR050W	Non
chr01	SNP	+	199027	G	+	207642	T	YAR050W	Non
chr01	SNP	+	199028	G	+	207643	T	YAR050W	Non
chr01	SNP	+	199038	G	+	207653	A	YAR050W	Hom
chr01	SNP	+	199041	A	+	207656	G	YAR050W	Hom
chr01	SNP	+	199049	G	+	207664	A	YAR050W	Non
chr01	SNP	+	199055	G	+	207670	T	YAR050W	Non
chr01	SNP	+	199068	A	+	207683	G	YAR050W	Hom
chr01	SNP	+	199070	C	+	207685	T	YAR050W	Non
chr01	SNP	+	199076	G	+	207691	A	YAR050W	Non
chr01	SNP	+	199093	G	+	207708	A	YAR050W	Non
chr01	SNP	+	199116	A	+	207731	G	YAR050W	Hom
chr01	SNP	+	199117	A	+	207732	C	YAR050W	Non
chr01	SNP	+	199127	T	+	207742	C	YAR050W	Non
chr01	SNP	+	199128	C	+	207743	T	YAR050W	Non
chr01	SNP	+	199134	T	+	207749	C	YAR050W	Hom
chr01	SNP	+	199226	T	+	207841	C	YAR050W	Non
chr01	SNP	+	199229	C	+	207844	G	YAR050W	Non
chr01	SNP	+	199239	A	+	207854	G	YAR050W	Hom
chr01	SNP	+	199278	T	+	207893	C	YAR050W	Hom
chr01	SNP	+	199284	A	+	207899	G	YAR050W	Non
chr01	SNP	+	199285	A	+	207900	G	YAR050W	Non
chr01	SNP	+	199292	C	+	207907	A	YAR050W	Non
chr01	SNP	+	199299	T	+	207914	A	YAR050W	Hom
chr01	SNP	+	199302	C	+	207917	T	YAR050W	Hom
chr01	SNP	+	199314	C	+	207929	T	YAR050W	Hom
chr02	SNP	+	22527	A	+	7635	G	YBL108C-A	Hom
chr02	SNP	+	22545	A	+	7653	G	YBL108C-A	Hom
chr02	SNP	+	22551	T	+	7659	C	YBL108C-A	Non
chr02	SNP	+	22552	C	+	7660	T	YBL108C-A	Non
chr02	SNP	+	22554	C	+	7662	T	YBL108C-A	Hom
chr02	SNP	+	22560	A	+	7668	G	YBL108C-A	Non
chr02	SNP	+	22561	G	+	7669	C	YBL108C-A	Non
chr02	SNP	+	22575	G	+	7683	A	YBL108C-A	Hom
chr02	SNP	+	22581	A	+	7689	G	YBL108C-A	Hom
chr02	SNP	+	22587	G	+	7695	C	YBL108C-A	Non
chr02	SNP	+	22589	C	+	7697	T	YBL108C-A	Non
chr02	SNP	+	22596	G	+	7704	C	YBL108C-A	Hom
chr02	SNP	+	22602	T	+	7710	G	YBL108C-A	Non
chr02	SNP	+	22605	A	+	7713	T	YBL108C-A	Non
chr02	SNP	+	22607	C	+	7715	G	YBL108C-A	Non
chr02	SNP	+	22608	T	+	7716	G	YBL108C-A	Non
chr02	SNP	+	22610	G	+	7718	C	YBL108C-A	Non
chr02	SNP	+	22626	A	+	7734	G	YBL108C-A	Hom
chr02	SNP	+	22641	A	+	7749	G	intron	-
chr02	SNP	+	22653	A	+	7761	G	intron	-
chr02	SNP	+	22664	T	+	7772	C	intron	-
chr02	SNP	+	22665	C	+	7773	T	intron	-
chr02	SNP	+	22668	A	+	7776	G	intron	-
chr02	SNP	+	22680	C	+	7788	T	intron	-
chr02	SNP	+	22689	A	+	7797	G	intron	-
chr02	SNP	+	22692	A	+	7800	G	intron	-
chr02	SNP	+	22695	T	+	7803	G	intron	-
chr02	SNP	+	22701	A	+	7809	G	intron	-
chr02	SNP	+	22706	A	+	7814	T	intron	-
chr02	SNP	+	22716	A	+	7824	G	intron	-
chr02	SNP	+	22722	A	+	7830	G	intron	-
chr02	SNP	+	22737	G	+	7845	A	intron	-
chr02	SNP	+	22746	A	+	7854	G	intron	-
chr02	SNP	+	22758	G	+	7866	C	intron	-
chr02	SNP	+	22770	C	+	7878	T	intron	-
chr02	SNP	+	22783	G	+	7891	T	intron	-
chr02	SNP	+	22787	A	+	7895	C	intron	-
chr02	SUB	+	22797:22822	AGTGGCTGGGGCAGCGGCAACACCG	+	7905:7922	GGTTGCAGAAAGCAGTA	-	-
chr02	SNP	+	22833	G	+	7933	A	intron	-
chr02	SNP	+	22836	A	+	7936	G	intron	-
chr02	SUB	+	22897:22923	ATAAGCTTAGCAGGAAAGAAATTAAA	+	7997:8038	GTAATCTTAACAAGAAATAGTGAAATGAAAGCGCATACCTC	-	-
chr02	SUB	+	22933:22950	TTTTAAGACATGGGACA	+	8048:8052	AGTT	-	-
chr02	SNP	+	22971	A	+	8073	G	intron	-
chr02	SNP	+	22976	C	+	8078	T	intron	-
chr02	SNP	+	22977	T	+	8079	C	intron	-
chr02	SNP	+	22981	G	+	8083	C	intron	-
chr02	SNP	+	22982	G	+	8084	T	intron	-
chr02	SNP	+	22986	G	+	8088	A	intron	-
chr02	SNP	+	22988	T	+	8090	C	intron	-
chr02	SNP	+	22989	G	+	8091	A	intron	-
chr02	SNP	+	22993	T	+	8095	C	intron	-
chr02	SUB	+	23003:23026	CGCTGACTGGCACCAGTTCCTCA	+	8105:8131	TCGTTAACAGACGCTCATTTAGCACC	-	-
chr02	SUB	+	23056:23062	GAATTT	+	8161:8166	CAATC	-	-
chr02	SNP	+	23070	A	+	8174	T	intron	-
chr02	SNP	+	23076	A	+	8180	G	intron	-
chr02	SNP	+	23082	T	+	8186	C	intron	-
chr02	SNP	+	23083	C	+	8187	T	intron	-
chr02	SNP	+	23112	G	+	8216	C	intron	-
chr02	SNP	+	23117	A	+	8221	G	intron	-
chr02	SNP	+	23118	C	+	8222	T	intron	-
chr02	SNP	+	23134	C	+	8238	T	intron	-
chr02	SNP	+	23146	G	+	8250	A	intron	-
chr02	SNP	+	23149	T	+	8253	C	intron	-
chr02	SNP	+	23176	A	+	8280	G	intron	-
chr02	SNP	+	23177	C	+	8281	G	intron	-
chr02	SNP	+	23179	G	+	8283	A	intron	-
chr02	SNP	+	23184	A	+	8288	T	intron	-
chr02	SUB	+	23200:23201	A	+	8304:8307	GGG	-	-
chr02	SNP	+	23209	A	+	8315	G	intron	-
chr02	SNP	+	23210	T	+	8316	A	intron	-
chr02	SNP	+	23211	G	+	8317	A	intron	-
chr02	SNP	+	23222	C	+	8328	G	intron	-
chr02	SNP	+	23225	T	+	8331	C	intron	-
chr02	SUB	+	23937:23953	AAAAAAAAAAAATAAA	+	9043:9045	GT	-	-
chr02	SNP	+	23992	A	+	9084	G	intron	-
chr02	DEL	+	23996:23997	~	+	9089:9426	CAATTGTTGGAATAAAAATCAACTATCATCTACTAACTAGTATTTACGTTACTAGTATATTATCATATACGGTGTTAGAAGATGACGCAAATGATGAGAAATAGTCATCTAAATTAGTGGAAGCTGAAACGCAAGGATTGATAATGTAATAGGATCAATGAATATTAACATATAAAACGATGATAATAATATTTATAGAATTGTGTAGAATTGCAGATTCCCTTTTATGGATTCCTAAATCCTGGAGGAGAACTTCTAGTATATCTACATACCTAATATTATAGCCTTAATCACAATGGAATCCCAACAATTACATCAAAATCCACATTCTCTACAC	-	-
chr02	SNP	+	24058	T	+	9487	A	intron	-
chr02	INS	+	24093:24094	C	+	9521:9522	^	-	-
chr02	SNP	+	24132	T	+	9560	C	intron	-
chr02	INS	+	24250:24251	T	+	9677:9678	^	-	-
[truncated: 69,298 more rows]
