# Supplementary material for: Genome sequencing and genetic breeding of a bioethanol Saccharomyces cerevisiae strain YJS329
Source: BMC Genomics. 2012 Sep 15;13:479. doi: 10.1186/1471-2164-13-479 (PMC3484046; doi:10.1186/1471-2164-13-479)
Supplement: Additional file 7 — Details of the YJSH1gene annotations. [file 1471-2164-13-479-S7.xls]

## Sheet: The orfs identical to S288c
Chromosome	ORF	Gene name	CDS length (S288c)	Indentity	Match bases	SNPs	Strand(+/-)	Start	End	Description
chr01	YAL001C	TFC3	3483	0.994832	3465	18	-	139920	143493	Largest of six subunits of the RNA polymerase III transcription initiation factor complex (TFIIIC); part of the TauB domain of TFIIIC that binds DNA at the BoxB promoter sites of tRNA and similar genes; cooperates with Tfc6p in DNA binding
chr01	YAL002W	VPS8	3825	0.997908	3817	8	+	136033	139858	Membrane-associated protein that interacts with Vps21p to facilitate soluble vacuolar protein localization; component of the CORVET complex; required for localization and trafficking of the CPY sorting receptor; contains RING finger motif
chr01	YAL003W	EFB1	621	0.99839	620	1	+	134500	135488	Translation elongation factor 1 beta; stimulates nucleotide exchange to regenerate EF-1 alpha-GTP for the next elongation cycle; part of the EF-1 complex, which facilitates binding of aminoacyl-tRNA to the ribosomal A site
chr01	YAL005C	SSA1	1929	0.998445	1926	3	-	131829	133758	ATPase involved in protein folding and nuclear localization signal (NLS)-directed nuclear transport; member of heat shock protein 70 (HSP70) family; forms a chaperone complex with Ydj1p; localized to the nucleus, cytoplasm, and cell wall
chr01	YAL007C	ERP2	648	1	648	0	-	130024	130672	Protein that forms a heterotrimeric complex with Erp1p, Emp24p, and Erv25p; member, along with Emp24p and Erv25p, of the p24 family involved in ER to Golgi transport and localized to COPII-coated vesicles
chr01	YAL008W	FUN14	597	1	597	0	+	129240	129837	Mitochondrial protein of unknown function
chr01	YAL009W	SPO7	780	0.996154	777	3	+	128180	128960	Putative regulatory subunit of Nem1p-Spo7p phosphatase holoenzyme, regulates nuclear growth by controlling phospholipid biosynthesis, required for normal nuclear envelope morphology, premeiotic replication, and sporulation
chr01	YAL010C	MDM10	1482	0.997976	1479	3	-	126510	127992	Subunit of both the ERMES complex that links the ER to mitochondria, and of the mitochondrial sorting and assembly machinery (SAM complex) that functions in import and assembly of outer membrane beta-barrel proteins
chr01	YAL011W	SWC3	1878	1	1878	0	+	124525	126403	Protein of unknown function, component of the SWR1 complex, which exchanges histone variant H2AZ (Htz1p) for chromatin-bound histone H2A; required for formation of nuclear-associated array of smooth endoplasmic reticulum known as karmellae
chr01	YAL012W	CYS3	1185	0.998312	1183	2	+	123125	124310	Cystathionine gamma-lyase, catalyzes one of the two reactions involved in the transsulfuration pathway that yields cysteine from homocysteine with the intermediary formation of cystathionine
chr01	YAL013W	DEP1	1218	0.998358	1216	2	+	121596	122814	Transcriptional modulator involved in regulation of structural phospholipid biosynthesis genes and metabolically unrelated genes, as well as maintenance of telomeres, mating efficiency, and sporulation
chr01	YAL014C	SYN8	768	0.992188	762	6	-	120578	121346	Endosomal SNARE related to mammalian syntaxin 8
chr01	YAL015C	NTG1	1200	0.991667	1190	10	-	119233	120433	DNA N-glycosylase and apurinic/apyrimidinic (AP) lyase involved in base excision repair; acts in both nucleus and mitochondrion; creates a double-strand break at mtDNA origins that stimulates replication in response to oxidative stress
chr01	YAL016W	TPD3	1908	0.992662	1894	14	+	117209	119117	Regulatory subunit A of the heterotrimeric protein phosphatase 2A (PP2A), which also contains regulatory subunit Cdc55p and either catalytic subunit Pph21p or Pph22p; required for cell morphogenesis and transcription by RNA polymerase III
chr01	YAL017W	PSK1	4071	0.99435	4048	23	+	112554	116626	One of two (see also PSK2) PAS domain containing S/T protein kinases; coordinately regulates protein synthesis and carbohydrate metabolism and storage in response to a unknown metabolite that reflects nutritional status
chr01	YAL018C	YAL018c	978	0.993865	972	6	-	110893	111871	Putative protein of unknown function
chr01	YAL019W	FUN30	3396	0.992344	3370	26	+	107248	110644	Conserved member of the Snf2p family with ATP-dependent chromatin remodeling activity; has a role in silencing; potential Cdc28p substrate; authentic, non-tagged protein is detected in purified mitochondria in high-throughput studies
chr01	YAL020C	ATS1	1002	0.99002	992	10	-	105943	106945	Protein required, with Elongator complex, Kti11p, and Kti12p, for modification of wobble nucleosides in tRNA; has a potential role in regulatory interactions between microtubules and the cell cycle
chr01	YAL021C	CCR4	2514	0.991249	2486	22	-	103181	105689	Component of the CCR4-NOT transcriptional complex, which is involved in regulation of gene expression; component of the major cytoplasmic deadenylase, which is involved in mRNA poly(A) tail shortening
chr01	YAL022C	FUN26	1554	0.992278	1542	12	-	101218	102772	Nucleoside transporter with broad nucleoside selectivity; localized to intracellular membranes
chr01	YAL023C	PMT2	2280	0.996491	2272	8	-	98615	100895	Protein O-mannosyltransferase, transfers mannose residues from dolichyl phosphate-D-mannose to protein Ser/Thr residues; involved in ER quality control; acts in a complex with Pmt1p, can instead interact with Pmt5; target for new antifungal
chr01	YAL024C	LTE1	4308	0.994429	4284	24	-	93908	98216	Protein similar to GDP/GTP exchange factors but without detectable GEF activity; required for asymmetric localization of Bfa1p at daughter-directed spindle pole bodies and for mitotic exit at low temperatures
chr01	YAL025C	MAK16	921	0.996743	918	3	-	92568	93489	Essential nuclear protein, constituent of 66S pre-ribosomal particles; required for maturation of 25S and 5.8S rRNAs; required for maintenance of M1 satellite double-stranded RNA of the L-A virus
chr01	YAL026C	DRS2	4068	0.995084	4048	20	-	87974	92042	Aminophospholipid translocase (flippase) that maintains membrane lipid asymmetry in post-Golgi secretory vesicles; contributes to clathrin-coated vesicle formation and endocytosis; mutations in human homolog ATP8B1 result in liver disease
chr01	YAL027W	SAW1	786	0.974555	766	20	+	87031	87817	Protein involved in Rad1p/Rad10p-dependent removal of 3'-nonhomologous tails during double-strand break repair via single-strand annealing; green fluorescent protein (GFP)-fusion protein localizes to the nucleus
chr01	YAL028W	FRT2	1587	0.987398	1567	20	+	85244	86831	Tail-anchored ER membrane protein, interacts with homolog Frt1p; promotes growth in conditions of high Na+, alkaline pH, or cell wall stress, possibly via a role in posttranslational translocation; potential Cdc28p substrate
chr01	YAL029C	MYO4	4416	0.994339	4386	25	-	80197	84613	One of two type V myosin motors (along with MYO2) involved in actin-based transport of cargos; required for mRNA transport, including ASH1 mRNA, and facilitating the growth and movement of ER tubules into the growing bud along with She3p
chr01	YAL030W	SNC1	354	0.991525	351	3	+	79628	80095	Vesicle membrane receptor protein (v-SNARE) involved in the fusion between Golgi-derived secretory vesicles with the plasma membrane; proposed to be involved in endocytosis; member of the synaptobrevin/VAMP family of R-type v-SNARE proteins
chr01	YAL031C	GIP4	2283	0.993868	2269	14	-	77091	79374	Cytoplasmic Glc7-interacting protein whose overexpression relocalizes Glc7p from the nucleus and prevents chromosome segregation; potential Cdc28p substrate
chr01	YAL032C	PRP45	1140	0.992105	1131	9	-	75676	76816	Protein required for pre-mRNA splicing; associates with the spliceosome and interacts with splicing factors Prp22p and Prp46p; orthologous to human transcriptional coactivator SKIP and can activate transcription of a reporter gene
chr01	YAL033W	POP5	522	0.998084	521	1	+	75047	75569	Subunit of both RNase MRP, which cleaves pre-rRNA, and nuclear RNase P, which cleaves tRNA precursors to generate mature 5' ends
chr01	YAL034C	FUN19	1242	0.995169	1236	6	-	73051	74293	Non-essential protein of unknown function; expression induced in response to heat stress
chr01	YAL034W-A	MTW1	870	0.996552	867	3	+	72059	72929	Essential component of the MIND kinetochore complex (Mtw1p Including Nnf1p-Nsl1p-Dsn1p) which joins kinetochore subunits contacting DNA to those contacting microtubules; critical to kinetochore assembly
chr01	YAL035W	FUN12	3009	0.992024	2977	24	+	68760	71775	GTPase, required for general translation initiation by promoting Met-tRNAiMet binding to ribosomes and ribosomal subunit joining; homolog of bacterial IF2
chr01	YAL036C	RBG1	1110	0.99009	1099	11	-	67376	68486	Member of the DRG family of GTP-binding proteins; associates with translating ribosomes; interacts with Tma46p, Ygr250cp, Gir2p and Yap1p via two-hybrid
chr01	YAL037W	YAL037w	804	0.99005	796	8	+	66356	67160	Putative protein of unknown function
chr01	YAL038W	CDC19	1503	0.999335	1502	1	+	64122	65625	Pyruvate kinase, functions as a homotetramer in glycolysis to convert phosphoenolpyruvate to pyruvate, the input for aerobic (TCA cycle) or anaerobic (glucose fermentation) respiration
chr01	YAL039C	CYC3	810	0.996296	807	3	-	61064	61874	Cytochrome c heme lyase (holocytochrome c synthase), attaches heme to apo-cytochrome c (Cyc1p or Cyc7p) in the mitochondrial intermembrane space; human ortholog may have a role in microphthalmia with linear skin defects (MLS)
chr01	YAL040C	CLN3	1743	0.994836	1734	9	-	58125	59868	G1 cyclin involved in cell cycle progression; activates Cdc28p kinase to promote the G1 to S phase transition; plays a role in regulating transcription of the other G1 cyclins, CLN1 and CLN2; regulated by phosphorylation and proteolysis
chr01	YAL041W	CDC24	2565	0.994932	2552	13	+	55189	57754	Guanine nucleotide exchange factor (GEF or GDP-release factor) for Cdc42p; required for polarity establishment and maintenance, and mutants have morphological defects in bud formation and shmooing
chr01	YAL042W	ERV46	1248	0.992788	1239	9	+	53667	54915	Protein localized to COPII-coated vesicles, forms a complex with Erv41p; involved in the membrane fusion stage of transport
chr01	YAL043C	PTA1	2358	0.998304	2354	4	-	51046	53404	Subunit of holo-CPF, a multiprotein complex and functional homolog of mammalian CPSF, required for the cleavage and polyadenylation of mRNA and snoRNA 3' ends; involved in pre-tRNA processing; binds to the phosphorylated CTD of RNAPII
chr01	YAL044C	GCV3	513	1	513	0	-	50301	50814	H subunit of the mitochondrial glycine decarboxylase complex, required for the catabolism of glycine to 5,10-methylene-THF; also required for all protein lipoylation; expression is regulated by levels of 5,10-methylene-THF
chr01	YAL044W-A	YAL044w-a	333	1	333	0	+	49869	50202	Putative protein of unknown function; similar to S. pombe uvi31 which is a putative DNA repair protein
chr01	YAL046C	AIM1	357	1	357	0	-	49380	49737	Protein involved in mitochondrial function or organization; null mutant displays elevated frequency of mitochondrial genome loss
chr01	YAL047C	SPC72	1869	0.993044	1856	13	-	47340	49209	Component of the cytoplasmic Tub4p (gamma-tubulin) complex, binds spindle pole bodies and links them to microtubules; has roles in astral microtubule formation and stabilization
chr01	YAL048C	GEM1	1989	0.994972	1979	10	-	45152	47141	Evolutionarily-conserved tail-anchored outer mitochondrial membrane GTPase which regulates mitochondrial morphology; cells lacking Gem1p contain collapsed, globular, or grape-like mitochondria; not required for pheromone-induced cell death
chr01	YAL049C	AIM2	741	0.99865	740	1	-	44206	44947	Cytoplasmic protein involved in mitochondrial function or organization; null mutant displays reduced frequency of mitochondrial genome loss; potential Hsp82p interactor
chr01	YAL051W	OAF1	3144	0.991094	3116	28	+	40917	44061	Oleate-activated transcription factor, acts alone and as a heterodimer with Pip2p; activates genes involved in beta-oxidation of fatty acids and peroxisome organization and biogenesis
chr01	YAL053W	FLC2	2352	0.992772	2335	17	+	38252	40604	Putative FAD transporter; required for uptake of FAD into endoplasmic reticulum; involved in cell wall maintenance
chr01	YAL054C	ACS1	2142	0.996732	2135	7	-	35231	37373	Acetyl-coA synthetase isoform which, along with Acs2p, is the nuclear source of acetyl-coA for histone acetlyation; expressed during growth on nonfermentable carbon sources and under aerobic conditions
chr01	YAL055W	PEX22	543	0.998158	542	1	+	34529	35072	Putative peroxisomal membrane protein required for import of peroxisomal proteins, functionally complements a Pichia pastoris pex22 mutation
chr01	YAL056W	GPB2	2643	0.998865	2640	3	+	31611	34254	Multistep regulator of cAMP-PKA signaling; inhibits PKA downstream of Gpa2p and Cyr1p, thereby increasing cAMP dependency; inhibits Ras activity through direct interactions with Ira1p/2p; regulated by G-alpha protein Gpa2p; homolog of Gpb1p
chr01	YAL058W	CNE1	1509	0.998012	1506	3	+	29816	31325	Calnexin; integral membrane ER chaperone involved in folding and quality control of glycoproteins; chaperone activity is inhibited by Mpd1p, with which Cne1p interacts; 24% identical to mammalian calnexin; Ca+ binding not yet shown in yeast
chr01	YAL059W	ECM1	639	0.992175	634	5	+	28861	29500	Pre-ribosomal factor involved in 60S ribosomal protein subunit export; associates with the pre-60S particle; shuttles between the nucleus and cytoplasm
chr01	YAL060W	BDH1	1149	0.989556	1137	12	+	27509	28658	NAD-dependent (R,R)-butanediol dehydrogenase, catalyzes oxidation of (R,R)-2,3-butanediol to (3R)-acetoin, oxidation of meso-butanediol to (3S)-acetoin, and reduction of acetoin; enhances use of 2,3-butanediol as an aerobic carbon source
chr01	YAL061W	BDH2	1254	0.995215	1248	6	+	25805	27059	Putative medium-chain alcohol dehydrogenase with similarity to BDH1; transcription induced by constitutively active PDR1 and PDR3
chr01	YAL062W	GDH3	1374	0.991994	1363	11	+	23923	25297	NADP(+)-dependent glutamate dehydrogenase, synthesizes glutamate from ammonia and alpha-ketoglutarate; rate of alpha-ketoglutarate utilization differs from Gdh1p; expression regulated by nitrogen and carbon sources
chr01	YAL064W-B	YAL064w-b	381	0.968504	369	12	+	18173	18596	Fungal-specific protein of unknown function
chr01	YAL067C	SEO1	1782	0.998878	1780	2	-	13378	15160	Putative permease, member of the allantoate transporter subfamily of the major facilitator superfamily; mutation confers resistance to ethionine sulfoxide
chr01	YAR002C-A	ERP1	660	1	660	0	-	146391	147051	Protein that forms a heterotrimeric complex with Erp2p, Emp24p, and Erv25p; member, along with Emp24p and Erv25p, of the p24 family involved in ER to Golgi transport and localized to COPII-coated vesicles
chr01	YAR002W	NUP60	1620	0.997531	1616	4	+	144583	146203	Subunit of the nuclear pore complex (NPC), functions to anchor Nup2p to the NPC in a process controlled by the nucleoplasmic concentration of Gsp1p-GTP; involved in nuclear export and cytoplasmic localization of specific mRNAs such as ASH1
chr01	YAR003W	SWD1	1281	0.999219	1280	1	+	147330	148611	Subunit of the COMPASS (Set1C) complex, which methylates histone H3 on lysine 4 and is required in transcriptional silencing near telomeres; WD40 beta propeller superfamily member with similarity to mammalian Rbbp7
chr01	YAR007C	RFA1	1866	1	1866	0	-	149079	150945	Subunit of heterotrimeric Replication Protein A (RPA), which is a highly conserved single-stranded DNA binding protein involved in DNA replication, repair, and recombination
chr01	YAR008W	SEN34	828	0.995169	824	4	+	151291	152119	Subunit of the tRNA splicing endonuclease, which is composed of Sen2p, Sen15p, Sen34p, and Sen54p; Sen34p contains the active site for tRNA 3' splice site cleavage and has similarity to Sen2p and to Archaeal tRNA splicing endonuclease
chr01	YAR014C	BUD14	2130	0.997653	2125	5	-	153135	155265	Protein involved in bud-site selection, Bud14p-Glc7p complex is a cortical regulator of dynein; inhibitor of the actin assembly factor Bnr1p (formin); diploid mutants display a random budding pattern instead of the wild-type bipolar pattern
chr01	YAR015W	ADE1	921	1	921	0	+	155768	156689	N-succinyl-5-aminoimidazole-4-carboxamide ribotide (SAICAR) synthetase, required for 'de novo' purine nucleotide biosynthesis; red pigment accumulates in mutant cells deprived of adenine
chr01	YAR018C	KIN3	1308	0.998471	1306	2	-	156789	158097	Nonessential protein kinase with unknown cellular role
chr01	YAR019C	CDC15	2925	0.997265	2917	8	-	158603	161528	Protein kinase of the Mitotic Exit Network that is localized to the spindle pole bodies at late anaphase; promotes mitotic exit by directly switching on the kinase activity of Dbf2p; required for spindle disassembly after meiosis II
chr01	YAR023C	YAR023c	540	0.987037	533	7	-	165677	166217	Putative integral membrane protein, member of DUP240 gene family
chr01	YAR028W	YAR028w	705	0.994326	701	4	+	173145	173850	Putative integral membrane protein, member of DUP240 gene family; GFP-fusion protein is induced in response to the DNA-damaging agent MMS
chr01	YAR029W	YAR029w	225	1	225	0	+	174574	174799	Member of DUP240 gene family but contains no transmembrane domains; green fluorescent protein (GFP)-fusion protein localizes to the cytoplasm in a punctate pattern
chr01	YAR031W	PRM9	897	1	897	0	+	175089	175986	Pheromone-regulated protein with 3 predicted transmembrane segments and an FF sequence, a motif involved in COPII binding; member of DUP240 gene family
chr01	YAR033W	MST28	705	0.98156	692	13	+	176354	177059	Putative integral membrane protein, involved in vesicle formation; forms complex with Mst27p; member of DUP240 gene family; binds COPI and COPII vesicles
chr01	YAR035W	YAT1	2064	0.994671	2053	11	+	178435	180502	Outer mitochondrial carnitine acetyltransferase, minor ethanol-inducible enzyme involved in transport of activated acyl groups from the cytoplasm into the mitochondrial matrix; phosphorylated
chr01	YAR042W	SWH1	3567	0.994113	3543	21	+	180866	184430	Protein similar to mammalian oxysterol-binding protein; contains ankyrin repeats; localizes to the Golgi and the nucleus-vacuole junction
chr02	YBL004W	UTP20	7482	0.999599	7479	3	+	230255	237737	Component of the small-subunit (SSU) processome, which is involved in the biogenesis of the 18S rRNA
chr02	YBL005W	PDR3	2931	0.999659	2930	1	+	226010	228941	Transcriptional activator of the pleiotropic drug resistance network, regulates expression of ATP-binding cassette (ABC) transporters through binding to cis-acting sites known as PDREs (PDR responsive elements)
chr02	YBL007C	SLA1	3735	0.994913	3671	19	-	221202	224907	Cytoskeletal protein binding protein required for assembly of the cortical actin cytoskeleton; interacts with proteins regulating actin dynamics and proteins required for endocytosis; found in the nucleus and cell cortex; has 3 SH3 domains
chr02	YBL008W	HIR1	2523	0.999207	2521	2	+	218223	220746	Subunit of the HIR complex, a nucleosome assembly complex involved in regulation of histone gene transcription; contributes to nucleosome formation, heterochromatic gene silencing, and formation of functional kinetochores
chr02	YBL008W-A	YBL008w-a	240	1	240	0	+	217979	218219	Putative protein of unknown function; identified by fungal homology and RT-PCR
chr02	YBL009W	ALK2	2031	0.998031	2027	4	+	215743	217795	Protein kinase; accumulation and phosphorylation are periodic during the cell cycle; phosphorylated in response to DNA damage; contains characteristic motifs for degradation via the APC pathway; similar to Alk1p and to mammalian haspins
chr02	YBL010C	YBL010c	843	0.998814	842	1	-	214657	215500	Putative protein of unknown function; green fluorescent protein (GFP)-fusion protein colocalizes with clathrin-coated vesicles
chr02	YBL011W	SCT1	2280	0.998684	2277	3	+	212088	214368	Glycerol 3-phosphate/dihydroxyacetone phosphate dual substrate-specific sn-1 acyltransferase of the glycerolipid biosynthesis pathway, prefers 16-carbon fatty acids, similar to Gpt2p, gene is constitutively transcribed
chr02	YBL013W	FMT1	1206	0.998342	1204	2	+	210606	211812	Methionyl-tRNA formyltransferase, catalyzes the formylation of initiator Met-tRNA in mitochondria; potential Cdc28p substrate
chr02	YBL014C	RRN6	2685	0.997393	2678	7	-	207614	210299	Component of the core factor (CF) rDNA transcription factor complex; CF is required for transcription of 35S rRNA genes by RNA polymerase I and is composed of Rrn6p, Rrn7p, and Rrn11p
chr02	YBL015W	ACH1	1581	0.998735	1579	2	+	202335	203916	Protein with CoA transferase activity, particularly for CoASH transfer from succinyl-CoA to acetate; has minor acetyl-CoA-hydrolase activity; phosphorylated; required for acetate utilization and for diploid pseudohyphal growth
chr02	YBL016W	FUS3	1062	0.999058	1061	1	+	200661	201723	Mitogen-activated serine/threonine protein kinase involved in mating; phosphoactivated by Ste7p; substrates include Ste12p, Far1p, Bni1p, Sst2p; inhibits invasive growth during mating by phosphorylating Tec1p, promoting its degradation
chr02	YBL017C	PEP1	4740	0.996835	4725	15	-	195056	199796	Type I transmembrane sorting receptor for multiple vacuolar hydrolases; cycles between the late-Golgi and prevacuolar endosome-like compartments
chr02	YBL018C	POP8	402	0.997512	401	1	-	194210	194687	Subunit of both RNase MRP, which cleaves pre-rRNA, and nuclear RNase P, which cleaves tRNA precursors to generate mature 5' ends
chr02	YBL019W	APN2	1563	0.998081	1560	3	+	192565	194128	Class II abasic (AP) endonuclease involved in repair of DNA damage; homolog of human HAP1 and E. coli exoIII
chr02	YBL020W	RFT1	1725	0.995942	1718	7	+	190611	192336	Essential integral membrane protein that is required for translocation of Man5GlcNac2-PP-Dol from the cytoplasmic side to the lumenal side of the ER membrane but is not the flippase; mutation is suppressed by expression of human p53 protein
chr02	YBL021C	HAP3	435	0.997701	434	1	-	189870	190305	Subunit of the heme-activated, glucose-repressed Hap2p/3p/4p/5p CCAAT-binding complex, a transcriptional activator and global regulator of respiratory gene expression; contains sequences contributing to both complex assembly and DNA binding
chr02	YBL022C	PIM1	3402	1	3402	0	-	186084	189486	ATP-dependent Lon protease, involved in degradation of misfolded proteins in mitochondria; required for biogenesis and maintenance of mitochondria
chr02	YBL023C	MCM2	2607	1	2607	0	-	183130	185737	Protein involved in DNA replication; component of the Mcm2-7 hexameric complex that binds chromatin as a part of the pre-replicative complex
chr02	YBL024W	NCL1	2055	0.999513	2054	1	+	180746	182801	S-adenosyl-L-methionine-dependent tRNA: m5C-methyltransferase, methylates cytosine to m5C at several positions in tRNAs and intron-containing pre-tRNAs; similar to Nop2p and human proliferation associated nucleolar protein p120
chr02	YBL025W	RRN10	438	1	438	0	+	179693	180131	Protein involved in promoting high level transcription of rDNA, subunit of UAF (upstream activation factor) for RNA polymerase I
chr02	YBL026W	LSM2	288	1	288	0	+	178835	179251	Lsm (Like Sm) protein; part of heteroheptameric complexes (Lsm2p-7p and either Lsm1p or 8p): cytoplasmic Lsm1p complex involved in mRNA decay; nuclear Lsm8p complex part of U6 snRNP and possibly involved in processing tRNA, snoRNA, and rRNA
chr02	YBL027W	RPL19b	570	0.998246	569	1	+	177019	177589	Protein component of the large (60S) ribosomal subunit, nearly identical to Rpl19Ap and has similarity to rat L19 ribosomal protein; rpl19a and rpl19b single null mutations result in slow growth, while the double null mutation is lethal
chr02	YBL028C	YBL028c	321	1	321	0	-	175730	176051	Protein of unknown function that may interact with ribosomes; green fluorescent protein (GFP)-fusion protein localizes to the nucleolus; predicted to be involved in ribosome biogenesis
chr02	YBL029C-A	YBL029c-a	285	1	285	0	-	172703	172988	Protein of unknown function; green fluorescent protein (GFP)-fusion protein localizes to the cell periphery; has potential orthologs in Saccharomyces species and in Yarrowia lipolytica
chr02	YBL029W	YBL029w	1131	0.998232	1129	2	+	174347	175478	Non-essential protein of unknown function
chr02	YBL030C	PET9	957	0.998955	956	1	-	171256	172213	Major ADP/ATP carrier of the mitochondrial inner membrane, exchanges cytosolic ADP for mitochondrially synthesized ATP; also imports heme and ATP; phosphorylated; required for viability in many lab strains that carry a sal1 mutation
chr02	YBL031W	SHE1	1017	0.998033	1015	2	+	169915	170932	Mitotic spindle protein that interacts with components of the Dam1 (DASH) complex, its effector Sli15p, and microtubule-associated protein Bim1p; also localizes to nuclear microtubules and to the bud neck in a ring-shaped structure
chr02	YBL032W	HEK2	1146	0.999127	1145	1	+	168400	169546	RNA binding protein involved in the asymmetric localization of ASH1 mRNA; represses translation of ASH1 mRNA, an effect reversed by Yck1p-dependent phosphoryation; regulates telomere position effect and length; similarity to hnRNP-K
chr02	YBL033C	RIB1	1038	0.993256	1031	7	-	166872	167910	GTP cyclohydrolase II; catalyzes the first step of the riboflavin biosynthesis pathway
chr02	YBL034C	STU1	4542	0.998239	4534	8	-	162064	166606	Component of the mitotic spindle that binds to interpolar microtubules via its association with beta-tubulin (Tub2p); required for interpolar microtubules to provide an outward force on the spindle poles
chr02	YBL035C	POL12	2118	0.995751	2109	9	-	159710	161828	B subunit of DNA polymerase alpha-primase complex, required for initiation of DNA replication during mitotic and premeiotic DNA synthesis; also functions in telomere capping and length regulation
chr02	YBL036C	YBL036c	774	0.996124	771	3	-	158665	159439	Putative non-specific single-domain racemase based on structural similarity; binds pyridoxal 5'-phosphate; expression of GFP-fusion protein induced in response to the DNA-damaging agent MMS
chr02	YBL037W	APL3	3078	0.998051	3072	6	+	155428	158506	Alpha-adaptin, large subunit of the clathrin associated protein complex (AP-2); involved in vesicle mediated transport
chr02	YBL038W	MRPL16	699	0.997139	697	2	+	154406	155105	Mitochondrial ribosomal protein of the large subunit
chr02	YBL039C	URA7	1740	0.996552	1734	6	-	152211	153951	Major CTP synthase isozyme (see also URA8), catalyzes the ATP-dependent transfer of the amide nitrogen from glutamine to UTP, forming CTP, the final step in de novo biosynthesis of pyrimidines; involved in phospholipid biosynthesis
chr02	YBL039W-B	YBL039w-b	180	0.994444	179	1	+	151615	151795	Putative protein of unknown function
chr02	YBL040C	ERD2	660	0.995455	657	3	-	150334	151091	HDEL receptor, an integral membrane protein that binds to the HDEL motif in proteins destined for retention in the endoplasmic reticulum; has a role in maintenance of normal levels of ER-resident proteins
chr02	YBL041W	PRE7	726	0.997245	724	2	+	149467	150193	Beta 6 subunit of the 20S proteasome
chr02	YBL042C	FUI1	1920	0.997917	1916	4	-	146561	148481	High affinity uridine permease, localizes to the plasma membrane; also mediates low but significant transport of the cytotoxic nucleoside analog 5-fluorouridine; not involved in uracil transport
chr02	YBL043W	ECM13	774	0.998708	773	1	+	144915	145689	Non-essential protein of unknown function; induced by treatment with 8-methoxypsoralen and UVA irradiation
chr02	YBL044W	YBL044w	369	0.99729	368	1	+	144224	144594	Putative protein of unknown function; YBL044W is not an essential protein
chr02	YBL045C	COR1	1374	1	1374	0	-	142369	143743	Core subunit of the ubiquinol-cytochrome c reductase complex (bc1 complex), which is a component of the mitochondrial inner membrane electron transport chain
chr02	YBL046W	PSY4	1326	0.996983	1322	4	+	140654	141980	Putative regulatory subunit of an evolutionarily conserved protein phosphatase; localization is cell-cycle dependent and regulated by Cdc28p phosphorylation; required for cisplatin resistance; homolog of mammalian R2
chr02	YBL047C	EDE1	4146	0.998553	4140	6	-	136125	140271	Key endocytic protein involved in a network of interactions with other endocytic proteins, binds membranes in a ubiquitin-dependent manner, may also bind ubiquitinated membrane-associated proteins
chr02	YBL049W	MOH1	417	1	417	0	+	135058	135475	Protein of unknown function, has homology to kinase Snf7p; not required for growth on nonfermentable carbon sources; essential for survival in stationary phase
chr02	YBL050W	SEC17	879	0.997725	877	2	+	133355	134350	Peripheral membrane protein required for vesicular transport between ER and Golgi, the 'priming' step in homotypic vacuole fusion, and autophagy; stimulates the ATPase activity of Sec18p; has similarity to mammalian alpha-SNAP
chr02	YBL051C	PIN4	2007	0.993024	1993	14	-	130982	132990	Protein involved in G2/M phase progression and response to DNA damage, interacts with Rad53p; contains an RNA recognition motif, a nuclear localization signal, and several SQ/TQ cluster domains; hyperphosphorylated in response to DNA damage
chr02	YBL052C	SAS3	2496	0.991186	2474	22	-	127611	130107	Histone acetyltransferase catalytic subunit of NuA3 complex that acetylates histone H3, involved in transcriptional silencing; homolog of the mammalian MOZ proto-oncogene; mutant has aneuploidy tolerance; sas3gcn5 double mutation is lethal
chr02	YBL054W	TOD6	1578	0.994297	1569	9	+	125821	127399	PAC motif binding protein involved in rRNA and ribosome biogenesis; subunit of the RPD3L histone deacetylase complex; Myb-like HTH transcription factor, similar to Dot6p; hypophosphorylated by rapamycin treatment in a Sch9p-dependent manne
chr02	YBL055C	YBL055c	1257	0.997613	1254	3	-	123805	125062	3'-->5' exonuclease and endonuclease with a possible role in apoptosis; has similarity to mammalian and C. elegans apoptotic nucleases
chr02	YBL056W	PTC3	1407	0.995736	1401	6	+	121997	123404	Type 2C protein phosphatase (PP2C); dephosphorylates Hog1p (see also Ptc2p) to limit maximal kinase activity induced by osmotic stress; dephosphorylates T169 phosphorylated Cdc28p (see also Ptc2p); role in DNA checkpoint inactivation
chr02	YBL057C	PTH2	627	0.998405	626	1	-	121036	121663	One of two (see also PTH1) mitochondrially-localized peptidyl-tRNA hydrolases; negatively regulates the ubiquitin-proteasome pathway via interactions with ubiquitin-like ubiquitin-associated proteins; dispensable for cell growth
chr02	YBL058W	SHP1	1272	0.985063	1253	19	+	119669	120944	UBX (ubiquitin regulatory X) domain-containing protein that regulates Glc7p phosphatase activity and interacts with Cdc48p; interacts with ubiquitylated proteins in vivo and is required for degradation of a ubiquitylated model substrate
chr02	YBL059C-A	CMC2	330	0.993939	328	2	-	118357	118772	Protein of the mitochondrial intermembrane space with a role in respiratory chain complex assembly or maintenance; contains twin Cx9C motifs that can form coiled coil-helix-coiled-coil helix fold
chr02	YBL059W	YBL059w	582	0.996564	580	2	+	118826	119477	Putative protein of unknown function; the authentic, non-tagged protein is detected in highly purified mitochondria in high-throughput studies
chr02	YBL060W	YEL1	2064	0.993217	2050	14	+	116164	118228	Guanine nucleotide exchange factor specific for Arf3p; localized to the bud neck and tip; required for localization of Arf3p to the bud neck and tip
chr02	YBL061C	SKT5	2091	0.992826	2075	15	-	113548	115639	Activator of Chs3p (chitin synthase III), recruits Chs3p to the bud neck via interaction with Bni4p; has similarity to Shc1p, which activates Chs3p during sporulation
chr02	YBL063W	KIP1	3336	0.995204	3320	16	+	110118	113454	Kinesin-related motor protein required for mitotic spindle assembly, chromosome segregation, and 2 micron plasmid partitioning; functionally redundant with Cin8p for chromosomal but not plasmid functions
chr02	YBL064C	PRX1	786	0.992366	780	6	-	108601	109387	Mitochondrial peroxiredoxin (1-Cys Prx) with thioredoxin peroxidase activity, has a role in reduction of hydroperoxides; reactivation requires Trr2p and glutathione; induced during respiratory growth and oxidative stress; phosphorylated
chr02	YBL066C	SEF1	3447	0.994488	3428	19	-	104899	108346	Putative transcription factor, has homolog in Kluyveromyces lactis
chr02	YBL067C	UBP13	2244	0.994652	2232	12	-	101870	104114	Putative ubiquitin carboxyl-terminal hydrolase, ubiquitin-specific protease that cleaves ubiquitin-protein fusions
chr02	YBL068W	PRS4	981	0.995923	977	4	+	100644	101625	5-phospho-ribosyl-1(alpha)-pyrophosphate synthetase, synthesizes PRPP, which is required for nucleotide, histidine, and tryptophan biosynthesis; one of five related enzymes, which are active as heteromultimeric complexes
chr02	YBL069W	AST1	1290	0.996899	1286	4	+	98970	100260	Peripheral membrane protein that interacts with the plasma membrane ATPase Pma1p and has a role in its targeting to the plasma membrane, possibly by influencing its incorporation into lipid rafts
chr02	YBL071C-B	YBL071c-b	99	0.989899	98	1	-	97687	97786	Putative protein of unknown function; identified by gene-trapping, microarray-based expression analysis, and genome-wide homology searching
chr02	YBL071W-A	KTI11	249	0.987952	246	3	+	98207	98456	Zn-ribbon protein that co-purifies with Dph1 and Dph2 in a complex required for synthesis of diphthamide on translation factor eEF2 and with Elongator subunits Iki3p, Elp2p, and Elp3p involved in modification of wobble nucleosides in tRNAs
chr02	YBL072C	RPS8a	603	1	603	0	-	96753	97356	Protein component of the small (40S) ribosomal subunit; identical to Rps8Bp and has similarity to rat S8 ribosomal protein
chr02	YBL074C	AAR2	1068	0.995318	1063	5	-	94959	96027	Component of the U5 snRNP, required for splicing of U3 precursors; originally described as a splicing factor specifically required for splicing pre-mRNA of the MATa1 cistron
chr02	YBL075C	SSA3	1950	0.990769	1932	18	-	92736	94686	ATPase involved in protein folding and the response to stress; plays a role in SRP-dependent cotranslational protein-membrane targeting and translocation; member of the heat shock protein 70 (HSP70) family; localized to the cytoplasm
chr02	YBL076C	ILS1	3219	0.99503	3203	16	-	89279	92498	Cytoplasmic isoleucine-tRNA synthetase, target of the G1-specific inhibitor reveromycin A
chr02	YBL078C	ATG8	354	1	354	0	-	88614	88968	Component of autophagosomes and Cvt vesicles; undergoes conjugation to phosphatidylethanolamine (PE); Atg8p-PE is anchored to membranes, is involved in phagophore expansion, and may mediate membrane fusion during autophagosome formation
chr02	YBL079W	NUP170	4509	0.995786	4490	19	+	83495	88004	Subunit of the nuclear pore complex (NPC), required for NPC localization of specific nucleoporins; involved in nuclear envelope permeability and chromosome segregation; has similar to Nup157p; essential role, with Nup157p, in NPC assembly
chr02	YBL080C	PET112	1626	0.99631	1620	6	-	81306	82932	Subunit of the trimeric GatFAB AmidoTransferase(AdT) complex; involved in the formation of Q-tRNAQ; mutation is functionally complemented by the bacterial GatB ortholog
chr02	YBL081W	YBL081w	1107	0.992773	1099	8	+	80090	81209	Non-essential protein of unknown function; null mutation results in a decrease in plasma membrane electron transport
chr02	YBL082C	ALG3	1377	0.995643	1371	6	-	77958	79353	Dolichol-P-Man dependent alpha(1-3) mannosyltransferase, involved in the synthesis of dolichol-linked oligosaccharide donor for N-linked glycosylation of proteins
chr02	YBL084C	CDC27	2277	0.997365	2241	6	-	75406	77653	Subunit of the Anaphase-Promoting Complex/Cyclosome (APC/C), which is a ubiquitin-protein ligase required for degradation of anaphase inhibitors, including mitotic cyclins, during the metaphase/anaphase transition
chr02	YBL085W	BOI1	2943	0.994903	2928	15	+	72113	75056	Protein implicated in polar growth, functionally redundant with Boi2p; interacts with bud-emergence protein Bem1p; contains an SH3 (src homology 3) domain and a PH (pleckstrin homology) domain
chr02	YBL086C	YBL086c	1401	0.99429	1392	8	-	69442	70843	Protein of unknown function; green fluorescent protein (GFP)-fusion protein localizes to the cell periphery
chr02	YBL087C	RPL23a	414	1	414	0	-	68050	68976	Protein component of the large (60S) ribosomal subunit, identical to Rpl23Bp and has similarity to E. coli L14 and rat L23 ribosomal proteins
chr02	YBL088C	TEL1	8364	0.995696	8328	36	-	59248	67612	Protein kinase primarily involved in telomere length regulation; contributes to cell cycle checkpoint control in response to DNA damage; functionally redundant with Mec1p; homolog of human ataxia telangiectasia (ATM) gene
chr02	YBL089W	AVT5	1380	0.994203	1372	8	+	57803	59183	Putative transporter, member of a family of seven S. cerevisiae genes (AVT1-7) related to vesicular GABA-glycine transporters
chr02	YBL090W	MRP21	534	0.992509	530	4	+	57054	57588	Mitochondrial ribosomal protein of the small subunit; MRP21 exhibits genetic interactions with mutations in the COX2 and COX3 mRNA 5'-untranslated leader sequences
chr02	YBL091C	MAP2	1266	0.99763	1263	3	-	55592	56858	Methionine aminopeptidase, catalyzes the cotranslational removal of N-terminal methionine from nascent polypeptides; function is partially redundant with that of Map1p
chr02	YBL091C-A	SCS22	528	0.992424	524	4	-	54794	55410	Protein involved in regulation of phospholipid metabolism; homolog of Scs2p; similar to D. melanogaster inturned protein
chr02	YBL092W	RPL32	393	1	393	0	+	54207	54600	Protein component of the large (60S) ribosomal subunit, has similarity to rat L32 ribosomal protein; overexpression disrupts telomeric silencing
chr02	YBL093C	ROX3	663	0.998492	662	1	-	52486	53149	Subunit of the RNA polymerase II mediator complex; associates with core polymerase subunits to form the RNA polymerase II holoenzyme
chr02	YBL095W	YBL095w	813	0.99016	805	8	+	51507	52320	Putative protein of unknown function; the authentic, non-tagged protein is detected in highly purified mitochondria in high-throughput studies
chr02	YBL097W	BRN1	2265	0.994702	2253	12	+	49064	51329	Subunit of the condensin complex; required for chromosome condensation and for clustering of tRNA genes at the nucleolus; may influence multiple aspects of chromosome transmission
chr02	YBL098W	BNA4	1383	0.994215	1375	8	+	47387	48770	Kynurenine 3-mono oxygenase, required for the de novo biosynthesis of NAD from tryptophan via kynurenine; expression regulated by Hst1p; putative therapeutic target for Huntington disease
chr02	YBL099W	ATP1	1638	0.998168	1635	3	+	45295	46933	Alpha subunit of the F1 sector of mitochondrial F1F0 ATP synthase, which is a large, evolutionarily conserved enzyme complex required for ATP synthesis; phosphorylated
chr02	YBL100W-C	YBL100w-c	120	0.991667	119	1	+	43010	43130	Putative protein of unknown function; identified by gene-trapping, microarray-based expression analysis, and genome-wide homology searching
chr02	YBL101C	ECM21	3354	0.994931	3337	17	-	39529	42883	Protein involved in regulating the endocytosis of plasma membrane proteins; identified as a substrate for ubiquitination by Rsp5p and deubiquitination by Ubp2p; promoter contains several Gcn4p binding elements
chr02	YBL102W	SFT2	648	0.998457	647	1	+	38681	39329	Non-essential tetra-spanning membrane protein found mostly in the late Golgi, can suppress some sed5 alleles; may be part of the transport machinery, but precise function is unknown; similar to mammalian syntaxin 5
chr02	YBL103C	RTG3	1461	0.993155	1451	10	-	36647	38108	Basic helix-loop-helix-leucine zipper (bHLH/Zip) transcription factor that forms a complex with another bHLH/Zip protein, Rtg1p, to activate the retrograde (RTG) and TOR pathways
chr02	YBL104C	YBL104c	3117	0.99615	3105	12	-	32748	35865	Putative protein of unknown function, promoter contains multiple GCN4 binding sites
chr02	YBL105C	PKC1	3456	0.996238	3443	13	-	28812	32268	Protein serine/threonine kinase essential for cell wall remodeling during growth; localized to sites of polarized growth and the mother-daughter bud neck; homolog of the alpha, beta, and gamma isoforms of mammalian protein kinase C (PKC)
chr02	YBL106C	SRO77	3033	0.992746	3011	22	-	25418	28451	Protein with roles in exocytosis and cation homeostasis; functions in docking and fusion of post-Golgi vesicles with plasma membrane; homolog of Sro7p and Drosophila lethal giant larvae tumor suppressor; interacts with SNARE protein Sec9p
chr02	YBL107C	YBL107c	591	0.994924	588	3	-	24533	25124	Putative protein of unknown function; green fluorescent protein (GFP)-fusion protein localizes to the cytoplasm; YBL107C is not an essential gene
chr02	YBR001C	NTH2	2343	0.99872	2340	3	-	241560	243903	Putative neutral trehalase, required for thermotolerance and may mediate resistance to other cellular stresses
chr02	YBR002C	RER2	861	1	861	0	-	244327	245188	Cis-prenyltransferase involved in dolichol synthesis; participates in endoplasmic reticulum (ER) protein sorting
chr02	YBR003W	COQ1	1422	1	1422	0	+	245427	246849	Hexaprenyl pyrophosphate synthetase, catalyzes the first step in ubiquinone (coenzyme Q) biosynthesis
chr02	YBR004C	GPI18	1302	0.999232	1301	1	-	246984	248286	Functional ortholog of human PIG-V, which is a mannosyltransferase that transfers the second mannose in glycosylphosphatidylinositol biosynthesis; the authentic, non-tagged protein was localized to mitochondria
chr02	YBR005W	RCR1	642	0.998442	641	1	+	248524	249166	Protein of the ER membrane involved in cell wall chitin deposition; may function in the endosomal-vacuolar trafficking pathway, helping determine whether plasma membrane proteins are degraded or routed to the plasma membrane
chr02	YBR006W	UGA2	1494	1	1494	0	+	249628	251122	Succinate semialdehyde dehydrogenase involved in the utilization of gamma-aminobutyrate (GABA) as a nitrogen source; part of the 4-aminobutyrate and glutamate degradation pathways; localized to the cytoplasm
chr02	YBR007C	DSF2	2211	0.999095	2209	2	-	251424	253635	Deletion suppressor of mpt5 mutation
chr02	YBR008C	FLR1	1647	0.998179	1644	3	-	255182	256829	Plasma membrane multidrug transporter of the major facilitator superfamily, involved in efflux of fluconazole, diazaborine, benomyl, methotrexate, and other drugs; expression induced in cells treated with the mycotoxin patulin
chr02	YBR009C	HHF1	312	0.996795	311	1	-	257992	258304	Histone H4, core histone protein required for chromatin assembly and chromosome function; one of two identical histone proteins (see also HHF2); contributes to telomeric silencing; N-terminal domain involved in maintaining genomic integrity
chr02	YBR010W	HHT1	411	0.997567	410	1	+	258950	259361	Histone H3, core histone protein required for chromatin assembly, part of heterochromatin-mediated telomeric and HM silencing; one of two identical histone H3 proteins (see HHT2); regulated by acetylation, methylation, and phosphorylation
chr02	YBR011C	IPP1	864	1	864	0	-	259730	260594	Cytoplasmic inorganic pyrophosphatase (PPase), homodimer that catalyzes the rapid exchange of oxygens from Pi with water, highly expressed and essential for viability, active-site residues show identity to those from E. coli PPase
chr02	YBR013C	YBR013c	390	0.997436	387	1	-	262182	262578	Putative protein of unknown function, haploid deletion mutant exhibits synthetic phenotype with alpha-synuclein
chr02	YBR014C	GRX7	612	0.998366	611	1	-	263420	264032	Cis-golgi localized monothiol glutaredoxin; more similar in activity to dithiol than other monothiol glutaredoxins; involved in the oxidative stress response; does not bind metal ions; functional overlap with GRX6
chr02	YBR015C	MNN2	1794	0.990524	1777	17	-	264405	266199	Alpha-1,2-mannosyltransferase, responsible for addition of the first alpha-1,2-linked mannose to form the branches on the mannan backbone of oligosaccharides, localizes to an early Golgi compartment
chr02	YBR016W	YBR016w	387	0.997416	383	1	+	266942	267326	Tail-anchored plasma membrane protein containing a conserved CYSTM module; predicted to be palmitoylated; has similarity to hydrophilins, which are involved in the adaptive response to hyperosmotic conditions
chr02	YBR017C	KAP104	2757	0.998912	2748	3	-	267636	270387	Transportin or cytosolic karyopherin beta 2; functions in the rg-nuclear localization signal-mediated nuclear import/reimport of mRNA-binding proteins Nab2p and Hrp1p; regulates asymmetric protein synthesis in daughter cells during mitosis
chr02	YBR018C	GAL7	1101	0.995459	1096	5	-	271098	272199	Galactose-1-phosphate uridyl transferase, synthesizes glucose-1-phosphate and UDP-galactose from UDP-D-glucose and alpha-D-galactose-1-phosphate in the second step of galactose catabolism
chr02	YBR019C	GAL10	2100	0.997143	2094	6	-	272924	275024	UDP-glucose-4-epimerase, catalyzes the interconversion of UDP-galactose and UDP-D-glucose in galactose metabolism; also catalyzes the conversion of alpha-D-glucose or alpha-D-galactose to their beta-anomers
chr02	YBR020W	GAL1	1587	0.996849	1582	5	+	275692	277279	Galactokinase, phosphorylates alpha-D-galactose to alpha-D-galactose-1-phosphate in the first step of galactose catabolism; expression regulated by Gal4p
chr02	YBR021W	FUR4	1902	0.996845	1896	6	+	278114	280016	Uracil permease, localized to the plasma membrane; expression is tightly regulated by uracil levels and environmental cues
chr02	YBR022W	POA1	534	0.988764	528	6	+	280409	280943	Phosphatase that is highly specific for ADP-ribose 1''-phosphate, a tRNA splicing metabolite; may have a role in regulation of tRNA splicing
chr02	YBR023C	CHS3	3498	0.994568	3479	19	-	281099	284597	Chitin synthase III, catalyzes the transfer of N-acetylglucosamine (GlcNAc) to chitin; required for synthesis of the majority of cell wall chitin, the chitin ring during bud emergence, and spore wall chitosan
chr02	YBR024W	SCO2	906	0.993377	900	6	+	286118	287024	Protein anchored to the mitochondrial inner membrane, similar to Sco1p and may have a redundant function with Sco1p in delivery of copper to cytochrome c oxidase; interacts with Cox2p
chr02	YBR025C	OLA1	1185	0.996624	1181	4	-	287355	288540	P-loop ATPase with similarity to human OLA1 and bacterial YchF; identified as specifically interacting with the proteasome; protein levels are induced by hydrogen peroxide
chr02	YBR026C	ETR1	1143	0.992126	1134	9	-	289554	290697	2-enoyl thioester reductase, member of the medium chain dehydrogenase/reductase family; localized to in mitochondria, where it has a probable role in fatty acid synthesis
chr02	YBR028C	YBR028c	1578	0.997465	1574	4	-	291103	292681	Putative protein kinase, possible substrate of cAMP-dependent protein kinase (PKA)
chr02	YBR029C	CDS1	1374	0.995633	1368	6	-	293045	294419	Phosphatidate cytidylyltransferase (CDP-diglyceride synthetase); an enzyme that catalyzes that conversion of CTP + phosphate into diphosphate + CDP-diaclglyerol, a critical step in the synthesis of all major yeast phospholipids
chr02	YBR030W	RKM3	1659	0.989753	1642	17	+	294968	296639	Ribosomal lysine methyltransferase specific for monomethylation of Rpl42ap and Rpl42bp (lysine 40); nuclear SET domain containing protein
chr02	YBR031W	RPL4a	1089	0.995409	1084	5	+	296850	297939	N-terminally acetylated protein component of the large (60S) ribosomal subunit, nearly identical to Rpl4Bp and has similarity to E. coli L4 and rat L4 ribosomal proteins
chr02	YBR033W	EDS1	2760	0.992391	2739	21	+	298626	301386	Putative zinc cluster protein; YBR033W is not an essential gene
chr02	YBR034C	HMT1	1047	0.999045	1046	1	-	301612	302659	Nuclear SAM-dependent mono- and asymmetric arginine dimethylating methyltransferase that modifies hnRNPs, including Npl3p and Hrp1p, affecting their activity and nuclear export; methylates U1 snRNP protein Snp1p and ribosomal protein Rps2p
chr02	YBR035C	PDX3	687	0.994178	683	4	-	302951	303638	Pyridoxine (pyridoxamine) phosphate oxidase, has homologs in E. coli and Myxococcus xanthus; transcription is under the general control of nitrogen metabolism
chr02	YBR036C	CSG2	1233	0.992701	1224	9	-	305765	306998	Endoplasmic reticulum membrane protein, required for mannosylation of inositolphosphorylceramide and for growth at high calcium concentrations
chr02	YBR037C	SCO1	888	0.995495	884	4	-	307250	308138	Copper-binding protein of the mitochondrial inner membrane, required for cytochrome c oxidase activity and respiration; may function to deliver copper to cytochrome c oxidase; has similarity to thioredoxins
chr02	YBR038W	CHS2	2892	0.993084	2872	20	+	308583	311475	Chitin synthase II; catalyzes transfer of N-acetylglucosamine (GlcNAc) to chitin upon activation of zymogenic form; required for chitin synthesis in the primary septum during cytokinesis; localization regulated by Cdk1p during mitosis
chr02	YBR039W	ATP3	936	0.995726	932	4	+	312260	313196	Gamma subunit of the F1 sector of mitochondrial F1F0 ATP synthase, which is a large, evolutionarily conserved enzyme complex required for ATP synthesis
chr02	YBR040W	FIG1	897	0.992196	890	7	+	313644	314541	Integral membrane protein required for efficient mating; may participate in or regulate the low affinity Ca2+ influx system, which affects intracellular signaling and cell-cell fusion during mating
chr02	YBR041W	FAT1	2010	0.99602	2002	8	+	314942	316952	Very long chain fatty acyl-CoA synthetase and long chain fatty acid transporter; activates imported fatty acids with a preference for very long lengths (C20-C26); has a separate function in the transport of long chain fatty acids
chr02	YBR042C	CST26	1194	0.999162	1193	1	-	317092	318286	Protein required for incorporation of stearic acid into phosphatidylinositol; affects chromosome stability when overexpressed
chr02	YBR043C	QDR3	2070	0.997585	2065	5	-	318552	320622	Multidrug transporter of the major facilitator superfamily, required for resistance to quinidine, barban, cisplatin, and bleomycin
chr02	YBR044C	TCM62	1719	0.998255	1716	3	-	321017	322736	Protein involved in the assembly of the mitochondrial succinate dehydrogenase complex; putative chaperone
chr02	YBR045C	GIP1	1920	0.999479	1919	1	-	324850	326770	Meiosis-specific regulatory subunit of the Glc7p protein phosphatase, regulates spore wall formation and septin organization, required for expression of some late meiotic genes and for normal localization of Glc7p
chr02	YBR046C	ZTA1	1005	0.99602	1001	4	-	327184	328189	NADPH-dependent quinone reductase, GFP-tagged protein localizes to the cytoplasm and nucleus; has similarity to E. coli quinone oxidoreductase and to human zeta-crystallin
chr02	YBR047W	FMP23	528	0.998106	527	1	+	328510	329038	Putative protein of unknown function; proposed to be involved in iron or copper homeostasis; the authentic, non-tagged protein is detected in highly purified mitochondria in high-throughput studies
chr02	YBR048W	RPS11b	471	1	471	0	+	329508	330489	Protein component of the small (40S) ribosomal subunit; identical to Rps11Ap and has similarity to E. coli S17 and rat S11 ribosomal proteins
chr02	YBR049C	REB1	2433	0.997534	2427	6	-	331062	333495	RNA polymerase I enhancer binding protein; DNA binding protein which binds to genes transcribed by both RNA polymerase I and RNA polymerase II; required for termination of RNA polymerase I transcription
chr02	YBR050C	REG2	1017	1	1017	0	-	333859	334876	Regulatory subunit of the Glc7p type-1 protein phosphatase; involved with Reg1p, Glc7p, and Snf1p in regulation of glucose-repressible genes, also involved in glucose-induced proteolysis of maltose permease
chr02	YBR052C	RFS1	633	0.995261	630	3	-	335396	336029	Protein of unknown function; member of a flavodoxin-like fold protein family that includes Pst2p and Ycp4p; green fluorescent protein (GFP)-fusion protein localizes to the cytoplasm in a punctate pattern
chr02	YBR053C	YBR053c	1077	0.994429	1071	6	-	336351	337428	Putative protein of unknown function; induced by cell wall perturbation
chr02	YBR054W	YRO2	1035	0.996135	1031	4	+	339776	340811	Putative protein of unknown function; the authentic, non-tagged protein is detected in a phosphorylated state in highly purified mitochondria in high-throughput studies; transcriptionally regulated by Haa1p
chr02	YBR055C	PRP6	2700	0.995926	2689	11	-	341279	343979	Splicing factor, component of the U4/U6-U5 snRNP complex
chr02	YBR056W	YBR056w	1506	0.998672	1504	2	+	344556	346062	Putative cytoplasmic protein of unknown function
chr02	YBR057C	MUM2	1101	0.997275	1098	3	-	348863	349964	Cytoplasmic protein essential for meiotic DNA replication and sporulation; interacts with Orc2p, which is a component of the origin recognition complex
chr02	YBR058C	UBP14	2346	0.99318	2330	16	-	350327	352673	Ubiquitin-specific protease that specifically disassembles unanchored ubiquitin chains; involved in fructose-1,6-bisphosphatase (Fbp1p) degradation; similar to human isopeptidase T
chr02	YBR058C-A	TSC3	243	0.99177	241	2	-	352979	353222	Protein that stimulates the activity of serine palmitoyltransferase (Lcb1p, Lcb2p) several-fold; involved in sphingolipid biosynthesis
chr02	YBR059C	AKL1	3327	0.997295	3318	9	-	353516	356843	Ser-Thr protein kinase, member (with Ark1p and Prk1p) of the Ark kinase family; involved in endocytosis and actin cytoskeleton organization
chr02	YBR060C	ORC2	1863	0.999463	1862	1	-	357307	359170	Subunit of the origin recognition complex, which directs DNA replication by binding to replication origins and is also involved in transcriptional silencing; interacts with Spp1p and with trimethylated histone H3; phosphorylated by Cdc28p
chr02	YBR061C	TRM7	933	0.996785	930	3	-	361443	362376	2'-O-ribose methyltransferase, methylates the 2'-O-ribose of nucleotides at positions 32 and 34 of the tRNA anticodon loop
chr02	YBR062C	YBR062c	543	0.998158	542	1	-	362632	363257	Protein of unknown function that interacts with Msb2p; may play a role in activation of the filamentous growth pathway.
chr02	YBR063C	YBR063c	1215	0.998354	1213	2	-	363626	364841	Putative protein of unknown function; YBR063C is not an essential gene
chr02	YBR065C	ECM2	1095	0.996347	1091	4	-	365240	366335	Pre-mRNA splicing factor, facilitates the cooperative formation of U2/U6 helix II in association with stem II in the spliceosome, function may be regulated by Slu7p
chr02	YBR066C	NRG2	663	0.996983	661	2	-	366693	367356	Transcriptional repressor that mediates glucose repression and negatively regulates filamentous growth; has similarity to Nrg1p
chr02	YBR067C	TIP1	633	0.99842	632	1	-	368759	369392	Major cell wall mannoprotein with possible lipase activity; transcription is induced by heat- and cold-shock; member of the Srp1p/Tip1p family of serine-alanine-rich proteins
chr02	YBR068C	BAP2	1830	0.999454	1829	1	-	370517	372347	High-affinity leucine permease, functions as a branched-chain amino acid permease involved in the uptake of leucine, isoleucine and valine; contains 12 predicted transmembrane domains
chr02	YBR069C	TAT1	1860	0.999462	1859	1	-	373230	375090	Amino acid transport protein for valine, leucine, isoleucine, and tyrosine, low-affinity tryptophan and histidine transporter; overexpression confers FK506 and FTY720 resistance
chr02	YBR070C	ALG14	714	1	714	0	-	375877	376591	Component of UDP-GlcNAc transferase required for the second step of dolichyl-linked oligosaccharide synthesis; anchors the catalytic subunit Alg13p to the ER membrane; similar to bacterial and human glycosyltransferases
chr02	YBR071W	YBR071w	636	0.998428	635	1	+	377066	377705	Putative protein of unknown function; (GFP)-fusion and epitope-tagged proteins localize to the cytoplasm; mRNA expression may be regulated by the cell cycle and/or cell wall stress
chr02	YBR072C-A	YBR072c-a	162	1	162	0	-	379500	379663	Putative protein of unknown function; identified by fungal homology and RT-PCR
chr02	YBR072W	HSP26	645	0.99845	644	1	+	378670	379315	Small heat shock protein (sHSP) with chaperone activity; forms hollow, sphere-shaped oligomers that suppress unfolded proteins aggregation; oligomer activation requires heat-induced conformational change; also has mRNA binding activity
chr02	YBR073W	RDH54	2877	0.996872	2868	9	+	379752	382630	DNA-dependent ATPase, stimulates strand exchange by modifying the topology of double-stranded DNA; involved in recombinational repair of DNA double-strand breaks during mitosis and meiosis; proposed to be involved in crossover interference
chr02	YBR074W	YBR074w	2931	0.996929	2922	9	+	382929	385860	Putative metalloprotease
chr02	YBR076W	ECM8	1065	0.996244	1061	4	+	386868	387933	Non-essential protein of unknown function
chr02	YBR077C	SLM4	489	1	489	0	-	388445	388934	Component of the EGO complex, which is involved in the regulation of microautophagy, and of the GSE complex, which is required for proper sorting of amino acid permease Gap1p; gene exhibits synthetic genetic interaction with MSS4
chr02	YBR078W	ECM33	1290	0.996124	1285	5	+	389766	391386	GPI-anchored protein of unknown function, has a possible role in apical bud growth; GPI-anchoring on the plasma membrane crucial to function; phosphorylated in mitochondria; similar to Sps2p and Pst1p
chr02	YBR079C	RPG1	2895	0.997237	2878	8	-	392027	394913	eIF3a subunit of the core complex of translation initiation factor 3 (eIF3), essential for translation; part of a Prt1p-Rpg1p-Nip1p subcomplex that stimulates binding of mRNA and tRNA(i)Met to ribosomes; involved in translation reinitiation
chr02	YBR080C	SEC18	2277	0.996047	2268	9	-	395249	397526	ATPase required for vesicular transport between ER and Golgi, the 'priming' step in homotypic vacuole fusion, autophagy, and protein secretion; releases Sec17p from SNAP complexes; has similarity to mammalian NSF
chr02	YBR081C	SPT7	3999	0.995249	3980	19	-	397888	401887	Subunit of the SAGA transcriptional regulatory complex, involved in proper assembly of the complex; also present as a C-terminally truncated form in the SLIK/SALSA transcriptional regulatory complex
chr02	YBR082C	UBC4	447	0.995526	445	2	-	403263	403805	Ubiquitin-conjugating enzyme (E2), mediates degradation of abnormal or excess proteins, including calmodulin and histone H3; interacts with many SCF ubiquitin protein ligases; component of the cellular stress response
chr02	YBR083W	TEC1	1461	0.993155	1451	10	+	405803	407264	Transcription factor required for full Ty1 expression, Ty1-mediated gene activation, and haploid invasive and diploid pseudohyphal growth; TEA/ATTS DNA-binding domain family member
chr02	YBR084C-A	RPL19a	570	0.998246	569	1	-	410820	411390	Protein component of the large (60S) ribosomal subunit, nearly identical to Rpl19Bp and has similarity to rat L19 ribosomal protein; rpl19a and rpl19b single null mutations result in slow growth, while the double null mutation is lethal
chr02	YBR084W	MIS1	2928	0.996243	2917	11	+	407688	410616	Mitochondrial C1-tetrahydrofolate synthase, involved in interconversion between different oxidation states of tetrahydrofolate (THF); provides activities of formyl-THF synthetase, methenyl-THF cyclohydrolase, and methylene-THF dehydrogenase
chr02	YBR085C-A	YBR085c-a	258	1	258	0	-	415535	415793	Putative protein of unknown function; green fluorescent protein (GFP)-fusion protein localizes to the cytoplasm and to the nucleus
chr02	YBR085W	AAC3	924	0.997835	922	2	+	412611	413535	Mitochondrial inner membrane ADP/ATP translocator, exchanges cytosolic ADP for mitochondrially synthesized ATP; expressed under anaerobic conditions; similar to Pet9p and Aac1p; has roles in maintenance of viability and in respiration
chr02	YBR086C	IST2	2841	0.99824	2832	5	-	416828	419666	Plasma membrane protein that may be involved in osmotolerance, localizes to the mother cell in small-budded cells and to the bud in medium- and large-budded cells; mRNA is transported to the bud tip by an actomyosin-driven process
chr02	YBR087W	RFC5	1065	1	1065	0	+	420389	421454	Subunit of heteropentameric Replication factor C (RF-C), which is a DNA binding protein and ATPase that acts as a clamp loader of the proliferating cell nuclear antigen (PCNA) processivity factor for DNA polymerases delta and epsilon
chr02	YBR088C	POL30	777	0.997426	775	2	-	421614	422391	Proliferating cell nuclear antigen (PCNA), functions as the sliding clamp for DNA polymerase delta; may function as a docking site for other proteins required for mitotic and meiotic chromosomal DNA replication and for DNA repair
chr02	YBR089C-A	NHP6b	300	0.99	297	3	-	422814	423114	High-mobility group (HMG) protein that binds to and remodels nucleosomes; involved in recruiting FACT and other chromatin remodelling complexes to the chromosomes; functionally redundant with Nhp6Ap; homologous to mammalian HMGB1 and HMGB2
chr02	YBR090C	YBR090c	369	0.99729	368	1	-	422957	423683	Putative protein of unknown function; green fluorescent protein (GFP)-fusion protein localizes to the cytoplasm and nucleus
chr02	YBR091C	TIM12	330	1	330	0	-	423779	424109	Essential protein of the inner mitochondrial membrane, peripherally localized; component of the TIM22 complex, which is a twin-pore translocase that mediates insertion of numerous multispanning inner membrane proteins
chr02	YBR092C	PHO3	1404	0.995726	1398	6	-	424322	425726	Constitutively expressed acid phosphatase similar to Pho5p; brought to the cell surface by transport vesicles; hydrolyzes thiamin phosphates in the periplasmic space, increasing cellular thiamin uptake; expression is repressed by thiamin
chr02	YBR093C	PHO5	1404	0.999288	1403	1	-	426171	427575	Repressible acid phosphatase (1 of 3) that also mediates extracellular nucleotide-derived phosphate hydrolysis; secretory pathway derived cell surface glycoprotein; induced by phosphate starvation and coordinately regulated by PHO4 and PHO2
chr02	YBR094W	PBY1	2262	0.999116	2260	2	+	428659	430921	Putative tubulin tyrosine ligase associated with P-bodies
chr02	YBR095C	RXT2	1293	0.996906	1289	4	-	431026	432319	Subunit of the histone deacetylase Rpd3L complex; possibly involved in cell fusion and invasive growth
chr02	YBR096W	YBR096w	693	0.998557	692	1	+	432641	433334	Putative protein of unknown function; green fluorescent protein (GFP)-fusion protein localizes to the ER
chr02	YBR097W	VPS15	4365	0.998396	4358	7	+	433570	437935	Myristoylated serine/threonine protein kinase involved in vacuolar protein sorting; functions as a membrane-associated complex with Vps34p; active form recruits Vps34p to the Golgi membrane; interacts with the GDP-bound form of Gpa1p
chr02	YBR098W	MMS4	2076	0.997592	2071	5	+	438134	440210	Subunit of the structure-specific Mms4p-Mus81p endonuclease that cleaves branched DNA; involved in recombination, DNA repair, and joint molecule formation/resolution during meiotic recombination
chr02	YBR101C	FES1	873	0.993127	867	6	-	440440	441313	Hsp70 (Ssa1p) nucleotide exchange factor, cytosolic homolog of Sil1p, which is the nucleotide exchange factor for BiP (Kar2p) in the endoplasmic reticulum
chr02	YBR102C	EXO84	2262	0.994253	2249	13	-	441681	443943	Essential protein with dual roles in spliceosome assembly and exocytosis; the exocyst complex (Sec3p, Sec5p, Sec6p, Sec8p, Sec10p, Sec15p, Exo70p, and Exo84p) mediates polarized targeting of secretory vesicles to active sites of exocytosis
chr02	YBR103W	SIF2	1608	0.999378	1607	1	+	444328	445936	WD40 repeat-containing subunit of the Set3C histone deacetylase complex, which represses early/middle sporulation genes; antagonizes telomeric silencing; binds specifically to the Sir4p N-terminus
chr02	YBR104W	YMC2	990	0.99899	989	1	+	446286	447276	Mitochondrial protein, putative inner membrane transporter with a role in oleate metabolism and glutamate biosynthesis; member of the mitochondrial carrier (MCF) family; has similarity with Ymc1p
chr02	YBR105C	VID24	1089	0.998163	1087	2	-	447500	448589	Peripheral membrane protein located at Vid (vacuole import and degradation) vesicles; regulates fructose-1,6-bisphosphatase (FBPase) targeting to the vacuole; promotes proteasome-dependent catabolite degradation of FBPase
chr02	YBR106W	PHO88	567	0.992945	563	4	+	449275	449842	Probable membrane protein, involved in phosphate transport; pho88 pho86 double null mutant exhibits enhanced synthesis of repressible acid phosphatase at high inorganic phosphate concentrations
chr02	YBR107C	IML3	738	0.998645	737	1	-	450408	451146	Protein with a role in kinetochore function, localizes to the outer kinetochore in a Ctf19p-dependent manner, interacts with Chl4p and Ctf19p
chr02	YBR108W	AIM3	2844	0.998242	2833	5	+	451439	454277	Protein interacting with Rvs167p; null mutant is viable and displays elevated frequency of mitochondrial genome loss
chr02	YBR109C	CMD1	444	1	444	0	-	454530	454974	Calmodulin; Ca++ binding protein that regulates Ca++ independent processes (mitosis, bud growth, actin organization, endocytosis, etc.) and Ca++ dependent processes (stress-activated pathways), targets include Nuf1p, Myo2p and calcineurin
chr02	YBR110W	ALG1	1350	1	1350	0	+	455483	456833	Mannosyltransferase, involved in asparagine-linked glycosylation in the endoplasmic reticulum (ER); essential for viability, mutation is functionally complemented by human ortholog
chr02	YBR111C	YSA1	696	0.998563	695	1	-	457789	458485	Nudix hydrolase family member with ADP-ribose pyrophosphatase activity; shown to metabolize O-acetyl-ADP-ribose to AMP and acetylated ribose 5'-phosphate
chr02	YBR111W-A	SUS1	291	1	291	0	+	458750	459191	Protein involved in mRNA export coupled transcription activation and elongation; component of both the SAGA histone acetylase complex and TREX-2, and interacts with RNAPII
chr02	YBR112C	CYC8	2901	0.996553	2885	10	-	459481	462382	General transcriptional co-repressor, acts together with Tup1p; also acts as part of a transcriptional co-activator complex that recruits the SWI/SNF and SAGA complexes to promoters; can form the prion [OCT+]
chr02	YBR114W	RAD16	2373	0.996629	2365	8	+	463857	466230	Protein that recognizes and binds damaged DNA in an ATP-dependent manner (with Rad7p) during nucleotide excision repair; subunit of Nucleotide Excision Repair Factor 4 (NEF4) and the Elongin-Cullin-Socs (ECS) ligase complex
chr02	YBR115C	LYS2	4179	0.995932	4162	17	-	466357	470536	Alpha aminoadipate reductase, catalyzes the reduction of alpha-aminoadipate to alpha-aminoadipate 6-semialdehyde, which is the fifth step in biosynthesis of lysine; activation requires posttranslational phosphopantetheinylation by Lys5p
chr02	YBR117C	TKL2	2046	0.999022	2044	2	-	471001	473047	Transketolase, similar to Tkl1p; catalyzes conversion of xylulose-5-phosphate and ribose-5-phosphate to sedoheptulose-7-phosphate and glyceraldehyde-3-phosphate in the pentose phosphate pathway; needed for synthesis of aromatic amino acids
chr02	YBR118W	TEF2	1377	0.998548	1375	2	+	474270	475647	Translational elongation factor EF-1 alpha; also encoded by TEF1; functions in the binding reaction of aminoacyl-tRNA (AA-tRNA) to ribosomes; may also have a role in tRNA re-export from the nucleus
chr02	YBR119W	MUD1	897	0.996656	893	3	+	475936	476921	U1 snRNP A protein, homolog of human U1-A; involved in nuclear mRNA splicing
chr02	YBR120C	CBP6	489	0.99591	487	2	-	477032	477521	Mitochondrial translational activator of the COB mRNA; phosphorylated
chr02	YBR121C	GRS1	2004	0.997505	1999	5	-	477961	479965	Cytoplasmic and mitochondrial glycyl-tRNA synthase that ligates glycine to the cognate anticodon bearing tRNA; transcription termination factor that may interact with the 3'-end of pre-mRNA to promote 3'-end formation
chr02	YBR122C	MRPL36	534	0.998127	533	1	-	480567	481101	Mitochondrial ribosomal protein of the large subunit; overproduction suppresses mutations in the COX2 leader peptide-encoding region
chr02	YBR123C	TFC1	1950	0.999487	1948	1	-	481339	483288	One of six subunits of the RNA polymerase III transcription initiation factor complex (TFIIIC); part of the TauA globular domain of TFIIIC that binds DNA at the BoxA promoter sites of tRNA and similar genes; human homolog is TFIIIC-63
chr02	YBR125C	PTC4	1182	0.99577	1177	5	-	483807	484989	Cytoplasmic type 2C protein phosphatase (PP2C); identified as a high-copy number suppressor of cnb1 mpk1 synthetic lethality; overexpression decreases high-osmolarity induced Hog1p phosphorylation and kinase activity
chr02	YBR126C	TPS1	1488	0.999328	1487	1	-	485510	486998	Synthase subunit of trehalose-6-phosphate synthase/phosphatase complex, which synthesizes the storage carbohydrate trehalose; also found in a monomeric form; expression is induced by the stress response and repressed by the Ras-cAMP pathway
chr02	YBR127C	VMA2	1554	1	1554	0	-	487894	489448	Subunit B of the eight-subunit V1 peripheral membrane domain of the vacuolar H+-ATPase (V-ATPase), an electrogenic proton pump found throughout the endomembrane system; contains nucleotide binding sites; also detected in the cytoplasm
chr02	YBR128C	ATG14	1035	0.991304	1026	9	-	489709	490744	Autophagy-specific subunit of phosphatidylinositol 3-kinase complex I (with Vps34/15/30p); Atg14p targets complex I to the phagophore assembly site (PAS); required for localizing additional ATG proteins to the PAS; homolog of human Barkor
chr02	YBR129C	OPY1	987	0.993921	981	6	-	490980	491967	Protein of unknown function, overproduction blocks cell cycle arrest in the presence of mating pheromone; the authentic, non-tagged protein is detected in highly purified mitochondria in high-throughput studies
chr02	YBR130C	SHE3	1278	0.994523	1271	7	-	492219	493497	Protein that acts as an adaptor between Myo4p and the She2p-mRNA complex; part of the mRNA localization machinery that restricts accumulation of certain proteins to the bud; also required for cortical ER inheritance
chr02	YBR131W	CCZ1	2115	0.993853	2102	13	+	493790	495905	Protein involved in vacuolar assembly, essential for autophagy and the cytoplasm-to-vacuole pathway
chr02	YBR132C	AGP2	1791	0.9933	1779	12	-	496254	498045	High affinity polyamine permease, preferentially uses spermidine over putrescine; expression is down-regulated by osmotic stress; plasma membrane carnitine transporter, also functions as a low-affinity amino acid permease
chr02	YBR133C	HSL7	2484	0.998792	2481	3	-	498405	500889	Protein arginine N-methyltransferase that exhibits septin and Hsl1p-dependent bud neck localization and periodic Hsl1p-dependent phosphorylation; required along with Hsl1p for bud neck recruitment, phosphorylation, and degradation of Swe1p
chr02	YBR135W	CKS1	453	0.993377	450	3	+	501455	501908	Cyclin-dependent protein kinase regulatory subunit and adaptor; modulates proteolysis of M-phase targets through interactions with the proteasome; role in transcriptional regulation, recruiting proteasomal subunits to target gene promoters
chr02	YBR136W	MEC1	7107	0.998171	7094	13	+	502267	509374	Genome integrity checkpoint protein and PI kinase superfamily member; signal transducer required for cell cycle arrest and transcriptional responses prompted by damaged or unreplicated DNA; monitors and participates in meiotic recombination
chr02	YBR137W	YBR137w	540	0.996296	538	2	+	509643	510183	Protein of unknown function; localized to the cytoplasm; binds to Replication Protein A (RPA); also interacts with Sgt2p; YBR137W is not an essential gene
chr02	YBR138C	YBR138c	1575	0.996825	1570	5	-	510361	511936	Cytoplasmic protein of unknown function, potentially phosphorylated by Cdc28p; YBR138C is not an essential gene
chr02	YBR139W	YBR139w	1527	0.999345	1526	1	+	512263	513790	Putative serine type carboxypeptidase with a role in phytochelatin synthesis; green fluorescent protein (GFP)-fusion protein localizes to the vacuole; expression induced by nitrogen limitation in a GLN3, GAT1-independent manner
chr02	YBR140C	IRA1	9279	0.997845	9259	20	-	513949	523228	GTPase-activating protein that negatively regulates RAS by converting it from the GTP- to the GDP-bound inactive form, required for reducing cAMP levels under nutrient limiting conditions, mediates membrane association of adenylate cyclase
chr02	YBR141C	YBR141c	1014	1	1014	0	-	523623	524637	Putative S-adenosylmethionine-dependent methyltransferase; green fluorescent protein (GFP)-fusion protein localizes to the nucleolus; YBR141C is not an essential gene
chr02	YBR142W	MAK5	2322	0.998708	2319	3	+	524915	527237	Essential nucleolar protein, putative DEAD-box RNA helicase required for maintenance of M1 dsRNA virus; involved in biogenesis of large (60S) ribosomal subunits
chr02	YBR143C	SUP45	1314	0.998478	1312	2	-	527467	528781	Polypeptide release factor (eRF1) in translation termination; mutant form acts as a recessive omnipotent suppressor; methylated by Mtq2p-Trm112p in ternary complex eRF1-eRF3-GTP; mutation of methylation site confers resistance to zymocin
chr02	YBR145W	ADH5	1056	0.999053	1055	1	+	530364	531420	Alcohol dehydrogenase isoenzyme V; involved in ethanol production
chr02	YBR146W	MRPS9	837	0.995221	833	4	+	531862	532699	Mitochondrial ribosomal protein of the small subunit
chr02	YBR147W	RTC2	891	0.995511	887	4	+	533177	534101	Protein of unknown function; identified in a screen for mutants with decreased levels of rDNA transcription; detected in highly purified mitochondria; null mutant suppresses cdc13-1; similar to a G-protein coupled receptor from S. pombe
chr02	YBR148W	YSW1	1830	0.994536	1819	10	+	534510	536339	Protein required for normal prospore membrane formation; interacts with Gip1p, which is the meiosis-specific regulatory subunit of the Glc7p protein phosphatase; expressed specifically in spores and localizes to the prospore membrane
chr02	YBR149W	ARA1	1035	0.997101	1032	3	+	536621	537656	NADP+ dependent arabinose dehydrogenase, involved in carbohydrate metabolism; purified as homodimer; naturally occurs with a N-terminus degradation product
chr02	YBR150C	TBS1	3285	0.994521	3222	18	-	537846	541086	Putative protein of unknown function; the authentic, non-tagged protein is detected in highly purified mitochondria in high-throughput studies
chr02	YBR151W	APD1	951	0.998948	950	1	+	541620	542571	Protein of unknown function, required for normal localization of actin patches and for normal tolerance of sodium ions and hydrogen peroxide; localizes to both cytoplasm and nucleus
chr02	YBR152W	SPP381	876	0.998858	875	1	+	542968	543844	mRNA splicing factor, component of U4/U6.U5 tri-snRNP; interacts genetically and physically with Prp38p
chr02	YBR153W	RIB7	735	0.994558	731	4	+	544052	544787	Diaminohydroxyphoshoribosylaminopyrimidine deaminase; catalyzes the second step of the riboflavin biosynthesis pathway
chr02	YBR154C	RPB5	648	0.998457	647	1	-	544954	545602	RNA polymerase subunit ABC27, common to RNA polymerases I, II, and III; contacts DNA and affects transactivation
chr02	YBR155W	CNS1	1158	0.999136	1157	1	+	546363	547521	TPR-containing co-chaperone; binds both Hsp82p (Hsp90) and Ssa1p (Hsp70) and stimulates the ATPase activity of SSA1, ts mutants reduce Hsp82p function while over expression suppresses the phenotypes of an HSP82 ts allele and a cpr7 deletion
chr02	YBR156C	SLI15	2097	1	2097	0	-	547696	549793	Subunit of the conserved chromosomal passenger complex (CPC; Ipl1p-Sli15p-Bir1p-Nbl1p), which regulates kinetochore-microtubule attachments, activation of the spindle tension checkpoint, and mitotic spindle disassembly
chr02	YBR157C	ICS2	768	0.997396	766	2	-	550135	550903	Protein of unknown function; null mutation does not confer any obvious defects in growth, spore germination, viability, or carbohydrate utilization
chr02	YBR158W	AMN1	1650	0.999394	1649	1	+	553139	554789	Protein required for daughter cell separation, multiple mitotic checkpoints, and chromosome stability; contains 12 degenerate leucine-rich repeat motifs; expression is induced by the Mitotic Exit Network (MEN)
chr02	YBR159W	IFA38	1044	1	1044	0	+	555275	556319	Microsomal beta-keto-reductase; contains oleate response element (ORE) sequence in the promoter region; mutants exhibit reduced VLCFA synthesis, accumulate high levels of dihydrosphingosine, phytosphingosine and medium-chain ceramides
chr02	YBR160W	CDC28	897	1	897	0	+	556668	557565	Catalytic subunit of the main cell cycle cyclin-dependent kinase (CDK); alternately associates with G1 cyclins (CLNs) and G2/M cyclins (CLBs) which direct the CDK to specific substrates
chr02	YBR161W	CSH1	1131	1	1131	0	+	558222	559353	Probable catalytic subunit of a mannosylinositol phosphorylceramide (MIPC) synthase, forms a complex with probable regulatory subunit Csg2p; function in sphingolipid biosynthesis is overlapping with that of Sur1p
chr02	YBR162C	TOS1	1368	1	1368	0	-	559845	561213	Covalently-bound cell wall protein of unknown function; identified as a cell cycle regulated SBF target gene; deletion mutants are highly resistant to treatment with beta-1,3-glucanase; has sequence similarity to YJL171C
chr02	YBR162W-A	YSY6	198	1	198	0	+	561873	562071	Protein whose expression suppresses a secretory pathway mutation in E. coli; has similarity to the mammalian RAMP4 protein involved in secretion
chr02	YBR163W	EXO5	1758	0.998862	1756	2	+	562365	564123	Mitochondrial 5'-3' exonuclease and sliding exonuclease, required for mitochondrial genome maintenance; distantly related to the RecB nuclease domain of bacterial RecBCD recombinases; may be regulated by the transcription factor Ace2
chr02	YBR164C	ARL1	552	1	552	0	-	564517	565069	Soluble GTPase with a role in regulation of membrane traffic; regulates potassium influx; G protein of the Ras superfamily, similar to ADP-ribosylation factor
chr02	YBR165W	UBS1	834	1	834	0	+	565494	566328	Ubiquitin-conjugating enzyme suppressor that functions as a general positive regulator of Cdc34p activity; nuclear protein that may represent a link between nucleocytoplasmic transport and ubiquitin ligase activity
chr02	YBR166C	TYR1	1359	0.998528	1357	2	-	566484	567843	Prephenate dehydrogenase involved in tyrosine biosynthesis, expression is dependent on phenylalanine levels
chr02	YBR167C	POP7	423	1	423	0	-	568108	568531	Subunit of both RNase MRP, which cleaves pre-rRNA, and nuclear RNase P, which cleaves tRNA precursors to generate mature 5' ends
chr02	YBR168W	PEX32	1242	0.997585	1239	3	+	569011	570253	Peroxisomal integral membrane protein, involved in negative regulation of peroxisome size; partially functionally redundant with Pex31p; genetic interactions suggest action at a step downstream of steps mediated by Pex28p and Pex29p
chr02	YBR169C	SSE2	2082	0.998559	2079	3	-	570555	572637	Member of the heat shock protein 70 (HSP70) family; may be involved in protein folding; localized to the cytoplasm; highly homologous to the heat shock protein Sse1p
chr02	YBR170C	NPL4	1743	1	1743	0	-	572980	574723	Endoplasmic reticulum and nuclear membrane protein, forms a complex with Cdc48p and Ufd1p that recognizes ubiquitinated proteins in the endoplasmic reticulum and delivers them to the proteasome for degradation
chr02	YBR171W	SEC66	621	1	621	0	+	575000	575621	Non-essential subunit of Sec63 complex (Sec63p, Sec62p, Sec66p and Sec72p); with Sec61 complex, Kar2p/BiP and Lhs1p forms a channel competent for SRP-dependent and post-translational SRP-independent protein targeting and import into the ER
chr02	YBR172C	SMY2	2223	0.99865	2220	3	-	575786	578009	Protein of unknown function involved in COPII vesicle formation; interacts with the Sec23p/Sec24p subcomplex; overexpression suppresses the temperature sensitivity of a myo2 mutant; has similarity to S. pombe Mpd2
chr02	YBR173C	UMP1	447	1	447	0	-	578362	578809	Short-lived chaperone required for correct maturation of the 20S proteasome; may inhibit premature dimerization of proteasome half-mers; degraded by proteasome upon completion of its assembly
chr02	YBR175W	SWD3	948	1	948	0	+	579044	579992	Essential subunit of the COMPASS (Set1C) complex, which methylates histone H3 on lysine 4 and is required in transcriptional silencing near telomeres; WD40 beta propeller superfamily member and ortholog of mammalian WDR5
chr02	YBR176W	ECM31	939	0.998935	938	1	+	580354	581293	Ketopantoate hydroxymethyltransferase, required for pantothenic acid biosynthesis, converts 2-oxoisovalerate into 2-dehydropantoate
chr02	YBR177C	EHT1	1356	0.99705	1352	4	-	581441	582797	Acyl-coenzymeA:ethanol O-acyltransferase that plays a minor role in medium-chain fatty acid ethyl ester biosynthesis; possesses short-chain esterase activity; localizes to lipid particles and the mitochondrial outer membrane
chr02	YBR179C	FZO1	2568	0.995327	2556	12	-	583181	585749	Mitofusin, mitochondrial integral membrane protein involved in mitochondrial fusion and mitochondrial genome maintenance; contains N-terminal GTPase domain; targeted for destruction by cytosolic components of the ubiquitin-proteasome system
chr02	YBR180W	DTR1	1719	0.994183	1709	10	+	586374	588093	Putative dityrosine transporter, required for spore wall synthesis; expressed during sporulation; member of the major facilitator superfamily (DHA1 family) of multidrug resistance transporters
chr02	YBR181C	RPS6b	711	1	707	0	-	588345	589052	Protein component of the small (40S) ribosomal subunit; identical to Rps6Ap and has similarity to rat S6 ribosomal protein
chr02	YBR182C	SMP1	1359	0.997057	1355	4	-	590139	591498	Putative transcription factor involved in regulating the response to osmotic stress; member of the MADS-box family of transcription factors
chr02	YBR182C-A	YBR182c-a	195	0.989744	186	2	-	591994	592184	Putative protein of unknown function; identified by gene-trapping, microarray-based expression analysis, and genome-wide homology searching
chr02	YBR183W	YPC1	951	1	951	0	+	592743	593694	Alkaline ceramidase that also has reverse (CoA-independent) ceramide synthase activity, catalyzes both breakdown and synthesis of phytoceramide; overexpression confers fumonisin B1 resistance
chr02	YBR184W	YBR184w	1572	0.994911	1564	8	+	593991	595563	Putative protein of unknown function; YBR184W is not an essential gene
chr02	YBR185C	MBA1	837	0.997611	835	2	-	595751	596588	Membrane-associated mitochondrial ribosome receptor; involved in assembly of mitochondrial respiratory complexes; may act as a receptor for proteins destined for export from the mitochondrial matrix to the inner membrane
chr02	YBR186W	PCH2	1695	0.99705	1690	5	+	597181	598989	Nucleolar component of the pachytene checkpoint, which prevents chromosome segregation when recombination and chromosome synapsis are defective; also represses meiotic interhomolog recombination in the rDNA
chr02	YBR187W	GDT1	843	1	843	0	+	599262	600105	Putative protein of unknown function; expression is reduced in a gcr1 null mutant; GFP-fusion protein localizes to the vacuole; expression pattern and physical interactions suggest a possible role in ribosome biogenesis
chr02	YBR188C	NTC20	423	1	423	0	-	600313	600736	Member of the NineTeen Complex (NTC) that contains Prp19p and stabilizes U6 snRNA in catalytic forms of the spliceosome containing U2, U5, and U6 snRNAs
chr02	YBR189W	RPS9b	588	0.998299	587	1	+	601136	602136	Protein component of the small (40S) ribosomal subunit; nearly identical to Rps9Ap and has similarity to E. coli S4 and rat S9 ribosomal proteins
chr02	YBR191W	RPL21a	483	1	483	0	+	602897	603768	Protein component of the large (60S) ribosomal subunit, nearly identical to Rpl21Bp and has similarity to rat L21 ribosomal protein
chr02	YBR192W	RIM2	1134	1	1134	0	+	604279	605413	Mitochondrial pyrimidine nucleotide transporter; imports pyrimidine nucleoside triphosphates and exports pyrimidine nucleoside monophosphates; member of the mitochondrial carrier family
chr02	YBR193C	MED8	672	0.997024	670	2	-	605709	606381	Subunit of the RNA polymerase II mediator complex; associates with core polymerase subunits to form the RNA polymerase II holoenzyme; essential for transcriptional regulation
chr02	YBR194W	AIM4	372	0.983871	366	6	+	606665	607037	Protein proposed to be associated with the nuclear pore complex; null mutant is viable, displays elevated frequency of mitochondrial genome loss and is sensitive to freeze-thaw stress
chr02	YBR195C	MSI1	1269	0.99606	1264	5	-	607241	608510	Subunit of chromatin assembly factor I (CAF-1), negative regulator of the RAS/cAMP pathway via sequestration of Npr1p kinase; localizes to the nucleus and cytoplasm; homologous to human retinoblastoma binding proteins RbAp48 and RbAp46
chr02	YBR196C	PGI1	1665	0.999399	1664	1	-	608863	610528	Glycolytic enzyme phosphoglucose isomerase, catalyzes the interconversion of glucose-6-phosphate and fructose-6-phosphate; required for cell cycle progression and completion of the gluconeogenic events of sporulation
chr02	YBR196C-A	YBR196c-a	150	1	150	0	-	610651	610801	Putative protein of unknown function; identified by fungal homology and RT-PCR
chr02	YBR196C-B	YBR196c-b	105	1	105	0	-	611153	611258	Putative protein of unknown function; identified by expression profiling and mass spectrometry
chr02	YBR197C	YBR197c	654	1	654	0	-	611830	612484	Putative protein of unknown function; green fluorescent protein (GFP)-fusion protein localizes to the cytoplasm and nucleus; YBR197C is not an essential gene
chr02	YBR198C	TAF5	2397	0.999583	2396	1	-	612754	615151	Subunit (90 kDa) of TFIID and SAGA complexes, involved in RNA polymerase II transcription initiation and in chromatin modification
chr02	YBR199W	KTR4	1395	0.995699	1389	6	+	615537	616932	Putative mannosyltransferase involved in protein glycosylation; member of the KRE2/MNT1 mannosyltransferase family
chr02	YBR200W	BEM1	1656	0.998792	1654	2	+	617500	619156	Protein containing SH3-domains, involved in establishing cell polarity and morphogenesis; functions as a scaffold protein for complexes that include Cdc24p, Ste5p, Ste20p, and Rsr1p
chr02	YBR200W-A	YBR200w-a	165	0.993939	164	1	+	619611	619776	Putative protein of unknown function; identified by fungal homology and RT-PCR
chr02	YBR201C-A	Unknown	204	1	204	0	-	621124	621328	Putative protein of unknown function
chr02	YBR201W	DER1	636	0.995283	633	3	+	620207	620843	Endoplasmic reticulum membrane protein, required for ER-associated protein degradation of misfolded or unassembled proteins; N- and C- termini protrude into the cytoplasm, has similarity to Dfm1p
chr02	YBR202W	MCM7	2538	0.998424	2534	4	+	622403	624941	Component of the hexameric MCM complex, which is important for priming origins of DNA replication in G1 and becomes an active ATP-dependent helicase that promotes DNA melting and elongation when activated by Cdc7p-Dbf4p in S-phase
chr02	YBR203W	COS111	2775	0.997838	2769	6	+	625799	628574	Protein required for resistance to the antifungal drug ciclopirox olamine; not related to the subtelomerically-encoded COS family; the authentic, non-tagged protein is detected in highly purified mitochondria in high-throughput studies
chr02	YBR204C	YBR204c	1128	1	1128	0	-	628885	630013	Serine hydrolase; YBR204C is not an essential gene
chr02	YBR205W	KTR3	1215	0.999177	1214	1	+	630253	631468	Putative alpha-1,2-mannosyltransferase involved in O- and N-linked protein glycosylation; member of the KRE2/MNT1 mannosyltransferase family
chr02	YBR207W	FTH1	1398	0.998569	1396	2	+	631777	633175	Putative high affinity iron transporter involved in transport of intravacuolar stores of iron; forms complex with Fet5p; expression is regulated by iron; proposed to play indirect role in endocytosis
chr02	YBR208C	DUR1,2	5508	0.999637	5506	2	-	633334	638842	Urea amidolyase, contains both urea carboxylase and allophanate hydrolase activities, degrades urea to CO2 and NH3; expression sensitive to nitrogen catabolite repression and induced by allophanate, an intermediate in allantoin degradation
chr02	YBR210W	ERV15	429	1	429	0	+	641661	642090	Protein involved in export of proteins from the endoplasmic reticulum, has similarity to Erv14p
chr02	YBR211C	AME1	975	0.998974	974	1	-	642245	643220	Essential kinetochore protein associated with microtubules and spindle pole bodies; component of the kinetochore sub-complex COMA (Ctf19p, Okp1p, Mcm21p, Ame1p); involved in spindle checkpoint maintenance
chr02	YBR212W	NGR1	2019	0.997028	2010	6	+	643972	645988	RNA binding protein that negatively regulates growth rate; interacts with the 3' UTR of the mitochondrial porin (POR1) mRNA and enhances its degradation; overexpression impairs mitochondrial function; expressed in stationary phase
chr02	YBR213W	MET8	825	0.995152	821	4	+	646459	647284	Bifunctional dehydrogenase and ferrochelatase, involved in the biosynthesis of siroheme, a prosthetic group used by sulfite reductase; required for sulfate assimilation and methionine biosynthesis
chr02	YBR214W	SDS24	1584	0.994949	1576	8	+	647506	649090	One of two S. cerevisiae homologs (Sds23p and Sds24p) of the S. pombe Sds23 protein, which is implicated in APC/cyclosome regulation; involved in cell separation during budding; may play an indirect role in fluid-phase endocytosis
chr02	YBR215W	HPC2	1878	0.996805	1861	6	+	649446	651409	Subunit of the HIR complex, a nucleosome assembly complex involved in regulation of histone gene transcription; mutants display synthetic defects with subunits of FACT, a complex that allows passage of RNA Pol II through nucleosomes
chr02	YBR216C	YBP1	2025	0.997531	2020	5	-	651671	653697	Protein required for oxidation of specific cysteine residues of the transcription factor Yap1p, resulting in the nuclear localization of Yap1p in response to stress
chr02	YBR217W	ATG12	561	0.996435	559	2	+	653928	654489	Conserved ubiquitin-like modifier involved in autophagy and the Cvt pathway; conjugated to Atg5p to form a complex involved in Atg8p lipidation; Atg12p-Atg5p also forms a complex with Atg16p that is required for autophagosome formation
chr02	YBR218C	PYC2	3543	0.997178	3533	10	-	654803	658346	Pyruvate carboxylase isoform, cytoplasmic enzyme that converts pyruvate to oxaloacetate; highly similar to isoform Pyc1p but differentially regulated; mutations in the human homolog are associated with lactic acidosis
chr02	YBR219C	YBR219c	384	1	384	0	-	658595	659400	Putative protein of unknown function; YBR219C is not an essential gene
chr02	YBR220C	YBR220c	1683	1	1683	0	-	659091	660774	Putative protein of unknown function; YBR220C is not an essential gene
chr02	YBR221C	PDB1	1101	1	1101	0	-	661249	662350	E1 beta subunit of the pyruvate dehydrogenase (PDH) complex, which is an evolutionarily-conserved multi-protein complex found in mitochondria
chr02	YBR221W-A	YBR221w-a	105	1	105	0	+	662634	662739	Putative protein of unknown function; identified by expression profiling and mass spectrometry
chr02	YBR222C	PCS60	1632	0.998775	1630	2	-	662816	664448	Peroxisomal protein that binds AMP and mRNA, localizes to both the peroxisomal peripheral membrane and matrix, expression is highly inducible by oleic acid, similar to E. coli long chain acyl-CoA synthetase
chr02	YBR223C	TDP1	1635	0.998777	1633	2	-	664759	666394	Tyrosyl-DNA Phosphodiesterase I, hydrolyzes 3' and 5'-phosphotyrosyl bonds, involved in the repair of DNA lesions created by topoisomerase I and topoisomerase II; mutations in human homolog result in the neurodegenerative disease SCANI
chr02	YBR225W	YBR225w	2703	0.99926	2701	2	+	666723	669426	Putative protein of unknown function; non-essential gene identified in a screen for mutants affected in mannosylphophorylation of cell wall components
chr02	YBR227C	MCX1	1563	0.99936	1562	1	-	669667	671230	Mitochondrial matrix protein; putative ATP-binding chaperone with non-proteolytic function; similar to bacterial ClpX proteins
chr02	YBR228W	SLX1	915	0.997814	913	2	+	671408	672323	Subunit of a complex, with Slx4p, that hydrolyzes 5' branches from duplex DNA in response to stalled or converging replication forks; function overlaps with that of Sgs1p-Top3p
chr02	YBR229C	ROT2	2865	0.996859	2856	9	-	672452	675317	Glucosidase II catalytic subunit required for normal cell wall synthesis; mutations in rot2 suppress tor2 mutations, and are synthetically lethal with rot1 mutations
chr02	YBR230C	OM14	405	1	394	0	-	675644	676146	Integral mitochondrial outer membrane protein; abundance is decreased in cells grown in glucose relative to other carbon sources; appears to contain 3 alpha-helical transmembrane segments; ORF encodes a 97-basepair intron
chr02	YBR230W-A	YBR230w-a	201	0.995025	200	1	+	676455	676656	Putative protein of unknown function
chr02	YBR231C	SWC5	912	0.998904	911	1	-	678270	679182	Protein of unknown function, component of the SWR1 complex, which exchanges histone variant H2AZ (Htz1p) for chromatin-bound histone H2A
chr02	YBR233W	PBP2	1242	0.997585	1239	3	+	679519	680761	RNA binding protein with similarity to mammalian heterogeneous nuclear RNP K protein, involved in the regulation of telomere position effect and telomere length
chr02	YBR233W-A	DAD3	285	0.992982	283	2	+	681068	681353	Essential subunit of the Dam1 complex (aka DASH complex), couples kinetochores to the force produced by MT depolymerization thereby aiding in chromosome segregation; is transferred to the kinetochore prior to mitosis
chr02	YBR234C	ARC40	1155	0.997403	1152	3	-	681529	682684	Subunit of the ARP2/3 complex, which is required for the motility and integrity of cortical actin patches
chr02	YBR235W	YBR235w	3363	0.998811	3359	4	+	682992	686355	Putative ion transporter, similar to mammalian electroneutral Na(+)-(K+)-C1- cotransporter family; YBR235W is not an essential gene
chr02	YBR236C	ABD1	1311	0.997712	1308	3	-	686474	687785	Methyltransferase, catalyzes the transfer of a methyl group from S-adenosylmethionine to the GpppN terminus of capped mRNA
chr02	YBR237W	PRP5	2550	0.997255	2543	7	+	688060	690610	RNA helicase in the DEAD-box family, necessary for prespliceosome formation, bridges U1 and U2 snRNPs and enables stable U2 snRNP association with intron RNA
chr02	YBR238C	YBR238c	2196	0.999089	2194	2	-	691208	693404	Mitochondrial membrane protein with similarity to Rmd9p; not required for respiratory growth but causes a synthetic respiratory defect in combination with rmd9 mutations; transcriptionally up-regulated by TOR; deletion increases life span
chr02	YBR239C	ERT1	1590	0.997484	1586	4	-	694443	696033	Transcriptional regulator of nonfermentable carbon utilization; GFP-fusion protein localizes to cytoplasm, nucleus; null mutation affects periodicity of transcriptional and metabolic oscillation; plays role in restricting Ty1 transposition
chr02	YBR240C	THI2	1353	0.994826	1346	7	-	696581	697935	Zinc finger protein of the Zn(II)2Cys6 type, probable transcriptional activator of thiamine biosynthetic genes
chr02	YBR241C	YBR241c	1467	0.994547	1459	8	-	698683	700150	Putative transporter, member of the sugar porter family; green fluorescent protein (GFP)-fusion protein localizes to the vacuolar membrane; YBR241C is not an essential gene
chr02	YBR242W	YBR242w	717	0.993026	712	5	+	700767	701484	Putative protein of unknown function; green fluorescent protein (GFP)-fusion protein localizes to the cytoplasm and nucleus; YBR242W is not an essential gene
chr02	YBR243C	ALG7	1347	0.997773	1344	3	-	701544	702891	UDP-N-acetyl-glucosamine-1-P transferase, transfers Glc-Nac-P from UDP-GlcNac to Dol-P in the ER in the first step of the dolichol pathway of protein asparagine-linked glycosylation; inhibited by tunicamycin
chr02	YBR244W	GPX2	489	1	489	0	+	703624	704113	Phospholipid hydroperoxide glutathione peroxidase induced by glucose starvation that protects cells from phospholipid hydroperoxides and nonphospholipid peroxides during oxidative stress
chr02	YBR245C	ISW1	3390	0.99587	3376	14	-	704246	707636	Member of the imitation-switch (ISWI) class of ATP-dependent chromatin remodeling complexes; ATPase that forms a complex with Ioc2p and Ioc4p to regulate transcription elongation, and a complex with Ioc3p to repress transcription initiation
chr02	YBR246W	RRT2	1164	0.989691	1152	12	+	707687	708851	Putative protein of unknown function; non-essential gene identified in a screen for mutants with increased levels of rDNA transcription; null mutants display a weak carboxypeptidase Y missorting/secretion phenotype
chr02	YBR247C	ENP1	1452	0.996556	1447	5	-	709090	710542	Protein associated with U3 and U14 snoRNAs, required for pre-rRNA processing and 40S ribosomal subunit synthesis; localized in the nucleus and concentrated in the nucleolus
chr02	YBR248C	HIS7	1659	0.998192	1656	3	-	710891	712550	Imidazole glycerol phosphate synthase (glutamine amidotransferase:cyclase), catalyzes the fifth and sixth steps of histidine biosynthesis and also produces 5-aminoimidazole-4-carboxamide ribotide (AICAR), a purine precursor
chr02	YBR249C	ARO4	1113	0.994609	1107	6	-	712966	714079	3-deoxy-D-arabino-heptulosonate-7-phosphate (DAHP) synthase, catalyzes the first step in aromatic amino acid biosynthesis and is feedback-inhibited by tyrosine or high concentrations of phenylalanine or tryptophan
chr02	YBR250W	SPO23	1572	0.994275	1563	9	+	715117	716689	Protein of unknown function; associates with meiosis-specific protein Spo1p
chr02	YBR251W	MRPS5	924	0.996753	921	3	+	717472	718396	Mitochondrial ribosomal protein of the small subunit
chr02	YBR252W	DUT1	444	0.995495	442	2	+	718693	719137	dUTPase, catalyzes hydrolysis of dUTP to dUMP and PPi, thereby preventing incorporation of uracil into DNA during replication; critical for the maintenance of genetic stability
chr02	YBR253W	SRB6	366	0.994536	364	2	+	719353	719719	Subunit of the RNA polymerase II mediator complex; associates with core polymerase subunits to form the RNA polymerase II holoenzyme; essential for transcriptional regulation
chr02	YBR254C	TRS20	528	0.992424	524	4	-	719818	720346	One of 10 subunits of the transport protein particle (TRAPP) complex of the cis-Golgi which mediates vesicle docking and fusion; mutations in the human homolog cause the spondyloepiphyseal dysplasia tarda (SEDL) disorder
chr02	YBR255C-A	YBR255c-a	363	0.997245	362	1	-	722700	723155	Putative protein of unknown function; may interact with respiratory chain complexes III (ubiquinol-cytochrome c reductase) or IV (cytochrome c oxidase); identified by sequence comparison with hemiascomycetous yeast species
chr02	YBR255W	MTC4	2085	0.995683	2076	9	+	720538	722623	Protein of unknown function, required for normal growth rate at 15 degrees C; green fluorescent protein (GFP)-fusion protein localizes to the cytoplasm in a punctate pattern; mtc4 is synthetically sick with cdc13-1
chr02	YBR256C	RIB5	717	0.986053	707	10	-	723465	724182	Riboflavin synthase; catalyzes the last step of the riboflavin biosynthesis pathway
chr02	YBR257W	POP4	840	0.994048	835	5	+	724964	725804	Subunit of both RNase MRP, which cleaves pre-rRNA, and nuclear RNase P, which cleaves tRNA precursors to generate mature 5' ends; binds to the RPR1 RNA subunit in RNase P
chr02	YBR258C	SHG1	429	0.995338	422	2	-	725818	726242	Subunit of the COMPASS (Set1C) complex, which methylates histone H3 on lysine 4 and is required in transcriptional silencing near telomeres
chr02	YBR259W	YBR259w	2067	0.991776	2050	17	+	726182	728533	Putative protein of unknown function; YBR259W is not an essential gene
chr02	YBR260C	RGD1	2001	0.993003	1987	14	-	728717	730718	GTPase-activating protein (RhoGAP) for Rho3p and Rho4p, possibly involved in control of actin cytoskeleton organization
chr02	YBR261C	TAE1	699	0.994278	695	4	-	730910	731609	AdoMet-dependent proline methyltransferase; catalyzes the dimethylation of ribosomal proteins Rpl12 and Rps25 at N-terminal proline residues; has a role in protein synthesis; fusion protein localizes to the cytoplasm
chr02	YBR262C	AIM5	321	0.993769	319	2	-	731798	732119	Protein of unknown function; the authentic, non-tagged protein is detected in purified mitochondria in high-throughput studies; null mutant displays elevated frequency of mitochondrial genome loss
chr02	YBR263W	SHM1	1473	0.995927	1467	6	+	732341	733814	Mitochondrial serine hydroxymethyltransferase, converts serine to glycine plus 5,10 methylenetetrahydrofolate; involved in generating precursors for purine, pyrimidine, amino acid, and lipid biosynthesis; reverse reaction generates serine
chr02	YBR264C	YPT10	600	0.99	594	6	-	733847	734447	Rab family GTP-binding protein that contains the PEST signal sequence specific for proteolytic enzymes; may be involved in vesicular transport; overexpression leads to accumulation of Golgi-like cisternae with budding vesicles
chr02	YBR265W	TSC10	963	0.994808	958	5	+	734659	735622	3-ketosphinganine reductase, catalyzes the second step in phytosphingosine synthesis, essential for growth in the absence of exogenous dihydrosphingosine or phytosphingosine, member of short chain dehydrogenase/reductase protein family
chr02	YBR267W	REI1	1182	0.99154	1172	10	+	735918	737100	Cytoplasmic pre-60S factor; required for the correct recycling of shuttling factors Alb1, Arx1 and Tif6 at the end of the ribosomal large subunit biogenesis; involved in bud growth in the mitotic signaling network
chr02	YBR268W	MRPL37	318	0.993711	316	2	+	737376	737694	Mitochondrial ribosomal protein of the large subunit
chr02	YBR269C	FMP21	417	0.995204	415	2	-	738241	738658	Putative protein of unknown function; the authentic, non-tagged protein is detected in highly purified mitochondria in high-throughput studies
chr02	YBR270C	BIT2	1638	0.996947	1633	5	-	738841	740479	Subunit of TORC2, a membrane-associated complex that regulates actin cytoskeletal dynamics during polarized growth and cell wall integrity; interacts with Slm1p and Slm2p, homologous PH domain-containing TORC2 substrates; similar to Bit61p
chr02	YBR271W	YBR271w	1260	0.992063	1250	10	+	740932	742192	Putative S-adenosylmethionine-dependent methyltransferase of the seven beta-strand family; green fluorescent protein (GFP)-fusion protein localizes to the cytoplasm; predicted to be involved in ribosome biogenesis
chr02	YBR272C	HSM3	1443	1	1434	0	-	742434	743877	Proteasome-interacting protein involved in the assembly of the base subcomplex of the 19S proteasomal regulatory particle (RP); involved in DNA mismatch repair during slow growth; weak similarity to Msh1p; related to human 19S subunit S5b
chr02	YBR273C	UBX7	1311	0.998474	1309	2	-	744134	745445	UBX (ubiquitin regulatory X) domain-containing protein that interacts with Cdc48p
chr02	YBR274W	CHK1	1584	0.998737	1582	2	+	745667	747251	Serine/threonine kinase and DNA damage checkpoint effector, mediates cell cycle arrest via phosphorylation of Pds1p; phosphorylated by checkpoint signal transducer Mec1p; homolog of S. pombe and mammalian Chk1 checkpoint kinase
chr02	YBR275C	RIF1	5751	0.996001	5728	23	-	747430	753182	Protein that binds to the Rap1p C-terminus and acts synergistically with Rif2p to help control telomere length and establish telomeric silencing; deletion results in telomere elongation
chr02	YBR276C	PPS1	2424	0.995875	2414	10	-	753695	756119	Protein phosphatase with specificity for serine, threonine, and tyrosine residues; has a role in the DNA synthesis phase of the cell cycle
chr02	YBR278W	DPB3	606	0.991749	601	5	+	756369	756975	Third-largest subunit of DNA polymerase II (DNA polymerase epsilon), required to maintain fidelity of chromosomal replication and also for inheritance of telomeric silencing; mRNA abundance peaks at the G1/S boundary of the cell cycle
chr02	YBR279W	PAF1	1338	0.989537	1324	14	+	757335	758691	Component of the Paf1p complex that binds to and modulates the activity of RNA polymerases I and II; required for expression of a subset of genes, including cell cycle-regulated genes; homolog of human PD2/hPAF1
chr02	YBR280C	SAF1	1914	0.991641	1898	16	-	758880	760794	F-Box protein involved in proteasome-dependent degradation of Aah1p during entry of cells into quiescence; interacts with Skp1
chr02	YBR281C	DUG2	2637	0.993174	2619	18	-	761066	763703	Probable di- and tri-peptidase; forms a complex with Dug1p and Dug3p to degrade glutathione (GSH) and other peptides containing a gamma-glu-X bond in an alternative pathway to GSH degradation by gamma-glutamyl transpeptidase (Ecm38p)
chr02	YBR282W	MRPL27	441	1	441	0	+	764335	764776	Mitochondrial ribosomal protein of the large subunit
chr02	YBR283C	SSH1	1473	1	1473	0	-	765038	766511	Subunit of the Ssh1 translocon complex; Sec61p homolog involved in co-translational pathway of protein translocation; not essential
chr02	YBR284W	YBR284w	2394	0.997911	2389	5	+	767334	769728	Putative protein of unknown function; YBR284W is not an essential gene; null mutant exhibits decreased resistance to rapamycin and wortmannin and synthetic phenotype with alpha-synuclein
chr02	YBR285W	YBR285w	435	1	435	0	+	770019	770454	Putative protein of unknown function; YBR285W is not an essential gene
chr02	YBR286W	APE3	1614	0.995043	1606	8	+	770797	772411	Vacuolar aminopeptidase Y, processed to mature form by Prb1p
chr02	YBR287W	ZSP1	1284	0.994548	1277	7	+	772669	773953	Protein of unknown function; green fluorescent protein (GFP)-fusion protein localizes to the ER; YBR287W is not an essential gene
chr02	YBR288C	APM3	1452	0.995868	1446	6	-	774107	775559	Mu3-like subunit of the clathrin associated protein complex (AP-3); functions in transport of alkaline phosphatase to the vacuole via the alternate pathway
chr02	YBR289W	SNF5	2718	0.99117	2682	24	+	775762	778501	Subunit of the SWI/SNF chromatin remodeling complex involved in transcriptional regulation; functions interdependently in transcriptional activation with Snf2p and Snf6p
chr02	YBR290W	BSD2	966	0.995859	962	4	+	778707	779673	Heavy metal ion homeostasis protein, facilitates trafficking of Smf1p and Smf2p metal transporters to the vacuole where they are degraded, controls metal ion transport, prevents metal hyperaccumulation, functions in copper detoxification
chr02	YBR291C	CTP1	900	0.991111	892	8	-	779789	780689	Mitochondrial inner membrane citrate transporter, member of the mitochondrial carrier family
chr02	YBR293W	VBA2	1425	0.992982	1415	10	+	783125	784550	Permease of basic amino acids in the vacuolar membrane
chr02	YBR294W	SUL1	2580	0.994961	2567	13	+	785356	787936	High affinity sulfate permease; sulfate uptake is mediated by specific sulfate transporters Sul1p and Sul2p, which control the concentration of endogenous activated sulfate intermediates
chr02	YBR295W	PCA1	3651	0.984936	3596	55	+	788973	792732	Cadmium transporting P-type ATPase; may also have a role in copper and iron homeostasis; stabilized by Cd binding, which prevents ubiquitination; S288C and other lab strains contain a G970R mutation which eliminates Cd transport function
chr02	YBR296C	PHO89	1725	0.990145	1708	17	-	793032	794757	Na+/Pi cotransporter, active in early growth phase; similar to phosphate transporters of Neurospora crassa; transcription regulated by inorganic phosphate concentrations and Pho4p
chr02	YBR296C-A	YBR296c-a	120	0.991667	119	1	-	796345	796465	Putative protein of unknown function; identified by gene-trapping, microarray-based expression analysis, and genome-wide homology searching
chr02	YBR298C	MAL31	1845	0.920325	1663	147	-	798852	800694	Maltose permease, high-affinity maltose transporter (alpha-glucoside transporter); encoded in the MAL3 complex locus; member of the 12 transmembrane domain superfamily of sugar transporters; functional in genomic reference strain S288C
chr03	YCL001W	RER1	567	1	567	0	+	105879	106446	Protein involved in retention of membrane proteins, including Sec12p, in the ER; localized to Golgi; functions as a retrieval receptor in returning membrane proteins to the ER
chr03	YCL001W-A	YCL001w-a	462	0.989177	457	5	+	107036	107498	Putative protein of unknown function; YCL001W-A gene has similarity to DOM34 and is present in a region duplicated between chromosomes XIV and III
chr03	YCL001W-B	YCL001w-b	255	0.980392	250	5	+	107726	107981	Putative protein of unknown function; YCL001W-B gene has similarity to DOM34 and is present in a region duplicated between chromosomes XIV and III
chr03	YCL002C	YCL002c	792	1	792	0	-	104771	105639	Putative protein of unknown function; YCL002C is not an essential gene
chr03	YCL004W	PGS1	1566	0.996807	1561	5	+	103068	104634	Phosphatidylglycerolphosphate synthase, catalyzes the synthesis of phosphatidylglycerolphosphate from CDP-diacylglycerol and sn-glycerol 3-phosphate in the first committed and rate-limiting step of cardiolipin biosynthesis
chr03	YCL005W	LDB16	771	0.993515	766	5	+	101982	102753	Protein of unknown function; null mutants have decreased net negative cell surface charge; GFP-fusion protein expression is induced in response to the DNA-damaging agent MMS; native protein is detected in purified mitochondria
chr03	YCL005W-A	VMA9	222	1	222	0	+	100985	101380	Vacuolar H+ ATPase subunit e of the V-ATPase V0 subcomplex; essential for vacuolar acidification; interacts with the V-ATPase assembly factor Vma21p in the ER; involved in V0 biogenesis
chr03	YCL008C	STP22	1158	0.991364	1148	10	-	99658	100816	Component of the ESCRT-I complex, which is involved in ubiquitin-dependent sorting of proteins into the endosome; homologous to the mouse and human Tsg101 tumor susceptibility gene; mutants exhibit a Class E Vps phenotype
chr03	YCL009C	ILV6	930	0.995699	926	4	-	98574	99504	Regulatory subunit of acetolactate synthase, which catalyzes the first step of branched-chain amino acid biosynthesis; enhances activity of the Ilv2p catalytic subunit, localizes to mitochondria
chr03	YCL010C	SGF29	780	0.992308	774	6	-	97526	98306	Probable subunit of SAGA histone acetyltransferase complex
chr03	YCL011C	GBP2	1284	0.996106	1279	5	-	96029	97313	Poly(A+) RNA-binding protein, involved in the export of mRNAs from the nucleus to the cytoplasm; similar to Hrb1p and Npl3p; also binds single-stranded telomeric repeat sequence in vitro
chr03	YCL012C	YCL012c	405	0.995062	403	2	-	95275	95747	Putative protein of unknown function; orthologs are present in S. bayanus, S. paradoxus and Ashbya gossypii; YCL012C is not an essential gene
chr03	YCL014W	BUD3	4911	0.993484	4879	32	+	90235	95146	Protein involved in bud-site selection and required for axial budding pattern; localizes with septins to bud neck in mitosis and may constitute an axial landmark for next round of budding
chr03	YCL016C	DCC1	1143	0.994751	1137	6	-	88575	89718	Subunit of a complex with Ctf8p and Ctf18p that shares some components with Replication Factor C, required for sister chromatid cohesion and telomere length maintenance
chr03	YCL017C	NFS1	1494	0.998661	1492	2	-	86731	88225	Cysteine desulfurase involved in iron-sulfur cluster (Fe/S) biogenesis and in thio-modification of mitochondrial and cytoplasmic tRNAs; essential protein located predominantly in mitochondria
chr03	YCL018W	LEU2	1095	0.994521	1089	6	+	85279	86374	Beta-isopropylmalate dehydrogenase (IMDH), catalyzes the third step in the leucine biosynthesis pathway
chr03	YCL021W-A	YCL021w-a	378	0.992063	375	3	+	83548	83926	Putative protein of unknown function
chr03	YCL024W	KCC4	3114	0.992614	3091	23	+	79433	82547	Protein kinase of the bud neck involved in the septin checkpoint, associates with septin proteins, negatively regulates Swe1p by phosphorylation, shows structural homology to bud neck kinases Gin4p and Hsl1p
chr03	YCL025C	AGP1	1902	0.993165	1889	13	-	76289	78191	Low-affinity amino acid permease with broad substrate range, involved in uptake of asparagine, glutamine, and other amino acids; expression is regulated by the SPS plasma membrane amino acid sensor system (Ssy1p-Ptr3p-Ssy5p)
chr03	YCL026C-A	FRM2	582	1	582	0	-	74976	75558	Protein of unknown function, involved in the integration of lipid signaling pathways with cellular homeostasis; expression induced in cells treated with the mycotoxin patulin; has similarity to bacterial nitroreductases
chr03	YCL026C-B	HBN1	582	0.998282	581	1	-	73676	74258	Putative protein of unknown function; similar to bacterial nitroreductases; green fluorescent protein (GFP)-fusion protein localizes to the cytoplasm and nucleus; protein becomes insoluble upon intracellular iron depletion
chr03	YCL027W	FUS1	1539	0.996101	1533	6	+	72074	73613	Membrane protein localized to the shmoo tip, required for cell fusion; expression regulated by mating pheromone; proposed to coordinate signaling, fusion, and polarization events required for fusion; potential Cdc28p substrate
chr03	YCL028W	RNQ1	1218	0.989327	1204	13	+	70410	71640	[PIN(+)] prion, an infectious protein conformation that is generally an ordered protein aggregate
chr03	YCL029C	BIK1	1323	0.993953	1315	8	-	68859	70182	Microtubule-associated protein, component of the interface between microtubules and kinetochore, involved in sister chromatid separation; essential in polyploid cells but not in haploid or diploid cells; ortholog of mammalian CLIP-170
chr03	YCL030C	HIS4	2400	0.992083	2381	19	-	66194	68594	Multifunctional enzyme containing phosphoribosyl-ATP pyrophosphatase, phosphoribosyl-AMP cyclohydrolase, and histidinol dehydrogenase activities; catalyzes the second, third, ninth and tenth steps in histidine biosynthesis
chr03	YCL031C	RRP7	894	0.997763	892	2	-	64933	65827	Essential protein involved in rRNA processing and ribosome biogenesis
chr03	YCL032W	STE50	1041	0.992315	1033	8	+	63699	64740	Protein involved in mating response, invasive/filamentous growth, and osmotolerance, acts as an adaptor that links G protein-associated Cdc42p-Ste20p complex to the effector Ste11p to modulate signal transduction
chr03	YCL033C	MXR2	507	0.998028	506	1	-	63035	63542	Methionine-R-sulfoxide reductase, involved in the response to oxidative stress; protects iron-sulfur clusters from oxidative inactivation along with MXR1; involved in the regulation of lifespan
chr03	YCL034W	LSB5	1065	0.992488	1057	8	+	61900	62965	Protein of unknown function; binds Las17p, which is a homolog of human Wiskott-Aldrich Syndrome protein involved in actin patch assembly and actin polymerization; may mediate disassembly of the Pan1 complex from the endocytic coat
chr03	YCL035C	GRX1	333	1	333	0	-	61083	61416	Hydroperoxide and superoxide-radical responsive heat-stable glutathione-dependent disulfide oxidoreductase with active site cysteine pair; protects cells from oxidative damage
chr03	YCL036W	GFD2	1701	0.994709	1692	9	+	59267	60968	Protein of unknown function, identified as a high-copy suppressor of a dbp5 mutation
chr03	YCL037C	SRO9	1305	0.997701	1302	3	-	57615	58920	Cytoplasmic RNA-binding protein that associates with translating ribosomes; involved in heme regulation of Hap1p as a component of the HMC complex, also involved in the organization of actin filaments; contains a La motif
chr03	YCL038C	ATG22	1587	0.99748	1583	4	-	55194	56781	Vacuolar integral membrane protein required for efflux of amino acids during autophagic body breakdown in the vacuole; null mutation causes a gradual loss of viability during starvation
chr03	YCL039W	GID7	2238	0.995532	2228	10	+	52899	55137	Protein of unknown function, involved in proteasome-dependent catabolite inactivation of fructose-1,6-bisphosphatase; contains six WD40 repeats; computational analysis suggests that Gid7p and Moh1p have similar functions
chr03	YCL040W	GLK1	1503	0.996673	1498	5	+	51098	52601	Glucokinase, catalyzes the phosphorylation of glucose at C6 in the first irreversible step of glucose metabolism; one of three glucose phosphorylating enzymes; expression regulated by non-fermentable carbon sources
chr03	YCL042W	YCL042w	360	1	359	0	+	50845	51204	Putative protein of unknown function; epitope-tagged protein localizes to the cytoplasm
chr03	YCL043C	PDI1	1569	0.998725	1566	2	-	48884	50477	Protein disulfide isomerase, multifunctional protein resident in the endoplasmic reticulum lumen, essential for the formation of disulfide bonds in secretory and cell-surface proteins, unscrambles non-native disulfide bonds
chr03	YCL044C	MGR1	1254	0.994418	1247	7	-	47341	48595	Subunit of the mitochondrial (mt) i-AAA protease supercomplex, which degrades misfolded mitochondrial proteins; forms a subcomplex with Mgr3p that binds to substrates to facilitate proteolysis; required for growth of cells lacking mtDNA
chr03	YCL045C	EMC1	2283	0.996496	2275	8	-	44853	47136	Member of a transmembrane complex required for efficient folding of proteins in the ER; null mutant displays induction of the unfolded protein response; interacts with Gal80p
chr03	YCL047C	YCL047c	777	0.993565	772	5	-	43897	44674	Putative protein of unknown function
chr03	YCL048W	SPS22	1392	0.993534	1383	9	+	42401	43793	Protein of unknown function, redundant with Sps2p for the organization of the beta-glucan layer of the spore wall
chr03	YCL048W-A	Unknown	240	0.991667	238	2	+	41715	41970	Putative protein of unknown function
chr03	YCL049C	YCL049c	939	0.99148	931	8	-	39998	40937	Protein of unknown function; localizes to membrane fraction; YCL049C is not an essential gene
chr03	YCL050C	APA1	966	0.995859	962	4	-	38047	39013	Diadenosine 5',5''-P1,P4-tetraphosphate phosphorylase I (AP4A phosphorylase), involved in catabolism of bis(5'-nucleosidyl) tetraphosphates; has similarity to Apa2p
chr03	YCL051W	LRE1	1752	0.994292	1742	10	+	36074	37826	Protein involved in control of cell wall structure and stress response; inhibits Cbk1p protein kinase activity; overproduction confers resistance to cell-wall degrading enzymes
chr03	YCL052C	PBN1	1251	0.994404	1244	7	-	34354	35605	Essential component of glycosylphosphatidylinositol-mannosyltransferase I, required for the autocatalytic post-translational processing of the protease B precursor Prb1p, localizes to ER in lumenal orientation; homolog of mammalian PIG-X
chr03	YCL054W	SPB1	2526	0.995645	2515	11	+	31660	34186	AdoMet-dependent methyltransferase involved in rRNA processing and 60S ribosomal subunit maturation; methylates G2922 in the tRNA docking site of the large subunit rRNA and in the absence of snR52, U2921; suppressor of PAB1 mutants
chr03	YCL055W	KAR4	1008	0.993056	1001	7	+	28152	29160	Transcription factor required for gene regulation in response to pheromones; also required during meiosis; exists in two forms, a slower-migrating form more abundant during vegetative growth and a faster-migrating form induced by pheromone
chr03	YCL056C	YCL056c	435	1	435	0	-	27149	27584	Protein of unknown function; green fluorescent protein (GFP)-fusion protein localizes to the cytoplasm in a punctate pattern; null mutant displays decreased thermotolerance
chr03	YCL057C-A	YCL057c-a	294	0.993197	292	2	-	24256	24550	Putative protein of unknown function; the authentic, non-tagged protein is detected in highly purified mitochondria in high-throughput studies
chr03	YCL057W	PRD1	2139	0.99252	2123	16	+	24992	27131	Zinc metalloendopeptidase, found in the cytoplasm and intermembrane space of mitochondria; with Cym1p, involved in degradation of mitochondrial proteins and of presequence peptides cleaved from imported proteins
chr03	YCL058C	FYV5	459	0.995643	457	2	-	23747	24206	Protein involved in regulation of the mating pathway; binds with Matalpha2p to promoters of haploid-specific genes; required for survival upon exposure to K1 killer toxin; involved in ion homeostasis
chr03	YCL058W-A	ADF1	342	0.997076	341	1	+	23808	24150	Transcriptional repressor encoded by the antisense strand of the FYV5 gene; negatively regulates transcription of FYV5 by binding to the promoter on the sense strand
chr03	YCL059C	KRR1	951	0.995794	947	4	-	22653	23604	Essential nucleolar protein required for the synthesis of 18S rRNA and for the assembly of 40S ribosomal subunit
chr03	YCL061C	MRC1	3291	0.99058	3257	31	-	19039	22327	S-phase checkpoint protein required for DNA replication; interacts with and stabilizes Pol2p at stalled replication forks during stress, where it forms a pausing complex with Tof1p and is phosphorylated by Mec1p; protects uncapped telomeres
chr03	YCL063W	VAC17	1272	0.993711	1264	8	+	17507	18785	Phosphoprotein involved in vacuole inheritance; degraded in late M phase of the cell cycle; acts as a vacuole-specific receptor for myosin Myo2p
chr03	YCL064C	CHA1	1083	0.992613	1075	8	-	16016	17099	Catabolic L-serine (L-threonine) deaminase, catalyzes the degradation of both L-serine and L-threonine; required to use serine or threonine as the sole nitrogen source, transcriptionally induced by serine and threonine
chr03	YCL066W	HMLALPHA1	528	0.994318	525	3	+	13497	14025	Silenced copy of ALPHA1 at HML, encoding a transcriptional coactivator involved in the regulation of mating-type alpha-specific gene expression
chr03	YCL067C	HMLALPHA2	633	1	633	0	-	12601	13234	Silenced copy of ALPHA2 at HML; homeobox-domain protein that associates with Mcm1p in haploid cells to repress a-specific gene expression and interacts with a1p in diploid cells to repress haploid-specific gene expression
chr03	YCL068C	YCL068c	783	0.994891	779	4	-	11720	12503	Putative protein of unknown function
chr03	YCL069W	VBA3	1377	0.99419	1369	8	+	9367	10744	Permease of basic amino acids in the vacuolar membrane
chr03	YCL073C	YCL073c	1848	0.987554	1825	23	-	6142	7990	Protein of unconfirmed function; displays a topology characteristic of the Major Facilitators Superfamily of membrane proteins; coding sequence 98% identical to that of YKR106W
chr03	YCR002C	CDC10	969	0.99484	964	5	-	111334	112303	Component of the septin ring of the mother-bud neck that is required for cytokinesis; septins recruit proteins to the neck and can act as a barrier to diffusion at the membrane, and they comprise the 10nm filaments seen with EM
chr03	YCR003W	MRPL32	552	0.996377	550	2	+	112574	113126	Mitochondrial ribosomal protein of the large subunit
chr03	YCR004C	YCP4	744	0.994624	740	4	-	113529	114273	Protein of unknown function, has sequence and structural similarity to flavodoxins; predicted to be palmitoylated; the authentic, non-tagged protein is detected in highly purified mitochondria in high-throughput studies
chr03	YCR005C	CIT2	1383	0.995662	1377	6	-	114900	116283	Citrate synthase, catalyzes the condensation of acetyl coenzyme A and oxaloacetate to form citrate, peroxisomal isozyme involved in glyoxylate cycle; expression is controlled by Rtg1p and Rtg2p transcription factors
chr03	YCR007C	YCR007c	720	0.995833	717	3	-	119629	120349	Putative integral membrane protein, member of DUP240 gene family; YCR007C is not an essential gene
chr03	YCR008W	SAT4	1812	0.991722	1797	15	+	122090	123902	Ser/Thr protein kinase involved in salt tolerance; funtions in regulation of Trk1p-Trk2p potassium transporter; partially redundant with Hal5p; has similarity to Npr1p
chr03	YCR009C	RVS161	798	0.992481	792	6	-	124362	125160	Amphiphysin-like lipid raft protein; interacts with Rvs167p and regulates polarization of the actin cytoskeleton, endocytosis, cell polarity, cell fusion and viability following starvation or osmotic stress
chr03	YCR010C	ADY2	852	1	852	0	-	125890	126742	Acetate transporter required for normal sporulation; phosphorylated in mitochondria
chr03	YCR011C	ADP1	3150	0.997143	3141	9	-	127340	130490	Putative ATP-dependent permease of the ABC transporter family of proteins
chr03	YCR012W	PGK1	1251	0.999201	1250	1	+	131362	132613	3-phosphoglycerate kinase, catalyzes transfer of high-energy phosphoryl groups from the acyl phosphate of 1,3-bisphosphoglycerate to ADP to produce ATP; key enzyme in glycolysis and gluconeogenesis
chr03	YCR014C	POL4	1749	0.995998	1739	7	-	132802	134548	DNA polymerase IV, undergoes pair-wise interactions with Dnl4p-Lif1p and Rad27p to mediate repair of DNA double-strand breaks by non-homologous end joining (NHEJ); homologous to mammalian DNA polymerase beta
chr03	YCR015C	YCR015c	954	0.998952	953	1	-	134831	135785	Putative protein of unknown function; YCR015C is not an essential gene
chr03	YCR016W	YCR016w	873	0.995418	869	4	+	137353	138226	Putative protein of unknown function; green fluorescent protein (GFP)-fusion protein localizes to the nucleolus and nucleus; predicted to be involved in ribosome biogenesis
chr03	YCR017C	CWH43	2862	0.994759	2847	15	-	138492	141354	Putative sensor/transporter protein involved in cell wall biogenesis; contains 14-16 transmembrane segments and several putative glycosylation and phosphorylation sites; null mutation is synthetically lethal with pkc1 deletion
chr03	YCR018C	SRD1	666	0.996997	664	2	-	141956	142622	Protein involved in the processing of pre-rRNA to mature rRNA; contains a C2/C2 zinc finger motif; srd1 mutation suppresses defects caused by the rrp1-1 mutation
chr03	YCR019W	MAK32	1092	0.99359	1085	7	+	146568	147660	Protein necessary for structural stability of L-A double-stranded RNA-containing particles
chr03	YCR020C	PET18	648	0.996914	646	2	-	147741	148389	Protein of unknown function, has weak similarity to proteins involved in thiamin metabolism; expression is induced in the absence of thiamin
chr03	YCR020C-A	MAK31	267	0.996255	266	1	-	148559	148826	Non-catalytic subunit of N-terminal acetyltransferase of the NatC type; required for replication of dsRNA virus; member of the Sm protein family
chr03	YCR020W-B	HTL1	237	0.995781	236	1	+	149048	149285	Component of the RSC chromatin remodeling complex; RSC functions in transcriptional regulation and elongation, chromosome stability, and establishing sister chromatid cohesion; involved in telomere maintenance
chr03	YCR021C	HSP30	999	0.994995	994	5	-	149837	150836	Hydrophobic plasma membrane localized, stress-responsive protein that negatively regulates the H(+)-ATPase Pma1p; induced by heat shock, ethanol treatment, weak organic acid, glucose limitation, and entry into stationary phase
chr03	YCR023C	YCR023c	1836	0.996187	1829	7	-	152268	154104	Vacuolar membrane protein of unknown function; member of the multidrug resistance family; YCR023C is not an essential gene
chr03	YCR024C	SLM5	1479	0.997295	1475	4	-	154474	155953	Mitochondrial asparaginyl-tRNA synthetase
chr03	YCR024C-A	PMP1	123	1	123	0	-	156674	156797	Small single-membrane span proteolipid that functions as a regulatory subunit of the plasma membrane H(+)-ATPase Pma1p, forms unique helix and positively charged cytoplasmic domain that is able to specifically segregate phosphatidylserines
chr03	YCR024C-B	YCR024c-b	267	0.992509	264	2	-	156329	156595	Putative protein of unknown function; identified by expression profiling and mass spectrometry
chr03	YCR026C	NPP1	2229	0.994168	2216	13	-	157843	160078	Nucleotide pyrophosphatase/phosphodiesterase family member; mediates extracellular nucleotide phosphate hydrolysis along with Npp2p and Pho5p; activity and expression enhanced during conditions of phosphate starvation
chr03	YCR027C	RHB1	630	0.998413	629	1	-	161110	161740	Putative Rheb-related GTPase involved in regulating canavanine resistance and arginine uptake; member of the Ras superfamily of G-proteins
chr03	YCR028C	FEN2	1539	0.996101	1532	6	-	163597	165136	Plasma membrane H+-pantothenate symporter; confers sensitivity to the antifungal agent fenpropimorph
chr03	YCR028C-A	RIM1	408	1	408	0	-	165662	166153	Single-stranded DNA-binding protein essential for mitochondrial genome maintenance; involved in mitochondrial DNA replication
chr03	YCR030C	SYP1	2613	0.996556	2604	9	-	166537	169150	Protein of unknown function that is involved in endocytic site formation; may regulate assembly and disassembly of the septin ring; colocalizes and interacts with septin subunits; potential role in actin cytoskeletal organization
chr03	YCR031C	RPS14a	414	1	414	0	-	170211	170932	Ribosomal protein 59 of the small subunit, required for ribosome assembly and 20S pre-rRNA processing; mutations confer cryptopleurine resistance; nearly identical to Rps14Bp and similar to E. coli S11 and rat S14 ribosomal proteins
chr03	YCR032W	BPH1	6504	0.994004	6465	39	+	172234	178738	PProtein homologous to human Chediak-Higashi syndrome and murine Beige proteins, which are implicated in disease syndromes due to defective lysosomal trafficking; mutant phenotype and genetic interactions suggest a role in protein sorting
chr03	YCR033W	SNT1	3681	0.992122	3652	29	+	179203	182884	Subunit of the Set3C deacetylase complex that interacts directly with the Set3C subunit, Sif2p; putative DNA-binding protein; mutant has increased aneuploidy tolerance
chr03	YCR034W	FEN1	1044	0.998084	1042	2	+	183301	184345	Fatty acid elongase, involved in sphingolipid biosynthesis; acts on fatty acids of up to 24 carbons in length; mutations have regulatory effects on 1,3-beta-glucan synthase, vacuolar ATPase, and the secretory pathway
chr03	YCR035C	RRP43	1185	0.994093	1178	7	-	184543	185728	Exosome non-catalytic core component; involved in 3'-5' RNA processing and degradation in both the nucleus and the cytoplasm; has similarity to E. coli RNase PH and to human hRrp43p (OIP2, EXOSC8)
chr03	YCR036W	RBK1	1002	0.991018	993	9	+	186006	187008	Putative ribokinase
chr03	YCR037C	PHO87	2772	0.993867	2755	17	-	187123	189895	Low-affinity inorganic phosphate (Pi) transporter, involved in activation of PHO pathway; expression is independent of Pi concentration and Pho4p activity; contains 12 membrane-spanning segments
chr03	YCR038C	BUD5	1929	0.997926	1925	4	-	190347	192276	GTP/GDP exchange factor for Rsr1p (Bud1p) required for both axial and bipolar budding patterns; mutants exhibit random budding in all cell types
chr03	YCR039C	MATALPHA2	633	1	633	0	-	12601	13234	Homeobox-domain protein that, with Mcm1p, represses a-specific genes in haploids; acts with A1p to repress transcription of haploid-specific genes in diploids; one of two genes encoded by the MATalpha mating type cassette
chr03	YCR040W	MATALPHA1	528	0.994318	525	3	+	13497	14025	Transcriptional co-activator involved in regulation of mating-type-specific gene expression; targets the transcription factor Mcm1p to the promoters of alpha-specific genes; one of two genes encoded by the MATalpha mating type cassette
chr03	YCR042C	TAF2	4224	0.992188	4184	33	-	193795	198013	TFIID subunit (150 kDa), involved in RNA polymerase II transcription initiation
chr03	YCR043C	YCR043c	384	0.997396	383	1	-	198874	199258	Putative protein of unknown function; green fluorescent protein (GFP)-fusion protein localizes to the Golgi apparatus; YCR043C is not an essential gene
chr03	YCR044C	PER1	1074	0.994413	1068	6	-	199490	200564	Protein of the endoplasmic reticulum, required for GPI-phospholipase A2 activity that remodels the GPI anchor as a prerequisite for association of GPI-anchored proteins with lipid rafts; functionally complemented by human ortholog PERLD1
chr03	YCR045C	RRT12	1476	0.992547	1465	11	-	200744	202220	Probable subtilisin-family protease with a role in formation of the dityrosine layer of spore walls; localizes to the spore wall and also the nuclear envelope and ER region in mature spores
chr03	YCR046C	IMG1	510	0.992157	506	4	-	202528	203038	Mitochondrial ribosomal protein of the large subunit, required for respiration and for maintenance of the mitochondrial genome
chr03	YCR047C	BUD23	828	0.995169	824	4	-	203330	204158	Methyltransferase, methylates residue G1575 of 18S rRNA; required for rRNA processing and nuclear export of 40S ribosomal subunits independently of methylation activity; diploid mutant displays random budding pattern
chr03	YCR048W	ARE1	1833	0.992908	1801	13	+	204558	206373	Acyl-CoA:sterol acyltransferase, isozyme of Are2p; endoplasmic reticulum enzyme that contributes the major sterol esterification activity in the absence of oxygen
chr03	YCR050C	YCR050c	309	0.996764	308	1	-	206075	206547	Non-essential protein of unknown function; deletion mutant is synthetically sick or lethal with alpha-synuclein
chr03	YCR051W	YCR051w	669	0.995516	666	3	+	206683	207352	Putative protein of unknown function; green fluorescent protein (GFP)-fusion protein localizes to the cytoplasm and nucleus; contains ankyrin (Ank) repeats; YCR051W is not an essential gene
chr03	YCR052W	RSC6	1452	0.988981	1436	16	+	207606	209058	Component of the RSC chromatin remodeling complex; essential for mitotic growth; homolog of SWI/SNF subunit Swp73p
chr03	YCR053W	THR4	1545	0.994822	1537	8	+	209308	210853	Threonine synthase, conserved protein that catalyzes formation of threonine from O-phosphohomoserine; expression is regulated by the GCN4-mediated general amino acid control pathway
chr03	YCR054C	CTR86	1692	0.992317	1679	13	-	210987	212679	Essential protein of unknown function; upstream region contains a Gcn4p responsive site suggesting a possible role in amino acid biosynthesis
chr03	YCR057C	PWP2	2772	0.994949	2758	14	-	213069	215841	Conserved 90S pre-ribosomal component essential for proper endonucleolytic cleavage of the 35 S rRNA precursor at A0, A1, and A2 sites; contains eight WD-repeats; PWP2 deletion leads to defects in cell cycle and bud morphogenesis
chr03	YCR059C	YIH1	777	0.994852	773	4	-	216065	216842	Protein that inhibits activation of Gcn2p, an eIF2 alpha subunit protein kinase, by competing for Gcn1p binding, thus impacting gene expression in response to starvation; has sequence and functional similarity to the mouse IMPACT gene
chr03	YCR060W	TAH1	336	0.979167	329	7	+	217014	217350	HSP90 cofactor; interacts with Hsp82p, Pih1p, Rvb1 and Rvb2, contains a single TPR domain with at least two TPR motifs
chr03	YCR061W	YCR061w	1896	0.995253	1887	9	+	218187	220083	Protein of unknown function; green fluorescent protein (GFP)-fusion protein localizes to the cytoplasm in a punctate pattern; induced by treatment with 8-methoxypsoralen and UVA irradiation
chr03	YCR063W	BUD31	474	0.993671	471	3	+	220942	221416	Component of the SF3b subcomplex of the U2 snRNP; diploid mutants display a random budding pattern instead of the wild-type bipolar pattern
chr03	YCR065W	HCM1	1695	0.99528	1687	8	+	221931	223626	Forkhead transcription factor that drives S-phase specific expression of genes involved in chromosome segregation, spindle dynamics, and budding; suppressor of calmodulin mutants with specific SPB assembly defects; telomere maintenance role
chr03	YCR066W	RAD18	1464	0.995219	1457	7	+	224117	225581	E3 ubiqutin ligase, forms heterodimer with Rad6p to monoubiquitinate PCNA-K164; heterodimer binds single-stranded DNA and has single-stranded DNA dependent ATPase activity; required for postreplication repair
chr03	YCR067C	SED4	3198	0.989368	3164	34	-	225742	228985	Integral endoplasmic reticulum membrane protein, functions as a positive regulator of Sar1p probably through inhibition of GTPase activation by Sec23p; binds Sec16p, participates in vesicle formation, similar to Sec12p
chr03	YCR068W	ATG15	1563	0.99872	1561	2	+	229875	231438	Lipase required for intravacuolar lysis of autophagic bodies and Cvt bodies; targeted to intravacuolar vesicles during autophagy via the multivesicular body (MVB) pathway
chr03	YCR069W	CPR4	957	0.99582	953	4	+	231716	232673	Peptidyl-prolyl cis-trans isomerase (cyclophilin), catalyzes the cis-trans isomerization of peptide bonds N-terminal to proline residues; has a potential role in the secretory pathway
chr03	YCR071C	IMG2	441	0.997732	440	1	-	232764	233205	Mitochondrial ribosomal protein of the large subunit
chr03	YCR072C	RSA4	1548	0.997416	1544	4	-	233466	235014	WD-repeat protein involved in ribosome biogenesis; may interact with ribosomes; required for maturation and efficient intra-nuclear transport or pre-60S ribosomal subunits, localizes to the nucleolus
chr03	YCR073C	SSK22	3996	0.998749	3991	5	-	235248	239244	MAP kinase kinase kinase of the HOG1 mitogen-activated signaling pathway; functionally redundant with, and homologous to, Ssk2p; interacts with and is activated by Ssk1p; phosphorylates Pbs2p
chr03	YCR073W-A	SOL2	948	0.995781	944	4	+	239623	240571	Protein with a possible role in tRNA export; shows similarity to 6-phosphogluconolactonase non-catalytic domains but does not exhibit this enzymatic activity; homologous to Sol1p, Sol3p, and Sol4p
chr03	YCR075C	ERS1	783	0.998723	782	1	-	240697	241480	Protein with similarity to human cystinosin, which is a H(+)-driven transporter involved in L-cystine export from lysosomes and implicated in the disease cystinosis; contains seven transmembrane domains
chr03	YCR075W-A	YCR075w-a	228	1	228	0	+	241639	241867	Putative protein of unknown function; identified by homology to Ashbya gossypii
chr03	YCR076C	YCR076c	753	0.997344	751	2	-	241957	242710	Putative protein of unknown function; YCR076C is not an essential gene
chr03	YCR077C	PAT1	2391	0.999164	2389	2	-	242902	245293	Topoisomerase II-associated deadenylation-dependent mRNA-decapping factor; also required for faithful chromosome transmission, maintenance of rDNA locus stability, and protection of mRNA 3'-UTRs from trimming; functionally linked to Pab1p
chr03	YCR079W	PTC6	1329	1	1329	0	+	245509	246838	Mitochondrial type 2C protein phosphatase (PP2C) with similarity to mammalian PP1Ks; involved in mitophagy; null mutant is sensitive to rapamycin and has decreased phosphorylation of the Pda1 subunit of pyruvate dehydrogenase
chr03	YCR081W	SRB8	4284	0.999533	4282	2	+	247035	251319	Subunit of the RNA polymerase II mediator complex; associates with core polymerase subunits to form the RNA polymerase II holoenzyme; essential for transcriptional regulation; involved in glucose repression
chr03	YCR082W	AHC2	387	0.994832	385	2	+	251547	251934	Protein of unknown function, putative transcriptional regulator; proposed to be a Ada Histone acetyltransferase complex component; GFP tagged protein is localized to the cytoplasm and nucleus
chr03	YCR083W	TRX3	384	0.997396	383	1	+	252242	252626	Mitochondrial thioredoxin, highly conserved oxidoreductase required to maintain the redox homeostasis of the cell, forms the mitochondrial thioredoxin system with Trr2p, redox state is maintained by both Trr2p and Glr1p
chr03	YCR084C	TUP1	2142	0.998133	2138	4	-	252978	255120	General repressor of transcription, forms complex with Cyc8p, involved in the establishment of repressive chromatin structure through interactions with histones H3 and H4, appears to enhance expression of some genes
chr03	YCR086W	CSM1	573	1	573	0	+	256059	256632	Nucleolar protein that forms a complex with Lrs4p and then Mam1p at kinetochores during meiosis I to mediate accurate homolog segregation; required for condensin recruitment to the replication fork barrier site and rDNA repeat segregation
chr03	YCR087C-A	YCR087c-a	462	0.995671	460	2	-	256673	257135	Putative protein of unknown function; green fluorescent protein (GFP)-fusion protein localizes to the nucleolus; YCR087C-A is not an essential gene
chr03	YCR088W	ABP1	1779	0.997752	1775	4	+	257735	259514	Actin-binding protein of the cortical actin cytoskeleton, important for activation of the Arp2/3 complex that plays a key role actin in cytoskeleton organization
chr03	YCR089W	FIG2	4830	0.990062	4452	48	+	260103	265029	Cell wall adhesin, expressed specifically during mating; may be involved in maintenance of cell wall integrity during mating
chr03	YCR090C	YCR090c	549	0.996357	547	2	-	265080	265629	Putative protein of unknown function; green fluorescent protein (GFP)-fusion protein localizes to the cytoplasm and nucleus; YCR090C is not an essential gene
chr03	YCR091W	KIN82	2163	0.996301	2155	8	+	267168	269331	Putative serine/threonine protein kinase implicated in the regulation of phospholipid asymmetry through the activation of phospholipid translocases (flippases) Lem3p-Dnf1p/Dnf2p; similar to Fpk1p
chr03	YCR092C	MSH3	3057	0.992476	3034	23	-	269528	272585	Mismatch repair protein, forms dimers with Msh2p that mediate repair of insertion or deletion mutations and removal of nonhomologous DNA ends, contains a PCNA (Pol30p) binding motif required for genome stability
chr03	YCR093W	CDC39	6327	0.996207	6303	24	+	272881	279208	Component of the CCR4-NOT complex, which has multiple roles in regulating mRNA levels including regulation of transcription and destabilizing mRNAs by deadenylation; basal transcription factor
chr03	YCR094W	CDC50	1176	0.995748	1171	5	+	279526	280702	Endosomal protein that interacts with phospholipid flippase Drs2p; interaction with Cdc50p is essential for Drs2p catalytic activity; mutations affect cell polarity and polarized growth; similar to Ynr048wp and Lem3p
chr03	YCR095C	OCA4	1089	0.995409	1084	5	-	280934	282023	Cytoplasmic protein required for replication of Brome mosaic virus in S. cerevisiae, which is a model system for studying replication of positive-strand RNA viruses in their natural hosts
chr03	YCR095W-A	YCR095w-a	159	1	159	0	+	282404	282563	Putative protein of unknown function
chr03	YCR096C	HMRA2	360	1	360	0	-	285953	286313	Silenced copy of a2 at HMR; similarity to Alpha2p; required along with a1p for inhibiting expression of the HO endonuclease in a/alpha HO/HO diploid cells with an active mating-type interconversion system
chr03	YCR097W	HMRA1	381	0.997375	380	1	+	286609	287096	Silenced copy of a1 at HMR; homeobox corepressor that interacts with Alpha2p to repress haploid-specific gene transcription in diploid cells
chr03	YCR098C	GIT1	1557	0.996789	1552	5	-	290643	292200	Plasma membrane permease, mediates uptake of glycerophosphoinositol and glycerophosphocholine as sources of the nutrients inositol and phosphate; expression and transport rate are regulated by phosphate and inositol availability
chr03	YCR099C	YCR099c	468	0.982906	458	8	-	294409	294875	Putative protein of unknown function
chr03	YCR100C	YCR100c	951	0.983176	932	16	-	294846	295797	Putative protein of unknown function
chr03	YCR101C	YCR101c	549	0.985428	541	8	-	296057	296607	Putative protein of unknown function; localizes to the membrane fraction; YCR101C is not an essential gene
chr02	YCR105W	ADH7		#DIV/0!		8	-	20514	21600	NADPH-dependent medium chain alcohol dehydrogenase with broad substrate specificity; member of the cinnamyl family of alcohol dehydrogenases; may be involved in fusel alcohol synthesis or in aldehyde tolerance
chr02	YCR106W	RDS1		#DIV/0!		99	-	17237	19733	Zinc cluster transcription factor involved in conferring resistance to cycloheximide
chr04	YDL001W	RMD1	1293	0.996906	1289	4	+	445468	446823	Cytoplasmic protein required for sporulation
chr04	YDL002C	NHP10	612	0.998366	611	1	-	444451	445063	Protein related to mammalian high mobility group proteins; preferentially binds DNA ends, protecting them from exonucleatic cleavage; likely component of the chromatin-remodeling complex INO80 complex; proposed to be involved in DNA repair
chr04	YDL003W	MCD1	1701	0.994121	1691	10	+	442167	443868	Essential subunit of the cohesin complex required for sister chromatid cohesion in mitosis and meiosis; apoptosis induces cleavage and translocation of a C-terminal fragment to mitochondria; expression peaks in S phase
chr04	YDL004W	ATP16	483	0.991718	479	4	+	440508	440991	Delta subunit of the central stalk of mitochondrial F1F0 ATP synthase, which is a large, evolutionarily conserved enzyme complex required for ATP synthesis; phosphorylated
chr04	YDL005C	MED2	1296	0.992284	1277	10	-	438502	439789	Subunit of the RNA polymerase II mediator complex; associates with core polymerase subunits to form the RNA polymerase II holoenzyme; essential for transcriptional regulation
chr04	YDL006W	PTC1	846	0.997636	844	2	+	437397	438243	Type 2C protein phosphatase (PP2C); dephosphorylates Hog1p, inactivating osmosensing MAPK cascade; involved in Fus3p activation during pheromone response; deletion affects precursor tRNA splicing, mitochondrial inheritance, and sporulation
chr04	YDL007C-A	Unknown	258	1	258	0	-	434429	434687	Putative protein of unknown function
chr04	YDL007W	RPT2	1314	0.999239	1313	1	+	435535	436849	One of six ATPases of the 19S regulatory particle of the 26S proteasome involved in the degradation of ubiquitinated substrates; required for normal peptide hydrolysis by the core 20S particle
chr04	YDL008W	APC11	498	0.991968	494	4	+	431819	432317	Catalytic core subunit of the Anaphase-Promoting Complex/Cyclosome (APC/C), which is a ubiquitin-protein ligase required for degradation of anaphase inhibitors, including mitotic cyclins, during the metaphase/anaphase transition
chr04	YDL010W	GRX6	696	0.992816	691	5	+	430651	431347	Cis-golgi localized monothiol glutaredoxin that binds an iron-sulfur cluster; more similar in activity to dithiol than other monothiol glutaredoxins; involved in the oxidative stress response; functional overlap with GRX7
chr04	YDL012C	YDL012c	324	1	324	0	-	429431	429841	Tail-anchored plasma membrane protein containing a conserved CYSTM module, possibly involved in response to stress; may contribute to non-homologous end-joining (NHEJ) based on ydl012c htz1 double null phenotype
chr04	YDL013W	SLX5	1860	0.996237	1853	7	+	427390	429250	Subunit of the Slx5-Slx8 SUMO-targeted ubiquitin ligase (STUbL) complex, stimulated by SUMO-modified substrates; contains a RING domain and two SIMs (SUMO-interacting motifs); forms SUMO-dependent nuclear foci, including DNA repair centers
chr04	YDL014W	NOP1	984	0.997967	982	2	+	425689	426673	Nucleolar protein, component of the small subunit processome complex, which is required for processing of pre-18S rRNA; has similarity to mammalian fibrillarin
chr04	YDL015C	TSC13	933	0.994641	928	5	-	424327	425260	Enoyl reductase that catalyzes the last step in each cycle of very long chain fatty acid elongation, localizes to the ER, highly enriched in a structure marking nuclear-vacuolar junctions, coimmunoprecipitates with elongases Fen1p and Sur4p
chr04	YDL017W	CDC7	1524	0.996063	1518	6	+	422535	424059	DDK (Dbf4-dependent kinase) catalytic subunit required for firing origins and replication fork progression in S phase through phosphorylation of Mcm2-7p complexes and Cdc45p; kinase activity correlates with cyclical DBF4 expression
chr04	YDL018C	ERP3	678	0.988201	670	8	-	421159	421837	Protein with similarity to Emp24p and Erv25p, member of the p24 family involved in ER to Golgi transport
chr04	YDL019C	OSH2	3852	0.996885	3840	12	-	415982	419834	Member of an oxysterol-binding protein family with seven members in S. cerevisiae; family members have overlapping, redundant functions in sterol metabolism and collectively perform a function essential for viability
chr04	YDL020C	RPN4	1596	0.991855	1583	13	-	413433	415029	Transcription factor that stimulates expression of proteasome genes; Rpn4p levels are in turn regulated by the 26S proteasome in a negative feedback control mechanism; RPN4 is transcriptionally regulated by various stress responses
chr04	YDL021W	GPM2	936	0.995726	932	4	+	412273	413209	Homolog of Gpm1p phosphoglycerate mutase, which converts 3-phosphoglycerate to 2-phosphoglycerate in glycolysis; may be non-functional derivative of a gene duplication event
chr04	YDL022W	GPD1	1176	0.998299	1174	2	+	410147	411323	NAD-dependent glycerol-3-phosphate dehydrogenase, key enzyme of glycerol synthesis, essential for growth under osmotic stress; expression regulated by high-osmolarity glycerol response pathway; homolog of Gpd2p
chr04	YDL024C	DIA3	1407	0.99076	1394	13	-	406761	408168	Protein of unknown function, involved in invasive and pseudohyphal growth
chr04	YDL025C	RTK1	1863	0.993559	1851	12	-	403647	405510	Putative protein kinase, potentially phosphorylated by Cdc28p; interacts with ribosome biogenesis factors, Cka2, Gus1 and Arc1
chr04	YDL027C	YDL027c	1263	0.993666	1255	8	-	401997	403260	Putative protein of unknown function; the authentic, non-tagged protein is detected in highly purified mitochondria in high-throughput studies; YDL027C is not an essential gene
chr04	YDL028C	MPS1	2295	0.99695	2288	7	-	399300	401595	Dual-specificity kinase required for spindle pole body (SPB) duplication and spindle checkpoint function; substrates include SPB proteins Spc42p, Spc110p, and Spc98p, mitotic exit network protein Mob1p, and checkpoint protein Mad1p
chr04	YDL029W	ARP2	1176	0.995748	1171	5	+	397643	398942	Essential component of the Arp2/3 complex, which is a highly conserved actin nucleation center required for the motility and integrity of actin patches; involved in endocytosis and membrane growth and polarity
chr04	YDL030W	PRP9	1593	0.989956	1577	16	+	395840	397433	Subunit of the SF3a splicing factor complex, required for spliceosome assembly; acts after the formation of the U1 snRNP-pre-mRNA complex
chr04	YDL031W	DBP10	2988	0.99498	2973	15	+	392520	395508	Putative ATP-dependent RNA helicase of the DEAD-box protein family, constituent of 66S pre-ribosomal particles; essential protein involved in ribosome biogenesis
chr04	YDL033C	SLM3	1254	0.99362	1246	8	-	390961	392215	tRNA-specific 2-thiouridylase, responsible for 2-thiolation of the wobble base of mitochondrial tRNAs; human ortholog is implicated in myoclonus epilepsy associated with ragged red fibers (MERRF)
chr04	YDL035C	GPR1	2886	0.993416	2860	19	-	387384	390370	Plasma membrane G protein coupled receptor (GPCR) that interacts with the heterotrimeric G protein alpha subunit, Gpa2p, and with Plc1p; sensor that integrates nutritional signals with the modulation of cell fate via PKA and cAMP synthesis
chr04	YDL036C	PUS9	1389	0.99496	1382	7	-	385725	387114	Mitochondrial tRNA:pseudouridine synthase, catalyzes the formation of pseudouridine at position 32 in mitochondrial tRNAs; contains an N-terminal mitochondrial targeting sequence
chr04	YDL037C	BSC1	987	0.975684	903	24	-	382873	383800	Protein of unconfirmed function, similar to cell surface flocculin Muc1p; ORF exhibits genomic organization compatible with a translational readthrough-dependent mode of expression
chr04	YDL039C	PRM7	2097	0.982356	1871	37	-	380721	382820	Pheromone-regulated protein, predicted to have one transmembrane segment; promoter contains Gcn4p binding elements
chr04	YDL040C	NAT1	2565	0.995322	2553	12	-	377610	380175	Subunit of the N-terminal acetyltransferase NatA (Nat1p, Ard1p, Nat5p); N-terminally acetylates many proteins, which influences multiple processes such as the cell cycle, heat-shock resistance, mating, sporulation, and telomeric silencing
chr04	YDL042C	SIR2	1689	0.995856	1682	7	-	375493	377182	Conserved NAD+ dependent histone deacetylase of the Sirtuin family involved in regulation of lifespan; plays roles in silencing at HML, HMR, telomeres, and the rDNA locus; negatively regulates initiation of DNA replication
chr04	YDL043C	PRP11	801	0.990012	793	8	-	374413	375214	Subunit of the SF3a splicing factor complex, required for spliceosome assembly
chr04	YDL044C	MTF2	1323	0.990174	1310	13	-	372699	374022	Mitochondrial matrix protein that interacts with an N-terminal region of mitochondrial RNA polymerase (Rpo41p) and couples RNA processing and translation to transcription
chr04	YDL045C	FAD1	921	0.993485	915	6	-	371419	372340	Flavin adenine dinucleotide (FAD) synthetase, performs the second step in synthesis of FAD from riboflavin
chr04	YDL045W-A	MRP10	288	0.982639	283	5	+	370979	371267	Mitochondrial ribosomal protein of the small subunit; contains twin cysteine-x9-cysteine motifs
chr04	YDL046W	NPC2	522	0.994253	519	3	+	369971	370493	Functional homolog of human NPC2/He1, which is a cholesterol-binding protein whose deficiency causes Niemann-Pick type C2 disease involving retention of cholesterol in lysosomes
chr04	YDL047W	SIT4	936	0.995726	932	4	+	368506	369442	Type 2A-related serine-threonine phosphatase that functions in the G1/S transition of the mitotic cycle; cytoplasmic and nuclear protein that modulates functions mediated by Pkc1p including cell wall and actin cytoskeleton organization
chr04	YDL048C	STP4	1473	0.999321	1472	1	-	365475	366948	Protein containing a Kruppel-type zinc-finger domain; has similarity to Stp1p, Stp2p, and Stp3p
chr04	YDL049C	KNH1	807	0.996283	804	3	-	363803	364610	Protein with similarity to Kre9p, which is involved in cell wall beta 1,6-glucan synthesis; overproduction suppresses growth defects of a kre9 null mutant; required for propionic acid resistance
chr04	YDL051W	LHP1	828	0.998792	827	1	+	362685	363513	RNA binding protein required for maturation of tRNA and U6 snRNA precursors; acts as a molecular chaperone for RNAs transcribed by polymerase III; homologous to human La (SS-B) autoantigen
chr04	YDL052C	SLC1	912	0.997807	910	2	-	361405	362317	1-acyl-sn-glycerol-3-phosphate acyltransferase, catalyzes the acylation of lysophosphatidic acid to form phosphatidic acid, a key intermediate in lipid metabolism; enzymatic activity detected in lipid particles and microsomes
chr04	YDL053C	PBP4	558	0.994624	555	3	-	360432	360990	Pbp1p binding protein, interacts strongly with Pab1p-binding protein 1 (Pbp1p) in the yeast two-hybrid system; also interacts with Lsm12p in a copurification assay
chr04	YDL054C	MCH1	1461	0.995893	1455	6	-	358558	360019	Protein with similarity to mammalian monocarboxylate permeases, which are involved in transport of monocarboxylic acids across the plasma membrane; mutant is not deficient in monocarboxylate transport
chr04	YDL055C	PSA1	1086	0.999079	1085	1	-	354404	355490	GDP-mannose pyrophosphorylase (mannose-1-phosphate guanyltransferase), synthesizes GDP-mannose from GTP and mannose-1-phosphate in cell wall biosynthesis; required for normal cell wall structure
chr04	YDL056W	MBP1	2502	0.996003	2492	10	+	351608	354110	Transcription factor involved in regulation of cell cycle progression from G1 to S phase, forms a complex with Swi6p that binds to MluI cell cycle box regulatory element in promoters of DNA synthesis genes
chr04	YDL057W	YDL057w	987	0.994934	982	5	+	350165	351152	Putative protein of unknown function; YDL057W is not an essential gene
chr04	YDL058W	USO1	5373	0.992183	5331	42	+	344380	349768	Essential protein involved in the vesicle-mediated ER to Golgi transport step of secretion; binds membranes and functions during vesicle docking to the Golgi; required for assembly of the ER-to-Golgi SNARE complex
chr04	YDL059C	RAD59	717	0.994421	713	4	-	342952	343669	Protein involved in the repair of double-strand breaks in DNA during vegetative growth via recombination and single-strand annealing; anneals complementary single-stranded DNA; homologous to Rad52p
chr04	YDL060W	TSR1	2367	0.994508	2354	13	+	340343	342710	Protein required for processing of 20S pre-rRNA in the cytoplasm, associates with pre-40S ribosomal particles
chr04	YDL061C	RPS29b	171	1	171	0	-	339355	339526	Protein component of the small (40S) ribosomal subunit; nearly identical to Rps29Ap and has similarity to rat S29 and E. coli S14 ribosomal proteins
chr04	YDL063C	YDL063c	1863	0.993022	1850	13	-	337007	338870	Protein required for biogenesis of the large ribosomal subunit; green fluorescent protein (GFP)-fusion protein localizes to the cytoplasm and nucleus
chr04	YDL064W	UBC9	474	0.993671	471	3	+	336222	336806	SUMO-conjugating enzyme involved in the Smt3p conjugation pathway; nuclear protein required for S- and M-phase cyclin degradation and mitotic control; involved in proteolysis mediated by the anaphase-promoting complex cyclosome (APCC)
chr04	YDL065C	PEX19	1029	0.992225	1021	8	-	334984	336013	Chaperone and import receptor for newly-synthesized class I peroxisomal membrane proteins (PMPs), binds PMPs in the cytoplasm and delivers them to the peroxisome for subsequent insertion into the peroxisomal membrane
chr04	YDL066W	IDP1	1287	0.993007	1278	9	+	333576	334863	Mitochondrial NADP-specific isocitrate dehydrogenase, catalyzes the oxidation of isocitrate to alpha-ketoglutarate; not required for mitochondrial respiration and may function to divert alpha-ketoglutarate to biosynthetic processes
chr04	YDL067C	COX9	180	0.994444	179	1	-	332958	333138	Subunit VIIa of cytochrome c oxidase, which is the terminal member of the mitochondrial inner membrane electron transport chain
chr04	YDL069C	CBS1	690	0.989855	683	7	-	331863	332553	Mitochondrial translational activator of the COB mRNA; membrane protein that interacts with translating ribosomes, acts on the COB mRNA 5'-untranslated leader
chr04	YDL070W	BDF2	1917	0.995305	1908	9	+	329766	331683	Protein involved in transcription initiation at TATA-containing promoters; associates with the basal transcription factor TFIID; contains two bromodomains; corresponds to the C-terminal region of mammalian TAF1; redundant with Bdf1p
chr04	YDL072C	YET3	612	0.995098	609	3	-	328578	329190	Protein of unknown function; YET3 null mutant decreases the level of secreted invertase; homolog of human BAP31 protein
chr04	YDL073W	YDL073w	2955	0.991201	2929	26	+	325331	328286	Putative protein of unknown function; YDL073W is not an essential gene
chr04	YDL074C	BRE1	2103	0.998098	2099	4	-	322766	324869	E3 ubiquitin ligase, forms heterodimer with Rad6p to monoubiquinate histone H2B-K123, which is required for the subsequent methylation of histone H3-K4 and H3-K79; required for DSBR, transcription, silencing, and checkpoint control
chr04	YDL075W	RPL31a	342	1	342	0	+	320963	321726	Protein component of the large (60S) ribosomal subunit, nearly identical to Rpl31Bp and has similarity to rat L31 ribosomal protein; associates with the karyopherin Sxm1p; loss of both Rpl31p and Rpl39p confers lethality
chr04	YDL076C	RXT3	885	0.986441	873	12	-	319403	320288	Subunit of the RPD3L complex; involved in histone deacetylation
chr04	YDL077C	VAM6	3150	0.994603	3133	17	-	315706	318856	Vacuolar protein that plays a critical role in the tethering steps of vacuolar membrane fusion by facilitating guanine nucleotide exchange on small guanosine triphosphatase Ypt7p
chr04	YDL078C	MDH3	1032	0.997093	1029	3	-	314091	315123	Peroxisomal malate dehydrogenase, catalyzes interconversion of malate and oxaloacetate; involved in the glyoxylate cycle
chr04	YDL079C	MRK1	1506	0.994024	1497	9	-	311701	313498	Glycogen synthase kinase 3 (GSK-3) homolog; one of four GSK-3 homologs in S. cerevisiae that function to activate Msn2p-dependent transcription of stress responsive genes and that function in protein degradation
chr04	YDL080C	THI3	1830	0.991257	1812	16	-	309393	311222	Probable alpha-ketoisocaproate decarboxylase, may have a role in catabolism of amino acids to long-chain and complex alcohols; required for expression of enzymes involved in thiamine biosynthesis
chr04	YDL081C	RPP1a	321	1	321	0	-	308552	308873	Ribosomal stalk protein P1 alpha, involved in the interaction between translational elongation factors and the ribosome; accumulation of P1 in the cytoplasm is regulated by phosphorylation and interaction with the P2 stalk component
chr04	YDL082W	RPL13a	600	0.996667	595	2	+	307542	308139	Protein component of the large (60S) ribosomal subunit, nearly identical to Rpl13Bp; not essential for viability; has similarity to rat L13 ribosomal protein
chr04	YDL083C	RPS16b	432	1	432	0	-	305676	306540	Protein component of the small (40S) ribosomal subunit; identical to Rps16Ap and has similarity to E. coli S9 and rat S16 ribosomal proteins
chr04	YDL084W	SUB2	1341	0.999254	1340	1	+	303987	305328	Component of the TREX complex required for nuclear mRNA export; member of the DEAD-box RNA helicase superfamily and is involved in early and late steps of spliceosome assembly; homolog of the human splicing factor hUAP56
chr04	YDL085C-A	YDL085c-a	207	1	207	0	-	301214	301421	Putative protein of unknown function; green fluorescent protein (GFP)-fusion protein localizes to the cytoplasm and nucleus
chr04	YDL085W	NDE2	1638	0.998168	1635	3	+	301961	303599	Mitochondrial external NADH dehydrogenase, catalyzes the oxidation of cytosolic NADH; Nde1p and Nde2p are involved in providing the cytosolic NADH to the mitochondrial respiratory chain
chr04	YDL086W	YDL086w	822	1	822	0	+	300165	300987	Putative protein of unknown function; the authentic, non-tagged protein is detected in highly purified mitochondria in high-throughput studies; YDL086W is not an essential gene
chr04	YDL087C	LUC7	786	0.998728	785	1	-	298966	299752	Essential protein associated with the U1 snRNP complex; splicing factor involved in recognition of 5' splice site; contains two zinc finger motifs; N-terminal zinc finger binds pre-mRNA
chr04	YDL088C	ASM4	1587	0.996849	1582	5	-	297169	298756	Nuclear pore complex subunit, part of a subcomplex also containing Nup53p, Nup170p, and Pse1p
chr04	YDL089W	NUR1	1455	0.998625	1453	2	+	295572	297027	Protein of unknown function; interacts with Csm1p, Lrs4p; required for rDNA repeat stability; null mutant causes increase in unequal sister-chromatid exchange; GFP-fusion protein localizes to the nuclear periphery, possible Cdc28p substrate
chr04	YDL090C	RAM1	1296	0.99537	1290	6	-	293786	295082	Beta subunit of the CAAX farnesyltransferase (FTase) that prenylates the a-factor mating pheromone and Ras proteins; required for the membrane localization of Ras proteins and a-factor; homolog of the mammalian FTase beta subunit
chr04	YDL091C	UBX3	1368	0.998538	1366	2	-	292144	293512	UBX (ubiquitin regulatory X) domain-containing protein that interacts with Cdc48p, green fluorescent protein (GFP)-fusion protein localizes to the cytoplasm in a punctate pattern
chr04	YDL092W	SRP14	441	0.997732	440	1	+	291533	291974	Signal recognition particle (SRP) subunit, interacts with the RNA component of SRP to form the Alu domain, which is the region of SRP responsible for arrest of nascent chain elongation during membrane targeting; homolog of mammalian SRP14
chr04	YDL093W	PMT5	2232	0.992384	2215	17	+	288660	290892	Protein O-mannosyltransferase, transfers mannose residues from dolichyl phosphate-D-mannose to protein serine/threonine residues; acts in a complex with Pmt3p, can instead interact with Pmt2p in some conditions; target for new antifungals
chr04	YDL095W	PMT1	2454	0.997555	2448	6	+	285810	288264	Protein O-mannosyltransferase, transfers mannose from dolichyl phosphate-D-mannose to protein Ser/Thr residues; 1 of 7 related proteins involved in O-glycosylation which is essential for cell wall rigidity; involved in ER quality control
chr04	YDL097C	RPN6	1305	0.997701	1302	3	-	284144	285449	Essential, non-ATPase regulatory subunit of the 26S proteasome lid required for the assembly and activity of the 26S proteasome; the human homolog (S9 protein) partially rescues Rpn6p depletion
chr04	YDL098C	SNU23	585	0.996581	583	2	-	283328	283913	Component of U4/U6.U5 snRNP involved in mRNA splicing via spliceosome
chr04	YDL099W	BUG1	1026	0.992203	1018	8	+	282166	283192	Cis-golgi localized protein involved in ER to Golgi transport; forms a complex with the mammalian GRASP65 homolog, Grh1p; mutants are compromised for the fusion of ER-derived vesicles with Golgi membranes
chr04	YDL100C	GET3	1065	0.995305	1060	5	-	280858	281923	Guanine nucleotide exchange factor for Gpa1p; amplifies G protein signaling; subunit of the GET complex, which is involved in Golgi to ER trafficking and insertion of proteins into the ER membrane; has low-level ATPase activity
chr04	YDL101C	DUN1	1542	0.990921	1528	14	-	279053	280595	Cell-cycle checkpoint serine-threonine kinase required for DNA damage-induced transcription of certain target genes, phosphorylation of Rad55p and Sml1p, and transient G2/M arrest after DNA damage; also regulates postreplicative DNA repair
chr04	YDL102W	POL3	3294	0.997875	3287	7	+	275618	278912	Catalytic subunit of DNA polymerase delta; required for chromosomal DNA replication during mitosis and meiosis, intragenic recombination, repair of double strand DNA breaks, and DNA replication during nucleotide excision repair (NER)
chr04	YDL103C	QRI1	1434	0.993724	1425	9	-	273894	275328	UDP-N-acetylglucosamine pyrophosphorylase, catalyzes the formation of UDP-N-acetylglucosamine (UDP-GlcNAc), which is important in cell wall biosynthesis, protein N-glycosylation, and GPI anchor biosynthesis
chr04	YDL104C	QRI7	1224	0.992647	1215	9	-	272399	273623	Highly conserved mitochondrial protein, essential for stability of the mitochondrial genome; functional homolog of the essential E. coli ygjD gene; member of a family of proteins putatively involved in genome maintenance
chr04	YDL105W	NSE4	1209	0.998346	1207	2	+	271140	272349	Nuclear protein that plays a role in the function of the Smc5p-Rhc18p complex
chr04	YDL106C	PHO2	1680	0.995833	1670	7	-	268979	270656	Homeobox transcription factor; regulatory targets include genes involved in phosphate metabolism; binds cooperatively with Pho4p to the PHO5 promoter; phosphorylation of Pho2p facilitates interaction with Pho4p
chr04	YDL107W	MSS2	1056	0.997159	1053	3	+	267678	268734	Peripherally bound inner membrane protein of the mitochondrial matrix involved in membrane insertion of C-terminus of Cox2p, interacts genetically and physically with Cox18p
chr04	YDL108W	KIN28	921	0.998914	920	1	+	266455	267457	Serine/threonine protein kinase, subunit of the transcription factor TFIIH; involved in transcription initiation at RNA polymerase II promoters
chr04	YDL109C	YDL109c	1944	0.994342	1933	11	-	264015	265959	Putative lipase; involved in lipid metabolism; YDL109C is not an essential gene
chr04	YDL110C	TMA17	453	0.997792	452	1	-	263269	263722	Protein of unknown function that associates with ribosomes; heterozygous deletion demonstrated increases in chromosome instability in a rad9 deletion background; protein abundance is decreased upon intracellular iron depletion
chr04	YDL111C	RRP42	798	0.998747	797	1	-	262070	262868	Exosome non-catalytic core component; involved in 3'-5' RNA processing and degradation in both the nucleus and the cytoplasm; has similarity to E. coli RNase PH and to human hRrp42p (EXOSC7)
chr04	YDL112W	TRM3	4311	0.995825	4293	18	+	257672	261983	2'-O-ribose methyltransferase, catalyzes the ribose methylation of the guanosine nucleotide at position 18 of tRNAs
chr04	YDL113C	ATG20	1923	0.9948	1913	10	-	255390	257313	Sorting nexin family member required for the cytoplasm-to-vacuole targeting (Cvt) pathway and for endosomal sorting; has a Phox homology domain that binds phosphatidylinositol-3-phosphate; interacts with Snx4p; potential Cdc28p substrate
chr04	YDL114W	YDL114w	927	0.996764	924	3	+	254359	255286	Putative protein of unknown function with similarity to acyl-carrier-protein reductases; YDL114W is not an essential gene
chr04	YDL115C	IWR1	1062	0.996234	1058	4	-	252750	253882	Protein involved in transcription from polymerase II promoters; interacts with with most of the polymerase II subunits; nucleo-cytoplasmic shuttling protein; deletion causes hypersensitivity to the K1 killer toxin
chr04	YDL116W	NUP84	2181	0.997707	2176	5	+	250321	252502	Subunit of the nuclear pore complex (NPC), forms a subcomplex with Nup85p, Nup120p, Nup145p-C, Sec13p, and Seh1p that plays a role in nuclear mRNA export and NPC biogenesis
chr04	YDL117W	CYK3	2658	0.99699	2650	8	+	247336	249994	SH3-domain protein located in the mother-bud neck and the cytokinetic actin ring; mutant phenotype and genetic interactions suggest a role in cytokinesis
chr04	YDL118W	YDL118w	381	0.992126	378	3	+	246057	246438	Non-essential protein of unconfirmed function; mutants are defective in telomere maintenance, and are synthetically sick or lethal with alpha-synuclein
chr04	YDL119C	YDL119c	924	0.995671	920	4	-	245444	246368	Putative mitochondrial transport protein; GFP-fusion protein is induced in response to the DNA-damaging agent MMS; the authentic, non-tagged protein is detected in purified mitochondria
chr04	YDL120W	YFH1	525	0.99619	523	2	+	244678	245203	Mitochondrial matrix iron chaperone; oxidizes and stores iron; interacts with Isu1p to promote Fe-S cluster assembly; mutation results in multiple Fe/S-dependent enzyme deficiencies; human frataxin homolog is mutated in Friedrich's ataxia
chr04	YDL121C	YDL121c	450	1	450	0	-	243887	244337	Putative protein of unknown function; green fluorescent protein (GFP)-fusion protein localizes to the endoplasmic reticulum; YDL121C is not an essential protein
chr04	YDL122W	UBP1	2430	0.993004	2413	17	+	241300	243736	Ubiquitin-specific protease that removes ubiquitin from ubiquitinated proteins; cleaves at the C terminus of ubiquitin fusions irrespective of their size; capable of cleaving polyubiquitin chains
chr04	YDL123W	SNA4	423	0.995272	421	2	+	240167	240590	Protein of unknown function, localized to the vacuolar outer membrane; predicted to be palmitoylated
chr04	YDL124W	YDL124w	939	0.992545	932	7	+	239008	239947	NADPH-dependent alpha-keto amide reductase; reduces aromatic alpha-keto amides, aliphatic alpha-keto esters, and aromatic alpha-keto esters; member of the aldo-keto reductase (AKR) family
chr04	YDL125C	HNT1	477	0.997904	476	1	-	237770	238358	Adenosine 5'-monophosphoramidase; interacts physically and genetically with Kin28p, a CDK and TFIIK subunit, and genetically with CAK1; member of the histidine triad (HIT) superfamily of nucleotide-binding proteins and similar to Hint
chr04	YDL126C	CDC48	2508	0.994817	2495	13	-	234908	237416	ATPase in ER, nuclear membrane and cytosol with homology to mammalian p97; in a complex with Npl4p and Ufd1p participates in retrotranslocation of ubiquitinated proteins from the ER into the cytosol for degradation by the proteasome
chr04	YDL127W	PCL2	927	0.995685	923	4	+	233679	234606	Cyclin, interacts with cyclin-dependent kinase Pho85p; member of the Pcl1,2-like subfamily, involved in the regulation of polarized growth and morphogenesis and progression through the cell cycle; localizes to sites of polarized cell growth
chr04	YDL128W	VCX1	1236	1	1236	0	+	231404	232640	Vacuolar membrane antiporter with Ca2+/H+ and K+/H+ exchange activity, involved in control of cytosolic Ca2+ and K+ concentrations; has similarity to sodium/calcium exchangers, including the bovine Na+/Ca2+,K+ antiporter
chr04	YDL129W	YDL129w	876	0.996575	873	3	+	229776	230652	Putative protein of unknown function; green fluorescent protein (GFP)-fusion protein localizes to the cytoplasm and the nucleus; YDL129W is not an essential gene
chr04	YDL130W	RPP1b	321	1	321	0	+	228658	229280	Ribosomal protein P1 beta, component of the ribosomal stalk, which is involved in interaction of translational elongation factors with ribosome; accumulation is regulated by phosphorylation and interaction with the P2 stalk component
chr04	YDL130W-A	STF1	261	0.996169	260	1	+	227920	228181	Protein involved in regulation of the mitochondrial F1F0-ATP synthase; Stf1p and Stf2p may act as stabilizing factors that enhance inhibitory action of the Inh1p protein
chr04	YDL131W	LYS21	1323	0.999244	1322	1	+	226142	227465	Homocitrate synthase isozyme, catalyzes the condensation of acetyl-CoA and alpha-ketoglutarate to form homocitrate, which is the first step in the lysine biosynthesis pathway; highly similar to the other isozyme, Lys20p
chr04	YDL132W	CDC53	2448	0.999183	2446	2	+	223083	225531	Cullin, structural protein of SCF complexes (which also contain Skp1p, Cdc34p, Hrt1p and an F-box protein) involved in ubiquitination; SCF promotes the G1-S transition by targeting G1 cyclins and the Cln-CDK inhibitor Sic1p for degradation
chr04	YDL133W	YDL133w	1314	1	1314	0	+	221206	222520	Putative protein of unknown function
chr04	YDL134C	PPH21	1110	0.999099	1109	1	-	218441	219551	Catalytic subunit of protein phosphatase 2A (PP2A), functionally redundant with Pph22p; methylated at C terminus; forms alternate complexes with several regulatory subunits; involved in signal transduction and regulation of mitosis
chr04	YDL135C	RDI1	609	0.995074	606	3	-	217459	218068	Rho GDP dissociation inhibitor involved in the localization and regulation of Cdc42p
chr04	YDL136W	RPL35b	363	1	361	0	+	216786	217147	Protein component of the large (60S) ribosomal subunit, identical to Rpl35Ap and has similarity to rat L35 ribosomal protein
chr04	YDL137W	ARF2	546	0.998168	545	1	+	215305	215851	ADP-ribosylation factor, GTPase of the Ras superfamily involved in regulation of coated formation vesicles in intracellular trafficking within the Golgi; functionally interchangeable with Arf1p
chr04	YDL138W	RGT2	2292	0.996946	2285	7	+	212127	214419	Plasma membrane high glucose sensor that regulates glucose transport; contains 12 predicted transmembrane segments and a long C-terminal tail required for induction of hexose transporters; highly similar to Snf3p
chr04	YDL139C	SCM3	672	0.998512	670	1	-	210147	210818	Nonhistone component of centromeric chromatin that binds stoichiometrically to CenH3-H4 histones, required for kinetochore assembly; required for G2/M progression and localization of Cse4p; may protect Cse4p from ubiquitylation
chr04	YDL140C	RPO21	5202	1	5202	0	-	204119	209321	RNA polymerase II largest subunit B220, part of central core; phosphorylation of C-terminal heptapeptide repeat domain regulates association with transcription and splicing factors; similar to bacterial beta-prime
chr04	YDL141W	BPL1	2073	0.999035	2071	2	+	201798	203871	Biotin:apoprotein ligase, covalently modifies proteins with the addition of biotin, required for acetyl-CoA carboxylase (Acc1p) holoenzyme formation
chr04	YDL142C	CRD1	852	0.998826	851	1	-	200478	201330	Cardiolipin synthase; produces cardiolipin, which is a phospholipid of the mitochondrial inner membrane that is required for normal mitochondrial membrane potential and function; also required for normal vacuolar ion homeostasis
chr04	YDL143W	CCT4	1587	1	1587	0	+	198754	200341	Subunit of the cytosolic chaperonin Cct ring complex, related to Tcp1p, required for the assembly of actin and tubulins in vivo
chr04	YDL144C	YDL144c	1071	0.997199	1068	3	-	197420	198491	Putative protein of unknown function; green fluorescent protein (GFP)-fusion protein localizes to the cytoplasm and nucleus; YDL144C is not an essential gene.
chr04	YDL145C	COP1	3606	0.997781	3598	8	-	193330	196936	Alpha subunit of COPI vesicle coatomer complex, which surrounds transport vesicles in the early secretory pathway
chr04	YDL146W	LDB17	1476	0.991192	1463	13	+	191509	192985	Protein involved in the regulation of endocytosis; transiently recruited to actin cortical patches in a SLA1-dependent manner after late coat component assembly; GFP-fusion protein localizes to the periphery, cytoplasm, bud, and bud neck
chr04	YDL147W	RPN5	1338	0.996263	1333	5	+	189683	191021	Essential, non-ATPase regulatory subunit of the 26S proteasome lid, similar to mammalian p55 subunit and to another S. cerevisiae regulatory subunit, Rpn7p
chr04	YDL148C	NOP14	2433	0.996712	2425	8	-	186913	189346	Nucleolar protein, forms a complex with Noc4p that mediates maturation and nuclear export of 40S ribosomal subunits; also present in the small subunit processome complex, which is required for processing of pre-18S rRNA
chr04	YDL149W	ATG9	2994	0.996994	2985	9	+	183684	186678	Transmembrane protein involved in forming Cvt and autophagic vesicles; cycles between the phagophore assembly site (PAS) and other cytosolic punctate structures, not found in autophagosomes; may be involved in membrane delivery to the PAS
chr04	YDL150W	RPC53	1269	0.993696	1261	8	+	182103	183372	RNA polymerase III subunit C53
chr04	YDL153C	SAS10	1833	1	1833	0	-	179946	181779	Essential subunit of U3-containing Small Subunit (SSU) processome complex involved in production of 18S rRNA and assembly of small ribosomal subunit; disrupts silencing when overproduced; mutant has increased aneuploidy tolerance
chr04	YDL154W	MSH5	2706	0.994826	2692	14	+	177094	179800	Protein of the MutS family, forms a dimer with Msh4p that facilitates crossovers between homologs during meiosis; msh5-Y823H mutation confers tolerance to DNA alkylating agents; homologs present in C. elegans and humans
chr04	YDL155W	CLB3	1284	0.996106	1279	5	+	175533	176817	B-type cyclin involved in cell cycle progression; activates Cdc28p to promote the G2/M transition; may be involved in DNA replication and spindle assembly; accumulates during S phase and G2, then targeted for ubiquitin-mediated degradation
chr04	YDL156W	YDL156w	1569	0.992352	1557	12	+	173678	175247	Putative protein of unknown function; protein sequence contains three WD domains (WD-40 repeat); green fluorescent protein (GFP)-fusion protein localizes to the cytoplasm and nucleus
chr04	YDL157C	YDL157c	357	0.997199	356	1	-	172995	173352	Putative protein of unknown function; the authentic, non-tagged protein is detected in highly purified mitochondria in high-throughput studies
chr04	YDL159W	STE7	1548	0.997416	1544	4	+	171244	172792	Signal transducing MAP kinase kinase involved in pheromone response, where it phosphorylates Fus3p, and in the pseudohyphal/invasive growth pathway, through phosphorylation of Kss1p; phosphorylated by Ste11p, degraded by ubiquitin pathway
chr04	YDL159W-A	YDL159w-a	132	0.992424	131	1	+	170945	171077	Putative protein of unknown function; identified by sequence comparison with hemiascomycetous yeast species
chr04	YDL160C	DHH1	1521	0.998028	1518	3	-	169173	170694	Cytoplasmic DExD/H-box helicase, stimulates mRNA decapping, coordinates distinct steps in mRNA function and decay, interacts with both the decapping and deadenylase complexes, may have a role in mRNA export and translation
chr04	YDL160C-A	YDL160c-a	243	1	243	0	-	168127	168370	Putative protein of unknown function; mutant in a srs2 mutant background displays MMS hypersensitivity; ortholog of human MHF2, a component of the Fanconi anemia (FA) complex that is involved in maintaining genome stability
chr04	YDL161W	ENT1	1365	1	1365	0	+	166491	167856	Epsin-like protein involved in endocytosis and actin patch assembly and functionally redundant with Ent2p; binds clathrin via a clathrin-binding domain motif at C-terminus
chr04	YDL164C	CDC9	2268	0.997354	2262	6	-	163764	166032	DNA ligase found in the nucleus and mitochondria, an essential enzyme that joins Okazaki fragments during DNA replication; also acts in nucleotide excision repair, base excision repair, and recombination
chr04	YDL165W	CDC36	576	1	576	0	+	163066	163642	Component of the CCR4-NOT complex, which has multiple roles in regulating mRNA levels including regulation of transcription and destabilizing mRNAs by deadenylation; basal transcription factor
chr04	YDL166C	FAP7	594	0.983165	584	10	-	162225	162819	Essential NTPase required for small ribosome subunit synthesis, mediates processing of the 20S pre-rRNA at site D in the cytoplasm but associates only transiently with 43S preribosomes via Rps14p, may be the endonuclease for site D
chr04	YDL167C	NRP1	2160	0.99537	2150	10	-	159772	161932	Putative RNA binding protein of unknown function; localizes to stress granules induced by glucose deprivation; predicted to be involved in ribosome biogenesis
chr04	YDL168W	SFA1	1161	0.996555	1157	4	+	158381	159542	Bifunctional enzyme containing both alcohol dehydrogenase and glutathione-dependent formaldehyde dehydrogenase activities, functions in formaldehyde detoxification and formation of long chain and complex alcohols, regulated by Hog1p-Sko1p
chr04	YDL169C	UGX2	672	0.99256	667	5	-	156840	157512	Protein of unknown function, transcript accumulates in response to any combination of stress conditions
chr04	YDL170W	UGA3	1587	0.995589	1580	7	+	155096	156683	Transcriptional activator necessary for gamma-aminobutyrate (GABA)-dependent induction of GABA genes (such as UGA1, UGA2, UGA4); zinc-finger transcription factor of the Zn(2)-Cys(6) binuclear cluster domain type; localized to the nucleus
chr04	YDL171C	GLT1	6438	0.997049	6419	19	-	147931	154369	NAD(+)-dependent glutamate synthase (GOGAT), synthesizes glutamate from glutamine and alpha-ketoglutarate; with Gln1p, forms the secondary pathway for glutamate biosynthesis from ammonia; expression regulated by nitrogen source
chr04	YDL173W	PAR32	888	0.995495	884	4	+	146936	147827	Putative protein of unknown function; hyperphosphorylated upon rapamycin treatment in a Tap42p-dependent manner; green fluorescent protein (GFP)-fusion protein localizes to the cytoplasm; PAR32 is not an essential gene
chr04	YDL174C	DLD1	1764	0.993197	1752	12	-	144570	146334	D-lactate dehydrogenase, oxidizes D-lactate to pyruvate, transcription is heme-dependent, repressed by glucose, and derepressed in ethanol or lactate; located in the mitochondrial inner membrane
chr04	YDL175C	AIR2	1035	1	1035	0	-	143228	144263	Zinc knuckle protein, involved in nuclear RNA processing and degredation as a component of the TRAMP complex; stimulates the poly(A) polymerase activity of Pap2p in vitro; functionally redundant with Air1p
chr04	YDL176W	YDL176w	2127	0.997649	2122	5	+	140841	142968	Protein of unknown function, predicted by computational methods to be involved in fructose-1,6-bisphosphatase (Fbp1p) degradation; interacts with components of the GID complex; YDL176W is not an essential gene
chr04	YDL177C	YDL177c	513	0.998051	512	1	-	139953	140466	Putative protein of unknown function; similar to the mouse IMPACT gene; YDL177C is not an essential gene
chr04	YDL178W	DLD2	1593	0.995606	1586	7	+	138266	139859	D-lactate dehydrogenase, located in the mitochondrial matrix
chr04	YDL179W	PCL9	915	0.998907	914	1	+	137035	137950	Cyclin, forms a functional kinase complex with Pho85p cyclin-dependent kinase (Cdk), expressed in late M/early G1 phase, activated by Swi5p
chr04	YDL180W	YDL180w	1644	0.997567	1640	4	+	134709	136353	Putative protein of unknown function; green fluorescent protein (GFP)-fusion protein localizes to the vacuole
chr04	YDL181W	INH1	258	1	258	0	+	133995	134253	Protein that inhibits ATP hydrolysis by the F1F0-ATP synthase; inhibitory function is enhanced by stabilizing proteins Stf1p and Stf2p; has similarity to Stf1p; has a calmodulin-binding motif and binds calmodulin in vitro
chr04	YDL182W	LYS20	1287	0.997669	1284	3	+	132253	133540	Homocitrate synthase isozyme, catalyzes the condensation of acetyl-CoA and alpha-ketoglutarate to form homocitrate, which is the first step in the lysine biosynthesis pathway; highly similar to the other isozyme, Lys21p
chr04	YDL183C	YDL183c	963	0.994808	958	5	-	129688	130651	Mitochondrial inner-membrane protein thought to be involved in the formation of an active mitochondrial K+/H+ exchanger (KHE) system; non-essential gene
chr04	YDL185W	TFP1	3216	0.999067	3213	3	+	125602	128818	Subunit A of the eight-subunit V1 peripheral membrane domain of the vacuolar H+-ATPase; protein precursor undergoes self-catalyzed splicing to yield the extein Tfp1p and the intein Vde (PI-SceI), which is a site-specific endonuclease
chr04	YDL186W	YDL186w	834	0.998801	833	1	+	124427	125261	Putative protein of unknown function; YDL186W is not an essential gene
chr04	YDL188C	PPH22	1134	0.999118	1133	1	-	122676	123810	Catalytic subunit of protein phosphatase 2A (PP2A), functionally redundant with Pph21p; methylated at C terminus; forms alternate complexes with several regulatory subunits; involved in signal transduction and regulation of mitosis
chr04	YDL189W	RBS1	1374	0.994905	1367	7	+	121028	122402	Protein of unknown function, identified as a high copy suppressor of psk1 psk2 mutations that confer temperature-sensitivity for galactose utilization; proposed to bind single-stranded nucleic acids via its R3H domain
chr04	YDL190C	UFD2	2886	0.998614	2882	4	-	117519	120405	Ubiquitin chain assembly factor (E4) that cooperates with a ubiquitin-activating enzyme (E1), a ubiquitin-conjugating enzyme (E2), and a ubiquitin protein ligase (E3) to conjugate ubiquitin to substrates; also functions as an E3
chr04	YDL191W	RPL35a	363	1	361	0	+	116969	117330	Protein component of the large (60S) ribosomal subunit, identical to Rpl35Bp and has similarity to rat L35 ribosomal protein
chr04	YDL192W	ARF1	546	1	546	0	+	115133	115679	ADP-ribosylation factor, GTPase of the Ras superfamily involved in regulation of coated vesicle formation in intracellular trafficking within the Golgi; functionally interchangeable with Arf2p
chr04	YDL193W	NUS1	1128	0.995567	1123	5	+	113486	114614	Putative prenyltransferase, required for cell viability; proposed to be involved in protein trafficking because tet-repressible mutant shows accumulation of hypoglycosylated forms of CPY
chr04	YDL194W	SNF3	2655	0.99322	2637	18	+	110394	113049	Plasma membrane low glucose sensor that regulates glucose transport; contains 12 predicted transmembrane segments and a long C-terminal tail required for induction of hexose transporters; also senses fructose and mannose; similar to Rgt2p
chr04	YDL195W	SEC31	3822	0.99529	3804	18	+	106022	109844	Component of the Sec13p-Sec31p complex of the COPII vesicle coat, required for vesicle formation in ER to Golgi transport; mutant has increased aneuploidy tolerance
chr04	YDL197C	ASF2	1578	0.991128	1564	14	-	103729	105310	Anti-silencing protein that causes derepression of silent loci when overexpressed
chr04	YDL198C	GGC1	903	0.997785	901	2	-	102461	103364	Mitochondrial GTP/GDP transporter, essential for mitochondrial genome maintenance; has a role in mitochondrial iron transport; member of the mitochondrial carrier family
chr04	YDL199C	YDL199c	2064	0.995155	2054	10	-	100102	102166	Putative transporter, member of the sugar porter family
chr04	YDL200C	MGT1	567	0.998236	566	1	-	99313	99880	DNA repair methyltransferase (6-O-methylguanine-DNA methylase) involved in protection against DNA alkylation damage
chr04	YDL201W	TRM8	861	0.995354	857	4	+	98373	99234	Subunit of a tRNA methyltransferase complex composed of Trm8p and Trm82p that catalyzes 7-methylguanosine modification of tRNA
chr04	YDL202W	MRPL11	750	0.998667	749	1	+	97288	98038	Mitochondrial ribosomal protein of the large subunit
chr04	YDL203C	ACK1	1872	0.997863	1868	4	-	94895	96767	Protein that functions upstream of Pkc1p in the cell wall integrity pathway; GFP-fusion protein expression is induced in response to the DNA-damaging agent MMS; non-tagged Ack1p is detected in purified mitochondria
chr04	YDL204W	RTN2	1182	0.996616	1178	4	+	93418	94600	Protein of unknown function; has similarity to mammalian reticulon proteins; member of the RTNLA (reticulon-like A) subfamily
chr04	YDL205C	HEM3	984	1	984	0	-	91575	92559	Porphobilinogen deaminase, catalyzes the conversion of 4-porphobilinogen to hydroxymethylbilane, the third step in heme biosynthesis; localizes to the cytoplasm and nucleus; expression is regulated by Hap2p-Hap3p, but not by levels of heme
chr04	YDL206W	YDL206w	2289	0.993447	2274	15	+	88994	91284	Putative protein of unknown function; YDL206W is not an essential protein
chr04	YDL207W	GLE1	1617	0.994434	1608	9	+	87066	88683	Cytoplasmic nucleoporin required for polyadenylated RNA export but not for protein import; component of Nup82p nuclear pore subcomplex; contains a nuclear export signal
chr04	YDL208W	NHP2	471	1	471	0	+	86328	86799	Nuclear protein related to mammalian high mobility group (HMG) proteins, essential for function of H/ACA-type snoRNPs, which are involved in 18S rRNA processing
chr04	YDL209C	CWC2	1020	0.99902	1019	1	-	85023	86043	Member of the NineTeen Complex (NTC) that contains Prp19p and stabilizes U6 snRNA in catalytic forms of the spliceosome containing U2, U5, and U6 snRNAs; binds directly to U6 snRNA; similar to S. pombe Cwf2
chr04	YDL210W	UGA4	1716	0.998252	1713	3	+	83086	84802	Permease that serves as a gamma-aminobutyrate (GABA) transport protein involved in the utilization of GABA as a nitrogen source; catalyzes the transport of putrescine and delta-aminolevulinic acid (ALA); localized to the vacuolar membrane
chr04	YDL211C	YDL211c	1119	0.998213	1117	2	-	77767	78886	Putative protein of unknown function; green fluorescent protein (GFP)-fusion protein localizes to the vacuole
chr04	YDL212W	SHR3	633	0.988942	626	7	+	76899	77532	Endoplasmic reticulum packaging chaperone, required for incorporation of amino acid permeases into COPII coated vesicles for transport to the cell surface
chr04	YDL213C	NOP6	678	0.995575	675	3	-	75762	76440	Putative RNA-binding protein implicated in ribosome biogenesis; contains an RNA recognition motif (RRM) and has similarity to hydrophilins; NOP6 may be a fungal-specific gene as no homologs have been yet identified in higher eukaryotes
chr04	YDL214C	PRR2	2100	0.99381	2087	13	-	72921	75021	Serine/threonine protein kinase that inhibits pheromone induced signalling downstream of MAPK, possibly at the level of the Ste12p transcription factor; mutant has increased aneuploidy tolerance
chr04	YDL215C	GDH2	3279	0.99573	3265	14	-	69122	72401	NAD(+)-dependent glutamate dehydrogenase, degrades glutamate to ammonia and alpha-ketoglutarate; expression sensitive to nitrogen catabolite repression and intracellular ammonia levels
chr04	YDL216C	RRI1	1323	0.996221	1318	5	-	67479	68802	Catalytic subunit of the COP9 signalosome (CSN) complex that acts as an isopeptidase in cleaving the ubiquitin-like protein Nedd8 from SCF ubiquitin ligases; metalloendopeptidase involved in the adaptation to pheromone signaling
chr04	YDL217C	TIM22	624	0.991987	619	5	-	66467	67091	Essential core component of the mitochondrial TIM22 complex involved in insertion of polytopic proteins into the inner membrane; forms the channel through which proteins are imported
chr04	YDL218W	YDL218w	954	0.998952	953	1	+	64973	65927	Putative protein of unknown function; YDL218W transcription is regulated by Azf1p and induced by starvation and aerobic conditions; expression also induced in cells treated with the mycotoxin patulin
chr04	YDL219W	DTD1	453	0.99117	449	4	+	63720	64244	D-Tyr-tRNA(Tyr) deacylase, functions in protein translation, may affect nonsense suppression via alteration of the protein synthesis machinery; ubiquitous among eukaryotes
chr04	YDL220C	CDC13	2775	0.997838	2769	6	-	60722	63497	Single stranded DNA-binding protein found at TG1-3 telomere G-tails; regulates telomere replication through recruitment of specific sub-complexes, but the essential function is telomere capping
chr04	YDL222C	FMP45	930	0.993548	924	6	-	59350	60280	Integral membrane protein localized to mitochondria (untagged protein); required for sporulation and maintaining sphingolipid content; has sequence similarity to SUR7 and YNL194C
chr04	YDL223C	HBT1	3141	0.990131	3110	31	-	55742	58883	Substrate of the Hub1p ubiquitin-like protein that localizes to the shmoo tip (mating projection); mutants are defective for mating projection formation, thereby implicating Hbt1p in polarized cell morphogenesis
chr04	YDL224C	WHI4	1950	0.995385	1941	9	-	52880	54830	Putative RNA binding protein and partially redundant Whi3p homolog that regulates the cell size requirement for passage through Start and commitment to cell division
chr04	YDL225W	SHS1	1656	0.993357	1645	11	+	50927	52583	One of five related septins (Cdc3p, Cdc10p, Cdc11p, Cdc12p, Shs1p) that form a cortical filamentous collar at the mother-bud neck which is necessary for normal morphogenesis and cytokinesis
chr04	YDL226C	GCS1	1059	0.99339	1052	7	-	49597	50656	ADP-ribosylation factor GTPase activating protein (ARF GAP), involved in ER-Golgi transport; shares functional similarity with Glo3p
chr04	YDL227C	Ho	1761	0.994321	1642	10	-	44859	46511	Site-specific endonuclease required for gene conversion at the MAT locus (homothallic switching) through the generation of a ds DNA break; expression restricted to mother cells in late G1 as controlled by Swi4p-Swi6p, Swi5p and Ash1p
chr04	YDL229W	SSB1	1842	0.985342	1815	27	+	42652	44494	Cytoplasmic ATPase that is a ribosome-associated molecular chaperone, functions with J-protein partner Zuo1p; may be involved in folding of newly-made polypeptide chains; member of the HSP70 family; interacts with phosphatase subunit Reg1p
chr04	YDL230W	PTP1	1008	0.99504	1003	5	+	41287	42295	Phosphotyrosine-specific protein phosphatase that dephosphorylates a broad range of substrates in vivo, including Fpr3p; localized to the cytoplasm and the mitochondria
chr04	YDL231C	BRE4	3378	0.99556	3363	15	-	37455	40833	Zinc finger protein containing five transmembrane domains; null mutant exhibits strongly fragmented vacuoles and sensitivity to brefeldin A, a drug which is known to affect intracellular transport
chr04	YDL232W	OST4	111	1	111	0	+	37075	37186	Subunit of the oligosaccharyltransferase complex of the ER lumen, which catalyzes protein asparagine-linked glycosylation; type I membrane protein required for incorporation of Ost3p or Ost6p into the OST complex
chr04	YDL233W	YDL233w	1377	0.994916	1370	7	+	35385	36762	Putative protein of unknown function; green fluorescent protein (GFP)-fusion protein localizes to the cytoplasm and nucleus; YDL233W is not an essential gene
chr04	YDL234C	GYP7	2241	0.997323	2235	6	-	32825	35066	GTPase-activating protein for yeast Rab family members including: Ypt7p (most effective), Ypt1p, Ypt31p, and Ypt32p (in vitro); involved in vesicle mediated protein trafficking
chr04	YDL235C	YPD1	504	0.996032	502	2	-	32003	32507	Phosphorelay intermediate protein, phosphorylated by the plasma membrane sensor Sln1p in response to osmotic stress and then in turn phosphorylates the response regulators Ssk1p in the cytosol and Skn7p in the nucleus
chr04	YDL236W	PHO13	939	0.99361	933	6	+	30888	31827	Alkaline phosphatase specific for p-nitrophenyl phosphate; also has protein phosphatase activity
chr04	YDL237W	AIM6	1173	0.99318	1165	8	+	29250	30423	Putative protein of unknown function, required for respiratory growth; YDL237W is not an essential gene
chr04	YDL238C	GUD1	1470	0.992517	1453	11	-	27584	29048	Guanine deaminase, a catabolic enzyme of the guanine salvage pathway producing xanthine and ammonia from guanine; activity is low in exponentially-growing cultures but expression is increased in post-diauxic and stationary-phase cultures
chr04	YDL239C	ADY3	2373	0.990308	2350	23	-	25001	27374	Protein required for spore wall formation, thought to mediate assembly of a Don1p-containing structure at the leading edge of the prospore membrane via interaction with spindle pole body components; potentially phosphorylated by Cdc28p
chr04	YDL240W	LRG1	3054	0.994434	3037	17	+	21422	24476	Putative GTPase-activating protein (GAP) involved in the Pkc1p-mediated signaling pathway that controls cell wall integrity; appears to specifically regulate 1,3-beta-glucan synthesis
chr04	YDL241W	YDL241w	372	0.983871	345	6	+	19238	19610	Putative protein of unknown function; YDL241W is not an essential gene
chr04	YDL243C	AAD4	990	0.941414	928	58	-	16179	17176	Putative aryl-alcohol dehydrogenase with similarity to P. chrysosporium aryl-alcohol dehydrogenase, involved in the oxidative stress response; expression induced in cells treated with the mycotoxin patulin
chr04	YDL244W	THI13	1023	0.981427	1004	19	+	14807	15830	Protein involved in synthesis of the thiamine precursor hydroxymethylpyrimidine (HMP); member of a subtelomeric gene family including THI5, THI11, THI12, and THI13
chr04	YDL245C	HXT15	1704	0.988263	1682	20	-	10260	11964	Protein of unknown function with similarity to hexose transporter family members, expression is induced by low levels of glucose and repressed by high levels of glucose
chr04	YDL246C	SOR2	1074	0.993482	1067	7	-	7269	8343	Protein of unknown function; protein sequence is 99% identical to the Sor1p sorbitol dehydrogenase; computational analysis of large-scale protein-protein interaction data also suggests a role in fructose or mannose metabolism
chr04	YDL247W	MPH2	1830	0.997814	1826	4	+	4570	6401	Alpha-glucoside permease, transports maltose, maltotriose, alpha-methylglucoside, and turanose; identical to Mph3p; encoded in a subtelomeric position in a region likely to have undergone duplication
chr04	YDR001C	NTH1	2256	0.996897	2249	7	-	447701	449957	Neutral trehalase, degrades trehalose; required for thermotolerance and may mediate resistance to other cellular stresses; may be phosphorylated by Cdc28p
chr04	YDR002W	YRB1	606	0.9967	604	2	+	450526	451132	Ran GTPase binding protein; involved in nuclear protein import and RNA export, ubiquitin-mediated protein degradation during the cell cycle; shuttles between the nucleus and cytoplasm; is essential; homolog of human RanBP1
chr04	YDR003W	RCR2	633	0.995261	629	3	+	451605	452237	Vacuolar protein that presumably functions within the endosomal-vacuolar trafficking pathway, affecting events that determine whether plasma membrane proteins are degraded or routed to the plasma membrane; similar to Rcr1p
chr04	YDR003W-A	YDR003w-a	123	0.99187	122	1	+	452264	452387	Putative protein of unknown function; identified by expression profiling and mass spectrometry
chr04	YDR004W	RAD57	1383	0.994939	1376	7	+	452683	454066	Protein that stimulates strand exchange by stabilizing the binding of Rad51p to single-stranded DNA; involved in the recombinational repair of double-strand breaks in DNA during vegetative growth and meiosis; forms heterodimer with Rad55p
chr04	YDR005C	MAF1	1188	0.997475	1185	3	-	454318	455586	Negative regulator of RNA polymerase III; component of several signaling pathways that repress polymerase III transcription in response to changes in cellular environment; targets the initiation factor TFIIIB
chr04	YDR006C	SOK1	2706	0.994826	2692	14	-	456024	458730	Protein whose overexpression suppresses the growth defect of mutants lacking protein kinase A activity; involved in cAMP-mediated signaling; localized to the nucleus; similar to the mouse testis-specific protein PBS13
chr04	YDR007W	TRP1	675	1	675	0	+	459324	459999	Phosphoribosylanthranilate isomerase that catalyzes the third step in tryptophan biosynthesis; in 2004, the sequence of TRP1 from strain S228C was updated by changing the previously annotated internal STOP (TAA) to serine (TCA)
chr04	YDR009W	GAL3	1563	0.996801	1558	5	+	460916	462479	Transcriptional regulator involved in activation of the GAL genes in response to galactose; forms a complex with Gal80p to relieve Gal80p inhibition of Gal4p; binds galactose and ATP but does not have galactokinase activity
chr04	YDR011W	SNQ2	4506	0.998003	4497	9	+	463401	467907	Plasma membrane ATP-binding cassette (ABC) transporter, multidrug transporter involved in multidrug resistance and resistance to singlet oxygen species
chr04	YDR012W	RPL4b	1089	0.997245	1086	3	+	469335	470424	Protein component of the large (60S) ribosomal subunit, nearly identical to Rpl4Ap and has similarity to E. coli L4 and rat L4 ribosomal proteins
chr04	YDR013W	PSF1	627	0.998405	626	1	+	470640	471267	Subunit of the GINS complex (Sld5p, Psf1p, Psf2p, Psf3p), which is localized to DNA replication origins and implicated in assembly of the DNA replication machinery
chr04	YDR014W	RAD61	1944	0.991255	1927	17	+	471529	473473	Subunit of a complex (Scc3p, Pds5p, Rad61p) that inhibits sister chromatid cohesion; inhibited by Eco1p-acetylated cohesin subunits Smc3p and Mcd1p; related to the human Wapl protein that controls the association of cohesin with chromatin
chr04	YDR014W-A	HED1	489	0.989775	484	5	+	475339	475828	Meiosis-specific protein that down-regulates Rad51p-mediated mitotic recombination when the meiotic recombination machinery is impaired; early meiotic gene, transcribed specifically during meiotic prophase
chr04	YDR016C	DAD1	285	0.989474	282	3	-	476016	476301	Essential subunit of the Dam1 complex (aka DASH complex), couples kinetochores to the force produced by MT depolymerization thereby aiding in chromosome segregation; is transferred to the kinetochore prior to mitosis
chr04	YDR017C	KCS1	3153	0.994925	3137	16	-	476657	479810	Inositol hexakisphosphate (IP6) and inositol heptakisphosphate (IP7) kinase; generation of high energy inositol pyrophosphates by Kcs1p is required for many processes such as vacuolar biogenesis, stress response and telomere maintenance
chr04	YDR018C	YDR018c	1191	0.988245	1176	14	-	480208	481398	Probable membrane protein with three predicted transmembrane domains; homologous to Ybr042cp, similar to C. elegans F55A11.5 and maize 1-acyl-glycerol-3-phosphate acyltransferase
chr04	YDR019C	GCV1	1203	0.997506	1200	3	-	481700	482903	T subunit of the mitochondrial glycine decarboxylase complex, required for the catabolism of glycine to 5,10-methylene-THF; expression is regulated by levels of levels of 5,10-methylene-THF in the cytoplasm
chr04	YDR020C	DAS2	699	0.997139	697	2	-	483282	483981	Putative protein of unknown function; non-essential gene identified in a screen for mutants with increased levels of rDNA transcription; weak similarity with uridine kinases and with phosphoribokinases
chr04	YDR021W	FAL1	1200	0.998333	1198	2	+	484340	485540	Nucleolar protein required for maturation of 18S rRNA, member of the eIF4A subfamily of DEAD-box ATP-dependent RNA helicases
chr04	YDR022C	CIS1	591	0.996616	589	2	-	485608	486199	Autophagy-specific protein required for autophagosome formation; may form a complex with Atg17p and Atg29p that localizes other proteins to the pre-autophagosomal structure; high-copy suppressor of CIK1 deletion
chr04	YDR023W	SES1	1389	0.99784	1386	3	+	487037	488426	Cytosolic seryl-tRNA synthetase, class II aminoacyl-tRNA synthetase that aminoacylates tRNA(Ser), displays tRNA-dependent amino acid recognition which enhances discrimination of the serine substrate, interacts with peroxin Pex21p
chr04	YDR025W	RPS11a	471	1	471	0	+	489044	489828	Protein component of the small (40S) ribosomal subunit; identical to Rps11Bp and has similarity to E. coli S17 and rat S11 ribosomal proteins
chr04	YDR026C	YDR026c	1713	0.996497	1707	6	-	490059	491772	Protein of unknown function that may interact with ribosomes, based on co-purification experiments; Myb-like DNA-binding protein that may bind to the Ter region of rDNA; interacts physically with Fob1p
chr04	YDR027C	VPS54	2670	0.997378	2663	7	-	492152	494822	Component of the GARP (Golgi-associated retrograde protein) complex, Vps51p-Vps52p-Vps53p-Vps54p, which is required for the recycling of proteins from endosomes to the late Golgi; potentially phosphorylated by Cdc28p
chr04	YDR028C	REG1	3045	0.995731	3032	13	-	495338	498383	Regulatory subunit of type 1 protein phosphatase Glc7p, involved in negative regulation of glucose-repressible genes
chr04	YDR030C	RAD28	1521	0.99474	1513	8	-	499257	500778	Protein involved in DNA repair, related to the human CSA protein that is involved in transcription-coupled repair nucleotide excision repair
chr04	YDR031W	MIC14	366	0.994536	364	2	+	501002	501368	Mitochondrial intermembrane space protein, required for normal oxygen consumption; contains twin cysteine-x9-cysteine motifs
chr04	YDR032C	PST2	597	0.991625	592	5	-	501603	502200	Protein with similarity to members of a family of flavodoxin-like proteins; induced by oxidative stress in a Yap1p dependent manner; the authentic, non-tagged protein is detected in highly purified mitochondria in high-throughput studies
chr04	YDR033W	MRH1	963	0.998962	962	1	+	505642	506605	Protein that localizes primarily to the plasma membrane, also found at the nuclear envelope; the authentic, non-tagged protein is detected in mitochondria in a phosphorylated state; has similarity to Hsp30p and Yro2p
chr04	YDR034C	LYS14	2373	0.992415	2355	18	-	507230	509603	Transcriptional activator involved in regulation of genes of the lysine biosynthesis pathway; requires 2-aminoadipate semialdehyde as co-inducer
chr04	YDR034W-B	YDR034w-b	156	0.99359	155	1	+	512188	512344	Predicted tail-anchored plasma membrane protein containing a conserved CYSTM module; related proteins in other organisms may be involved in response to stress; green fluorescent protein (GFP)-fusion protein localizes to the cell periphery
chr04	YDR035W	ARO3	1113	0.980234	1090	22	+	512690	513802	3-deoxy-D-arabino-heptulosonate-7-phosphate (DAHP) synthase, catalyzes the first step in aromatic amino acid biosynthesis and is feedback-inhibited by phenylalanine or high concentration of tyrosine or tryptophan
chr04	YDR037W	KRS1	1776	0.931306	1643	122	+	516364	518140	Lysyl-tRNA synthetase
chr04	YDR040C	ENA1	3276	0.915751	2992	276	-	518363	521639	P-type ATPase sodium pump, involved in Na+ and Li+ efflux to allow salt tolerance
chr04	YDR041W	RSM10	612	0.996732	610	2	+	522958	523570	Mitochondrial ribosomal protein of the small subunit, has similarity to E. coli S10 ribosomal protein; essential for viability, unlike most other mitoribosomal proteins
chr04	YDR042C	YDR042c	603	0.995025	600	3	-	523754	524357	Putative protein of unknown function; expression is increased in ssu72-ts69 mutant
chr04	YDR043C	NRG1	696	0.994253	692	4	-	525826	526522	Transcriptional repressor that recruits the Cyc8p-Tup1p complex to promoters; mediates glucose repression and negatively regulates a variety of processes including filamentous growth and alkaline pH response
chr04	YDR044W	HEM13	987	0.995947	983	4	+	529676	530663	Coproporphyrinogen III oxidase, an oxygen requiring enzyme that catalyzes the sixth step in the heme biosynthetic pathway; transcription is repressed by oxygen and heme (via Rox1p and Hap1p)
chr04	YDR045C	RPC11	333	1	333	0	-	531012	531345	RNA polymerase III subunit C11; mediates pol III RNA cleavage activity and is important for termination of transcription; homologous to TFIIS
chr04	YDR046C	BAP3	1815	0.993388	1803	12	-	531800	533615	Amino acid permease involved in the uptake of cysteine, leucine, isoleucine and valine
chr04	YDR047W	HEM12	1089	0.998163	1087	2	+	534899	536246	Uroporphyrinogen decarboxylase, catalyzes the fifth step in the heme biosynthetic pathway; localizes to both the cytoplasm and nucleus; a hem12 mutant has phenotypes similar to patients with porphyria cutanea tarda
chr04	YDR049W	YDR049w	1899	0.992628	1885	14	+	536293	538192	Zinc finger protein; putative transcription factor that may interact with proteins involved in histone acetylation or deacetylation; may be involved in altering acetylation on histone lysines
chr04	YDR050C	TPI1	747	1	747	0	-	538765	539512	Triose phosphate isomerase, abundant glycolytic enzyme; mRNA half-life is regulated by iron availability; transcription is controlled by activators Reb1p, Gcr1p, and Rap1p through binding sites in the 5' non-coding region
chr04	YDR051C	DET1	1005	0.99602	1001	4	-	540095	541100	Acid phosphatase involved in the non-vesicular transport of sterols in both directions between the endoplasmic reticulum and plasma membrane; deletion confers sensitivity to nickel
chr04	YDR052C	DBF4	2115	0.995272	2105	10	-	541552	543676	Regulatory subunit of Cdc7p-Dbf4p kinase complex, required for Cdc7p kinase activity and initiation of DNA replication; phosphorylates the Mcm2-7 family of proteins; cell cycle regulated
chr04	YDR054C	CDC34	888	1	888	0	-	544491	545379	Ubiquitin-conjugating enzyme (E2) and catalytic subunit of SCF ubiquitin-protein ligase complex (together with Skp1p, Rbx1p, Cdc53p, and an F-box protein) that regulates cell cycle progression by targeting key substrates for degradation
chr04	YDR055W	PST1	1335	0.997004	1331	4	+	546576	547911	Cell wall protein that contains a putative GPI-attachment site; secreted by regenerating protoplasts; up-regulated by activation of the cell integrity pathway, as mediated by Rlm1p; upregulated by cell wall damage via disruption of FKS1
chr04	YDR056C	YDR056c	618	0.990291	612	6	-	548071	548689	Putative protein of unknown function; green fluorescent protein (GFP)-fusion protein localizes to the endoplasmic reticulum; YDR056C is not an essential protein
chr04	YDR057W	YOS9	1629	0.993861	1619	10	+	548975	550604	ER quality-control lectin; integral subunit of the HRD ligase; binds to glycans with terminal alpha-1,6 linked mannose on misfolded N-glycosylated proteins and participates in targeting proteins to ERAD; member of the OS-9 protein family
chr04	YDR058C	TGL2	981	0.993884	975	6	-	550771	551752	Triacylglycerol lipase that is localized to the mitochondria; has lipolytic activity towards triacylglycerols and diacylglycerols when expressed in E. coli
chr04	YDR059C	UBC5	447	0.995526	445	2	-	552281	552818	Ubiquitin-conjugating enzyme that mediates selective degradation of short-lived, abnormal, or excess proteins, including histone H3; central component of the cellular stress response; expression is heat inducible
chr04	YDR060W	MAK21	3078	0.995776	3065	13	+	553696	556774	Constituent of 66S pre-ribosomal particles, required for large (60S) ribosomal subunit biogenesis; involved in nuclear export of pre-ribosomes; required for maintenance of dsRNA virus; homolog of human CAATT-binding protein
chr04	YDR061W	YDR061w	1620	0.994444	1611	9	+	557211	558831	Protein with similarity to ATP-binding cassette (ABC) transporter family members; lacks predicted membrane-spanning regions; transcriptionally activated by Yrm1p along with genes involved in multidrug resistance
chr04	YDR062W	LCB2	1686	0.997628	1682	4	+	559521	561207	Component of serine palmitoyltransferase, responsible along with Lcb1p for the first committed step in sphingolipid synthesis, which is the condensation of serine with palmitoyl-CoA to form 3-ketosphinganine
chr04	YDR063W	AIM7	450	0.991111	446	4	+	561709	562159	Protein that interacts with Arp2/3 complex to stimulate actin filament debranching and inhibit actin nucleation; has similarity to Cof1p and also to human glia maturation factor (GMF); null mutant displays elevated mitochondrial genome loss
chr04	YDR064W	RPS13	456	0.991228	431	4	+	562503	563498	Protein component of the small (40S) ribosomal subunit; has similarity to E. coli S15 and rat S13 ribosomal proteins
chr04	YDR065W	RRG1	1098	0.990893	1088	10	+	563732	564830	Protein of unknown function, required for vacuolar acidification and mitochondrial genome maintenance; the authentic, non-tagged protein is detected in highly purified mitochondria in high-throughput studies
chr04	YDR066C	RTR2	591	0.988156	584	7	-	564956	565547	Protein of unknown function with high similarity to Rtr1p; exhibits genetic interactions with Rtr1p; green fluorescent protein (GFP)-fusion protein localizes to the cytoplasm; YDR066C is not an essential gene
chr04	YDR067C	OCA6	675	0.995556	672	3	-	565838	566513	Cytoplasmic protein required for replication of Brome mosaic virus in S. cerevisiae, which is a model system for studying positive-strand RNA virus replication; null mutation confers sensitivity to tunicamycin and DTT
chr04	YDR068W	DOS2	933	0.987138	921	12	+	566760	567702	Protein of unknown function, green fluorescent protein (GFP)-fusion protein localizes to the cytoplasm
chr04	YDR069C	DOA4	2781	0.993887	2764	17	-	567995	570776	Ubiquitin isopeptidase, required for recycling ubiquitin from proteasome-bound ubiquitinated intermediates, acts at the late endosome/prevacuolar compartment to recover ubiquitin from ubiquitinated membrane proteins en route to the vacuole
chr04	YDR070C	FMP16	282	0.989362	279	3	-	571148	571430	Putative protein of unknown function; proposed to be involved in responding to conditions of stress; the authentic, non-tagged protein is detected in highly purified mitochondria in high-throughput studies
chr04	YDR071C	PAA1	576	0.994792	573	3	-	571877	572453	Polyamine acetyltransferase; acetylates polyamines (e.g. putrescine, spermidine, spermine) and also aralkylamines (e.g. tryptamine, phenylethylamine); may be involved in transcription and/or DNA replication
chr04	YDR072C	IPT1	1584	0.989268	1567	17	-	572809	574393	Inositolphosphotransferase, involved in synthesis of mannose-(inositol-P)2-ceramide (M(IP)2C), the most abundant sphingolipid;, can mutate to resistance to the antifungals syringomycin E and DmAMP1 and to K. lactis zymocin
chr04	YDR073W	SNF11	510	0.998039	484	1	+	575489	575975	Subunit of the SWI/SNF chromatin remodeling complex involved in transcriptional regulation; interacts with a highly conserved 40-residue sequence of Snf2p
chr04	YDR074W	TPS2	2691	0.990338	2665	26	+	576917	579608	Phosphatase subunit of the trehalose-6-phosphate synthase/phosphatase complex, which synthesizes the storage carbohydrate trehalose; expression is induced by stress conditions and repressed by the Ras-cAMP pathway
chr04	YDR075W	PPH3	927	0.99137	919	8	+	580184	581111	Catalytic subunit of an evolutionarily conserved protein phosphatase complex containing Psy2p and the regulatory subunit Psy4p; required for cisplatin resistance; involved in activation of Gln3p
chr04	YDR076W	RAD55	1221	0.987715	1206	15	+	581496	582717	Protein that stimulates strand exchange by stabilizing the binding of Rad51p to single-stranded DNA; involved in the recombinational repair of double-strand breaks in DNA during vegetative growth and meiosis; forms heterodimer with Rad57p
chr04	YDR077W	SED1	1017	0.990167	1007	10	+	583821	584862	Major stress-induced structural GPI-cell wall glycoprotein in stationary-phase cells, associates with translating ribosomes, possible role in mitochondrial genome maintenance; ORF contains two distinct variable minisatellites
chr04	YDR078C	SHU2	672	0.997024	670	2	-	585250	585922	Protein involved in a Rad51p-, Rad54p-dependent pathway for homologous recombination repair, important for error-free repair of spontaneous and induced DNA lesions to protect the genome from mutation; associates with Shu1p, Psy3p, and Csm2p
chr04	YDR079C-A	TFB5	219	0.990868	217	2	-	586645	586864	Component of the RNA polymerase II general transcription and DNA repair factor TFIIH; involved in transcription initiation and in nucleotide-excision repair; homolog of Chlamydomonas reinhardtii REX1-S protein involved in DNA repair
chr04	YDR079W	PET100	336	1	336	0	+	586116	586452	Chaperone that specifically facilitates the assembly of cytochrome c oxidase, integral to the mitochondrial inner membrane; interacts with a subcomplex of subunits VII, VIIa, and VIII (Cox7p, Cox9p, and Cox8p) but not with the holoenzyme
chr04	YDR080W	VPS41	2979	0.992279	2956	23	+	587060	590051	Vacuolar membrane protein that is a subunit of the homotypic vacuole fusion and vacuole protein sorting (HOPS) complex; essential for membrane docking and fusion at the Golgi-to-endosome and endosome-to-vacuole stages of protein transport
chr04	YDR081C	PDC2	2778	0.991001	2753	25	-	590365	593143	Transcription factor required for the synthesis of the glycolytic enzyme pyruvate decarboxylase, required for high level expression of both the THI and the PDC genes
chr04	YDR082W	STN1	1485	0.985859	1461	21	+	593502	594984	Telomere end-binding and capping protein, plays a key role with Pol12p in linking telomerase action with completion of lagging strand synthesis, and in a regulatory step required for telomere capping
chr04	YDR083W	RRP8	1179	0.994063	1172	7	+	595131	596311	Nucleolar protein involved in rRNA processing, pre-rRNA cleavage at site A2; also involved in telomere maintenance; mutation is synthetically lethal with a gar1 mutation
chr04	YDR084C	TVP23	600	0.985	591	9	-	596465	597065	Integral membrane protein localized to late Golgi vesicles along with the v-SNARE Tlg2p; green fluorescent protein (GFP)-fusion protein localizes to the cytoplasm in a punctate pattern
chr04	YDR085C	AFR1	1863	0.98497	1835	28	-	597348	599211	Protein required for pheromone-induced projection (shmoo) formation; regulates septin architecture during mating; has an RVXF motif that mediates targeting of Glc7p to mating projections; interacts with Cdc12p
chr04	YDR086C	SSS1	243	1	243	0	-	599988	600231	Subunit of the Sec61p translocation complex (Sec61p-Sss1p-Sbh1p) that forms a channel for passage of secretory proteins through the endoplasmic reticulum membrane, and of the Ssh1p complex (Ssh1p-Sbh2p-Sss1p); interacts with Ost4p and Wbp1p
chr04	YDR087C	RRP1	837	0.995221	833	4	-	600524	601361	Essential evolutionarily conserved nucleolar protein necessary for biogenesis of 60S ribosomal subunits and processing of pre-rRNAs to mature rRNAs, associated with several distinct 66S pre-ribosomal particles
chr04	YDR088C	SLU7	1149	0.990426	1138	11	-	601552	602701	RNA splicing factor, required for ATP-independent portion of 2nd catalytic step of spliceosomal RNA splicing; interacts with Prp18p; contains zinc knuckle domain
chr04	YDR089W	YDR089w	2610	0.99272	2591	19	+	605163	607773	Protein of unknown function; deletion confers resistance to Nickel
chr04	YDR090C	YDR090c	933	0.995713	929	4	-	608118	609051	Putative protein of unknown function
chr04	YDR091C	RLI1	1827	0.998358	1824	3	-	609759	611586	Essential iron-sulfur protein required for ribosome biogenesis and translation initiation and termination; facilitates binding of a multifactor complex (MFC) of initiation factors to the small ribosomal subunit; predicted ABC family ATPase
chr04	YDR092W	UBC13	462	0.993506	459	3	+	612928	613657	Ubiquitin-conjugating enzyme involved in the error-free DNA postreplication repair pathway; interacts with Mms2p to assemble ubiquitin chains at the Ub Lys-63 residue; DNA damage triggers redistribution from the cytoplasm to the nucleus
chr04	YDR093W	DNF2	4839	0.994007	4810	29	+	614333	619172	Aminophospholipid translocase (flippase) that localizes primarily to the plasma membrane; contributes to endocytosis, protein transport and cell polarity; type 4 P-type ATPase
chr04	YDR096W	GIS1	2685	0.995531	2673	12	+	620189	622874	JmjC domain-containing histone demethylase; transcription factor involved in expression of genes during nutrient limitation and in negative regulation of DPP1 and PHR1; activity is modulated by limited proteasome-mediated proteolysis
chr04	YDR097C	MSH6	3729	0.991419	3696	32	-	623159	626887	Protein required for mismatch repair in mitosis and meiosis, forms a complex with Msh2p to repair both single-base & insertion-deletion mispairs; potentially phosphorylated by Cdc28p
chr04	YDR098C	GRX3	858	0.997669	856	2	-	627228	628086	Hydroperoxide and superoxide-radical responsive glutathione-dependent oxidoreductase; monothiol glutaredoxin subfamily member along with Grx4p and Grx5p; protects cells from oxidative damage
chr04	YDR099W	BMH2	822	0.99635	816	3	+	630387	631206	14-3-3 protein, minor isoform; controls proteome at post-transcriptional level, binds proteins and DNA, involved in regulation of many processes including exocytosis, vesicle transport, Ras/MAPK signaling, and rapamycin-sensitive signaling
chr04	YDR100W	TVP15	432	1	432	0	+	631785	632217	Integral membrane protein localized to late Golgi vesicles along with the v-SNARE Tlg2p
chr04	YDR101C	ARX1	1782	0.997194	1777	5	-	632458	634240	Shuttling pre-60S factor; involved in the biogenesis of ribosomal large subunit biogenesis; interacts directly with Alb1; responsible for Tif6 recycling defects in absence of Rei1; associated with the ribosomal export complex
chr04	YDR103W	STE5	2754	0.98947	2725	29	+	635117	637871	Pheromone-response scaffold protein that controls the mating decision; binds Ste11p, Ste7p, and Fus3p kinases, forming a MAPK cascade complex that interacts with the plasma membrane and Ste4p-Ste18p; allosteric activator of Fus3p
chr04	YDR104C	SPO71	3738	0.99572	3722	16	-	637940	641678	Meiosis-specific protein of unknown function, required for spore wall formation during sporulation; dispensable for both nuclear divisions during meiosis
chr04	YDR105C	TMS1	1422	0.997187	1418	4	-	642114	643536	Vacuolar membrane protein of unknown function that is conserved in mammals; predicted to contain eleven transmembrane helices; interacts with Pdr5p, a protein involved in multidrug resistance
chr04	YDR106W	ARP10	855	0.989474	845	9	+	643769	644624	Component of the dynactin complex, localized to the pointed end of the Arp1p filament; may regulate membrane association of the complex
chr04	YDR107C	TMN2	2019	0.995542	2010	9	-	645432	647451	Protein with a role in cellular adhesion and filamentous growth; similar to Emp70p and Tmn3p; member of the evolutionarily conserved Transmembrane Nine family of proteins with nine membrane-spanning segments
chr04	YDR108W	GSG1	2097	0.992847	2082	15	+	647686	649783	Subunit of TRAPPIII (transport protein particle), a multimeric guanine nucleotide-exchange factor for Ypt1p, required for membrane expansion during autophagy and the CVT pathway; directs Ypt1p to the PAS; late post-replication meiotic role
chr04	YDR109C	YDR109c	2148	0.994413	2136	12	-	649937	652085	Putative kinase
chr04	YDR110W	FOB1	1701	0.997061	1696	5	+	652519	654220	Nucleolar protein that binds the rDNA replication fork barrier (RFB) site; required for replication fork blocking, recombinational hotspot activity, condensin recruitment to RFB and rDNA repeat segregation; related to retroviral integrases
chr04	YDR111C	ALT2	1524	0.993438	1514	10	-	654646	656170	Putative alanine transaminase (glutamic pyruvic transaminase)
chr04	YDR113C	PDS1	1122	0.988414	1109	13	-	656900	658022	Securin, inhibits anaphase by binding separin Esp1p; blocks cyclin destruction and mitotic exit, essential for meiotic progression and mitotic cell cycle arrest; localization is cell-cycle dependent and regulated by Cdc28p phosphorylation
chr04	YDR114C	YDR114c	303	0.966997	293	10	-	658335	658648	Putative protein of unknown function; deletion mutant exhibits poor growth at elevated pH and calcium
chr04	YDR115W	YDR115w	318	0.990566	315	3	+	658596	658914	Putative mitochondrial ribosomal protein of the large subunit, has similarity to E. coli L34 ribosomal protein; required for respiratory growth, as are most mitochondrial ribosomal proteins
chr04	YDR116C	MRPL1	858	0.996503	855	3	-	659145	660003	Mitochondrial ribosomal protein of the large subunit
chr04	YDR117C	TMA64	1698	0.995289	1690	8	-	660369	662067	Protein of unknown function that associates with ribosomes; has a putative RNA binding domain; in mammals the corresponding protein, eIF2D, has been shown to possess translation initiation factor activity
chr04	YDR118W	APC4	1959	0.990301	1940	19	+	662305	664264	Subunit of the Anaphase-Promoting Complex/Cyclosome (APC/C), which is a ubiquitin-protein ligase required for degradation of anaphase inhibitors, including mitotic cyclins, during the metaphase/anaphase transition
chr04	YDR119W	VBA4	2307	0.989597	2283	24	+	664648	667183	Protein of unknown function with proposed role as a basic amino acid permease based on phylogeny; GFP-fusion protein localizes to vacuolar membrane; physical interaction with Atg27p suggests a possible role in autophagy; non-essential gene
chr04	YDR119W-A	Unknown	201	1	201	0	+	667435	667636	Putative protein of unknown function; may interact with respiratory chain complexes III (ubiquinol-cytochrome c reductase) or IV (cytochrome c oxidase)
chr04	YDR120C	TRM1	1713	0.989492	1695	18	-	667967	669680	tRNA methyltransferase; two forms of the protein are made by alternative translation starts; localizes to both the nucleus and mitochondrion to produce the modified base N2,N2-dimethylguanosine in tRNAs in both compartments
chr04	YDR121W	DPB4	591	0.99154	586	5	+	670001	670595	Shared subunit of DNA polymerase (II) epsilon and of ISW2/yCHRAC chromatin accessibility complex; involved in both chromosomal DNA replication and in inheritance of telomeric silencing
chr04	YDR122W	KIN1	3195	0.990297	3164	31	+	671122	674317	Serine/threonine protein kinase involved in regulation of exocytosis; localizes to the cytoplasmic face of the plasma membrane; closely related to Kin2p
chr04	YDR123C	INO2	915	0.99235	908	7	-	674976	675891	Component of the heteromeric Ino2p/Ino4p basic helix-loop-helix transcription activator that binds inositol/choline-responsive elements (ICREs), required for derepression of phospholipid biosynthetic genes in response to inositol depletion
chr04	YDR124W	YDR124w	975	0.988718	949	11	+	676737	677697	Putative protein of unknown function; non-essential gene; expression is strongly induced by alpha factor
chr04	YDR125C	ECM18	1362	0.991924	1351	11	-	677803	679165	Protein of unknown function, similar to Rlp24p
chr04	YDR126W	SWF1	1011	0.992087	1003	8	+	679640	680651	Palmitoyltransferase that acts on the SNAREs Snc1p, Syn8p, Tlg1p and likely on all SNAREs; member of a family of putative palmitoyltransferases containing an Asp-His-His-Cys-cysteine rich (DHHC-CRD) domain; may have a role in vacuole fusion
chr04	YDR127W	ARO1	4767	0.997273	4754	13	+	680891	685658	Pentafunctional arom protein, catalyzes steps 2 through 6 in the biosynthesis of chorismate, which is a precursor to aromatic amino acids
chr04	YDR128W	MTC5	3447	0.991007	3416	31	+	685956	689403	Protein of unknown function; mtc5 is synthetically sick with cdc13-1
chr04	YDR129C	SAC6	1929	0.994816	1919	10	-	689747	691787	Fimbrin, actin-bundling protein; cooperates with Scp1p (calponin/transgelin) in the organization and maintenance of the actin cytoskeleton
chr04	YDR130C	FIN1	876	0.989726	867	9	-	692154	693030	Spindle pole body-related intermediate filament protein; forms cell cycle-specific filaments between spindle pole bodies in mother and daughter cells; localization cell-cycle dependent; involved in Glc7p localization and regulation
chr04	YDR131C	YDR131c	1671	0.981448	1640	31	-	693197	694868	F-box protein, substrate-specific adaptor subunit that recruits substrates to a core ubiquitination complex
chr04	YDR132C	YDR132c	1488	0.995296	1481	7	-	695220	696708	Putative protein of unknown function
chr04	YDR135C	YCF1	4548	0.997801	4538	10	-	699409	703957	Vacuolar glutathione S-conjugate transporter of the ATP-binding cassette family, has a role in detoxifying metals such as cadmium, mercury, and arsenite; also transports unconjugated bilirubin; similar to human cystic fibrosis protein CFTR
chr04	YDR137W	RGP1	1992	0.998996	1990	2	+	704665	706657	Subunit of a Golgi membrane exchange factor (Ric1p-Rgp1p) that catalyzes nucleotide exchange on Ypt6p
chr04	YDR138W	HPR1	2259	0.996459	2251	8	+	706984	709243	Subunit of THO/TREX complexes that couple transcription elongation with mitotic recombination and with mRNA metabolism and export, subunit of an RNA Pol II complex; regulates lifespan; involved in telomere maintenance; similar to Top1p
chr04	YDR139C	RUB1	234	0.991453	232	2	-	710023	710330	Ubiquitin-like protein with similarity to mammalian NEDD8; conjugation (neddylation) substrates include the cullins Cdc53p, Rtt101p, and Cul3p; activated by Ula1p and Uba3p (E1 enzyme pair); conjugation mediated by Ubc12p (E2 enzyme)
chr04	YDR140W	MTQ2	666	1	666	0	+	710543	711209	S-adenosylmethionine-dependent methyltransferase of the seven beta-strand family; subunit of complex with Trm112p that methylates translation release factor Sup45p (eRF1) in the ternary complex eRF1-eRF3-GTP; similar to E.coli PrmC
chr04	YDR141C	DOP1	5097	0.998627	5090	7	-	711306	716403	Golgi-localized, leucine-zipper domain containing protein; involved in endosome to Golgi transport, organization of the ER, establishing cell polarity, and morphogenesis; detected in highly purified mitochondria in high-throughput studies
chr04	YDR142C	PEX7	1128	1	1128	0	-	716878	718006	Peroxisomal signal receptor for the N-terminal nonapeptide signal (PTS2) of peroxisomal matrix proteins; WD repeat protein; defects in human homolog cause lethal rhizomelic chondrodysplasia punctata (RCDP)
chr04	YDR143C	SAN1	1833	0.998363	1830	3	-	718447	720280	Ubiquitin-protein ligase, involved in the proteasome-dependent degradation of aberrant nuclear proteins; contains intrinsically disordered regions that contribute to substrate recognition
chr04	YDR144C	MKC7	1791	0.994417	1781	10	-	720716	722507	GPI-anchored aspartyl protease, member of the yapsin family of proteases involved in cell wall growth and maintenance; shares functions with Yap3p and Kex2p
chr04	YDR145W	TAF12	1620	0.998148	1610	3	+	723143	724775	Subunit (61/68 kDa) of TFIID and SAGA complexes, involved in RNA polymerase II transcription initiation and in chromatin modification, similar to histone H2A
chr04	YDR146C	SWI5	2130	0.999061	2128	2	-	725027	727157	Transcription factor that activates transcription of genes expressed at the M/G1 phase boundary and in G1 phase; localization to the nucleus occurs during G1 and appears to be regulated by phosphorylation by Cdc28p kinase
chr04	YDR147W	EKI1	1605	0.998131	1602	3	+	728045	729650	Ethanolamine kinase, primarily responsible for phosphatidylethanolamine synthesis via the CDP-ethanolamine pathway; exhibits some choline kinase activity, thus contributing to phosphatidylcholine synthesis via the CDP-choline pathway
chr04	YDR148C	KGD2	1392	0.997126	1388	4	-	730089	731481	Dihydrolipoyl transsuccinylase, component of the mitochondrial alpha-ketoglutarate dehydrogenase complex, which catalyzes the oxidative decarboxylation of alpha-ketoglutarate to succinyl-CoA in the TCA cycle; phosphorylated
chr04	YDR150W	NUM1	8247	0.995877	8213	34	+	732042	740289	Protein required for nuclear migration, localizes to the mother cell cortex and the bud tip; may mediate interactions of dynein and cytoplasmic microtubules with the cell cortex
chr04	YDR151C	CTH1	978	0.989775	968	10	-	740592	741570	Member of the CCCH zinc finger family; has similarity to mammalian Tis11 protein, which activates transcription and also has a role in mRNA degradation; may function with Tis11p in iron homeostasis
chr04	YDR152W	GIR2	798	0.997494	796	2	+	742120	742918	Highly-acidic cytoplasmic RWD domain-containing protein of unknown function; forms a complex with Rbg2p; interacts with Rbg1p and Gcn1p; associates with translating ribosomes; putative intrinsically unstructured protein
chr04	YDR153C	ENT5	1236	0.994337	1229	7	-	743154	744393	Protein containing an N-terminal epsin-like domain involved in clathrin recruitment and traffic between the Golgi and endosomes; associates with the clathrin adaptor Gga2p, clathrin adaptor complex AP-1, and clathrin
chr04	YDR155C	CPR1	489	0.997955	488	1	-	744933	745422	Cytoplasmic peptidyl-prolyl cis-trans isomerase (cyclophilin), catalyzes the cis-trans isomerization of peptide bonds N-terminal to proline residues; binds the drug cyclosporin A
chr04	YDR156W	RPA14	414	0.997585	413	1	+	745946	746360	RNA polymerase I subunit A14
chr04	YDR158W	HOM2	1098	0.997268	1095	3	+	746777	747875	Aspartic beta semi-aldehyde dehydrogenase, catalyzes the second step in the common pathway for methionine and threonine biosynthesis; expression regulated by Gcn4p and the general control of amino acid synthesis
chr04	YDR159W	SAC3	3906	0.993856	3882	24	+	748297	752203	Nuclear pore-associated protein, required for biogenesis of the small ribosomal subunit; forms a complex with Thp1p that is involved in transcription and in mRNA export from the nucleus
chr04	YDR160W	SSY1	2559	0.990621	2534	24	+	752583	755141	Component of the SPS plasma membrane amino acid sensor system (Ssy1p-Ptr3p-Ssy5p), which senses external amino acid concentration and transmits intracellular signals that result in regulation of expression of amino acid permease genes
chr04	YDR161W	YDR161w	1164	0.993986	1157	7	+	755436	756600	Putative protein of unknown function; non-essential gene; proposed function in rRNA and ribosome biosynthesis based on transcriptional co-regulation; genetic interactions suggest a role in ER-associated protein degradation (ERAD)
chr04	YDR162C	NBP2	711	0.998594	710	1	-	756783	757494	Protein involved in the HOG (high osmolarity glycerol) pathway, negatively regulates Hog1p by recruitment of phosphatase Ptc1p the Pbs2p-Hog1p complex, found in the nucleus and cytoplasm, contains an SH3 domain that binds Pbs2p
chr04	YDR163W	CWC15	528	0.992424	524	4	+	757816	758344	Non-essential protein involved in pre-mRNA splicing, component of a complex containing Cef1p; has similarity to S. pombe Cwf15p
chr04	YDR164C	SEC1	2175	0.996322	2167	8	-	758434	760609	Sm-like protein involved in docking and fusion of exocytic vesicles through binding to assembled SNARE complexes at the membrane; localization to sites of secretion (bud neck and bud tip) is dependent on SNARE function
chr04	YDR165W	TRM82	1335	0.994007	1327	8	+	761264	762599	Subunit of a tRNA methyltransferase complex composed of Trm8p and Trm82p that catalyzes 7-methylguanosine modification of tRNA
chr04	YDR166C	SEC5	2916	0.996228	2905	11	-	762699	765615	Essential 107kDa subunit of the exocyst complex (Sec3p, Sec5p, Sec6p, Sec8p, Sec10p, Sec15p, Exo70p, and Exo84p), which has the essential function of mediating polarized targeting of secretory vesicles to active sites of exocytosis
chr04	YDR167W	TAF10	621	1	621	0	+	765842	766463	Subunit (145 kDa) of TFIID and SAGA complexes, involved in RNA polymerase II transcription initiation and in chromatin modification
chr04	YDR168W	CDC37	1521	0.998685	1519	2	+	766721	768242	Essential Hsp90p co-chaperone; necessary for passage through the START phase of the cell cycle; stabilizes protein kinase nascent chains and participates along with Hsp90p in their folding
chr04	YDR169C	STB3	1542	0.994163	1533	9	-	768742	770284	Ribosomal RNA processing element (RRPE)-binding protein involved in the glucose-induced transition from quiescence to growth; restricted to nucleus in quiescent cells, released into cytoplasm after glucose repletion; binds Sin3p
chr04	YDR169C-A	YDR169c-a	150	1	150	0	-	770968	771119	Putative protein of unknown function; identified by fungal homology and RT-PCR
chr04	YDR170C	SEC7	6030	0.996849	5998	19	-	772589	778619	Guanine nucleotide exchange factor (GEF) for ADP ribosylation factors involved in proliferation of the Golgi, intra-Golgi transport and ER-to-Golgi transport; found in the cytoplasm and on Golgi-associated coated vesicles
chr04	YDR171W	HSP42	1128	0.995567	1123	5	+	781180	782308	Small heat shock protein (sHSP) with chaperone activity; forms barrel-shaped oligomers that suppress unfolded protein aggregation; involved in cytoskeleton reorganization after heat shock
chr04	YDR172W	SUP35	2058	0.996599	2051	7	+	782885	784943	Translation termination factor eRF3; altered protein conformation creates the [PSI(+)] prion, a dominant cytoplasmically inherited protein aggregate that alters translational fidelity and creates a nonsense suppressor phenotype
chr04	YDR173C	ARG82	1068	0.996255	1064	4	-	785140	786214	Inositol polyphosphate multikinase (IPMK), sequentially phosphorylates Ins(1,4,5)P3 to form Ins(1,3,4,5,6)P5; also has diphosphoinositol polyphosphate synthase activity; regulates arginine-, phosphate-, and nitrogen-responsive genes
chr04	YDR174W	HMO1	741	1	741	0	+	786691	787432	Chromatin associated high mobility group (HMG) family member involved in genome maintenance; rDNA-binding component of the Pol I transcription system; associates with a 5'-3' DNA helicase and Fpr1p, a prolyl isomerase
chr04	YDR175C	RSM24	960	0.994792	955	5	-	787768	788728	Mitochondrial ribosomal protein of the small subunit
chr04	YDR176W	NGG1	2109	0.99431	2097	12	+	789027	791136	Transcriptional regulator involved in glucose repression of Gal4p-regulated genes; component of transcriptional adaptor and histone acetyltransferase complexes, the ADA complex, the SAGA complex, and the SLIK complex
chr04	YDR177W	UBC1	648	0.996914	646	2	+	791447	792095	Ubiquitin-conjugating enzyme that mediates selective degradation of short-lived and abnormal proteins; plays a role in vesicle biogenesis and ER-associated protein degradation (ERAD); component of the cellular stress response
chr04	YDR178W	SDH4	546	1	546	0	+	792518	793064	Membrane anchor subunit of succinate dehydrogenase (Sdh1p, Sdh2p, Sdh3p, Sdh4p), which couples the oxidation of succinate to the transfer of electrons to ubiquinone as part of the TCA cycle and the mitochondrial respiratory chain
chr04	YDR179C	CSN9	489	1	489	0	-	793276	793765	Subunit of the Cop9 signalosome, which is required for deneddylation, or removal of the ubiquitin-like protein Rub1p from Cdc53p (cullin); involved in adaptation to pheromone signaling
chr04	YDR179W-A	YDR179w-a	1392	0.999282	1391	1	+	794001	795393	Putative protein of unknown function
chr04	YDR180W	SCC2	4482	0.999108	4478	4	+	795865	800347	Subunit of cohesin loading factor (Scc2p-Scc4p), a complex required for loading of cohesin complexes onto chromosomes; involved in establishing sister chromatid cohesion during DSB repair via histone H2AX; evolutionarily-conserved adherin
chr04	YDR181C	SAS4	1446	0.997925	1443	3	-	800480	801926	Subunit of the SAS complex (Sas2p, Sas4p, Sas5p), which acetylates free histones and nucleosomes and regulates transcriptional silencing; required for the HAT activity of Sas2p
chr04	YDR182W	CDC1	1476	0.998645	1474	2	+	802152	803628	Putative lipid phosphatase of the endoplasmic reticulum; shows Mn2+ dependence and may affect Ca2+ signaling; mutants display actin and general growth defects and pleiotropic defects in cell cycle progression and organelle distribution
chr04	YDR182W-A	YDR182w-a	204	1	204	0	+	803721	803925	Putative protein of unknown function; identified by fungal homology and RT-PCR
chr04	YDR183W	PLP1	693	0.998557	692	1	+	804155	804848	Protein that interacts with CCT (chaperonin containing TCP-1) complex and has a role in actin and tubulin folding; has weak similarity to phosducins, which are G-protein regulators
chr04	YDR184C	ATC1	885	0.99661	882	3	-	805199	806084	Nuclear protein, possibly involved in regulation of cation stress responses and/or in the establishment of bipolar budding pattern
chr04	YDR185C	UPS3	540	0.996296	538	2	-	806504	807044	Mitochondrial protein of unknown function; similar to Ups1p and Ups2p which are involved in regulation of mitochondrial cardiolipin and phosphatidylethanolamine levels; null is viable but interacts synthetically with ups1 and ups2 mutations
chr04	YDR186C	YDR186c	2634	0.994305	2610	15	-	807428	810053	Putative protein of unknown function; may interact with ribosomes, based on co-purification experiments; green fluorescent protein (GFP)-fusion protein localizes to the cytoplasm
chr04	YDR188W	CCT6	1641	0.995125	1633	8	+	810981	812622	Subunit of the cytosolic chaperonin Cct ring complex, related to Tcp1p, essential protein that is required for the assembly of actin and tubulins in vivo; contains an ATP-binding motif
chr04	YDR189W	SLY1	2001	0.992504	1986	15	+	812962	814963	Hydrophilic protein involved in vesicle trafficking between the ER and Golgi; SM (Sec1/Munc-18) family protein that binds the tSNARE Sed5p and stimulates its assembly into a trans-SNARE membrane-protein complex
chr04	YDR190C	RVB1	1392	0.997126	1388	4	-	815167	816559	Essential protein involved in transcription regulation; component of chromatin remodeling complexes; required for assembly and function of the INO80 complex; also referred to as pontin; member of the RUVB-like protein family
chr04	YDR191W	HST4	1113	0.994609	1107	6	+	816900	818013	Member of the Sir2 family of NAD(+)-dependent protein deacetylases; involved along with Hst3p in silencing at telomeres, cell cycle progression, radiation resistance, genomic stability and short-chain fatty acid metabolism
chr04	YDR192C	NUP42	1293	0.989946	1280	13	-	818123	819416	Subunit of the nuclear pore complex (NPC) that localizes exclusively to the cytoplasmic side; involved in RNA export, most likely at a terminal step; interacts with Gle1p
chr04	YDR194C	MSS116	1995	0.993985	1983	12	-	820507	822502	DEAD-box protein required for efficient splicing of mitochondrial Group I and II introns; non-polar RNA helicase that also facilities strand annealing
chr04	YDR194W-A	YDR194w-a	153	0.993464	152	1	+	822626	822779	Putative protein of unknown function; identified by fungal homology and RT-PCR
chr04	YDR195W	REF2	1602	0.993134	1591	11	+	823154	824759	RNA-binding protein involved in the cleavage step of mRNA 3'-end formation prior to polyadenylation, and in snoRNA maturation; part of holo-CPF subcomplex APT, which associates with 3'-ends of snoRNA- and mRNA-encoding genes
chr04	YDR196C	CAB5	726	0.991736	720	6	-	824832	825558	Probable dephospho-CoA kinase (DPCK) that catalyzes the last step in coenzyme A biosynthesis; null mutant lethality is complemented by E. coli coaE (encoding DPCK); detected in purified mitochondria in high-throughput studies
chr04	YDR197W	CBS2	1170	0.993162	1162	8	+	825778	826948	Mitochondrial translational activator of the COB mRNA; interacts with translating ribosomes, acts on the COB mRNA 5'-untranslated leader
chr04	YDR198C	RKM2	1440	0.991667	1428	12	-	827083	828523	Ribosomal protein lysine methyltransferase, responsible for trimethylation of the lysine residue at position 3 of Rpl12Ap and Rpl12Bp
chr04	YDR200C	VPS64	1815	0.99449	1805	10	-	828826	830641	Protein required for cytoplasm to vacuole targeting of proteins; forms a complex with Far3p and Far7p to Far11p involved in recovery from pheromone-induced cell cycle arrest; mutant has increased aneuploidy tolerance
chr04	YDR201W	SPC19	498	0.993976	495	3	+	830864	831362	Essential subunit of the Dam1 complex (aka DASH complex), couples kinetochores to the force produced by MT depolymerization thereby aiding in chromosome segregation; also localized to nuclear side of spindle pole body
chr04	YDR202C	RAV2	1056	0.995265	1051	5	-	831445	832501	Subunit of RAVE (Rav1p, Rav2p, Skp1p), a complex that associates with the V1 domain of the vacuolar membrane (H+)-ATPase (V-ATPase) and promotes assembly and reassembly of the holoenzyme
chr04	YDR204W	COQ4	1008	0.998016	1006	2	+	832684	833692	Protein with a role in ubiquinone (Coenzyme Q) biosynthesis, possibly functioning in stabilization of Coq7p; located on the matrix face of the mitochondrial inner membrane; component of a mitochondrial ubiquinone-synthesizing complex
chr04	YDR205W	MSC2	2175	0.994023	2162	13	+	833893	836068	Member of the cation diffusion facilitator family, localizes to the endoplasmic reticulum and nucleus; mutations affect the cellular distribution of zinc and also confer defects in meiotic recombination between homologous chromatids
chr04	YDR206W	EBS1	2655	0.993974	2639	16	+	836601	839256	Protein involved in inhibition of translation and nonsense-mediated decay; interacts with cap binding protein Cdc33p and with Nam7p; localizes to P-bodies upon glucose starvation; mRNA abundance regulated by mRNA decay factors
chr04	YDR207C	UME6	2511	0.995221	2499	12	-	839556	842067	Key transcriptional regulator of early meiotic genes, binds URS1 upstream regulatory sequence, couples metabolic responses to nutritional cues with initiation and progression of meiosis, forms complex with Ime1p, and also with Sin3p-Rpd3p
chr04	YDR208W	MSS4	2340	0.995299	2329	11	+	842767	845107	Phosphatidylinositol-4-phosphate 5-kinase, involved in actin cytoskeleton organization and cell morphogenesis; multicopy suppressor of stt4 mutation
chr04	YDR210W	YDR210w	228	1	228	0	+	845620	845848	Predicted tail-anchored plasma membrane protein containing a conserved CYSTM module; related proteins in other organisms may be involved in response to stress; green fluorescent protein (GFP)-fusion protein localizes to the cell periphery
chr04	YDR211W	GCD6	2139	0.996727	2132	7	+	847385	849524	Catalytic epsilon subunit of the translation initiation factor eIF2B, the guanine-nucleotide exchange factor for eIF2; activity subsequently regulated by phosphorylated eIF2; first identified as a negative regulator of GCN4 expression
chr04	YDR212W	TCP1	1680	0.991667	1666	14	+	849890	851570	Alpha subunit of chaperonin-containing T-complex, which mediates protein folding in the cytosol; involved in actin cytoskeleton maintenance; overexpression in neurons suppresses formation of pathogenic conformations of huntingtin protein
chr04	YDR213W	UPC2	2742	0.996353	2732	10	+	852409	855151	Sterol regulatory element binding protein, induces transcription of sterol biosynthetic genes and of DAN/TIR gene products; Ecm22p homolog; relocates from intracellular membranes to perinuclear foci on sterol depletion
chr04	YDR214W	AHA1	1053	0.993352	1046	7	+	855534	856587	Co-chaperone that binds to Hsp82p and activates its ATPase activity; similar to Hch1p; expression is regulated by stresses such as heat shock
chr04	YDR216W	ADR1	3972	0.99144	3938	34	+	857692	861664	Carbon source-responsive zinc-finger transcription factor, required for transcription of the glucose-repressed gene ADH2, of peroxisomal protein genes, and of genes required for ethanol, glycerol, and fatty acid utilization
chr04	YDR217C	RAD9	3930	0.994402	3908	22	-	862208	866138	DNA damage-dependent checkpoint protein, required for cell-cycle arrest in G1/S, intra-S, and G2/M; transmits checkpoint signal by activating Rad53p and Chk1p; hyperphosphorylated by Mec1p and Tel1p; potential Cdc28p substrate
chr04	YDR218C	SPR28	1272	0.994497	1265	7	-	866438	867710	Sporulation-specific homolog of the yeast CDC3/10/11/12 family of bud neck microfilament genes; meiotic septin expressed at high levels during meiotic divisions and ascospore formation
chr04	YDR219C	MFB1	1398	0.995708	1392	6	-	868111	869509	Mitochondria-associated F-box protein involved in maintenance of normal mitochondrial morphology; interacts with Skp1p through the F-box motif; preferentially localizes to the mother cell during budding
chr04	YDR221W	GTB1	2109	0.990991	2090	19	+	869986	872095	Glucosidase II beta subunit, forms a complex with alpha subunit Rot2p, involved in removal of two glucose residues from N-linked glycans during glycoprotein biogenesis in the ER
chr04	YDR222W	YDR222w	1248	0.994391	1241	7	+	872710	873958	Protein of unknown function; green fluorescent protein (GFP)-fusion protein localizes to the cytoplasm in a punctate pattern
chr04	YDR223W	CRF1	1404	0.989316	1389	15	+	874754	876158	Transcriptional corepressor involved in repression of ribosomal protein (RP) gene transcription via the TOR signaling pathway which promotes accumulation of Crf1p in the nucleus; role in repression of RP genes varies by strain
chr04	YDR224C	HTB1	396	0.997475	395	1	-	876975	877371	Histone H2B, core histone protein required for chromatin assembly and chromosome function; nearly identical to HTB2; Rad6p-Bre1p-Lge1p mediated ubiquitination regulates transcriptional activation, meiotic DSB formation and H3 methylation
chr04	YDR225W	HTA1	399	1	399	0	+	878187	878586	Histone H2A, core histone protein required for chromatin assembly and chromosome function; one of two nearly identical subtypes (see also HTA2); DNA damage-dependent phosphorylation by Mec1p facilitates DNA repair; acetylated by Nat4p
chr04	YDR226W	ADK1	669	0.994021	665	4	+	879143	879812	Adenylate kinase, required for purine metabolism; localized to the cytoplasm and the mitochondria; lacks cleavable signal sequence
chr04	YDR227W	SIR4	4077	0.994113	4053	24	+	880228	884305	Silent information regulator that, together with SIR2 and SIR3, is involved in assembly of silent chromatin domains at telomeres and the silent mating-type loci; potentially phosphorylated by Cdc28p; some alleles of SIR4 prolong lifespan
chr04	YDR228C	PCF11	1881	0.99362	1848	12	-	884582	886457	mRNA 3' end processing factor, essential component of cleavage and polyadenylation factor IA (CF IA), involved in pre-mRNA 3' end processing and in transcription termination; binds C-terminal domain of largest subunit of RNA pol II (Rpo21p)
chr04	YDR229W	IVY1	1362	0.994126	1354	8	+	887436	888798	Phospholipid-binding protein that interacts with both Ypt7p and Vps33p, may partially counteract the action of Vps33p and vice versa, localizes to the rim of the vacuole as cells approach stationary phase
chr04	YDR231C	COX20	618	0.996764	616	2	-	888944	889562	Mitochondrial inner membrane protein, required for proteolytic processing of Cox2p and its assembly into cytochrome c oxidase
chr04	YDR232W	HEM1	1647	0.993321	1636	11	+	890105	891782	5-aminolevulinate synthase, catalyzes the first step in the heme biosynthetic pathway; an N-terminal signal sequence is required for localization to the mitochondrial matrix; expression is regulated by Hap2p-Hap3p
chr04	YDR233C	RTN1	888	0.995495	884	4	-	892149	893037	ER membrane protein that interacts with Sey1p to maintain ER morphology; interacts with exocyst subunit Sec6p, with Yip3p, and with Sbh1p; null mutant has an altered ER morphology; member of the RTNLA (reticulon-like A) subfamily
chr04	YDR234W	LYS4	2082	0.995677	2073	9	+	893798	895880	Homoaconitase, catalyzes the conversion of homocitrate to homoisocitrate, which is a step in the lysine biosynthesis pathway
chr04	YDR235W	PRP42	1635	0.988991	1616	18	+	896173	897808	U1 snRNP protein involved in splicing, required for U1 snRNP biogenesis; contains multiple tetriatricopeptide repeats
chr04	YDR236C	FMN1	657	0.99239	652	5	-	897905	898562	Riboflavin kinase, phosphorylates riboflavin to form riboflavin monophosphate (FMN), which is a necessary cofactor for many enzymes; localizes to microsomes and to the mitochondrial inner membrane
chr04	YDR237W	MRPL7	879	0.993174	873	6	+	899284	900163	Mitochondrial ribosomal protein of the large subunit
chr04	YDR238C	SEC26	2922	0.996578	2912	10	-	900564	903486	Essential beta-coat protein of the COPI coatomer, involved in ER-to-Golgi protein trafficking and maintenance of normal ER morphology; shares 43% sequence identity with mammalian beta-coat protein (beta-COP)
chr04	YDR239C	YDR239c	2364	0.991117	2343	21	-	903725	906089	Protein of unknown function that may interact with ribosomes, based on co-purification experiments
chr04	YDR240C	SNU56	1479	0.996619	1474	5	-	906342	907821	Component of U1 snRNP required for mRNA splicing via spliceosome; yeast specific, no metazoan counterpart; interacts with mRNA in commitment complex
chr04	YDR242W	AMD2	1650	0.989091	1632	18	+	909129	910779	Putative amidase
chr04	YDR243C	PRP28	1767	0.992077	1753	14	-	910840	912607	RNA helicase in the DEAD-box family, involved in RNA isomerization at the 5' splice site
chr04	YDR244W	PEX5	1839	0.994562	1829	10	+	912886	914725	Peroxisomal membrane signal receptor for the C-terminal tripeptide signal sequence (PTS1) of peroxisomal matrix proteins, required for peroxisomal matrix protein import; also proposed to have PTS1-receptor independent functions
chr04	YDR245W	MNN10	1182	0.994078	1175	7	+	915123	916305	Subunit of a Golgi mannosyltransferase complex also containing Anp1p, Mnn9p, Mnn11p, and Hoc1p that mediates elongation of the polysaccharide mannan backbone; membrane protein of the mannosyltransferase family
chr04	YDR246W	TRS23	660	0.993939	656	4	+	916610	917270	One of 10 subunits of the transport protein particle (TRAPP) complex of the cis-Golgi which mediates vesicle docking and fusion; involved in endoplasmic reticulum (ER) to Golgi membrane traffic; human homolog is TRAPPC4
chr04	YDR247W	VHS1	1386	0.994228	1378	8	+	918272	919658	Cytoplasmic serine/threonine protein kinase; identified as a high-copy suppressor of the synthetic lethality of a sis2 sit4 double mutant, suggesting a role in G1/S phase progression; homolog of Sks1p
chr04	YDR248C	YDR248c	582	0.998282	581	1	-	920017	920599	Putative protein of unknown function; sequence similarity to bacterial and human gluconokinase; green fluorescent protein (GFP)-fusion protein localizes to the cytoplasm; upregulated by deletion of the RNAP-II associated factor, PAF1
chr04	YDR249C	YDR249c	1122	0.994652	1116	6	-	920940	922062	Putative protein of unknown function
chr04	YDR251W	PAM1	2493	0.997593	2487	6	+	922870	925363	Essential protein of unknown function; exhibits variable expression during colony morphogenesis; overexpression permits survival without protein phosphatase 2A, inhibits growth, and induces a filamentous phenotype
chr04	YDR252W	BTT1	450	0.995556	448	2	+	925668	926118	Beta3 subunit of the heterotrimeric nascent polypeptide-associated complex which binds ribosomes via its beta-subunits in close proximity to nascent polypeptides; interacts with Caf130p of the CCR4-NOT complex; similar to human BTF3
chr04	YDR253C	MET32	576	1	576	0	-	926246	926822	Zinc-finger DNA-binding protein, involved in transcriptional regulation of the methionine biosynthetic genes, similar to Met31p
chr04	YDR254W	CHL4	1377	0.998548	1375	2	+	927369	928746	Outer kinetochore protein required for chromosome stability; involved in new kinetochore assembly and sister chromatid cohesion; peripheral component of the Ctf19 kinetochore subcomplex that interacts with Ctf19p, Ctf3p, Iml3p and Mif2p
chr04	YDR255C	RMD5	1266	0.991311	1255	11	-	928842	930108	Conserved protein that has an E3-like ubiquitin ligase activity necessary for polyubiquitination and degradation of the gluconeogenic enzyme fructose-1,6-bisphosphatase; also required for sporulation; has a degenerate RING finger domain
chr04	YDR256C	CTA1	1548	0.997416	1544	4	-	930422	931970	Catalase A, breaks down hydrogen peroxide in the peroxisomal matrix formed by acyl-CoA oxidase (Pox1p) during fatty acid beta-oxidation
chr04	YDR257C	RKM4	1485	0.994613	1477	8	-	932279	933764	Ribosomal lysine methyltransferase specific for monomethylation of Rpl42ap and Rpl42bp (lysine 55); nuclear SET-domain containing protein
chr04	YDR258C	HSP78	2436	0.993432	2420	16	-	934097	936533	Oligomeric mitochondrial matrix chaperone that cooperates with Ssc1p in mitochondrial thermotolerance after heat shock; able to prevent the aggregation of misfolded proteins as well as resolubilize protein aggregates
chr04	YDR259C	YAP6	1152	0.986979	1137	15	-	936920	938072	Putative basic leucine zipper (bZIP) transcription factor; overexpression increases sodium and lithium tolerance; computational analysis suggests a role in regulation of expression of genes involved in carbohydrate metabolism
chr04	YDR260C	SWM1	513	0.996101	511	2	-	939006	939519	Subunit of the anaphase-promoting complex, which is an E3 ubiquitin ligase that regulates the metaphase-anaphase transition and exit from mitosis; required for activation of the daughter-specific gene expression and spore wall maturation
chr04	YDR261C	EXG2	1689	0.994671	1680	9	-	939808	941497	Exo-1,3-beta-glucanase, involved in cell wall beta-glucan assembly; may be anchored to the plasma membrane via a glycosylphosphatidylinositol (GPI) anchor
chr04	YDR262W	YDR262w	819	0.991453	812	7	+	955145	955964	Putative protein of unknown function; green fluorescent protein (GFP)-fusion protein localizes to the vacuole and is induced in response to the DNA-damaging agent MMS; gene expression increases in response to Zymoliase treatment
chr04	YDR263C	DIN7	1293	0.996133	1288	5	-	956253	957546	Mitochondrial nuclease functioning in DNA repair and replication, modulates the stability of the mitochondrial genome, induced by exposure to mutagens, also induced during meiosis at a time nearly coincident with commitment to recombination
chr04	YDR264C	AKR1	2295	0.996514	2287	8	-	958044	960339	Palmitoyl transferase involved in protein palmitoylation; acts as a negative regulator of pheromone response pathway; required for endocytosis of pheromone receptors; involved in cell shape control; contains ankyrin repeats
chr04	YDR265W	PEX10	1014	0.994083	1008	6	+	960879	961893	Peroxisomal membrane E3 ubiquitin ligase, required for for Ubc4p-dependent Pex5p ubiquitination and peroxisomal matrix protein import; contains zinc-binding RING domain; mutations in human homolog cause various peroxisomal disorders
chr04	YDR266C	YDR266c	1920	0.995833	1912	8	-	962119	964039	Protein of unknown function that may interact with ribosomes, based on co-purification experiments;green fluorescent protein (GFP)-fusion protein localizes to the cytoplasm; contains a RING finger domain
chr04	YDR267C	CIA1	993	0.991944	985	8	-	964523	965516	WD40 repeat protein involved in assembly of cytosolic and nuclear iron-sulfur proteins; similar to the human Ciao1 protein; YDR267C is an essential gene
chr04	YDR268W	MSW1	1140	0.994737	1134	6	+	966018	967158	Mitochondrial tryptophanyl-tRNA synthetase
chr04	YDR270W	CCC2	3015	0.994362	2998	17	+	967689	970704	Cu(+2)-transporting P-type ATPase, required for export of copper from the cytosol into an extracytosolic compartment; has similarity to human proteins involved in Menkes and Wilsons diseases
chr04	YDR272W	GLO2	825	0.990303	817	8	+	971028	971853	Cytoplasmic glyoxalase II, catalyzes the hydrolysis of S-D-lactoylglutathione into glutathione and D-lactate
chr04	YDR273W	DON1	1098	0.991803	1089	9	+	972194	973292	Meiosis-specific component of the spindle pole body, part of the leading edge protein (LEP) coat, forms a ring-like structure at the leading edge of the prospore membrane during meiosis II
chr04	YDR275W	BSC2	708	1	708	0	+	974271	974979	Protein of unknown function, ORF exhibits genomic organization compatible with a translational readthrough-dependent mode of expression
chr04	YDR276C	PMP3	168	1	168	0	-	975496	975664	Small plasma membrane protein related to a family of plant polypeptides that are overexpressed under high salt concentration or low temperature, not essential for viability, deletion causes hyperpolarization of the plasma membrane potential
chr04	YDR277C	MTH1	1302	0.99616	1297	5	-	976430	977732	Negative regulator of the glucose-sensing signal transduction pathway, required for repression of transcription by Rgt1p; interacts with Rgt1p and the Snf3p and Rgt2p glucose sensors; phosphorylated by Yck1p, triggering Mth1p degradation
chr04	YDR279W	RNH202	1053	0.993352	1046	7	+	981417	982470	Ribonuclease H2 subunit, required for RNase H2 activity; related to human AGS2 that causes Aicardi-Goutieres syndrome
chr04	YDR280W	RRP45	918	0.996732	915	3	+	982796	983714	Exosome non-catalytic core component; involved in 3'-5' RNA processing and degradation in both the nucleus and the cytoplasm; has similarity to E. coli RNase PH and to human hRrp45p (PM/SCL-75, EXOSC9)
chr04	YDR281C	PHM6	315	1	315	0	-	984058	984373	Protein of unknown function, expression is regulated by phosphate levels
chr04	YDR282C	YDR282c	1245	0.995984	1240	5	-	985214	986459	Putative protein of unknown function
chr04	YDR283C	GCN2	4980	0.996787	4964	16	-	986773	991753	Protein kinase, phosphorylates the alpha-subunit of translation initiation factor eIF2 (Sui2p) in response to starvation; activated by uncharged tRNAs and the Gcn1p-Gcn20p complex; contributes to DNA damage checkpoint control
chr04	YDR284C	DPP1	870	0.993103	864	6	-	992253	993123	Diacylglycerol pyrophosphate (DGPP) phosphatase, zinc-regulated vacuolar membrane-associated lipid phosphatase, dephosphorylates DGPP to phosphatidate (PA) and Pi, then PA to diacylglycerol; involved in lipid signaling and cell metabolism
chr04	YDR285W	ZIP1	2628	0.992009	2607	21	+	994139	996767	Transverse filament protein of the synaptonemal complex; required for normal levels of meiotic recombination and pairing between homologous chromosome during meiosis; potential Cdc28p substrate
chr04	YDR286C	YDR286c	345	0.994203	343	2	-	996934	997279	Putative protein of unknown function; predicted to have thiol-disulfide oxidoreductase active site
chr04	YDR287W	INM2	879	0.989761	870	9	+	997688	998567	Inositol monophosphatase, involved in biosynthesis of inositol; enzymatic activity requires magnesium ions and is inhibited by lithium and sodium ions; inm1 inm2 double mutant lacks inositol auxotrophy
chr04	YDR288W	NSE3	912	0.987939	901	11	+	998886	999798	Essential subunit of the Mms21-Smc5-Smc6 complex; protein of unknown function; required for DNA repair and growth
chr04	YDR289C	RTT103	1230	0.996748	1220	4	-	999972	1001196	Protein that interacts with exonuclease Rat1p and Rai1p and plays a role in transcription termination by RNA polymerase II, has an RPR domain (carboxy-terminal domain interacting domain); also involved in regulation of Ty1 transposition
chr04	YDR291W	HRQ1	3234	0.994125	3215	19	+	1001414	1004648	Putative RecQ helicase; belongs to the widely conserved RecQ family of proteins which are involved in maintaining genomic integrity; similar to the human RecQ4p implicated in Rothmund-Thomson syndrome(RTS)
chr04	YDR292C	SRP101	1866	0.993569	1854	12	-	1004838	1006704	Signal recognition particle (SRP) receptor alpha subunit; contain GTPase domains; involved in SRP-dependent protein targeting; interacts with the beta subunit, Srp102p
chr04	YDR293C	SSD1	3753	0.992539	3725	28	-	1007332	1011085	RNA-binding protein with a role in maintenance of cellular integrity, interacts with components of the TOR pathway; ssd1 mutant of a clinical S. cerevisiae strain displays elevated virulence
chr04	YDR294C	DPL1	1770	0.99435	1760	10	-	1012152	1013922	Dihydrosphingosine phosphate lyase, regulates intracellular levels of sphingolipid long-chain base phosphates (LCBPs), degrades phosphorylated long chain bases, prefers C16 dihydrosphingosine-l-phosphate as a substrate
chr04	YDR295C	HDA2	2025	0.993086	2011	14	-	1014315	1016340	Subunit of a possibly tetrameric trichostatin A-sensitive class II histone deacetylase complex containing an Hda1p homodimer and an Hda2p-Hda3p heterodimer; involved in telomere maintenance
chr04	YDR296W	MHR1	681	1	681	0	+	1016902	1017583	Protein involved in homologous recombination in mitochondria; required for recombination-dependent mtDNA partitioning; involved in stimulation of mitochondrial DNA replication in response to oxidative stress
chr04	YDR297W	SUR2	1050	0.997143	1047	3	+	1018241	1019291	Sphinganine C4-hydroxylase, catalyses the conversion of sphinganine to phytosphingosine in sphingolipid biosyntheis
chr04	YDR298C	ATP5	639	0.992175	634	5	-	1019866	1020505	Subunit 5 of the stator stalk of mitochondrial F1F0 ATP synthase, which is an evolutionarily conserved enzyme complex required for ATP synthesis; homologous to bovine subunit OSCP (oligomycin sensitivity-conferring protein); phosphorylated
chr04	YDR299W	BFR2	1605	0.996885	1600	5	+	1021317	1022958	Essential protein that is a component of 90S preribosomes; may be involved in rRNA processing; multicopy suppressor of sensitivity to Brefeldin A; expression is induced during lag phase and also by cold shock
chr04	YDR300C	PRO1	1287	0.995338	1281	6	-	1023231	1024518	Gamma-glutamyl kinase, catalyzes the first step in proline biosynthesis
chr04	YDR301W	CFT1	4074	0.997054	4062	12	+	1025078	1029152	RNA-binding subunit of the mRNA cleavage and polyadenylation factor; involved in poly(A) site recognition and required for both pre-mRNA cleavage and polyadenylation, 51% sequence similarity with mammalian AAUAA-binding subunit of CPSF
chr04	YDR302W	GPI11	660	0.993939	656	4	+	1029458	1030118	ER membrane protein involved in a late step of glycosylphosphatidylinositol (GPI) anchor assembly; involved in the addition of phosphoethanolamine to the multiply mannosylated GPI intermediate; human PIG-Fp is a functional homolog
chr04	YDR303C	RSC3	2658	0.997366	2651	7	-	1030456	1033114	Component of the RSC chromatin remodeling complex; essential gene required for maintenance of proper ploidy and regulation of ribosomal protein genes and the cell wall/stress response; highly similar to Rsc30p
chr04	YDR304C	CPR5	678	0.998525	677	1	-	1033607	1034285	Peptidyl-prolyl cis-trans isomerase (cyclophilin) of the endoplasmic reticulum, catalyzes the cis-trans isomerization of peptide bonds N-terminal to proline residues; transcriptionally induced in response to unfolded proteins in the ER
chr04	YDR305C	HNT2	654	0.995413	651	3	-	1034473	1035216	Dinucleoside triphosphate hydrolase; has similarity to the tumor suppressor FHIT and belongs to the histidine triad (HIT) superfamily of nucleotide-binding proteins
chr04	YDR306C	YDR306c	1437	0.98817	1420	17	-	1035463	1036900	F-box protein of unknown function; interacts with Sgt1p via a Leucine-Rich Repeat (LRR) domain
chr04	YDR307W	YDR307w	1989	0.993967	1974	12	+	1037594	1039610	Putative protein of unknown function
chr04	YDR308C	SRB7	423	0.995272	421	2	-	1039756	1040179	Subunit of the RNA polymerase II mediator complex; associates with core polymerase subunits to form the RNA polymerase II holoenzyme; essential for transcriptional regulation; target of the global repressor Tup1p
chr04	YDR309C	GIC2	1152	0.994792	1146	6	-	1040777	1041929	Redundant rho-like GTPase Cdc42p effector; homolog of Gic1p; involved in initiation of budding and cellular polarization; interacts with Cdc42p via the Cdc42/Rac-interactive binding (CRIB) domain and with PI(4,5)P2 via a polybasic region
chr04	YDR310C	SUM1	3189	0.991847	3163	26	-	1042832	1046021	Transcriptional repressor required for mitotic repression of middle sporulation-specific genes; also acts as general replication initiation factor; involved in telomere maintenance, chromatin silencing; regulated by pachytene checkpoint
chr04	YDR311W	TFB1	1929	0.993261	1916	13	+	1046766	1048695	Subunit of TFIIH and nucleotide excision repair factor 3 complexes, required for nucleotide excision repair, target for transcriptional activators
chr04	YDR312W	SSF2	1362	0.992658	1352	10	+	1049282	1050644	Protein required for ribosomal large subunit maturation, functionally redundant with Ssf1p; member of the Brix family
chr04	YDR313C	PIB1	861	0.993031	855	6	-	1050920	1051781	RING-type ubiquitin ligase of the endosomal and vacuolar membranes, binds phosphatidylinositol(3)-phosphate; contains a FYVE finger domain
chr04	YDR314C	RAD34	2079	0.99519	2069	10	-	1052131	1054210	Protein involved in nucleotide excision repair (NER); homologous to RAD4
chr04	YDR315C	IPK1	846	0.996454	843	3	-	1054441	1055287	Inositol 1,3,4,5,6-pentakisphosphate 2-kinase, nuclear protein required for synthesis of 1,2,3,4,5,6-hexakisphosphate (phytate), which is integral to cell function; has 2 motifs conserved in other fungi; ipk1 gle1 double mutant is inviable
chr04	YDR316W	OMS1	1416	0.996469	1411	5	+	1055463	1056879	Protein integral to the mitochondrial membrane; has a conserved methyltransferase motif; multicopy suppressor of respiratory defects caused by OXA1 mutations
chr04	YDR317W	HIM1	1245	0.992771	1236	9	+	1057937	1059182	Protein of unknown function involved in DNA repair
chr04	YDR318W	MCM21	1107	0.995483	1102	5	+	1059511	1060701	Protein involved in minichromosome maintenance; component of the COMA complex (Ctf19p, Okp1p, Mcm21p, Ame1p) that bridges kinetochore subunits that are in contact with centromeric DNA and the subunits bound to microtubules
chr04	YDR319C	YDR319c	825	0.995152	821	4	-	1060756	1061581	Putative protein of unknown function, identified as an ortholog of the highly conserved FIT family of proteins involved in triglyceride droplet biosynthesis; interacts with Sst2p and Hsp82p in high-throughput two-hybrid screens
chr04	YDR320C	SWA2	2007	0.993523	1994	13	-	1061848	1063855	Auxilin-like protein involved in vesicular transport; clathrin-binding protein required for uncoating of clathrin-coated vesicles
chr04	YDR320C-A	DAD4	219	0.990868	217	2	-	1064037	1064256	Essential subunit of the Dam1 complex (aka DASH complex), couples kinetochores to the force produced by MT depolymerization thereby aiding in chromosome segregation; is transferred to the kinetochore prior to mitosis
chr04	YDR321W	ASP1	1146	0.99651	1142	4	+	1064456	1065602	Cytosolic L-asparaginase, involved in asparagine catabolism
chr04	YDR322C-A	TIM11	291	1	291	0	-	1067737	1068028	Subunit e of mitochondrial F1F0-ATPase, which is a large, evolutionarily conserved enzyme complex required for ATP synthesis; essential for the dimeric and oligomeric state of ATP synthase
chr04	YDR322W	MRPL35	1104	0.992754	1096	8	+	1066342	1067446	Mitochondrial ribosomal protein of the large subunit
chr04	YDR323C	PEP7	1548	0.994832	1540	8	-	1068214	1069762	Multivalent adaptor protein that facilitates vesicle-mediated vacuolar protein sorting by ensuring high-fidelity vesicle docking and fusion, which are essential for targeting of vesicles to the endosome; required for vacuole inheritance
chr04	YDR324C	UTP4	2331	0.99571	2321	10	-	1070168	1072499	Subunit of U3-containing 90S preribosome and Small Subunit (SSU) processome complexes involved in production of 18S rRNA and assembly of small ribosomal subunit; member of t-Utp subcomplex involved with transcription of 35S rRNA transcript
chr04	YDR325W	YCG1	3108	0.996782	3098	10	+	1072861	1076050	Subunit of the condensin complex; required for establishment and maintenance of chromosome condensation, chromosome segregation and chromatin binding of the condensin complex; required for clustering of tRNA genes at the nucleolus
chr04	YDR326C	YSP2	4317	0.994209	4292	25	-	1076359	1080676	Protein involved in programmed cell death; mutant shows resistance to cell death induced by amiodarone or intracellular acidification
chr04	YDR328C	SKP1	585	0.994872	582	3	-	1081184	1081769	Evolutionarily conserved kinetochore protein that is part of multiple protein complexes, including the SCF ubiquitin ligase complex, the CBF3 complex that binds centromeric DNA, and the RAVE complex that regulates assembly of the V-ATPase
chr04	YDR329C	PEX3	1326	0.99095	1314	12	-	1082016	1083342	Peroxisomal membrane protein (PMP) required for proper localization and stability of PMPs; anchors peroxisome retention factor Inp1p at the peroxisomal membrane; interacts with Pex19p
chr04	YDR330W	UBX5	1503	0.994677	1495	8	+	1083618	1085121	UBX (ubiquitin regulatory X) domain-containing protein that interacts with Cdc48p
chr04	YDR331W	GPI8	1236	0.997573	1233	3	+	1085334	1086570	ER membrane glycoprotein subunit of the glycosylphosphatidylinositol transamidase complex that adds glycosylphosphatidylinositol (GPI) anchors to newly synthesized proteins; human PIG-K protein is a functional homolog
chr04	YDR332W	IRC3	2070	0.996618	2063	7	+	1086747	1088817	Putative RNA helicase of the DEAH/D-box family; null mutant displays increased levels of spontaneous Rad52p foci; green fluorescent protein (GFP)-fusion protein localizes to the mitochondrion
chr04	YDR333C	YDR333c	2172	0.993554	2158	14	-	1089006	1091178	Putative protein of unknown function
chr04	YDR334W	SWR1	4545	0.992739	4512	33	+	1091675	1096220	Swi2/Snf2-related ATPase that is the structural component of the SWR1 complex, which exchanges histone variant H2AZ (Htz1p) for chromatin-bound histone H2A
chr04	YDR335W	MSN5	3675	0.99619	3661	14	+	1096911	1100586	Karyopherin involved in nuclear import and export of proteins, including import of replication protein A and export of Swi6p, Far1p, and Pho4p; required for re-export of mature tRNAs after their retrograde import from the cytoplasm
chr04	YDR336W	YDR336w	945	0.996825	942	3	+	1100834	1101779	Putative protein of unknown function; sumoylated under stress conditions in a genome wide study; YDR336W is not an essential gene
chr04	YDR337W	MRPS28	861	0.995354	857	4	+	1102061	1102922	Mitochondrial ribosomal protein of the small subunit
chr04	YDR338C	YDR338c	2088	0.991379	2070	18	-	1103121	1105209	Putative protein of unknown function, member of the multi-drug and toxin extrusion (MATE) family of the multidrug/oligosaccharidyl-lipid/polysaccharide (MOP) exporter superfamily
chr04	YDR339C	FCF1	570	0.987719	563	7	-	1105694	1106264	Putative PINc domain nuclease required for early cleavages of 35S pre-rRNA and maturation of 18S rRNA; component of the SSU (small subunit) processome involved in 40S ribosomal subunit biogenesis; copurifies with Faf1p
chr04	YDR341C	YDR341c	1824	0.992325	1810	14	-	1107291	1109115	Arginyl-tRNA synthetase, proposed to be cytoplasmic but the authentic, non-tagged protein is detected in highly purified mitochondria in high-throughput studies
chr04	YDR342C	HXT7	1713	0.939288	1609	104	-	1109703	1111416	High-affinity glucose transporter of the major facilitator superfamily, nearly identical to Hxt6p, expressed at high basal levels relative to other HXTs, expression repressed by high glucose levels
chr04	YDR343C	HXT6	1713	0.939872	1610	103	-	1109703	1111416	High-affinity glucose transporter of the major facilitator superfamily, nearly identical to Hxt7p, expressed at high basal levels relative to other HXTs, repression of expression by high glucose requires SNF3
chr04	YDR345C	HXT3	1704	0.99061	1688	16	-	1118499	1120203	Low affinity glucose transporter of the major facilitator superfamily, expression is induced in low or high glucose conditions
chr04	YDR346C	SVF1	1446	0.991701	1434	12	-	1122757	1124203	Protein with a potential role in cell survival pathways, required for the diauxic growth shift; expression in mammalian cells increases survival under conditions inducing apoptosis; mutant has increased aneuploidy tolerance
chr04	YDR347W	MRP1	966	0.994824	961	5	+	1124724	1125690	Mitochondrial ribosomal protein of the small subunit; MRP1 exhibits genetic interactions with PET122, encoding a COX3-specific translational activator, and with PET123, encoding a small subunit mitochondrial ribosomal protein
chr04	YDR348C	YDR348c	1500	0.992	1488	12	-	1125872	1127372	Protein of unknown function; green fluorescent protein (GFP)-fusion protein localizes to the cell periphery and bud neck; potential Cdc28p substrate
chr04	YDR349C	YPS7	1791	0.9933	1779	12	-	1127931	1129722	Putative GPI-anchored aspartic protease, member of the yapsin family of proteases involved in cell wall growth and maintenance; located in the cytoplasm and endoplasmic reticulum
chr04	YDR350C	ATP22	2055	0.989781	2034	21	-	1131735	1133790	Specific translational activator for the mitochondrial ATP6 mRNA, encoding a subunit of F1F0 ATP synthase; localized to the mitochondrial inner membrane
chr04	YDR351W	SBE2	2595	0.991522	2573	22	+	1134280	1136875	Protein involved in the transport of cell wall components from the Golgi to the cell surface; required for bud growth
chr04	YDR352W	YDR352w	954	0.984277	939	15	+	1137415	1138369	Putative protein of unknown function
chr04	YDR353W	TRR1	960	0.996875	957	3	+	1138913	1139873	Cytoplasmic thioredoxin reductase, key regulatory enzyme that determines the redox state of the thioredoxin system, which acts as a disulfide reductase system and protects cells against both oxidative and reductive stress
chr04	YDR354W	TRP4	1143	0.990376	1132	11	+	1140361	1141504	Anthranilate phosphoribosyl transferase of the tryptophan biosynthetic pathway, catalyzes the phosphoribosylation of anthranilate, subject to the general control system of amino acid biosynthesis
chr04	YDR356W	SPC110	2835	0.993651	2817	18	+	1141722	1144557	Inner plaque spindle pole body (SPB) component, ortholog of human kendrin; involved in connecting nuclear microtubules to SPB; interacts with Tub4p-complex and calmodulin; phosphorylated by Mps1p in cell cycle-dependent manner
chr04	YDR357C	YDR357c	369	0.99187	366	3	-	1144814	1145183	Protein of unknown function; likely member of BLOC complex involved in endosomal cargo sorting; null mutant is sensitive to drug inducing secretion of vacuolar cargo; green fluorescent protein (GFP)-fusion protein localizes to the cytoplasm
chr04	YDR358W	GGA1	1674	0.994624	1665	9	+	1145671	1147345	Golgi-localized protein with homology to gamma-adaptin, interacts with and regulates Arf1p and Arf2p in a GTP-dependent manner in order to facilitate traffic through the late Golgi
chr04	YDR359C	EAF1	2949	0.994574	2933	16	-	1147546	1150495	Component of the NuA4 histone acetyltransferase complex; acts as a platform for assembly of NuA4 subunits into the native complex; required for initiation of pre-meiotic DNA replication, likely due to its requirement for expression of IME1
chr04	YDR361C	BCP1	852	0.995305	848	4	-	1151022	1151874	Essential protein involved in nuclear export of Mss4p, which is a lipid kinase that generates phosphatidylinositol 4,5-biphosphate and plays a role in actin cytoskeleton organization and vesicular transport
chr04	YDR362C	TFC6	2019	0.996533	2012	7	-	1152292	1154311	One of six subunits of RNA polymerase III transcription initiation factor complex (TFIIIC); part of TFIIIC TauB domain that binds BoxB promoter sites of tRNA and other genes; cooperates with Tfc3p in DNA binding; human homolog is TFIIIC-110
chr04	YDR363W	ESC2	1371	0.996353	1366	5	+	1154797	1156168	Sumo-like domain protein; prevents accumulation of toxic intermediates during replication-associated recombinational repair; roles in silencing, lifespan, chromatid cohesion and the intra-S-phase DNA damage checkpoint; RENi family member
chr04	YDR363W-A	SEM1	270	0.996296	269	1	+	1157742	1158012	Component of the lid subcomplex of the regulatory subunit of the 26S proteasome; involved in mRNA export mediated by the TREX-2 complex (Sac3p-Thp1p); ortholog of human DSS1
chr04	YDR364C	CDC40	1368	0.996345	1363	5	-	1158457	1159825	Pre-mRNA splicing factor, important for catalytic step II of pre-mRNA splicing and plays a role in cell cycle progression; required for DNA synthesis during mitosis and meiosis; has WD repeats
chr04	YDR365C	ESF1	1887	0.995231	1878	9	-	1160111	1161998	Nucleolar protein involved in pre-rRNA processing; depletion causes severely decreased 18S rRNA levels
chr04	YDR367W	KEI1	666	0.998498	665	1	+	1162540	1163307	Component of inositol phosphorylceramide (IPC) synthase; forms a complex with Aur1p and regulates its activity; required for IPC synthase complex localization to the Golgi; post-translationally processed by Kex2p; KEI1 is an essential gene
chr04	YDR368W	YPR1	939	0.99574	935	4	+	1163596	1164535	NADPH-dependent aldo-keto reductase, reduces multiple substrates including 2-methylbutyraldehyde and D,L-glyceraldehyde, expression is induced by osmotic and oxidative stress; functionally redundant with other aldo-keto reductases
chr04	YDR369C	XRS2	2565	0.986355	2530	35	-	1164706	1167271	Protein required for DNA repair; component of the Mre11 complex, which is involved in double strand breaks, meiotic recombination, telomere maintenance, and checkpoint signaling
chr04	YDR370C	YDR370c	1329	0.993228	1320	9	-	1167472	1168801	Putative protein of unknown function
chr04	YDR371W	CTS2	1536	0.994141	1527	9	+	1169104	1170640	Putative chitinase, functionally complements A. gossypii cts2 mutant sporulation defect
chr04	YDR372C	VPS74	1038	0.993256	1031	7	-	1170803	1171841	Protein required for Golgi localization of glycosyltransferases; binds the cytosolic domains of Golgi glycosyltransferases; binding to PtdIns4P required for Golgi targeting and function; tetramer formation required for function
chr04	YDR373W	FRQ1	573	0.99651	571	2	+	1172449	1173022	N-myristoylated calcium-binding protein that may have a role in intracellular signaling through its regulation of the phosphatidylinositol 4-kinase Pik1p; member of the recoverin/frequenin branch of the EF-hand superfamily
chr04	YDR374C	YDR374c	921	0.995657	917	4	-	1173163	1174084	Putative protein of unknown function
chr04	YDR374W-A	Unknown	270	0.996296	269	1	+	1174450	1174720	Putative protein of unknown function
chr04	YDR375C	BCS1	1371	0.997082	1367	4	-	1174859	1176230	Mitochondrial protein of the AAA ATPase family; has ATP-dependent chaperone activity; required for assembly of Rip1p and Qcr10p into cytochrome bc(1) complex; mutations in human homolog BCS1L are linked to neonatal mitochondrial diseases
chr04	YDR376W	ARH1	1482	0.99865	1480	2	+	1176515	1177997	Oxidoreductase of the mitochondrial inner membrane, involved in cytoplasmic and mitochondrial iron homeostasis and required for activity of Fe-S cluster-containing enzymes; one of the few mitochondrial proteins essential for viability
chr04	YDR377W	ATP17	306	0.993464	304	2	+	1178304	1178610	Subunit f of the F0 sector of mitochondrial F1F0 ATP synthase, which is a large, evolutionarily conserved enzyme complex required for ATP synthesis
chr04	YDR378C	LSM6	261	0.992337	259	2	-	1179039	1179300	Lsm (Like Sm) protein; part of heteroheptameric complexes (Lsm2p-7p and either Lsm1p or 8p): cytoplasmic Lsm1p complex involved in mRNA decay; nuclear Lsm8p complex part of U6 snRNP and possibly involved in processing tRNA, snoRNA, and rRNA
chr04	YDR379C-A	YDR379c-a	240	0.995833	239	1	-	1182968	1183208	Protein involved in the assembly of the mitochondrial succinate dehydrogenase complex; mutations in human ortholog SDHAF1 are associated with infantile leukoencephalopathy
chr04	YDR379W	RGA2	3030	0.994719	3014	16	+	1179857	1182887	GTPase-activating protein for the polarity-establishment protein Cdc42p; implicated in control of septin organization, pheromone response, and haploid invasive growth; regulated by Pho85p and Cdc28p
chr04	YDR380W	ARO10	1908	0.995283	1899	9	+	1183905	1185813	Phenylpyruvate decarboxylase, catalyzes decarboxylation of phenylpyruvate to phenylacetaldehyde, which is the first specific step in the Ehrlich pathway
chr04	YDR381C-A	YDR381c-a	345	1	345	0	-	1188004	1188543	Protein of unknown function, localized to the mitochondrial outer membrane
chr04	YDR381W	YRA1	681	0.997063	679	2	+	1186251	1187697	RNA binding protein required for export of poly(A)+ mRNA from the nucleus; proposed to couple mRNA export with 3' end processing via its interactions with Mex67p and Pcf11p; functionally redundant with Yra2p, another REF family member
chr04	YDR382W	RPP2b	333	1	333	0	+	1189194	1189527	Ribosomal protein P2 beta, a component of the ribosomal stalk, which is involved in the interaction between translational elongation factors and the ribosome; regulates the accumulation of P1 (Rpp1Ap and Rpp1Bp) in the cytoplasm
chr04	YDR383C	NKP1	717	0.998605	716	1	-	1189662	1190379	Non-essential kinetochore protein, subunit of the Ctf19 central kinetochore complex (Ctf19p-Mcm21p-Okp1p-Mcm22p-Mcm16p-Ctf3p-Chl4p-Mcm19p-Nkp1p-Nkp2p-Ame1p-Mtw1p)
chr04	YDR384C	ATO3	828	0.998792	827	1	-	1190904	1191732	Plasma membrane protein, regulation pattern suggests a possible role in export of ammonia from the cell; phosphorylated in mitochondria; member of the TC 9.B.33 YaaH family of putative transporters
chr04	YDR385W	EFT2	2529	0.996837	2521	8	+	1192929	1195458	Elongation factor 2 (EF-2), also encoded by EFT1; catalyzes ribosomal translocation during protein synthesis; contains diphthamide, the unique posttranslationally modified histidine residue specifically ADP-ribosylated by diphtheria toxin
chr04	YDR386W	MUS81	1899	0.997367	1894	5	+	1195783	1197682	Subunit of the structure-specific Mms4p-Mus81p endonuclease that cleaves branched DNA; involved in DNA repair, replication fork stability, and joint molecule formation/resolution during meiotic recombination; helix-hairpin-helix protein
chr04	YDR387C	YDR387c	1668	0.994005	1658	10	-	1197853	1199521	Putative transporter, member of the sugar porter family; YDR387C is not an essential gene
chr04	YDR388W	RVS167	1449	0.996549	1444	5	+	1199885	1201334	Actin-associated protein, interacts with Rvs161p to regulate actin cytoskeleton, endocytosis, and viability following starvation or osmotic stress; homolog of mammalian amphiphysin
chr04	YDR389W	SAC7	1965	0.992366	1950	15	+	1202237	1204202	GTPase activating protein (GAP) for Rho1p, involved in signaling to the actin cytoskeleton, null mutations suppress tor2 mutations and temperature sensitive mutations in actin; potential Cdc28p substrate
chr04	YDR390C	UBA2	1911	0.989011	1890	21	-	1204637	1206548	Subunit of a heterodimeric nuclear SUMO activating enzyme (E1) with Aos1p; activates Smt3p (SUMO) before its conjugation to proteins (sumoylation), which may play a role in protein targeting; essential for viability
chr04	YDR391C	YDR391c	699	0.992847	694	5	-	1207057	1207756	Putative protein of unknown function, possibly involved in zinc homeostasis; Bdf1p-dependent transcription induced by salt stress; green fluorescent protein (GFP)-fusion protein localizes to both the cytoplasm and the nucleus
chr04	YDR392W	SPT3	1014	0.995069	1009	5	+	1208395	1209409	Subunit of the SAGA and SAGA-like transcriptional regulatory complexes, interacts with Spt15p to activate transcription of some RNA polymerase II-dependent genes, also functions to inhibit transcription at some promoters
chr04	YDR393W	SHE9	1371	0.986142	1352	19	+	1209600	1210971	Mitochondrial inner membrane protein required for normal mitochondrial morphology, may be involved in fission of the inner membrane; forms a homo-oligomeric complex
chr04	YDR394W	RPT3	1287	0.993784	1279	8	+	1211380	1212667	One of six ATPases of the 19S regulatory particle of the 26S proteasome involved in the degradation of ubiquitinated substrates; substrate of N-acetyltransferase B
chr04	YDR395W	SXM1	2835	0.991887	2812	23	+	1213023	1215858	Nuclear transport factor (karyopherin) involved in protein transport between the cytoplasm and nucleoplasm; similar to Nmd5p, Cse1p, Lph2p, and the human cellular apoptosis susceptibility protein, CAS1
chr04	YDR397C	NCB2	441	0.988662	436	5	-	1216066	1216599	Subunit of a heterodimeric NC2 transcription regulator complex with Bur6p; complex binds to TBP and can repress transcription by preventing preinitiation complex assembly or stimulate activated transcription; homologous to human NC2beta
chr04	YDR398W	UTP5	1932	0.994824	1922	10	+	1217171	1219103	Subunit of U3-containing Small Subunit (SSU) processome complex involved in production of 18S rRNA and assembly of small ribosomal subunit
chr04	YDR399W	HPT1	666	0.995495	663	3	+	1219773	1220439	Dimeric hypoxanthine-guanine phosphoribosyltransferase, catalyzes the formation of both inosine monophosphate and guanosine monophosphate; mutations in the human homolog HPRT1 can cause Lesch-Nyhan syndrome and Kelley-Seegmiller syndrome
chr04	YDR400W	URH1	1023	0.994135	1017	6	+	1220768	1221791	Uridine nucleosidase (uridine-cytidine N-ribohydrolase), cleaves N-glycosidic bonds in nucleosides; involved in the pyrimidine salvage and nicotinamide riboside salvage pathways
chr04	YDR402C	DIT2	1470	0.998639	1468	2	-	1221938	1223408	N-formyltyrosine oxidase, sporulation-specific microsomal enzyme involved in the production of N,N-bisformyl dityrosine required for spore wall maturation, homologous to cytochrome P-450s
chr04	YDR403W	DIT1	1611	0.996276	1605	6	+	1224307	1225918	Sporulation-specific enzyme required for spore wall maturation, involved in the production of a soluble LL-dityrosine-containing precursor of the spore wall; transcripts accumulate at the time of prospore enclosure
chr04	YDR404C	RPB7	516	0.998062	515	1	-	1226359	1226875	RNA polymerase II subunit B16; forms two subunit dissociable complex with Rpb4p; involved in recruitment of 3'-end processing factors to transcribing RNA polymerase II complex and in export of mRNA to cytoplasm under stress conditions
chr04	YDR405W	MRP20	792	0.998737	791	1	+	1227350	1228142	Mitochondrial ribosomal protein of the large subunit
chr04	YDR406W	PDR15	4590	0.994771	4566	24	+	1228907	1233506	Plasma membrane ATP binding cassette (ABC) transporter, multidrug transporter and general stress response factor implicated in cellular detoxification; regulated by Pdr1p, Pdr3p and Pdr8p; promoter contains a PDR responsive element
chr04	YDR407C	TRS120	3870	0.994832	3850	20	-	1233774	1237644	One of 10 subunits of the transport protein particle (TRAPP) complex of the cis-Golgi which mediates vesicle docking and fusion; involved in endoplasmic reticulum (ER) to Golgi membrane traffic
chr04	YDR408C	ADE8	645	0.996899	643	2	-	1237920	1238565	Phosphoribosyl-glycinamide transformylase, catalyzes a step in the 'de novo' purine nucleotide biosynthetic pathway
chr04	YDR409W	SIZ1	2715	0.994475	2699	15	+	1239112	1241827	SUMO/Smt3 ligase that promotes the attachment of sumo (Smt3p; small ubiquitin-related modifier) to proteins; binds Ubc9p and may bind septins; specifically required for sumoylation of septins in vivo; localized to the septin ring
chr04	YDR410C	STE14	720	0.997222	718	2	-	1242078	1242798	Farnesyl cysteine-carboxyl methyltransferase, mediates the carboxyl methylation step during C-terminal CAAX motif processing of a-factor and RAS proteins in the endoplasmic reticulum, localizes to the ER membrane
chr04	YDR411C	DFM1	1026	0.986355	1012	14	-	1243058	1244084	ER localized derlin-like family member involved in ER stress and homeostasis; not involved in ERAD or substrate retrotranslocation; interacts with CDC48; contains four transmembrane domains and two SHP boxes
chr04	YDR412W	RRP17	708	0.99435	704	4	+	1244382	1245090	Component of the pre-60S pre-ribosomal particle; required for cell viability under standard (aerobic) conditions but not under anaerobic conditions; exonuclease required for 5&#8242; end processing of pre-60S ribosomal RNA
chr04	YDR414C	ERD1	1089	0.995409	1084	5	-	1245287	1246376	Predicted membrane protein required for the retention of lumenal endoplasmic reticulum proteins; mutants secrete the endogenous ER protein, BiP (Kar2p)
chr04	YDR415C	YDR415c	1125	0.991111	1115	10	-	1246707	1247832	Putative protein of unknown function
chr04	YDR416W	SYF1	2580	0.990698	2556	24	+	1248102	1250682	Member of the NineTeen Complex (NTC) that contains Prp19p and stabilizes U6 snRNA in catalytic forms of the spliceosome containing U2, U5, and U6 snRNAs; null mutant has splicing defect and arrests in G2/M; homologs in human and C. elegans
chr04	YDR418W	RPL12b	498	1	498	0	+	1251286	1251784	Protein component of the large (60S) ribosomal subunit, nearly identical to Rpl12Ap; rpl12a rpl12b double mutant exhibits slow growth and slow translation; has similarity to E. coli L11 and rat L12 ribosomal proteins
chr04	YDR419W	RAD30	1899	0.994734	1889	10	+	1252842	1254741	DNA polymerase eta, involved in translesion synthesis during post-replication repair; catalyzes the synthesis of DNA opposite cyclobutane pyrimidine dimers and other lesions; mutations in human pol eta are responsible for XPV
chr04	YDR420W	HKR1	5409	0.988168	5345	64	+	1255935	1261344	Mucin family member that functions as an osmosensor in the Sho1p-mediated HOG pathway with Msb2p; proposed to be a negative regulator of filamentous growth; mutant displays defects in beta-1,3 glucan synthesis and bud site selection
chr04	YDR421W	ARO80	2853	0.990887	2827	26	+	1261708	1264561	Zinc finger transcriptional activator of the Zn2Cys6 family; activates transcription of aromatic amino acid catabolic genes in the presence of aromatic amino acids
chr04	YDR422C	SIP1	2448	0.995507	2437	11	-	1264994	1267442	Alternate beta-subunit of the Snf1p kinase complex, may confer substrate specificity; vacuolar protein containing KIS (Kinase-Interacting Sequence) and ASC (Association with Snf1 kinase Complex) domains involved in protein interactions
chr04	YDR423C	CAD1	1230	0.989431	1217	13	-	1267714	1268944	AP-1-like basic leucine zipper (bZIP) transcriptional activator involved in stress responses, iron metabolism, and pleiotropic drug resistance; controls a set of genes involved in stabilizing proteins; binds consensus sequence TTACTAA
chr04	YDR424C	DYN2	279	0.996416	278	1	-	1269054	1269509	Cytoplasmic light chain dynein, microtubule motor protein; proposed to be involved in the assembly of the nuclear pore complex
chr04	YDR425W	SNX41	1878	0.996273	1871	7	+	1269731	1271609	Sorting nexin, involved in the retrieval of late-Golgi SNAREs from the post-Golgi endosome to the trans-Golgi network; interacts with Snx4p
chr04	YDR427W	RPN9	1182	0.994924	1176	6	+	1271868	1273050	Non-ATPase regulatory subunit of the 26S proteasome, has similarity to putative proteasomal subunits in other species; null mutant is temperature sensitive and exhibits cell cycle and proteasome assembly defects
chr04	YDR428C	BNA7	786	0.994911	782	4	-	1273117	1273903	Formylkynurenine formamidase, involved in the de novo biosynthesis of NAD from tryptophan via kynurenine
chr04	YDR429C	TIF35	825	0.998788	824	1	-	1274140	1274965	eIF3g subunit of the core complex of translation initiation factor 3 (eIF3), which is essential for translation; stimulates resumption of ribosomal scanning during translation reinitiation
chr04	YDR430C	CYM1	2970	0.995623	2957	13	-	1275164	1278134	Lysine-specific metalloprotease of the mitochondrial intermembrane space, member of the pitrilysin family; degrades proteins and presequence peptides cleaved from imported proteins; required for normal mitochondrial morphology
chr04	YDR432W	NPL3	1245	1	1245	0	+	1278446	1279691	RNA-binding protein that promotes elongation, regulates termination, and carries poly(A) mRNA from nucleus to cytoplasm; required for pre-mRNA splicing; dissociation from mRNAs promoted by Mtr10p; phosphorylated by Sky1p in the cytoplasm
chr04	YDR434W	GPI17	1605	0.993769	1595	10	+	1280902	1282507	Transmembrane protein subunit of the glycosylphosphatidylinositol transamidase complex that adds GPIs to newly synthesized proteins; human PIG-Sp homolog
chr04	YDR435C	PPM1	987	0.984802	972	15	-	1282648	1283635	Carboxyl methyltransferase, methylates the C terminus of the protein phosphatase 2A catalytic subunit (Pph21p or Pph22p), which is important for complex formation with regulatory subunits
chr04	YDR436W	PPZ2	2133	0.997187	2127	6	+	1284497	1286630	Serine/threonine protein phosphatase Z, isoform of Ppz1p; involved in regulation of potassium transport, which affects osmotic stability, cell cycle progression, and halotolerance
chr04	YDR437W	GPI19	423	0.990544	419	4	+	1287028	1287451	Subunit of GPI-GlcNAc transferase involved in synthesis of N-acetylglucosaminyl phosphatidylinositol (GlcNAc-PI), which is the first intermediate in glycosylphosphatidylinositol (GPI) anchor synthesis, shares similarity with mammalian PIG-P
chr04	YDR438W	THI74	1113	0.986523	1098	15	+	1287949	1289062	Mitochondrial transporter repressible by thiamine
chr04	YDR439W	LRS4	1044	0.992337	1036	8	+	1289350	1290394	Nucleolar protein that forms a complex with Csm1p, and then Mam1p at kinetochores during meiosis I to mediate accurate homolog segregation; required for condensin recruitment to the replication fork barrier site and rDNA repeat segregation
chr04	YDR440W	DOT1	1749	0.990852	1733	16	+	1292143	1293892	Nucleosomal histone H3-Lys79 methylase; methylation is required for telomeric silencing, meiotic checkpoint control, and DNA damage response
chr04	YDR441C	APT2	546	0.992674	542	4	-	1294167	1294713	Apparent pseudogene, not transcribed or translated under normal conditions; encodes a protein with similarity to adenine phosphoribosyltransferase, but artificially expressed protein exhibits no enzymatic activity
chr04	YDR443C	SSN2	4263	0.992963	4227	30	-	1295327	1299584	Subunit of the RNA polymerase II mediator complex; associates with core polymerase subunits to form the RNA polymerase II holoenzyme; required for stable association of Srb10p-Srb11p kinase; essential for transcriptional regulation
chr04	YDR444W	YDR444w	2064	0.992733	2049	15	+	1299935	1301999	Putative protein of unknown function
chr04	YDR446W	ECM11	909	0.9956	905	4	+	1303031	1303940	Non-essential protein apparently involved in meiosis, GFP fusion protein is present in discrete clusters in the nucleus throughout mitosis; may be involved in maintaining chromatin structure
chr04	YDR447C	RPS17b	411	1	409	0	-	1304135	1304544	Ribosomal protein 51 (rp51) of the small (40s) subunit; nearly identical to Rps17Ap and has similarity to rat S17 ribosomal protein
chr04	YDR448W	ADA2	1305	0.994636	1298	7	+	1305371	1306676	Transcription coactivator, component of the ADA and SAGA transcriptional adaptor/HAT (histone acetyltransferase) complexes
chr04	YDR449C	UTP6	1323	0.998488	1321	2	-	1306876	1308199	Nucleolar protein, component of the small subunit (SSU) processome containing the U3 snoRNA that is involved in processing of pre-18S rRNA
chr04	YDR450W	RPS18a	441	1	441	0	+	1309219	1310095	Protein component of the small (40S) ribosomal subunit; nearly identical to Rps18Bp and has similarity to E. coli S13 and rat S18 ribosomal proteins
chr04	YDR451C	YHP1	1062	0.995292	1057	5	-	1310416	1311478	One of two homeobox transcriptional repressors (see also Yox1p), that bind to Mcm1p and to early cell cycle box (ECB) elements of cell cycle regulated genes, thereby restricting ECB-mediated transcription to the M/G1 interval
chr04	YDR452W	PPN1	2025	0.996049	2003	8	+	1312174	1314186	Vacuolar endopolyphosphatase with a role in phosphate metabolism; functions as a homodimer
chr04	YDR453C	TSA2	591	0.998308	590	1	-	1314362	1314953	Stress inducible cytoplasmic thioredoxin peroxidase; cooperates with Tsa1p in the removal of reactive oxygen, nitrogen and sulfur species using thioredoxin as hydrogen donor; deletion enhances the mutator phenotype of tsa1 mutants
chr04	YDR454C	GUK1	564	0.996454	562	2	-	1315554	1316118	Guanylate kinase, converts GMP to GDP; required for growth and mannose outer chain elongation of cell wall N-linked glycoproteins
chr04	YDR456W	NHX1	1902	0.99632	1895	7	+	1316773	1318675	Na+/H+ and K+/H+ exchanger, required for intracellular sequestration of Na+ and K+; located in the vacuole and late endosome compartments; required for osmotolerance to acute hypertonic shock and for vacuolar fusion
chr04	YDR457W	TOM1	9807	0.998369	9791	16	+	1319077	1328884	E3 ubiquitin ligase of the hect-domain class; has a role in mRNA export from the nucleus and may regulate transcriptional coactivators; involved in degradation of excess histones
chr04	YDR458C	HEH2	1992	0.99749	1987	5	-	1329342	1331334	Inner nuclear membrane (INM) protein; contains helix-extension-helix (HEH) motif, nuclear localization signal sequence; targeting to the INM requires the Srp1p-Kap95p karyopherins and the Ran cycle
chr04	YDR459C	PFA5	1125	0.994667	1119	6	-	1331605	1332730	Palmitoyltransferase with autoacylation activity; likely functions in pathway(s) outside Ras; member of a family of putative palmitoyltransferases containing an Asp-His-His-Cys-cysteine rich (DHHC-CRD) domain
chr04	YDR460W	TFB3	966	0.995859	962	4	+	1333098	1334064	Subunit of TFIIH and nucleotide excision repair factor 3 complexes, involved in transcription initiation, required for nucleotide excision repair; ring finger protein similar to mammalian CAK and TFIIH subunit
chr04	YDR461C-A	Unknown	243	0.99177	241	2	-	1334805	1335048	Putative protein of unknown function
chr04	YDR461W	MFA1	111	0.990991	110	1	+	1334464	1334575	Mating pheromone a-factor, made by a cells; interacts with alpha cells to induce cell cycle arrest and other responses leading to mating; biogenesis involves C-terminal modification, N-terminal proteolysis, and export; also encoded by MFA2
chr04	YDR462W	MRPL28	444	1	444	0	+	1335355	1335799	Mitochondrial ribosomal protein of the large subunit
chr04	YDR463W	STP1	1560	0.989103	1543	17	+	1336103	1337663	Transcription factor, undergoes proteolytic processing by SPS (Ssy1p-Ptr3p-Ssy5p)-sensor component Ssy5p in response to extracellular amino acids; activates transcription of amino acid permease genes and may have a role in tRNA processing
chr04	YDR464W	SPP41	4308	0.990483	4267	41	+	1338158	1342466	Protein involved in negative regulation of expression of spliceosome components PRP4 and PRP3
chr04	YDR465C	RMT2	1239	0.992736	1230	9	-	1342622	1343861	Arginine N5 methyltransferase; methylates ribosomal protein Rpl12 (L12) on Arg67
chr04	YDR466W	PKH3	2697	0.995551	2684	12	+	1344407	1347104	Protein kinase with similarity to mammalian phosphoinositide-dependent kinase 1 (PDK1) and yeast Pkh1p and Pkh2p, two redundant upstream activators of Pkc1p; identified as a multicopy suppressor of a pkh1 pkh2 double mutant
chr04	YDR468C	TLG1	675	0.997037	673	2	-	1347312	1347987	Essential t-SNARE that forms a complex with Tlg2p and Vti1p and mediates fusion of endosome-derived vesicles with the late Golgi; binds the docking complex VFT (Vps fifty-three) through interaction with Vps51p
chr04	YDR469W	SDC1	528	0.998106	527	1	+	1348300	1348828	Subunit of the COMPASS (Set1C) complex, which methylates lysine 4 of histone H3 and is required in chromatin silencing at telomeres; contains a Dpy-30 domain that mediates interaction with Bre2p; similar to C. elegans and human DPY-30
chr04	YDR470C	UGO1	1509	0.995361	1502	7	-	1348991	1350503	Protein of unknown function; outer membrane component of the mitochondrial fusion machinery; Ugo1p bind directly to Fzo1p and Mgm1p and thereby link these two GTPases during mitochondrial fusion
chr04	YDR471W	RPL27b	411	0.997567	410	1	+	1351059	1351855	Protein component of the large (60S) ribosomal subunit, nearly identical to Rpl27Ap and has similarity to rat L27 ribosomal protein
chr04	YDR472W	TRS31	852	0.996479	849	3	+	1352613	1353465	One of 10 subunits of the transport protein particle (TRAPP) complex of the cis-Golgi which mediates vesicle docking and fusion; involved in endoplasmic reticulum (ER) to Golgi membrane traffic
chr04	YDR473C	PRP3	1410	0.997163	1406	4	-	1353736	1355146	Splicing factor, component of the U4/U6-U5 snRNP complex
chr04	YDR475C	JIP4	2631	0.992018	2610	21	-	1356756	1359387	Protein of unknown function; previously annotated as two separate ORFs, YDR474C and YDR475C, which were merged as a result of corrections to the systematic reference sequence
chr04	YDR476C	YDR476c	675	1	675	0	-	1359746	1360421	Putative protein of unknown function; green fluorescent protein (GFP)-fusion protein localizes to the endoplasmic reticulum; YDR476C is not an essential gene
chr04	YDR477W	SNF1	1902	0.995794	1894	8	+	1361664	1363566	AMP-activated serine/threonine protein kinase found in a complex containing Snf4p and members of the Sip1p/Sip2p/Gal83p family; required for transcription of glucose-repressed genes, thermotolerance, sporulation, and peroxisome biogenesis
chr04	YDR478W	SNM1	597	0.984925	588	9	+	1363866	1364463	Subunit of RNase MRP, which cleaves pre-rRNA and has a role in cell cycle-regulated degradation of daughter cell-specific mRNAs; binds to the NME1 RNA subunit of RNase MRP
chr04	YDR479C	PEX29	1665	0.999399	1664	1	-	1364501	1366166	Peroxisomal integral membrane peroxin, involved in the regulation of peroxisomal size, number and distribution; genetic interactions suggest that Pex28p and Pex29p act at steps upstream of those mediated by Pex30p, Pex31p, and Pex32p
chr04	YDR480W	DIG2	972	0.998971	971	1	+	1366690	1367662	MAP kinase-responsive inhibitor of the Ste12p transcription factor, involved in the regulation of mating-specific genes and the invasive growth pathway; related regulators Dig1p and Dig2p bind to Ste12p
chr04	YDR481C	PHO8	1701	0.99177	1687	14	-	1367835	1369536	Repressible alkaline phosphatase, a glycoprotein localized to the vacuole; regulated by levels of inorganic phosphate and by a system consisting of Pho4p, Pho9p, Pho80p, Pho81p and Pho85p; dephosphorylates phosphotyrosyl peptides
chr04	YDR482C	CWC21	408	0.995098	406	2	-	1369717	1370125	Protein involved in RNA splicing by the spliceosome; component of a complex containing Cef1p; interacts genetically with ISY1 and BUD13; may bind RNA; has similarity to S. pombe Cwf21p
chr04	YDR483W	KRE2	1329	0.984199	1308	21	+	1370442	1371771	Alpha1,2-mannosyltransferase of the Golgi involved in protein mannosylation
chr04	YDR484W	VPS52	1926	0.996885	1920	6	+	1372048	1373974	Component of the GARP (Golgi-associated retrograde protein) complex, Vps51p-Vps52p-Vps53p-Vps54p, which is required for the recycling of proteins from endosomes to the late Golgi; involved in localization of actin and chitin
chr04	YDR485C	VPS72	2388	0.990369	2365	23	-	1374107	1376495	Htz1p-binding component of the SWR1 complex, which exchanges histone variant H2AZ (Htz1p) for chromatin-bound histone H2A; required for vacuolar protein sorting
chr04	YDR486C	VPS60	690	0.998551	689	1	-	1376718	1377408	Cytoplasmic and vacuolar membrane protein involved in late endosome to vacuole transport; required for normal filament maturation during pseudohyphal growth; may function in targeting cargo proteins for degradation; interacts with Vta1p
chr04	YDR487C	RIB3	627	0.998405	626	1	-	1377649	1378276	3,4-dihydroxy-2-butanone-4-phosphate synthase (DHBP synthase), required for riboflavin biosynthesis from ribulose-5-phosphate, also has an unrelated function in mitochondrial respiration
chr04	YDR488C	PAC11	1602	0.987516	1578	20	-	1378483	1380082	Dynein intermediate chain, acts in the cytoplasmic dynein pathway, forms cortical cytoplasmic microtubule capture site with Num1p; null mutant is defective in nuclear migration, essential in the absence of CIN8
chr04	YDR489W	SLD5	885	0.99774	883	2	+	1380304	1381189	Subunit of the GINS complex (Sld5p, Psf1p, Psf2p, Psf3p), which is localized to DNA replication origins and implicated in assembly of the DNA replication machinery
chr04	YDR490C	PKH1	2301	0.993481	2286	15	-	1381270	1383571	Serine/threonine protein kinase involved in sphingolipid-mediated signaling pathway that controls endocytosis; activates Ypk1p and Ykr2p, components of signaling cascade required for maintenance of cell wall integrity; redundant with Pkh2p
chr04	YDR492W	IZH1	951	0.993691	945	6	+	1384226	1385177	Membrane protein involved in zinc ion homeostasis, member of the four-protein IZH family; transcription is regulated directly by Zap1p, expression induced by zinc deficiency and fatty acids; deletion increases sensitivity to elevated zinc
chr04	YDR493W	MZM1	372	0.997312	371	1	+	1385519	1385891	Mitochondrial matrix protein with a role in maintaining the labile mitochondrial zinc pool; null mutant has a respiratory growth defect and an elevated frequency of mitochondrial genome loss; overexpression causes cell cycle delay or arrest
chr04	YDR494W	RSM28	1086	0.995396	1081	5	+	1386232	1387318	Mitochondrial ribosomal protein of the small subunit; genetic interactions suggest a possible role in promoting translation initiation
chr04	YDR495C	VPS3	3036	0.998353	3031	5	-	1387417	1390453	Component of CORVET tethering complex; cytoplasmic protein required for the sorting and processing of soluble vacuolar proteins, acidification of the vacuolar lumen, and assembly of the vacuolar H+-ATPase
chr04	YDR496C	PUF6	1971	0.996449	1964	7	-	1390735	1392706	Pumilio-homology domain protein that binds the 3' UTR of ASH1 mRNA and represses its translation, resulting in proper asymmetric localization of ASH1 mRNA; also co-sediments with the 60S ribosomal subunit and is required for its biogenesis
chr04	YDR497C	ITR1	1755	0.998291	1752	3	-	1393016	1394771	Myo-inositol transporter with strong similarity to the minor myo-inositol transporter Itr2p, member of the sugar transporter superfamily; expression is repressed by inositol and choline via Opi1p and derepressed via Ino2p and Ino4p
chr04	YDR498C	SEC20	1152	0.996528	1148	4	-	1395146	1396298	Membrane glycoprotein v-SNARE involved in retrograde transport from the Golgi to the ER; required for N- and O-glycosylation in the Golgi but not in the ER; interacts with the Dsl1p complex through Tip20p
chr04	YDR499W	LCD1	2244	0.998663	2241	3	+	1397132	1399376	Essential protein required for the DNA integrity checkpoint pathways; interacts physically with Mec1p; putative homolog of S. pombe Rad26 and human ATRIP
chr04	YDR500C	RPL37b	267	1	267	0	-	1399500	1400156	Protein component of the large (60S) ribosomal subunit, has similarity to Rpl37Ap and to rat L37 ribosomal protein
chr04	YDR501W	PLM2	1566	0.997446	1562	4	+	1400654	1402220	Forkhead Associated domain containing protein and putative transcription factor found associated with chromatin; target of SBF transcription factor; induced in response to DNA damaging agents and deletion of telomerase; similar to TOS4
chr04	YDR502C	SAM2	1155	0.998268	1153	2	-	1402611	1403766	S-adenosylmethionine synthetase, catalyzes transfer of the adenosyl group of ATP to the sulfur atom of methionine; one of two differentially regulated isozymes (Sam1p and Sam2p)
chr04	YDR503C	LPP1	825	0.990303	817	8	-	1404343	1405168	Lipid phosphate phosphatase, catalyzes Mg(2+)-independent dephosphorylation of phosphatidic acid (PA), lysophosphatidic acid, and diacylglycerol pyrophosphate; involved in control of the cellular levels of phosphatidylinositol and PA
chr04	YDR504C	SPG3	384	1	384	0	-	1405612	1405996	Protein required for survival at high temperature during stationary phase; not required for growth on nonfermentable carbon sources
chr04	YDR505C	PSP1	2526	0.999604	2525	1	-	1405996	1408522	Asn and gln rich protein of unknown function; high-copy suppressor of POL1 (DNA polymerase alpha) and partial suppressor of CDC2 (polymerase delta) and CDC6 (pre-RC loading factor) mutations; overexpression results in growth inhibition
chr04	YDR506C	YDR506c	1827	0.997811	1823	4	-	1409029	1410856	Possible membrane-localized protein
chr04	YDR507C	GIN4	3429	0.999708	3428	1	-	1411659	1415088	Protein kinase involved in bud growth and assembly of the septin ring, proposed to have kinase-dependent and kinase-independent activities; undergoes autophosphorylation; similar to Kcc4p and Hsl1p
chr04	YDR508C	GNP1	1992	0.99749	1987	5	-	1415755	1417747	High-affinity glutamine permease, also transports Leu, Ser, Thr, Cys, Met and Asn; expression is fully dependent on Grr1p and modulated by the Ssy1p-Ptr3p-Ssy5p (SPS) sensor of extracellular amino acids
chr04	YDR510W	SMT3	306	1	306	0	+	1418701	1419007	Ubiquitin-like protein of the SUMO family, conjugated to lysine residues of target proteins; regulates chromatid cohesion, chromosome segregation, APC-mediated proteolysis, DNA replication and septin ring dynamics; phosphorylated at Ser2
chr04	YDR511W	ACN9	402	1	402	0	+	1419318	1419720	Protein of the mitochondrial intermembrane space, required for acetate utilization and gluconeogenesis; has orthologs in higher eukaryotes
chr04	YDR512C	EMI1	564	1	564	0	-	1419801	1420365	Non-essential protein required for transcriptional induction of the early meiotic-specific transcription factor IME1, also required for sporulation; contains twin cysteine-x9-cysteine motifs
chr04	YDR513W	GRX2	432	1	432	0	+	1420318	1420750	Cytoplasmic glutaredoxin, thioltransferase, glutathione-dependent disulfide oxidoreductase involved in maintaining redox state of target proteins, also exhibits glutathione peroxidase activity, expression induced in response to stress
chr04	YDR514C	YDR514c	1452	1	1452	0	-	1420849	1422301	Putative protein of unknown function
chr04	YDR515W	SLF1	1344	0.995536	1338	6	+	1422730	1424074	RNA binding protein that associates with polysomes; proposed to be involved in regulating mRNA translation; involved in the copper-dependent mineralization of copper sulfide complexes on cell surface in cells cultured in copper salts
chr04	YDR516C	EMI2	1503	1	1503	0	-	1424273	1425776	Non-essential protein of unknown function required for transcriptional induction of the early meiotic-specific transcription factor IME1; required for sporulation; expression is regulated by glucose-repression transcription factors Mig1/2p
chr04	YDR517W	GRH1	1119	0.999106	1118	1	+	1426538	1427663	Acetylated, cis-golgi localized protein involved in ER to Golgi transport; homolog of human GRASP65; forms a complex with the coiled-coil protein Bug1p; mutants are compromised for the fusion of ER-derived vesicles with Golgi membranes
chr04	YDR518W	EUG1	1554	0.995495	1547	7	+	1427934	1429488	Protein disulfide isomerase of the endoplasmic reticulum lumen, function overlaps with that of Pdi1p; may interact with nascent polypeptides in the ER
chr04	YDR519W	FPR2	408	0.997549	407	1	+	1429751	1430159	Membrane-bound peptidyl-prolyl cis-trans isomerase (PPIase), binds to the drugs FK506 and rapamycin; expression pattern suggests possible involvement in ER protein trafficking
chr04	YDR520C	URC2	2319	0.996119	2310	9	-	1430410	1432729	Putative Zn(II)2Cys6 motif containing transcription factor; non-essential gene identified in a screen for mutants with increased levels of rDNA transcription; similar to S. kluyveri Urc2p involved in uracil catabolism
chr04	YDR522C	SPS2	1509	0.996687	1504	5	-	1433117	1434626	Protein expressed during sporulation, redundant with Sps22p for organization of the beta-glucan layer of the spore wall; S. pombe ortholog is a spore wall component
chr04	YDR523C	SPS1	1473	1	1473	0	-	1434890	1436363	Putative protein serine/threonine kinase expressed at the end of meiosis and localized to the prospore membrane, required for correct localization of enzymes involved in spore wall synthesis
chr04	YDR524C	AGE1	1449	0.99931	1448	1	-	1436867	1438316	ADP-ribosylation factor (ARF) GTPase activating protein (GAP) effector, involved in the secretory and endocytic pathways; contains C2C2H2 cysteine/histidine motif
chr04	YDR524C-B	YDR524c-b	201	1	201	0	-	1438923	1439124	Putative protein of unknown function
chr04	YDR524W-C	YDR524w-c	90	1	90	0	+	1438728	1438818	Putative protein of unknown function; small ORF identified by SAGE; deletion strains are moderately sensitive to the radiomimetic drug bleomycin
chr04	YDR525W-A	SNA2	240	1	240	0	+	1439921	1440161	Protein of unknown function, has similarity to Pmp3p, which is involved in cation transport; green fluorescent protein (GFP)-fusion protein localizes to the cytoplasm in a punctate pattern
chr04	YDR527W	RBA50	1320	0.993182	1311	9	+	1440418	1441738	Protein involved in transcription; interacts with RNA polymerase II subunits Rpb2p, Rpb3, and Rpb11p; has similarity to human RPAP1
chr04	YDR528W	HLR1	1272	0.994497	1265	7	+	1443905	1445177	Protein involved in regulation of cell wall composition and integrity and response to osmotic stress; overproduction suppresses a lysis sensitive PKC mutation; similar to Lre1p, which functions antagonistically to protein kinase A
chr04	YDR529C	QCR7	384	1	384	0	-	1445484	1445868	Subunit 7 of the ubiquinol cytochrome-c reductase complex, which is a component of the mitochondrial inner membrane electron transport chain; oriented facing the mitochondrial matrix; N-terminus appears to play a role in complex assembly
chr04	YDR530C	APA2	978	0.989775	968	10	-	1446110	1447088	Diadenosine 5',5''-P1,P4-tetraphosphate phosphorylase II (AP4A phosphorylase), involved in catabolism of bis(5'-nucleosidyl) tetraphosphates; has similarity to Apa1p
chr04	YDR531W	CAB1	1104	0.997283	1101	3	+	1447528	1448632	Pantothenate kinase (ATP:D-pantothenate 4'-phosphotransferase, EC 2.7.1.33); catalyzes the first committed step in the universal biosynthetic pathway for synthesis of coenzyme A (CoA)
chr04	YDR532C	YDR532c	1158	0.996546	1154	4	-	1448692	1449850	Subunit of a kinetochore-microtubule binding complex with Spc105p that bridges centromeric heterochromatin and kinetochore MAPs and motors, and is also required for sister chromatid bi-orientation and kinetochore binding of SAC components
chr04	YDR533C	HSP31	714	0.997199	712	2	-	1450742	1451456	Possible chaperone and cysteine protease with similarity to E. coli Hsp31; member of the DJ-1/ThiJ/PfpI superfamily, which includes human DJ-1 involved in Parkinson's disease; exists as a dimer and contains a putative metal-binding site
chr04	YDR534C	FIT1	1587	0.990548	1097	15	-	1452609	1453854	Mannoprotein that is incorporated into the cell wall via a glycosylphosphatidylinositol (GPI) anchor, involved in the retention of siderophore-iron in the cell wall
chr04	YDR536W	STL1	1710	0.999415	1709	1	+	1456957	1458667	Glycerol proton symporter of the plasma membrane, subject to glucose-induced inactivation, strongly but transiently induced when cells are subjected to osmotic shock
chr04	YDR538W	PAD1	729	0.994513	725	4	+	1459854	1460583	Phenylacrylic acid decarboxylase, confers resistance to cinnamic acid, decarboxylates aromatic carboxylic acids to the corresponding vinyl derivatives; also has mRNA binding activity; homolog of E. coli UbiX
chr04	YDR539W	FDC1	1512	0.996693	1507	5	+	1461047	1462559	Ferulic acid decarboxylase, essential for decarboxylation of phenylacrylic acids; homolog of E. coli UbiD; green fluorescent protein (GFP)-fusion protein localizes to the cytoplasm
chr04	YDR540C	IRC4	540	0.987037	533	7	-	1466093	1466633	Putative protein of unknown function; null mutant displays increased levels of spontaneous Rad52p foci; green fluorescent protein (GFP)-fusion protein localizes to the cytoplasm and nucleus
chr04	YDR541C	YDR541c	1035	0.996135	1031	4	-	1468619	1469654	Putative dihydrokaempferol 4-reductase
chr04	YDR542W	PAU10	363	0.983471	357	6	+	1472206	1472569	Protein of unknown function, member of the seripauperin multigene family encoded mainly in subtelomeric regions
chr05	YEL001C	IRC22	678	0.99705	676	2	-	149648	150326	Putative protein of unknown function; green fluorescent protein (GFP)-fusion localizes to the ER; YEL001C is non-essential; null mutant displays increased levels of spontaneous Rad52p foci
chr05	YEL002C	WBP1	1293	0.998453	1291	2	-	148069	149362	Beta subunit of the oligosaccharyl transferase (OST) glycoprotein complex; required for N-linked glycosylation of proteins in the endoplasmic reticulum
chr05	YEL003W	GIM4	336	0.997024	335	1	+	147523	147947	Subunit of the heterohexameric cochaperone prefoldin complex which binds specifically to cytosolic chaperonin and transfers target proteins to it
chr05	YEL004W	YEA4	1029	0.998056	1027	2	+	146298	147327	Uridine diphosphate-N-acetylglucosamine (UDP-GlcNAc) transporter required for cell wall chitin synthesis; localized to the ER
chr05	YEL005C	VAB2	849	0.997644	847	2	-	145254	146103	Protein with a potential role in vacuolar function, as suggested by its ability to bind Vac8p; likely member of BLOC complex involved in endosomal cargo sorting; Vab2p-GFP-fusion localizes to cytoplasm in punctate patter
chr05	YEL006W	YEA6	1008	0.998016	1006	2	+	143674	144682	Putative mitochondrial NAD+ transporter, member of the mitochondrial carrier subfamily (see also YIA6); has putative human ortholog
chr05	YEL007W	YEL007w	2001	0.996002	1984	8	+	141248	143240	Putative protein with sequence similarity to S. pombe gti1+ (gluconate transport inducer 1)
chr05	YEL009C	GCN4	846	0.995272	842	4	-	138276	139122	Basic leucine zipper (bZIP) transcriptional activator of amino acid biosynthetic genes in response to amino acid starvation; expression is tightly regulated at both the transcriptional and translational levels
chr05	YEL011W	GLC3	2115	0.996217	2107	8	+	132813	134928	Glycogen branching enzyme, involved in glycogen accumulation; green fluorescent protein (GFP)-fusion protein localizes to the cytoplasm in a punctate pattern
chr05	YEL012W	UBC8	657	0.998478	653	1	+	131463	132243	Ubiquitin-conjugating enzyme that negatively regulates gluconeogenesis by mediating the glucose-induced ubiquitination of fructose-1,6-bisphosphatase (FBPase); cytoplasmic enzyme that catalyzes the ubiquitination of histones in vitro
chr05	YEL013W	VAC8	1737	0.994243	1727	10	+	128170	129907	Phosphorylated and palmitoylated vacuolar membrane protein that interacts with Atg13p, required for the cytoplasm-to-vacuole targeting (Cvt) pathway; interacts with Nvj1p to form nucleus-vacuole junctions
chr05	YEL015W	EDC3	1656	0.994565	1647	9	+	125977	127633	Non-essential conserved protein of unknown function, plays a role in mRNA decapping by specifically affecting the function of the decapping enzyme Dcp1p; localizes to cytoplasmic mRNA processing bodies
chr05	YEL016C	NPP2	1482	0.989879	1467	15	-	124085	125567	Nucleotide pyrophosphatase/phosphodiesterase family member; mediates extracellular nucleotide phosphate hydrolysis along with Npp1p and Pho5p; activity and expression enhanced during conditions of phosphate starvation
chr05	YEL017C-A	PMP2	132	1	132	0	-	122143	122275	Proteolipid associated with plasma membrane H(+)-ATPase (Pma1p); regulates plasma membrane H(+)-ATPase activity; nearly identical to PMP1
chr05	YEL017W	GTT3	1014	0.997041	1011	3	+	123002	124019	Protein of unknown function with a possible role in glutathione metabolism, as suggested by computational analysis of large-scale protein-protein interaction data; GFP-fusion protein localizes to the nuclear periphery
chr05	YEL018W	EAF5	840	0.997619	838	2	+	120821	121661	Esa1p-associated factor, non-essential subunit of the NuA4 acetyltransferase complex
chr05	YEL019C	MMS21	804	0.992537	798	6	-	119848	120652	SUMO ligase involved in chromosomal organization and DNA repair; essential subunit of the Mms21-Smc5-Smc6 complex; mutants are sensitive to methyl methanesulfonate and show increased spontaneous mutation and mitotic recombination
chr05	YEL020C	YEL020c	1683	0.991682	1669	14	-	117968	119651	Hypothetical protein with low sequence identity to Pdc1p
chr05	YEL020W-A	TIM9	264	0.996212	263	1	+	116575	116839	Essential protein of the mitochondrial intermembrane space, forms a complex with Tim10p (TIM10 complex) that delivers hydrophobic proteins to the TIM22 complex for insertion into the inner membrane
chr05	YEL021W	URA3	804	0.998756	803	1	+	115531	116335	Orotidine-5'-phosphate (OMP) decarboxylase, catalyzes the sixth enzymatic step in the de novo biosynthesis of pyrimidines, converting OMP into uridine monophosphate (UMP); converts 5-FOA into 5-fluorouracil, a toxic compound
chr05	YEL022W	GEA2	4380	0.99589	4362	18	+	110786	115166	Guanine nucleotide exchange factor for ADP ribosylation factors (ARFs), involved in vesicular transport between the Golgi and ER, Golgi organization, and actin cytoskeleton organization; similar to but not functionally redundant with Gea1p
chr05	YEL023C	YEL023c	2049	0.997072	2043	6	-	107869	109918	Putative protein of unknown function; expression is increased greatly during sporulation; YEL023C is not an essential gene
chr05	YEL024W	RIP1	648	0.993827	644	4	+	106625	107273	Ubiquinol-cytochrome-c reductase, a Rieske iron-sulfur protein of the mitochondrial cytochrome bc1 complex; transfers electrons from ubiquinol to cytochrome c1 during respiration
chr05	YEL025C	YEL025c	3567	0.99187	3538	29	-	101945	105512	Putative protein of unknown function; green fluorescent protein (GFP)-fusion protein localizes to both the cytoplasm and the nucleus
chr05	YEL026W	SNU13	381	0.992126	378	3	+	101307	101688	RNA binding protein, part of U3 snoRNP involved in rRNA processing, part of U4/U6-U5 tri-snRNP involved in mRNA splicing, similar to human 15.5K protein
chr05	YEL027W	CUP5	483	1	483	0	+	100132	100615	Proteolipid subunit of the vacuolar H(+)-ATPase V0 sector (subunit c; dicyclohexylcarbodiimide binding subunit); required for vacuolar acidification and important for copper and iron metal ion homeostasis
chr05	YEL029C	BUD16	939	0.994675	934	5	-	90309	91248	Putative pyridoxal kinase, a key enzyme involved in pyridoxal 5'-phosphate synthesis, the active form of vitamin B6; required for genome integrity; involved in bud-site selection; similarity to yeast BUD17 and human pyridoxal kinase (PDXK)
chr05	YEL030W	ECM10	1935	0.993798	1923	12	+	88095	90030	Heat shock protein of the Hsp70 family, localized in mitochondrial nucleoids, plays a role in protein translocation, interacts with Mge1p in an ATP-dependent manner; overexpression induces extensive mitochondrial DNA aggregations
chr05	YEL031W	SPF1	3648	0.997259	3638	10	+	83707	87355	P-type ATPase, ion transporter of the ER membrane involved in ER function and Ca2+ homeostasis; required for regulating Hmg2p degradation; confers sensitivity to a killer toxin (SMKT) produced by Pichia farinosa KK1
chr05	YEL032W	MCM3	2916	0.99417	2899	17	+	80385	83301	Protein involved in DNA replication; component of the Mcm2-7 hexameric complex that binds chromatin as a part of the pre-replicative complex
chr05	YEL033W	MTC7	420	0.997619	407	1	+	79637	80045	Predicted metabolic role based on network analysis derived from ChIP experiments, a large-scale deletion study and localization of transcription factor binding sites; null mutant is sensitive to temperature oscillation in a cdc13-1 mutant
chr05	YEL034W	HYP2	474	0.995781	472	2	+	79134	79608	Translation elongation factor eIF-5A, previously thought to function in translation initiation; similar to and functionally redundant with Anb1p; structural homolog of bacterial EF-P; undergoes an essential hypusination modification
chr05	YEL035C	UTR5	501	1	501	0	-	78503	79004	Protein of unknown function; transcription may be regulated by Gcr1p; essential for growth under standard (aerobic) conditions but not under anaerobic conditions
chr05	YEL036C	ANP1	1503	1	1503	0	-	76512	78015	Subunit of the alpha-1,6 mannosyltransferase complex; type II membrane protein; has a role in retention of glycosyltransferases in the Golgi; involved in osmotic sensitivity and resistance to aminonitrophenyl propanediol
chr05	YEL037C	RAD23	1197	0.999165	1196	1	-	74869	76066	Protein with ubiquitin-like N terminus, subunit of Nuclear Excision Repair Factor 2 (NEF2) with Rad4p that recognizes and binds damaged DNA; enhances protein deglycosylation activity of Png1p; homolog of human HR23A and HR23B
chr05	YEL038W	UTR4	684	1	684	0	+	73924	74608	Protein with sequence similarity to 2,3-diketo-5-methylthiopentyl-1-phosphate enolase-phosphatases, involved in methionine salvage; found in both the cytoplasm and nucleus
chr05	YEL039C	CYC7	342	1	342	0	-	73098	73440	Cytochrome c isoform 2, expressed under hypoxic conditions; electron carrier of the mitochondrial intermembrane space that transfers electrons from ubiquinone-cytochrome c oxidoreductase to cytochrome c oxidase during cellular respiration
chr05	YEL040W	UTR2	1404	0.998575	1401	2	+	71511	72918	Chitin transglycosylase that functions in the transfer of chitin to beta(1-6) and beta(1-3) glucans in the cell wall; similar to and functionally redundant with Crh1; glycosylphosphatidylinositol (GPI)-anchored protein localized to bud neck
chr05	YEL041W	YEF1	1488	0.999328	1487	1	+	69402	70890	ATP-NADH kinase; phosphorylates both NAD and NADH; homooctameric structure consisting of 60-kDa subunits; sequence similarity to Utr1p and Pos5p; overexpression complements certain pos5 phenotypes
chr05	YEL042W	GDA1	1557	1	1557	0	+	67229	68786	Guanosine diphosphatase located in the Golgi, involved in the transport of GDP-mannose into the Golgi lumen by converting GDP to GMP after mannose is transferred its substrate
chr05	YEL043W	YEL043w	2871	0.990944	2845	26	+	63938	66809	Predicted cytoskeleton protein involved in intracellular signalling based on quantitative analysis of protein-protein interaction maps; may interact with ribosomes, based on co-purification studies; contains fibronectin type III domain fold
chr05	YEL044W	IES6	501	0.992016	497	4	+	63215	63716	Protein that associates with the INO80 chromatin remodeling complex under low-salt conditions; human ortholog INO80C is a member of the human INO80 complex; implicated in DNA repair based on genetic interactions with RAD52 epistasis genes
chr05	YEL046C	GLY1	1164	0.992268	1155	9	-	61085	62249	Threonine aldolase, catalyzes the cleavage of L-allo-threonine and L-threonine to glycine; involved in glycine biosynthesis
chr05	YEL047C	YEL047c	1413	0.992923	1403	10	-	58841	60254	Soluble fumarate reductase, required with isoenzyme Osm1p for anaerobic growth; may interact with ribosomes, based on co-purification experiments; authentic, non-tagged protein is detected in purified mitochondria in high-throughput studies
chr05	YEL048C	TCA17	459	0.991285	455	4	-	58171	58630	Protein that interacts with subunits of the TRAPP complex and may play a role its assembly or stability; mutation is synthetically lethal with gcs1 deletion; Sedlin_N family member; human Sedlin mutations cause the skeletal disorder SEDT
chr05	YEL049W	PAU2	363	0.99449	361	2	+	57193	57556	Member of the seripauperin multigene family encoded mainly in subtelomeric regions, active during alcoholic fermentation, regulated by anaerobiosis, negatively regulated by oxygen, repressed by heme
chr05	YEL050C	RML2	1182	0.99577	1177	5	-	53476	54658	Mitochondrial ribosomal protein of the large subunit, has similarity to E. coli L2 ribosomal protein; fat21 mutant allele causes inability to utilize oleate and may interfere with activity of the Adr1p transcription factor
chr05	YEL051W	VMA8	771	1	771	0	+	52189	52960	Subunit D of the eight-subunit V1 peripheral membrane domain of the vacuolar H+-ATPase (V-ATPase), an electrogenic proton pump found throughout the endomembrane system; plays a role in the coupling of proton transport and ATP hydrolysis
chr05	YEL052W	AFG1	1530	0.998693	1528	2	+	50382	51912	Conserved protein that may act as a chaperone in the degradation of misfolded or unassembled cytochrome c oxidase subunits; localized to matrix face of the mitochondrial inner membrane; member of the AAA family but lacks a protease domain
chr05	YEL053C	MAK10	2202	0.997729	2197	5	-	47712	49914	Non-catalytic subunit of N-terminal acetyltransferase of the NatC type, required for replication of dsRNA virus; expression is glucose-repressible
chr05	YEL054C	RPL12a	498	1	498	0	-	46532	47030	Protein component of the large (60S) ribosomal subunit, nearly identical to Rpl12Bp; rpl12a rpl12b double mutant exhibits slow growth and slow translation; has similarity to E. coli L11 and rat L12 ribosomal proteins
chr05	YEL055C	POL5	3069	0.997719	3062	7	-	42283	45352	DNA Polymerase phi; has sequence similarity to the human MybBP1A and weak sequence similarity to B-type DNA polymerases, not required for chromosomal DNA replication; required for the synthesis of rRNA
chr05	YEL056W	HAT2	1206	0.998342	1204	2	+	40980	42186	Subunit of the Hat1p-Hat2p histone acetyltransferase complex; required for high affinity binding of the complex to free histone H4, thereby enhancing Hat1p activity; similar to human RbAp46 and 48; has a role in telomeric silencing
chr05	YEL057C	YEL057c	702	0.998575	701	1	-	38832	39534	Protein of unknown function involved in telomere maintenance; target of UME6 regulation
chr05	YEL058W	PCM1	1674	0.991637	1660	14	+	37064	38738	Essential N-acetylglucosamine-phosphate mutase; converts GlcNAc-6-P to GlcNAc-1-P, which is a precursor for the biosynthesis of chitin and for the formation of N-glycosylated mannoproteins and glycosylphosphatidylinositol anchors
chr05	YEL059C-A	SOM1	225	0.991111	223	2	-	36215	36440	Subunit of the mitochondrial inner membrane peptidase, which is required for maturation of mitochondrial proteins of the intermembrane space; Som1p facilitates cleavage of a subset of substrates; contains twin cysteine-x9-cysteine motifs
chr05	YEL060C	PRB1	1908	0.997379	1903	5	-	33860	35768	Vacuolar proteinase B (yscB), a serine protease of the subtilisin family; involved in protein degradation in the vacuole and required for full protein degradation during sporulation; activity inhibited by Pbi2p
chr05	YEL061C	CIN8	3003	0.998335	2998	5	-	30351	33354	Kinesin motor protein involved in mitotic spindle assembly and chromosome segregation
chr05	YEL062W	NPR2	1848	1	1848	0	+	28225	30073	Component of an evolutionarily conserved Npr2/3 complex that mediates downregulation of TORC1 activity in response to amino acid limitation; homolog of human NPRL2; target of Grr1p (E3 ligase); required for growth on urea and proline
chr05	YEL063C	CAN1	1773	1	1773	0	-	25513	27286	Plasma membrane arginine permease, requires phosphatidyl ethanolamine (PE) for localization, exclusively associated with lipid rafts; mutation confers canavanine resistance
chr05	YEL064C	AVT2	1443	0.997921	1440	3	-	23616	25059	Putative transporter, member of a family of seven S. cerevisiae genes (AVT1-7) related to vesicular GABA-glycine transporters
chr05	YEL065W	SIT1	1887	0.99629	1880	7	+	21475	23362	Ferrioxamine B transporter, member of the ARN family of transporters that specifically recognize siderophore-iron chelates; transcription is induced during iron deprivation and diauxic shift; potentially phosphorylated by Cdc28p
chr05	YEL066W	HPA3	540	0.992593	536	4	+	20485	21025	D-Amino acid N-acetyltransferase, catalyzes N-acetylation of D-amino acids through ordered bi-bi mechanism in which acetyl-CoA is first substrate bound and CoA is last product liberated; similar to Hpa2p, acetylates histones weakly in vitro
chr05	YEL067C	YEL067c	588	0.996599	586	2	-	20007	20595	Putative protein of unknown function; the authentic, non-tagged protein is detected in highly purified mitochondria in high-throughput studies
chr05	YEL069C	HXT13	1695	0.982891	1666	29	-	15355	17050	Hexose transporter, induced in the presence of non-fermentable carbon sources, induced by low levels of glucose, repressed by high levels of glucose
chr05	YEL070W	DSF1	1509	0.995361	1502	7	+	13406	14915	Deletion suppressor of mpt5 mutation
chr05	YEL071W	DLD3	1491	0.997988	1488	3	+	10183	11674	D-lactate dehydrogenase, part of the retrograde regulon which consists of genes whose expression is stimulated by damage to mitochondria and reduced in cells grown with glutamate as the sole nitrogen source, located in the cytoplasm
chr05	YEL072W	RMD6	696	0.991379	690	6	+	7556	8252	Protein required for sporulation
chr05	YEL073C	YEL073c	324	0.996914	323	1	-	1066	1390	Putative protein of unknown function; located adjacent to ARS503 and the telomere on the left arm of chromosome V; regulated by inositol/choline
chr05	YER001W	MNN1	2289	0.992136	2271	18	+	152868	155157	Alpha-1,3-mannosyltransferase, integral membrane glycoprotein of the Golgi complex, required for addition of alpha1,3-mannose linkages to N-linked and O-linked oligosaccharides, one of five S. cerevisiae proteins of the MNN1 family
chr05	YER002W	NOP16	696	0.992816	691	5	+	156158	156854	Constituent of 66S pre-ribosomal particles, involved in 60S ribosomal subunit biogenesis
chr05	YER003C	PMI40	1290	0.996899	1286	4	-	157091	158472	Mannose-6-phosphate isomerase, catalyzes the interconversion of fructose-6-P and mannose-6-P; required for early steps in protein mannosylation
chr05	YER004W	FMP52	696	0.989943	689	7	+	158933	159629	Protein of unknown function, localized to the mitochondrial outer membrane; induced by treatment with 8-methoxypsoralen and UVA irradiation
chr05	YER005W	YND1	1893	0.995246	1884	9	+	159903	161796	Apyrase with wide substrate specificity, involved in preventing the inhibition of glycosylation by hydrolyzing nucleoside tri- and diphosphates which are inhibitors of glycotransferases; partially redundant with Gda1p
chr05	YER006W	NUG1	1563	0.99872	1561	2	+	162075	163638	GTPase that associates with nuclear 60S pre-ribosomes, required for export of 60S ribosomal subunits from the nucleus
chr05	YER007C-A	TMA20	546	1	546	0	-	165589	166238	Protein of unknown function that associates with ribosomes and has a putative RNA binding domain; interacts with Tma22p; null mutant exhibits translation defects; has homology to human oncogene MCT-1
chr05	YER007W	PAC2	1557	0.996789	1552	5	+	163879	165436	Microtubule effector required for tubulin heterodimer formation, binds alpha-tubulin, required for normal microtubule function, null mutant exhibits cold-sensitive microtubules and sensitivity to benomyl
chr05	YER008C	SEC3	4011	0.99626	3996	15	-	167159	171170	Subunit of the exocyst complex (Sec3p, Sec5p, Sec6p, Sec8p, Sec10p, Sec15p, Exo70p, Exo84p) which mediates targeting of post-Golgi vesicles to sites of active exocytosis; Sec3p specifically is a spatial landmark for secretion
chr05	YER009W	NTF2	378	1	378	0	+	171466	171844	Nuclear envelope protein, interacts with GDP-bound Gsp1p and with proteins of the nuclear pore to transport Gsp1p into the nucleus where it is an essential player in nucleocytoplasmic transport
chr05	YER010C	YER010c	705	0.997163	703	2	-	171985	172690	Protein of unknown function, forms a ring-shaped homotrimer; has similarity to members of the prokaryotic rraA family; possibly involved in a phosphotransfer reaction
chr05	YER011W	TIR1	765	0.968627	705	24	+	174635	175364	Cell wall mannoprotein of the Srp1p/Tip1p family of serine-alanine-rich proteins; expression is downregulated at acidic pH and induced by cold shock and anaerobiosis; abundance is increased in cells cultured without shaking
chr05	YER012W	PRE1	597	0.9933	593	4	+	177541	178138	Beta 4 subunit of the 20S proteasome; localizes to the nucleus throughout the cell cycle
chr05	YER013W	PRP22	3438	0.991856	3410	28	+	178547	181985	DEAH-box RNA-dependent ATPase/ATP-dependent RNA helicase, associates with lariat intermediates before the second catalytic step of splicing; mediates ATP-dependent mRNA release from the spliceosome and unwinds RNA duplexes
chr05	YER014C-A	BUD25	462	0.989177	435	5	-	183437	183877	Protein involved in bud-site selection; diploid mutants display a random budding pattern instead of the wild-type bipolar pattern
chr05	YER014W	HEM14	1620	0.991975	1607	13	+	182306	183926	Protoporphyrinogen oxidase, a mitochondrial enzyme that catalyzes the seventh step in the heme biosynthetic pathway, converting protoporphyrinogen IX to protoporphyrin IX; inhibited by diphenyl ether-type herbicides
chr05	YER015W	FAA2	2235	0.995973	2226	9	+	184247	186482	Medium chain fatty acyl-CoA synthetase, activates imported fatty acids; accepts a wide range of fatty acid chain lengths with a preference for medium chains, C9:0-C13:0; localized to the peroxisome
chr05	YER016W	BIM1	1035	0.995169	1030	5	+	187972	189007	Microtubule-binding protein that together with Kar9p makes up the cortical microtubule capture site and delays the exit from mitosis when the spindle is oriented abnormally
chr05	YER017C	AFG3	2286	0.99825	2282	4	-	189198	191484	Component, with Yta12p, of the mitochondrial inner membrane m-AAA protease that mediates degradation of misfolded or unassembled proteins and is also required for correct assembly of mitochondrial enzyme complexes
chr05	YER018C	SPC25	666	1	666	0	-	191654	192320	Component of the evolutionarily conserved kinetochore-associated Ndc80 complex (Ndc80p-Nuf2p-Spc24p-Spc25p); involved in chromosome segregation, spindle checkpoint activity and kinetochore clustering
chr05	YER019C-A	SBH2	267	1	267	0	-	193968	194235	Ssh1p-Sss1p-Sbh2p complex component, involved in protein translocation into the endoplasmic reticulum; homologous to Sbh1p
chr05	YER019W	ISC1	1434	0.999303	1433	1	+	192492	193926	Mitochondrial membrane localized inositol phosphosphingolipid phospholipase C, hydrolyzes complex sphingolipids to produce ceramide; activated by phosphatidylserine, cardiolipin, and phosphatidylglycerol; mediates Na+ and Li+ halotolerance
chr05	YER020W	GPA2	1350	0.988889	1335	15	+	194862	196212	Nucleotide binding alpha subunit of the heterotrimeric G protein that interacts with the receptor Gpr1p, has signaling role in response to nutrients; green fluorescent protein (GFP)-fusion protein localizes to the cell periphery
chr05	YER021W	RPN3	1572	0.99173	1559	13	+	196641	198213	Essential, non-ATPase regulatory subunit of the 26S proteasome lid, similar to the p58 subunit of the human 26S proteasome; temperature-sensitive alleles cause metaphase arrest, suggesting a role for the proteasome in cell cycle control
chr05	YER022W	SRB4	2064	0.993702	2051	13	+	198508	200572	Subunit of the RNA polymerase II mediator complex; associates with core polymerase subunits to form the RNA polymerase II holoenzyme; essential for transcriptional regulation; similar to the human MED17 gene
chr05	YER023W	PRO3	861	0.998839	860	1	+	200772	201633	Delta 1-pyrroline-5-carboxylate reductase, catalyzes the last step in proline biosynthesis
chr05	YER024W	YAT2	2772	0.997114	2764	8	+	201888	204660	Carnitine acetyltransferase; has similarity to Yat1p, which is a carnitine acetyltransferase associated with the mitochondrial outer membrane
chr05	YER025W	GCD11	1584	0.999369	1583	1	+	204947	206531	Gamma subunit of the translation initiation factor eIF2, involved in the identification of the start codon; binds GTP when forming the ternary complex with GTP and tRNAi-Met
chr05	YER026C	CHO1	831	1	831	0	-	207341	208172	Phosphatidylserine synthase, functions in phospholipid biosynthesis; catalyzes the reaction CDP-diaclyglycerol + L-serine = CMP + L-1-phosphatidylserine, transcriptionally repressed by myo-inositol and choline
chr05	YER027C	GAL83	1254	0.99681	1250	4	-	208676	209930	One of three possible beta-subunits of the Snf1 kinase complex, allows nuclear localization of the Snf1 kinase complex in the presence of a nonfermentable carbon source; contains glycogen-binding domain
chr05	YER028C	MIG3	1185	0.999156	1184	1	-	210389	211574	Probable transcriptional repressor involved in response to toxic agents such as hydroxyurea that inhibit ribonucleotide reductase; phosphorylation by Snf1p or the Mec1p pathway inactivates Mig3p, allowing induction of damage response genes
chr05	YER029C	SMB1	591	0.998308	590	1	-	212284	212875	Core Sm protein Sm B; part of heteroheptameric complex (with Smd1p, Smd2p, Smd3p, Sme1p, Smx3p, and Smx2p) that is part of the spliceosomal U1, U2, U4, and U5 snRNPs; homolog of human Sm B and Sm B'
chr05	YER030W	CHZ1	462	1	462	0	+	213134	213596	Histone chaperone for Htz1p/H2A-H2B dimer; required for the stabilization of the Chz1p-Htz1-H2B complex; has overlapping function with Nap1p; null mutant displays weak sensitivity to MMS and benomyl; contains a highly conserved CHZ motif
chr05	YER031C	YPT31	672	1	672	0	-	213773	214445	Rab family GTPase, very similar to Ypt32p; involved in the exocytic pathway; mediates intra-Golgi traffic or the budding of post-Golgi vesicles from the trans-Golgi
chr05	YER032W	FIR1	2631	0.992018	2606	21	+	214760	217391	Protein involved in 3' mRNA processing, interacts with Ref2p; potential Cdc28p substrate
chr05	YER033C	ZRG8	3231	0.9935	3209	21	-	217750	220984	Protein of unknown function; authentic, non-tagged protein is detected in highly purified mitochondria in high-throughput studies; GFP-fusion protein is localized to the cytoplasm; transcription induced under conditions of zinc deficiency
chr05	YER034W	YER034w	558	0.985663	550	8	+	221539	222097	Putative protein of unknown function; non-essential gene; expression induced upon calcium shortage
chr05	YER035W	EDC2	438	0.990868	434	4	+	222332	222770	RNA-binding protein, activates mRNA decapping directly by binding to the mRNA substrate and enhancing the activity of the decapping proteins Dcp1p and Dcp2p; has a role in translation during heat stress
chr05	YER036C	ARB1	1833	0.998363	1830	3	-	223063	224896	ATPase of the ATP-binding cassette (ABC) family involved in 40S and 60S ribosome biogenesis, has similarity to Gcn20p; shuttles from nucleus to cytoplasm, physically interacts with Tif6p, Lsg1p
chr05	YER037W	PHM8	966	0.99793	964	2	+	225583	226549	Protein of unknown function, expression is induced by low phosphate levels and by inactivation of Pho85p
chr05	YER038C	KRE29	1395	0.989964	1381	14	-	226552	227947	Essential subunit of the Mms21-Smc5-Smc6 complex, required for growth and DNA repair; heterozygous mutant shows haploinsufficiency in K1 killer toxin resistance
chr05	YER039C	HVG1	750	0.989333	742	8	-	228150	228900	Protein of unknown function, has homology to Vrg4p
chr05	YER039C-A	YER039c-a	219	0.995434	218	1	-	228957	229176	Putative protein of unknown function; YER039C-A is not an essential gene
chr05	YER040W	GLN3	2193	0.992704	2177	16	+	229489	231682	Transcriptional activator of genes regulated by nitrogen catabolite repression (NCR), localization and activity regulated by quality of nitrogen source
chr05	YER041W	YEN1	2280	0.992544	2263	17	+	232152	234432	Holliday junction resolvase; localization is cell-cycle dependent and regulated by Cdc28p phosphorylation; homolog of human GEN1 and has similarity to S. cerevisiae endonuclease Rth1p
chr05	YER042W	MXR1	555	1	555	0	+	234628	235183	Methionine-S-sulfoxide reductase, involved in the response to oxidative stress; protects iron-sulfur clusters from oxidative inactivation along with MXR2; involved in the regulation of lifespan
chr05	YER043C	SAH1	1350	0.996296	1345	5	-	235461	236811	S-adenosyl-L-homocysteine hydrolase, catabolizes S-adenosyl-L-homocysteine which is formed after donation of the activated methyl group of S-adenosyl-L-methionine (AdoMet) to an acceptor
chr05	YER044C	ERG28	447	1	447	0	-	237262	237709	Endoplasmic reticulum membrane protein, may facilitate protein-protein interactions between the Erg26p dehydrogenase and the Erg27p 3-ketoreductase and/or tether these enzymes to the ER, also interacts with Erg6p
chr05	YER044C-A	MEI4	1227	0.992665	1218	9	-	238152	239467	Meiosis-specific protein involved in double-strand break formation during meiotic recombination; required for chromosome synapsis and production of viable spores
chr05	YER045C	ACA1	1470	0.986395	1450	20	-	239724	241194	Basic leucine zipper (bZIP) transcription factor of the ATF/CREB family, may regulate transcription of genes involved in utilization of non-optimal carbon sources
chr05	YER046W	SPO73	432	0.99537	430	2	+	242856	243288	Meiosis-specific protein of unknown function, required for spore wall formation during sporulation; dispensible for both nuclear divisions during meiosis
chr05	YER047C	SAP1	2694	0.991463	2671	23	-	243492	246186	Putative ATPase of the AAA family, interacts with the Sin1p transcriptional repressor in the two-hybrid system
chr05	YER048C	CAJ1	1176	0.996599	1172	4	-	246665	247841	Nuclear type II J heat shock protein of the E. coli dnaJ family, contains a leucine zipper-like motif, binds to non-native substrates for presentation to Ssa3p, may function during protein translocation, assembly and disassembly
chr05	YER048W-A	ISD11	285	1	285	0	+	250084	250369	Protein required for mitochondrial iron-sulfur cluster biosynthesis
chr05	YER049W	TPA1	1935	0.995349	1926	9	+	251094	253029	Poly(rA)-binding protein involved in translation termination efficiency, mRNA poly(A) tail length and mRNA stability; interacts with Sup45p (eRF1), Sup35p (eRF3) and Pab1p; similar to prolyl 4-hydroxylases; binds Fe(III) and 2-oxoglutarate
chr05	YER050C	RSM18	417	0.992806	414	3	-	253338	253755	Mitochondrial ribosomal protein of the small subunit, has similarity to E. coli S18 ribosomal protein
chr05	YER051W	JHD1	1479	0.99121	1466	13	+	254024	255503	JmjC domain family histone demethylase specific for H3-K36, similar to proteins found in human, mouse, drosophila, X. laevis, C. elegans, and S. pombe
chr05	YER052C	HOM3	1584	0.999369	1583	1	-	255735	257319	Aspartate kinase (L-aspartate 4-P-transferase); cytoplasmic enzyme that catalyzes the first step in the common pathway for methionine and threonine biosynthesis; expression regulated by Gcn4p and the general control of amino acid synthesis
chr05	YER053C	PIC2	903	0.99557	899	4	-	258098	259001	Mitochondrial phosphate carrier, imports inorganic phosphate into mitochondria; functionally redundant with Mir1p but less abundant than Mir1p under normal conditions; expression is induced at high temperature
chr05	YER053C-A	YER053c-a	114	1	114	0	-	260303	260417	Putative protein of unknown function; green fluorescent protein (GFP)-fusion protein localizes to the endoplasmic reticulum
chr05	YER054C	GIP2	1647	0.992714	1635	12	-	261428	263075	Putative regulatory subunit of the protein phosphatase Glc7p, involved in glycogen metabolism; contains a conserved motif (GVNK motif) that is also found in Gac1p, Pig1p, and Pig2p
chr05	YER055C	HIS1	894	0.995526	890	4	-	264270	265164	ATP phosphoribosyltransferase, a hexameric enzyme, catalyzes the first step in histidine biosynthesis; mutations cause histidine auxotrophy and sensitivity to Cu, Co, and Ni salts; transcription is regulated by general amino acid control
chr05	YER056C	FCY2	1602	0.991885	1589	13	-	265890	267492	Purine-cytosine permease, mediates purine (adenine, guanine, and hypoxanthine) and cytosine accumulation
chr05	YER056C-A	RPL34a	366	1	366	0	-	268800	269563	Protein component of the large (60S) ribosomal subunit, nearly identical to Rpl34Bp and has similarity to rat L34 ribosomal protein
chr05	YER057C	HMF1	390	1	390	0	-	270113	270503	Member of the p14.5 protein family with similarity to Mmf1p, functionally complements Mmf1p function when targeted to mitochondria; heat shock inducible; high-dosage growth inhibitor; forms a homotrimer in vitro
chr05	YER058W	PET117	324	0.993827	322	2	+	271145	271469	Protein required for assembly of cytochrome c oxidase
chr05	YER059W	PCL6	1263	0.997625	1260	3	+	272000	273263	Pho85p cyclin of the Pho80p subfamily; forms the major Glc8p kinase together with Pcl7p and Pho85p; involved in the control of glycogen storage by Pho85p; stabilized by Elongin C binding
chr05	YER060W	FCY21	1587	0.99874	1585	2	+	273941	275528	Putative purine-cytosine permease, very similar to Fcy2p but cannot substitute for its function
chr05	YER060W-A	FCY22	1593	0.990584	1577	15	+	275946	277538	Putative purine-cytosine permease, very similar to Fcy2p but cannot substitute for its function
chr05	YER061C	CEM1	1329	0.992476	1319	10	-	277669	278998	Mitochondrial beta-keto-acyl synthase with possible role in fatty acid synthesis; required for mitochondrial respiration
chr05	YER062C	HOR2	753	0.992032	747	6	-	279301	280054	One of two redundant DL-glycerol-3-phosphatases (RHR2/GPP1 encodes the other) involved in glycerol biosynthesis; induced in response to hyperosmotic stress and oxidative stress, and during the diauxic transition
chr05	YER063W	THO1	657	0.99239	652	5	+	281081	281738	Conserved nuclear RNA-binding protein; specifically binds to transcribed chromatin in a THO- and RNA-dependent manner, genetically interacts with shuttling hnRNP NAB2; overproduction suppresses transcriptional defect caused by hpr1 mutation
chr05	YER064C	YER064c	1518	0.99473	1510	8	-	282076	283594	Non-essential nuclear protein; null mutation has global effects on transcription
chr05	YER065C	ICL1	1674	0.998208	1671	3	-	284605	286279	Isocitrate lyase, catalyzes the formation of succinate and glyoxylate from isocitrate, a key reaction of the glyoxylate cycle; expression of ICL1 is induced by growth on ethanol and repressed by growth on glucose
chr05	YER066W	RRT13	558	0.994624	555	3	+	289592	290150	Putative protein of unknown function; non-essential gene identified in a screen for mutants with decreased levels of rDNA transcription
chr05	YER067W	YER067w	486	0.997942	485	1	+	291415	291901	Protein of unknown function involved in energy metabolism under respiratory conditions; protein abundance is increased upon intracellular iron depletion
chr05	YER068W	MOT2	1764	0.994331	1754	10	+	292400	294164	Subunit of the CCR4-NOT complex, which has roles in transcription regulation, mRNA degradation, and post-transcriptional modifications; with Ubc4p, ubiquitinates nascent polypeptide-associated complex subunits and histone demethyase Jhd2p
chr05	YER069W	ARG5,6	2592	0.994599	2578	14	+	294759	297351	Protein that is processed in the mitochondrion to yield acetylglutamate kinase and N-acetyl-gamma-glutamyl-phosphate reductase, which catalyze the 2nd and 3rd steps in arginine biosynthesis; enzymes form a complex with Arg2p
chr05	YER070W	RNR1	2667	0.995501	2655	12	+	298300	300967	Major isoform of the large subunit of ribonucleotide-diphosphate reductase; the RNR complex catalyzes rate-limiting step in dNTP synthesis, regulated by DNA replication and DNA damage checkpoint pathways via localization of small subunits
chr05	YER071C	YER071c	381	0.997375	380	1	-	301300	301681	Protein of unknown function; green fluorescent protein (GFP)-fusion protein localizes to the cytoplasm in a punctate pattern
chr05	YER072W	VTC1	390	0.994872	388	2	+	302159	302549	Subunit of the vacuolar transporter chaperone (VTC) complex involved in membrane trafficking, vacuolar polyphosphate accumulation, microautophagy and non-autophagic vacuolar fusion; also has mRNA binding activity
chr05	YER073W	ALD5	1563	0.994882	1555	8	+	303384	304947	Mitochondrial aldehyde dehydrogenase, involved in regulation or biosynthesis of electron transport chain components and acetate formation; activated by K+; utilizes NADP+ as the preferred coenzyme; constitutively expressed
chr05	YER074W	RPS24a	408	1	406	0	+	305677	306552	Protein component of the small (40S) ribosomal subunit; identical to Rps24Bp and has similarity to rat S24 ribosomal protein
chr05	YER074W-A	YOS1	258	1	258	0	+	307008	307476	Integral membrane protein required for ER to Golgi transport; localized to the Golgi, the ER, and COPII vesicles; interacts with Yip1p and Yif1p
chr05	YER075C	PTP3	2787	0.994618	2772	15	-	307764	310563	Phosphotyrosine-specific protein phosphatase involved in the inactivation of mitogen-activated protein kinase (MAPK) during osmolarity sensing; dephosporylates Hog1p MAPK and regulates its localization; localized to the cytoplasm
chr05	YER076C	YER076c	909	0.986799	897	12	-	311948	312857	Putative protein of unknown function; the authentic, non-tagged protein is detected in highly purified mitochondria in high-throughput studies; analysis of HA-tagged protein suggests a membrane localization
chr05	YER077C	YER077c	2067	0.994194	2055	12	-	313890	315957	Putative protein of unknown function; green fluorescent protein (GFP)-fusion protein localizes to the mitochondrion; null mutation results in a decrease in plasma membrane electron transport
chr05	YER078C	ICP55	1536	0.994792	1528	8	-	316162	317698	Mitochondrial aminopeptidase; cleaves the N termini of at least 38 imported proteins after cleavage by the mitochondrial processing peptidase (MPP), thereby increasing their stability; member of the aminopeptidase P family
chr05	YER078W-A	YER078w-a	165	0.993939	163	1	+	318001	318166	Putative protein of unknown function; identified by fungal homology and RT-PCR
chr05	YER079W	YER079w	633	1	633	0	+	318275	318908	Putative protein of unknown function
chr05	YER080W	AIM9	1884	0.991507	1868	16	+	319318	321202	Putative protein of unknown function; the authentic, non-tagged protein is detected in highly purified mitochondria in high-throughput studies; null mutant displays elevated frequency of mitochondrial genome loss
chr05	YER081W	SER3	1410	0.997163	1406	4	+	322042	323452	3-phosphoglycerate dehydrogenase, catalyzes the first step in serine and glycine biosynthesis; isozyme of Ser33p
chr05	YER082C	UTP7	1665	0.998198	1662	3	-	323628	325293	Nucleolar protein, component of the small subunit (SSU) processome containing the U3 snoRNA that is involved in processing of pre-18S rRNA
chr05	YER083C	GET2	858	0.995338	854	4	-	325534	326392	Subunit of the GET complex; involved in insertion of proteins into the ER membrane; required for the retrieval of HDEL proteins from the Golgi to the ER in an ERD2 dependent fashion and for meiotic nuclear division
chr05	YER085C	YER085c	522	0.998084	521	1	-	326979	327501	Putative protein of unknown function
chr05	YER086W	ILV1	1731	0.996534	1725	6	+	327828	329559	Threonine deaminase, catalyzes the first step in isoleucine biosynthesis; expression is under general amino acid control; ILV1 locus exhibits highly positioned nucleosomes whose organization is independent of known ILV1 regulation
chr05	YER087C-B	SBH1	249	1	249	0	-	331933	332182	Beta subunit of the Sec61p ER translocation complex (Sec61p-Sss1p-Sbh1p); involved in protein translocation into the endoplasmic reticulum; interacts with the exocyst complex and also with Rtn1p; homologous to Sbh2p
chr05	YER087W	AIM10	1731	0.998267	1728	3	+	329927	331658	Protein with similarity to tRNA synthetases; non-tagged protein is detected in purified mitochondria; null mutant is viable and displays elevated frequency of mitochondrial genome loss
chr05	YER088C	DOT6	2013	0.991058	1995	18	-	332526	334539	Protein involved in rRNA and ribosome biogenesis; binds polymerase A and C motif; subunit of the RPD3L histone deacetylase complex; similar to Tod6p; has chromatin specific SANT domain; involved in telomeric gene silencing and filamentation
chr05	YER089C	PTC2	1395	0.996416	1390	5	-	335296	336691	Type 2C protein phosphatase (PP2C); dephosphorylates Hog1p to limit maximal osmostress induced kinase activity; dephosphorylates Ire1p to downregulate the unfolded protein response; dephosphorylates Cdc28p; inactivates the DNA checkpoint
chr05	YER090W	TRP2	1524	0.994751	1516	8	+	337297	338821	Anthranilate synthase, catalyzes the initial step of tryptophan biosynthesis, forms multifunctional hetero-oligomeric anthranilate synthase:indole-3-glycerol phosphate synthase enzyme complex with Trp3p
chr05	YER091C	MET6	2304	0.997396	2298	6	-	339211	341515	Cobalamin-independent methionine synthase, involved in methionine biosynthesis and regeneration; requires a minimum of two glutamates on the methyltetrahydrofolate substrate, similar to bacterial metE homologs
chr05	YER092W	IES5	378	0.992063	375	3	+	342202	342580	Protein that associates with the INO80 chromatin remodeling complex under low-salt conditions
chr05	YER093C	TSC11	4293	0.994642	4270	23	-	342667	346960	Subunit of TORC2 (Tor2p-Lst8p-Avo1-Avo2-Tsc11p-Bit61p), a membrane-associated complex that regulates actin cytoskeletal dynamics during polarized growth and cell wall integrity; involved in sphingolipid metabolism; contains a RasGEFN domain
chr05	YER093C-A	AIM11	414	0.987923	409	5	-	347259	347748	Protein of unknown function; null mutant is viable but shows increased loss of mitochondrial genome and synthetic interaction with prohibitin (phb1); contains an intron
chr05	YER094C	PUP3	618	0.996764	616	2	-	348076	348694	Beta 3 subunit of the 20S proteasome involved in ubiquitin-dependent catabolism; human homolog is subunit C10
chr05	YER095W	RAD51	1203	0.995012	1197	6	+	349325	350528	Strand exchange protein, forms a helical filament with DNA that searches for homology; involved in the recombinational repair of double-strand breaks in DNA during vegetative growth and meiosis; homolog of Dmc1p and bacterial RecA protein
chr05	YER096W	SHC1	1539	0.994802	1531	8	+	351032	352571	Sporulation-specific activator of Chs3p (chitin synthase III), required for the synthesis of the chitosan layer of ascospores; has similarity to Skt5p, which activates Chs3p during vegetative growth; transcriptionally induced at alkaline pH
chr05	YER098W	UBP9	2265	0.99426	2252	13	+	354425	356690	Ubiquitin carboxyl-terminal hydrolase, ubiquitin-specific protease that cleaves ubiquitin-protein fusions
chr05	YER099C	PRS2	957	0.998955	956	1	-	357064	358021	5-phospho-ribosyl-1(alpha)-pyrophosphate synthetase, synthesizes PRPP, which is required for nucleotide, histidine, and tryptophan biosynthesis; one of five related enzymes, which are active as heteromultimeric complexes
chr05	YER100W	UBC6	753	0.997344	751	2	+	358521	359274	Ubiquitin-conjugating enzyme involved in ER-associated protein degradation; located at the cytosolic side of the ER membrane; tail region contains a transmembrane segment at the C-terminus; substrate of the ubiquitin-proteasome pathway
chr05	YER101C	AST2	1293	0.996906	1289	4	-	359462	360755	Protein that may have a role in targeting of plasma membrane [H+]ATPase (Pma1p) to the plasma membrane, as suggested by analysis of genetic interactions
chr05	YER102W	RPS8b	603	0.998342	602	1	+	362065	362668	Protein component of the small (40S) ribosomal subunit; identical to Rps8Ap and has similarity to rat S8 ribosomal protein
chr05	YER103W	SSA4	1929	0.998445	1926	3	+	363554	365483	Heat shock protein that is highly induced upon stress; plays a role in SRP-dependent cotranslational protein-membrane targeting and translocation; member of the HSP70 family; cytoplasmic protein that concentrates in nuclei upon starvation
chr05	YER104W	RTT105	627	0.99681	625	2	+	365769	366396	Protein with a role in regulation of Ty1 transposition
chr05	YER105C	NUP157	4176	0.989703	4133	43	-	366805	370981	Abundant subunit of the nuclear pore complex (NPC), present on both sides of the NPC; has similarity to Nup170p; essential role, with Nup170p, in NPC assembly
chr05	YER106W	MAM1	909	0.994499	904	5	+	371296	372205	Monopolin, kinetochore associated protein involved in chromosome attachment to meiotic spindle
chr05	YER107C	GLE2	1098	0.998179	1096	2	-	372418	373516	Component of the Nup82 subcomplex of the nuclear pore complex; required for polyadenylated RNA export but not for protein import; homologous to S. pombe Rae1p
chr05	YER109C	FLO8	2400	0.992083	2381	19	-	374182	376588	Transcription factor required for flocculation, diploid filamentous growth, and haploid invasive growth; genome reference strain S288C and most laboratory strains have a mutation in this gene
chr05	YER110C	KAP123	3342	0.99611	3329	13	-	377735	381077	Karyopherin beta, mediates nuclear import of ribosomal proteins prior to assembly into ribosomes and import of histones H3 and H4; localizes to the nuclear pore, nucleus, and cytoplasm; exhibits genetic interactions with RAI1
chr05	YER111C	SWI4	3282	0.99543	3267	15	-	381554	384842	DNA binding component of the SBF complex (Swi4p-Swi6p), a transcriptional activator that in concert with MBF (Mbp1-Swi6p) regulates late G1-specific transcription of targets including cyclins and genes required for DNA synthesis and repair
chr05	YER112W	LSM4	564	0.998227	563	1	+	386195	386759	Lsm (Like Sm) protein; part of heteroheptameric complexes (Lsm2p-7p and either Lsm1p or 8p): cytoplasmic Lsm1p complex involved in mRNA decay; nuclear Lsm8p complex part of U6 snRNP and possibly involved in processing tRNA, snoRNA, and rRNA
chr05	YER113C	TMN3	2121	0.994342	2109	12	-	386895	389016	Protein with a role in cellular adhesion and filamentous growth; similar to Emp70p and Tmn2p; member of Transmembrane Nine family with 9 transmembrane segments; localizes to Golgi; induced by 8-methoxypsoralen plus UVA irradiation
chr05	YER114C	BOI2	3123	0.995517	3109	14	-	389553	392676	Protein implicated in polar growth, functionally redundant with Boi1p; interacts with bud-emergence protein Bem1p; contains an SH3 (src homology 3) domain and a PH (pleckstrin homology) domain
chr05	YER115C	SPR6	576	0.996528	574	2	-	393257	393833	Protein of unknown function, expressed during sporulation; not required for sporulation, but gene exhibits genetic interactions with other genes required for sporulation
chr05	YER116C	SLX8	825	0.992727	819	6	-	394309	395134	Subunit of the Slx5-Slx8 SUMO-targeted ubiquitin ligase (STUbL) complex; stimulated by prior attachment of SUMO to the substrate; contains a C-terminal RING domain
chr05	YER117W	RPL23b	414	0.997585	413	1	+	395731	396616	Protein component of the large (60S) ribosomal subunit, identical to Rpl23Ap and has similarity to E. coli L14 and rat L23 ribosomal proteins
chr05	YER118C	SHO1	1104	0.999094	1103	1	-	396914	398018	Transmembrane osmosensor, participates in activation of both the Cdc42p- and MAP kinase-dependent filamentous growth pathway and the high-osmolarity glycerol response pathway
chr05	YER119C	AVT6	1347	0.996288	1342	5	-	398458	399805	Vacuolar aspartate and glutamate exporter; member of a family of seven genes (AVT1-7) related to vesicular GABA-glycine transporters; involved in compartmentalizing acidic amino acids in response to nitrogen starvation
chr05	YER120W	SCS2	735	0.998639	734	1	+	400096	400831	Integral ER membrane protein that regulates phospholipid metabolism via an interaction with the FFAT motif of Opi1p, also involved in telomeric silencing, disruption causes inositol auxotrophy above 34 degrees C, VAP homolog
chr05	YER121W	YER121w	345	0.994203	343	2	+	401336	401681	Putative protein of unknown function; may be involved in phosphatase regulation and/or generation of precursor metabolites and energy
chr05	YER122C	GLO3	1482	0.994602	1474	8	-	401831	403313	ADP-ribosylation factor GTPase activating protein (ARF GAP), involved in ER-Golgi transport; shares functional similarity with Gcs1p
chr05	YER123W	YCK3	1575	0.99746	1571	4	+	403772	405347	Palmitoylated, vacuolar membrane-localized casein kinase I isoform; negatively regulates vacuole fusion during hypertonic stress via phosphorylation of Vps41p; shares essential functions with Hrr25p; regulates vesicle fusion in AP-3 pathway
chr05	YER124C	DSE1	1722	0.995935	1715	7	-	406296	408018	Daughter cell-specific protein, may regulate cross-talk between the mating and filamentation pathways; deletion affects cell separation after division and sensitivity to alpha-factor and drugs affecting the cell wall
chr05	YER125W	RSP5	2430	0.999177	2426	2	+	409144	411573	E3 ubiquitin ligase of the NEDD4 family; involved in regulating many cellular processes, including MVB sorting, heat shock response, transcription, and endocytosis; human homolog is involved in Liddle syndrome; mutant tolerates aneuploidy
chr05	YER126C	NSA2	786	0.998728	785	1	-	412346	413132	Protein constituent of 66S pre-ribosomal particles, contributes to processing of the 27S pre-rRNA
chr05	YER127W	LCP5	1074	0.994413	1068	6	+	413432	414506	Essential protein involved in maturation of 18S rRNA; depletion leads to inhibited pre-rRNA processing and reduced polysome levels; localizes primarily to the nucleolus
chr05	YER128W	YER128w	612	0.996732	610	2	+	414808	415420	Putative protein of unknown function
chr05	YER129W	SAK1	3429	0.992418	3403	26	+	416230	419659	Upstream serine/threonine kinase for the SNF1 complex; partially redundant with Elm1p and Tos3p; members of this family have functional orthology with LKB1, a mammalian kinase associated with Peutz-Jeghers cancer-susceptibility syndrome
chr05	YER130C	YER130c	1332	0.995495	1325	6	-	420023	421354	Protein of unknown function; transcription is regulated by Haa1p, Sok2p and Zap1p transcriptional activators; the C. Albicans homolog (MNL1) plays a role in adaptation to stress
chr05	YER131W	RPS26b	360	0.997222	359	1	+	422858	423218	Protein component of the small (40S) ribosomal subunit; nearly identical to Rps26Ap and has similarity to rat S26 ribosomal protein
chr05	YER132C	PMD1	5262	0.994489	5233	29	-	424094	429356	Protein with an N-terminal kelch-like domain, putative negative regulator of early meiotic gene expression; required, with Mds3p, for growth under alkaline conditions
chr05	YER133W	GLC7	939	0.99787	937	2	+	431065	432526	Type 1 serine/threonine protein phosphatase catalytic subunit, involved in many processes (eg: glycogen metabolism, sporulation, mitosis); accumulates at mating projections by interaction with Afr1p; interacts with many regulatory subunits
chr05	YER134C	YER134c	537	0.998138	536	1	-	441506	442043	Putative protein of unknown function; non-essential gene
chr05	YER136W	GDI1	1356	0.998525	1354	2	+	443856	445212	GDP dissociation inhibitor, regulates vesicle traffic in secretory pathways by regulating the dissociation of GDP from the Sec4/Ypt/rab family of GTP binding proteins
chr05	YER137C	YER137c	447	0.995526	445	2	-	445612	446059	Putative protein of unknown function
chr05	YER138C	YER138c	5268	0.930524	4898	366	-	93639	98908	Retrotransposon TYA Gag and TYB Pol genes; transcribed/translated as one unit; polyprotein is processed to make a nucleocapsid-like protein (Gag), reverse transcriptase (RT), protease (PR), and integrase (IN); similar to retroviral genes
chr05	YER139C	RTR1	681	0.991189	675	6	-	455279	455960	CTD phosphatase; dephosphorylates S5-P in the C-terminal domain of Rpo21p; has a cysteine-rich motif required for function and conserved in eukaryotes; shuttles between the nucleus and cytoplasm
chr05	YER140W	YER140w	1671	0.997008	1666	5	+	456281	457952	Putative protein of unknown function; the authentic, non-tagged protein is detected in highly purified mitochondria in high-throughput studies; genetic interactions suggest a role in folding of ER membrane proteins
chr05	YER141W	COX15	1461	0.995209	1454	7	+	458175	459636	Protein required for the hydroxylation of heme O to form heme A, which is an essential prosthetic group for cytochrome c oxidase
chr05	YER142C	MAG1	891	0.993266	885	6	-	459862	460753	3-methyl-adenine DNA glycosylase involved in protecting DNA against alkylating agents; initiates base excision repair by removing damaged bases to create abasic sites that are subsequently repaired
chr05	YER143W	DDI1	1287	0.995338	1281	6	+	461034	462321	DNA damage-inducible v-SNARE binding protein, contains a ubiquitin-associated (UBA) domain, may act as a negative regulator of constitutive exocytosis, may play a role in S-phase checkpoint control
chr05	YER144C	UBP5	2418	0.990074	2394	24	-	462521	464939	Putative ubiquitin-specific protease, closest paralog of Doa4p but has no functional overlap; concentrates at the bud neck
chr05	YER145C	FTR1	1215	0.996708	1211	4	-	465242	466457	High affinity iron permease involved in the transport of iron across the plasma membrane; forms complex with Fet3p; expression is regulated by iron
chr05	YER146W	LSM5	282	0.996454	281	1	+	467319	467601	Lsm (Like Sm) protein; part of heteroheptameric complexes (Lsm2p-7p and either Lsm1p or 8p): cytoplasmic Lsm1p complex involved in mRNA decay; nuclear Lsm8p complex part of U6 snRNP and possibly involved in processing tRNA, snoRNA, and rRNA
chr05	YER147C	SCC4	1875	0.994133	1864	11	-	467706	469581	Subunit of cohesin loading factor (Scc2p-Scc4p), a complex required for the loading of cohesin complexes onto chromosomes; involved in establishing sister chromatid cohesion during double-strand break repair via phosphorylated histone H2AX
chr05	YER148W	SPT15	723	0.994467	719	4	+	470043	470766	TATA-binding protein, general transcription factor that interacts with other factors to form the preinitiation complex at promoters, essential for viability
chr05	YER149C	PEA2	1263	0.996041	1258	5	-	470948	472211	Coiled-coil polarisome protein required for polarized morphogenesis, cell fusion, and low affinity Ca2+ influx; forms polarisome complex with Bni1p, Bud6p, and Spa2p; localizes to sites of polarized growth
chr05	YER150W	SPI1	447	0.995526	445	2	+	473109	473556	GPI-anchored cell wall protein involved in weak acid resistance; basal expression requires Msn2p/Msn4p; expression is induced under conditions of stress and during the diauxic shift; similar to Sed1p
chr05	YER151C	UBP3	2739	0.994889	2725	14	-	474416	477155	Ubiquitin-specific protease that interacts with Bre5p to co-regulate anterograde and retrograde transport between the ER and Golgi; inhibitor of gene silencing; cleaves ubiquitin fusions but not polyubiquitin; also has mRNA binding activity
chr05	YER152C	YER152c	1332	0.989489	1318	14	-	477390	478722	Protein with 2-aminoadipate transaminase activity; shares amino acid similarity with the aminotransferases Aro8p and Aro9p; YER152C is not an essential gene
chr05	YER153C	PET122	765	0.981699	751	14	-	478774	479539	Mitochondrial translational activator specific for the COX3 mRNA, acts together with Pet54p and Pet494p; located in the mitochondrial inner membrane
chr05	YER154W	OXA1	1209	0.987593	1194	15	+	479753	480962	Mitochondrial inner membrane insertase, mediates the insertion of both mitochondrial- and nuclear-encoded proteins from the matrix into the inner membrane, interacts with mitochondrial ribosomes; conserved from bacteria to animals
chr05	YER155C	BEM2	6504	0.993389	6461	43	-	481078	487582	Rho GTPase activating protein (RhoGAP) involved in the control of cytoskeleton organization and cellular morphogenesis; required for bud emergence
chr05	YER156C	YER156c	1017	0.9941	1011	6	-	488059	489076	Putative protein of unknown function; interacts with Hsp82p and copurifies with Ipl1p; expression is copper responsive and downregulated in strains deleted for MAC1, a copper-responsive transcription factor; similarity to mammalian MYG1
chr05	YER157W	COG3	2406	0.990856	2384	22	+	489522	491928	Essential component of the conserved oligomeric Golgi complex (Cog1p through Cog8p), a cytosolic tethering complex that functions in protein trafficking to mediate fusion of transport vesicles to Golgi compartments
chr05	YER158C	YER158c	1722	0.992451	1702	13	-	493247	494963	Protein of unknown function, has similarity to Afr1p; potentially phosphorylated by Cdc28p
chr05	YER159C	BUR6	429	0.995338	427	2	-	495914	496343	Subunit of a heterodimeric NC2 transcription regulator complex with Ncb2p; complex binds to TBP and can repress transcription by preventing preinitiation complex assembly or stimulate activated transcription; homologous to human NC2alpha
chr05	YER160C	YER160c	5268	0.949506	4998	266	-	93639	98908	Retrotransposon TYA Gag and TYB Pol genes; transcribed/translated as one unit; polyprotein is processed to make a nucleocapsid-like protein (Gag), reverse transcriptase (RT), protease (PR), and integrase (IN); similar to retroviral genes
chr05	YER161C	SPT2	1002	0.996008	998	4	-	497987	498989	Protein involved in negative regulation of transcription; required for RNA polyadenylation; exhibits regulated interactions with both histones and SWI-SNF components, has similarity to mammalian HMG1 proteins
chr05	YER162C	RAD4	2265	0.993819	2251	14	-	499270	501535	Protein that recognizes and binds damaged DNA (with Rad23p) during nucleotide excision repair; subunit of Nuclear Excision Repair Factor 2 (NEF2); homolog of human XPC protein
chr05	YER163C	YER163c	699	0.997139	697	2	-	501724	502423	Putative protein of unknown function; green fluorescent protein (GFP)-fusion protein localizes to the cytoplasm and nucleus; periodically expressed during the metabolic cycle; weak similarity to bacterial cation transport protein
chr05	YER164W	CHD1	4407	0.995235	4386	21	+	504030	508437	Nucleosome remodeling factor that functions in regulation of transcription elongation; contains a chromo domain, a helicase domain and a DNA-binding domain; component of both the SAGA and SLIK complexes
chr05	YER165W	PAB1	1734	0.995963	1727	7	+	509010	510744	Poly(A) binding protein, part of the 3'-end RNA-processing complex, mediates interactions between the 5' cap structure and the 3' mRNA poly(A) tail, involved in control of poly(A) tail length, interacts with translation factor eIF-4G
chr05	YER166W	DNF1	4716	0.995971	4696	19	+	511380	516095	Aminophospholipid translocase (flippase) that localizes primarily to the plasma membrane; contributes to endocytosis, protein transport and cell polarity; type 4 P-type ATPase
chr05	YER167W	BCK2	2556	0.99687	2548	8	+	516842	519398	Protein rich in serine and threonine residues involved in protein kinase C signaling pathway, which controls cell integrity; overproduction suppresses pkc1 mutations
chr05	YER168C	CCA1	1641	0.995125	1633	8	-	519654	521295	ATP (CTP):tRNA-specific tRNA nucleotidyltransferase; different forms targeted to the nucleus, cytosol, and mitochondrion are generated via the use of multiple transcriptional and translational start sites
chr05	YER169W	RPH1	2391	0.996654	2383	8	+	521998	524389	JmjC domain-containing histone demethylase which can specifically demethylate H3K36 tri- and dimethyl modification states; transcriptional repressor of PHR1; Rph1p phosphorylation during DNA damage is under control of the MEC1-RAD53 pathway
chr05	YER170W	ADK2	678	1	678	0	+	524603	525282	Mitochondrial adenylate kinase, catalyzes the reversible synthesis of GTP and AMP from GDP and ADP; may serve as a back-up for synthesizing GTP or ADP depending on metabolic conditions; 3' sequence of ADK2 varies with strain background
chr05	YER171W	RAD3	2337	0.997861	2332	5	+	525712	528049	5' to 3' DNA helicase, involved in nucleotide excision repair and transcription; subunit of RNA polII initiation factor TFIIH and of Nucleotide Excision Repair Factor 3 (NEF3); homolog of human XPD protein; mutant has aneuploidy tolerance
chr05	YER172C	BRR2	6492	0.996765	6471	21	-	528160	534652	RNA-dependent ATPase RNA helicase (DEIH box); required for disruption of U4/U6 base-pairing in native snRNPs to activate the spliceosome for catalysis; homologous to human U5-200kD
chr05	YER173W	RAD24	1980	0.995455	1971	9	+	534930	536910	Checkpoint protein, involved in the activation of the DNA damage and meiotic pachytene checkpoints; subunit of a clamp loader that loads Rad17p-Mec3p-Ddc1p onto DNA; homolog of human and S. pombe Rad17 protein
chr05	YER174C	GRX4	735	0.993197	730	5	-	537064	537799	Hydroperoxide and superoxide-radical responsive glutathione-dependent oxidoreductase; monothiol glutaredoxin subfamily member along with Grx3p and Grx5p; protects cells from oxidative damage; mutant has increased aneuploidy tolerance
chr05	YER175C	TMT1	900	0.996667	897	3	-	538094	538994	Trans-aconitate methyltransferase, cytosolic enzyme that catalyzes the methyl esterification of 3-isopropylmalate, an intermediate of the leucine biosynthetic pathway, and trans-aconitate, which inhibits the citric acid cycle
chr05	YER175W-A	YER175w-a	165	1	165	0	+	539280	539445	Putative protein of unknown function; identified by gene-trapping, microarray-based expression analysis, and genome-wide homology searching
chr05	YER176W	ECM32	3366	0.994652	3348	18	+	540321	543687	DNA dependent ATPase/DNA helicase belonging to the Dna2p- and Nam7p-like family of helicases that is involved in modulating translation termination; interacts with the translation termination factors, localized to polysomes
chr05	YER177W	BMH1	804	0.997512	796	2	+	544233	545031	14-3-3 protein, major isoform; controls proteome at post-transcriptional level, binds proteins and DNA, involved in regulation of many processes including exocytosis, vesicle transport, Ras/MAPK signaling, and rapamycin-sensitive signaling
chr05	YER178W	PDA1	1263	0.994458	1256	7	+	545431	546694	E1 alpha subunit of the pyruvate dehydrogenase (PDH) complex, catalyzes the direct oxidative decarboxylation of pyruvate to acetyl-CoA; phosphorylated; regulated by glucose
chr05	YER179W	DMC1	1005	1	1005	0	+	547034	548131	Meiosis-specific protein required for repair of double-strand breaks and pairing between homologous chromosomes; homolog of Rad51p and the bacterial RecA protein
chr05	YER180C	ISC10	804	0.998756	803	1	-	548337	549141	Protein required for sporulation, transcript is induced 7.5 hours after induction of meiosis, expected to play significant role in the formation of reproductive cells
chr05	YER180C-A	SLO1	258	0.992248	256	2	-	549477	549735	Protein interacting with Arl3p, which is a GTPase of the Ras superfamily involved in vesicle-tethering at the Golgi; putative ortholog of human SCOCO
chr05	YER182W	FMP10	735	0.997279	733	2	+	551137	551872	Putative protein of unknown function; the authentic, non-tagged protein is detected in highly purified mitochondria in high-throughput studies
chr05	YER183C	FAU1	636	0.995283	633	3	-	551942	552578	5,10-methenyltetrahydrofolate synthetase, involved in folic acid biosynthesis
chr05	YER184C	YER184c	2385	0.99413	2371	14	-	554903	557288	Putative zinc cluster protein; deletion confers sensitivity to Calcufluor white, and prevents growth on glycerol or lactate as sole carbon source
chr05	YER185W	PUG1	912	0.991228	904	8	+	558062	558974	Plasma membrane protein with roles in the uptake of protoprophyrin IX and the efflux of heme; expression is induced under both low-heme and low-oxygen conditions; member of the fungal lipid-translocating exporter (LTE) family of proteins
chr05	YER186C	YER186c	921	0.994571	916	5	-	560313	561234	Putative protein of unknown function
chr05	YER187W	YER187w	426	0.997653	425	1	+	564839	565265	Putative protein of unknown function; induced in respiratory-deficient cells
chr06	YFL001W	DEG1	1329	0.998495	1327	2	+	131322	132651	tRNA:pseudouridine synthase, introduces pseudouridines at position 38 or 39 in tRNA, important for maintenance of translation efficiency and normal cell growth, localizes to both the nucleus and cytoplasm; non-essential for viability
chr06	YFL002C	SPB4	1821	1	1821	0	-	129305	131126	Putative ATP-dependent RNA helicase, nucleolar protein required for synthesis of 60S ribosomal subunits at a late step in the pathway; sediments with 66S pre-ribosomes in sucrose gradients
chr06	YFL003C	MSH4	2637	0.999242	2635	2	-	124676	127313	Protein involved in meiotic recombination, required for normal levels of crossing over, colocalizes with Zip2p to discrete foci on meiotic chromosomes, has homology to bacterial MutS protein
chr06	YFL004W	VTC2	2487	0.998794	2484	3	+	121965	124452	Subunit of the vacuolar transporter chaperone (VTC) complex involved in membrane trafficking, vacuolar polyphosphate accumulation, microautophagy and non-autophagic vacuolar fusion
chr06	YFL005W	SEC4	648	1	648	0	+	120488	121136	Rab family GTPase essential for vesicle-mediated exocytic secretion and autophagy; associates with the exocyst component Sec15p and may regulate polarized delivery of transport vesicles to the exocyst at the plasma membrane
chr06	YFL007W	BLM10	6432	0.998134	6420	12	+	113633	120065	Proteasome activator subunit; found in association with core particles, with and without the 19S regulatory particle; required for resistance to bleomycin, may be involved in protecting against oxidative damage; similar to mammalian PA200
chr06	YFL008W	SMC1	3678	0.997825	3670	8	+	109584	113262	Subunit of the multiprotein cohesin complex, essential protein involved in chromosome segregation and in double-strand DNA break repair; SMC chromosomal ATPase family member, binds DNA with a preference for DNA with secondary structure
chr06	YFL009W	CDC4	2340	0.996581	2332	8	+	106306	108646	F-box protein required for G1/S and G2/M transition, associates with Skp1p and Cdc53p to form a complex, SCFCdc4, which acts as ubiquitin-protein ligase directing ubiquitination of the phosphorylated CDK inhibitor Sic1p
chr06	YFL010C	WWM1	636	0.990566	600	6	-	105299	105905	WW domain containing protein of unknown function; binds to Mca1p, a caspase-related protease that regulates H2O2-induced apoptosis; overexpression causes G1 phase growth arrest and clonal death that is suppressed by overexpression of MCA1
chr06	YFL010W-A	AUA1	285	0.985965	251	4	+	105181	105436	Protein required for the negative regulation by ammonia of Gap1p, which is a general amino acid permease
chr06	YFL011W	HXT10	1641	0.989031	1623	18	+	102538	104179	Putative hexose transporter, expressed at low levels and expression is repressed by glucose
chr06	YFL012W	YFL012w	447	0.993289	444	3	+	100844	101291	Putative protein of unknown function; transcribed during sporulation; null mutant exhibits increased resistance to rapamycin
chr06	YFL013C	IES1	2079	0.993266	2065	14	-	98054	100133	Subunit of the INO80 chromatin remodeling complex
chr06	YFL014W	HSP12	330	1	330	0	+	97446	97776	Plasma membrane localized protein that protects membranes from desiccation; induced by heat shock, oxidative stress, osmostress, stationary phase entry, glucose depletion, oleate and alcohol; regulated by the HOG and Ras-Pka pathways
chr06	YFL016C	MDJ1	1536	0.999349	1535	1	-	94896	96432	Co-chaperone that stimulates the ATPase activity of the HSP70 protein Ssc1p; involved in protein folding/refolding in the mitochodrial matrix; required for proteolysis of misfolded proteins; member of the HSP40 (DnaJ) family of chaperones
chr06	YFL017C	GNA1	480	1	480	0	-	94124	94604	Evolutionarily conserved glucosamine-6-phosphate acetyltransferase required for multiple cell cycle events including passage through START, DNA synthesis, and mitosis; involved in UDP-N-acetylglucosamine synthesis, forms GlcNAc6P from AcCoA
chr06	YFL017W-A	SMX2	234	0.995726	233	1	+	93838	94072	Core Sm protein Sm G; part of heteroheptameric complex (with Smb1p, Smd1p, Smd2p, Smd3p, Sme1p, and Smx3p) that is part of the spliceosomal U1, U2, U4, and U5 snRNPs; homolog of human Sm G
chr06	YFL018C	LPD1	1500	0.995333	1493	7	-	91767	93267	Dihydrolipoamide dehydrogenase, the lipoamide dehydrogenase component (E3) of the pyruvate dehydrogenase and 2-oxoglutarate dehydrogenase multi-enzyme complexes
chr06	YFL020C	PAU5	369	1	369	0	-	89369	89738	Member of the seripauperin multigene family encoded mainly in subtelomeric regions; induced during alcoholic fermentation; induced by low temperature and also by anaerobic conditions; negatively regulated by oxygen and repressed by heme
chr06	YFL021W	GAT1	1533	0.996086	1518	6	+	86111	87638	Transcriptional activator of genes involved in nitrogen catabolite repression; contains a GATA-1-type zinc finger DNA-binding motif; activity and localization regulated by nitrogen limitation and Ure2p
chr06	YFL022C	FRS2	1512	0.998016	1509	3	-	83644	85156	Alpha subunit of cytoplasmic phenylalanyl-tRNA synthetase, forms a tetramer with Frs1p to form active enzyme; evolutionarily distant from mitochondrial phenylalanyl-tRNA synthetase based on protein sequence, but substrate binding is similar
chr06	YFL023W	BUD27	2391	0.984944	2352	36	+	81014	83522	Unconventional prefoldin protein involved in translation initiation; mutants have inappropriate expression of nutrient sensitive genes due to translational derepression of Gcn4p transcription factor; diploid mutants show random budding
chr06	YFL024C	EPL1	2499	0.9992	2497	2	-	77875	80374	Component of NuA4, which is an essential histone H4/H2A acetyltransferase complex; homologous to Drosophila Enhancer of Polycomb
chr06	YFL025C	BST1	3090	0.998382	3085	5	-	74172	77262	GPI inositol deacylase of the ER that negatively regulates COPII vesicle formation, prevents production of vesicles with defective subunits, required for proper discrimination between resident ER proteins and Golgi-bound cargo molecules
chr06	YFL026W	STE2	1296	1	1296	0	+	72607	73903	Receptor for alpha-factor pheromone; seven transmembrane-domain GPCR that interacts with both pheromone and a heterotrimeric G protein to initiate the signaling response that leads to mating between haploid a and alpha cells
chr06	YFL027C	GYP8	1494	0.998661	1492	2	-	70446	71940	GTPase-activating protein for yeast Rab family members; Ypt1p is the preferred in vitro substrate but also acts on Sec4p, Ypt31p and Ypt32p; involved in the regulation of ER to Golgi vesicle transport
chr06	YFL028C	CAF16	870	0.994253	865	5	-	69359	70229	Part of evolutionarily-conserved CCR4-NOT regulatory complex; contains single ABC-type ATPase domain but no transmembrane domain; interacts with several subunits of Mediator
chr06	YFL029C	CAK1	1107	0.995483	1102	5	-	68070	69177	Cyclin-dependent kinase-activating kinase required for passage through the cell cycle, phosphorylates and activates Cdc28p; nucleotide-binding pocket differs significantly from those of most other protein kinases
chr06	YFL030W	AGX1	1158	0.993092	1150	8	+	66854	68012	Alanine:glyoxylate aminotransferase (AGT), catalyzes the synthesis of glycine from glyoxylate, which is one of three pathways for glycine biosynthesis in yeast; has similarity to mammalian and plant alanine:glyoxylate aminotransferases
chr06	YFL031W	HAC1	717	0.995816	714	3	+	65202	66171	Basic leucine zipper (bZIP) transcription factor (ATF/CREB1 homolog) that regulates the unfolded protein response, via UPRE binding, and membrane biogenesis; ER stress-induced splicing pathway facilitates efficient Hac1p synthesis
chr06	YFL033C	RIM15	5313	0.993412	5278	35	-	58975	64437	Glucose-repressible protein kinase involved in signal transduction during cell proliferation in response to nutrients, specifically the establishment of stationary phase; identified as a regulator of IME2; substrate of Pho80p-Pho85p kinase
chr06	YFL034C-A	RPL22b	369	0.99187	366	3	-	54104	54794	Protein component of the large (60S) ribosomal subunit, has similarity to Rpl22Ap and to rat L22 ribosomal protein
chr06	YFL034C-B	MOB2	864	0.998843	863	1	-	52877	53855	Component of the RAM signaling network, that activates the Cbk1p kinase, thereby facilitating the Ace2p-dependent daughter cell-specific transcription of genes involved in cell separation; similar to Mob1p
chr06	YFL034W	YFL034w	3222	0.99131	3194	28	+	55338	58563	Putative integral membrane protein that interacts with Rpp0p, which is a component of the ribosomal stalk
chr06	YFL036W	RPO41	4056	0.999014	4052	4	+	48643	52699	Mitochondrial RNA polymerase; single subunit enzyme similar to those of T3 and T7 bacteriophages; requires a specificity subunit encoded by MTF1 for promoter recognition
chr06	YFL037W	TUB2	1374	0.999272	1373	1	+	46196	47570	Beta-tubulin; associates with alpha-tubulin (Tub1p and Tub3p) to form tubulin dimer, which polymerizes to form microtubules
chr06	YFL038C	YPT1	621	1	621	0	-	45226	45847	Rab family GTPase, involved in the ER-to-Golgi step of the secretory pathway; complex formation with the Rab escort protein Mrs6p is required for prenylation of Ypt1p by protein geranylgeranyltransferase type II (Bet2p-Bet4p)
chr06	YFL039C	ACT1	1128	0.999113	1127	1	-	43122	44557	Actin, structural protein involved in cell polarization, endocytosis, and other cytoskeletal functions
chr06	YFL040W	YFL040w	1623	0.999384	1622	1	+	41212	42835	Putative transporter, member of the sugar porter family; YFL040W is not an essential gene
chr06	YFL041W	FET5	1869	0.99679	1863	6	+	39001	40870	Multicopper oxidase, integral membrane protein with similarity to Fet3p; may have a role in iron transport
chr06	YFL041W-A	YFL041w-a	192	1	192	0	+	38596	38788	Putative protein of unknown function; identified by fungal homology and RT-PCR
chr06	YFL042C	YFL042c	2025	0.997531	2020	5	-	35584	37609	Putative protein of unknown function; YFL042C is not an essential gene
chr06	YFL044C	OTU1	906	0.994481	901	5	-	34519	35425	Deubiquitylation enzyme that binds to the chaperone-ATPase Cdc48p; may contribute to regulation of protein degradation by deubiquitylating substrates that have been ubiquitylated by Ufd2p; member of the Ovarian Tumor (OTU) family
chr06	YFL045C	SEC53	765	0.994771	761	4	-	33492	34257	Phosphomannomutase, involved in synthesis of GDP-mannose and dolichol-phosphate-mannose; required for folding and glycosylation of secretory proteins in the ER lumen
chr06	YFL046W	FMP32	624	0.990385	618	6	+	32679	33303	Putative protein of unknown function; the authentic, non-tagged protein is detected in highly purified mitochondria in high-throughput studies
chr06	YFL047W	RGD2	2145	0.993939	2132	13	+	30286	32431	GTPase-activating protein (RhoGAP) for Cdc42p and Rho5p
chr06	YFL048C	EMP47	1338	0.994768	1331	7	-	28708	30046	Integral membrane component of endoplasmic reticulum-derived COPII-coated vesicles, which function in ER to Golgi transport
chr06	YFL049W	SWP82	1872	0.995192	1863	9	+	26668	28540	Member of the SWI/SNF chromatin remodeling complex in which it plays an as yet unidentified role; has identifiable counterparts in closely related yeast species; abundantly expressed in many growth conditions; paralog of Npl6p
chr06	YFL050C	ALR2	2577	0.99612	2567	10	-	23136	25714	Probable Mg(2+) transporter; overexpression confers increased tolerance to Al(3+) and Ga(3+) ions; plays a role in regulating Ty1 transposition
chr06	YFL051C	YFL051c	483	1	483	0	-	19925	20408	Putative protein of unknown function; YFL051C is not an essential gene
chr06	YFL052W	YFL052w	1398	0.994993	1391	7	+	18100	19498	Putative zinc cluster protein that contains a DNA binding domain; null mutant sensitive to calcofluor white, low osmolarity and heat, suggesting a role for YFL052Wp in cell wall integrity
chr06	YFL053W	DAK2	1776	0.993806	1760	11	+	13293	15069	Dihydroxyacetone kinase, required for detoxification of dihydroxyacetone (DHA); involved in stress adaptation
chr06	YFL054C	YFL054c	1941	0.996394	1934	7	-	10717	12658	Putative channel-like protein; similar to Fps1p; mediates passive diffusion of glycerol in the presence of ethanol
chr06	YFL055W	AGP3	1677	0.997615	1673	4	+	6874	8551	Low-affinity amino acid permease, may act to supply the cell with amino acids as nitrogen source in nitrogen-poor conditions; transcription is induced under conditions of sulfur limitation; plays a role in regulating Ty1 transposition
chr06	YFL056C	AAD6	639	0.998435	638	1	-	4663	5302	Putative aryl-alcohol dehydrogenase with similarity to P. chrysosporium aryl-alcohol dehydrogenase, involved in the oxidative stress response; expression induced in cells treated with the mycotoxin patulin
chr06	YFL057C	AAD16	459	1	459	0	-	4175	4634	Putative aryl-alcohol dehydrogenase with similarity to P. chrysosporium aryl-alcohol dehydrogenase; mutational analysis has not yet revealed a physiological role
chr06	YFL058W	THI5	1023	0.987292	1010	13	+	2800	3823	Protein involved in synthesis of the thiamine precursor hydroxymethylpyrimidine (HMP); member of a subtelomeric gene family including THI5, THI11, THI12, and THI13
chr06	YFR001W	LOC1	615	0.998374	614	1	+	133299	133915	Nuclear protein involved in asymmetric localization of ASH1 mRNA; binds double-stranded RNA in vitro; constituent of 66S pre-ribosomal particles
chr06	YFR002W	NIC96	2520	0.999603	2519	1	+	134206	136726	Component of the nuclear pore complex, required for nuclear pore formation; forms a subcomplex with Nsp1p, Nup57p, and Nup49p
chr06	YFR003C	YPI1	468	1	468	0	-	136847	137315	Inhibitor of the type I protein phosphatase Glc7p, which is involved in regulation of a variety of metabolic processes; overproduction causes decreased cellular content of glycogen
chr06	YFR004W	RPN11	921	0.997828	919	2	+	137583	138504	Metalloprotease subunit of the 19S regulatory particle of the 26S proteasome lid; couples the deubiquitination and degradation of proteasome substrates; involved, independent of catalytic activity, in fission of mitochondria and peroxisomes
chr06	YFR005C	SAD1	1347	0.998515	1345	2	-	138717	140064	Conserved zinc-finger domain protein involved in pre-mRNA splicing, required for assembly of U4 snRNA into the U4/U6 particle
chr06	YFR006W	YFR006w	1608	0.998134	1605	3	+	140332	141940	Putative X-Pro aminopeptidase; green fluorescent protein (GFP)-fusion protein localizes to the cytoplasm; YFR006W is not an essential gene
chr06	YFR007W	YFH7	1062	0.999058	1061	1	+	143489	144551	Putative kinase with similarity to the phosphoribulokinase/uridine kinase/bacterial pantothenate kinase (PRK/URK/PANK) subfamily of P-loop kinases
chr06	YFR008W	FAR7	666	1	666	0	+	144725	145391	Protein involved in recovery from cell cycle arrest in response to pheromone, in a Far1p-independent pathway; interacts with Far3p, Far8p, Far9p, Far10p, and Far11p
chr06	YFR009W	GCN20	2259	0.998672	2256	3	+	146676	148935	Positive regulator of the Gcn2p kinase activity, forms a complex with Gcn1p; proposed to stimulate Gcn2p activation by an uncharged tRNA
chr06	YFR010W	UBP6	1500	1	1500	0	+	149255	150755	Ubiquitin-specific protease situated in the base subcomplex of the 26S proteasome, releases free ubiquitin from branched polyubiquitin chains; works in opposition to Hul5p polyubiquitin elongation activity; mutant has aneuploidy tolerance
chr06	YFR011C	AIM13	513	1	513	0	-	150934	151447	Putative protein of unknown function; the authentic, non-tagged protein is detected in highly purified mitochondria; null mutant displays reduced respiratory growth and reduced frequency of mitochondrial genome loss
chr06	YFR012W	YFR012w	609	0.98358	574	10	+	152074	152658	Putative protein of unknown function
chr06	YFR012W-A	YFR012w-a	87	1	87	0	+	153385	153472	Putative protein of unknown function; identified by homology
chr06	YFR013W	IOC3	2364	0.997462	2358	6	+	154083	156447	Member of a complex (Isw1a) with Isw1p that has nucleosome-stimulated ATPase activity and represses transcription initiation by specific positioning of a promoter proximal dinucleosome; has homology to Esc8p, which is involved in silencing
chr06	YFR014C	CMK1	1341	0.998509	1339	2	-	156697	158038	Calmodulin-dependent protein kinase; may play a role in stress response, many CA++/calmodulan dependent phosphorylation substrates demonstrated in vitro, amino acid sequence similar to Cmk2p and mammalian Cam Kinase II
chr06	YFR015C	GSY1	2127	0.996709	2120	7	-	158424	160551	Glycogen synthase with similarity to Gsy2p, the more highly expressed yeast homolog; expression induced by glucose limitation, nitrogen starvation, environmental stress, and entry into stationary phase
chr06	YFR016C	YFR016c	3702	0.995678	3670	16	-	161199	164885	Putative protein of unknown function; green fluorescent protein (GFP)-fusion protein localizes to the cytoplasm and bud; interacts with Spa2p; YFL016C is not an essential gene
chr06	YFR017C	YFR017c	588	0.988095	581	7	-	166416	167004	Putative protein of unknown function; green fluorescent protein (GFP)-fusion protein localizes to the cytoplasm and is induced in response to the DNA-damaging agent MMS; YFR017C is not an essential gene
chr06	YFR018C	YFR018c	1092	0.990842	1082	10	-	167256	168348	Putative protein of unknown function
chr06	YFR019W	FAB1	6837	0.995905	6791	28	+	168626	175445	1-phosphatidylinositol-3-phosphate 5-kinase; vacuolar membrane kinase that generates phosphatidylinositol (3,5)P2, which is involved in vacuolar sorting and homeostasis
chr06	YFR021W	ATG18	1503	0.994012	1494	9	+	178915	180418	Phosphoinositide binding protein required for vesicle formation in autophagy and the cytoplasm-to-vacuole targeting (Cvt) pathway; binds both phosphatidylinositol (3,5)-bisphosphate and phosphatidylinositol 3-phosphate; WD-40 repeat protein
chr06	YFR022W	ROG3	2202	0.999546	2201	1	+	180936	183138	Protein that binds the ubiquitin ligase Rsp5p via its 2 PY motifs; has similarity to Rod1p; mutation suppresses the temperature sensitivity of an mck1 rim11 double mutant; proposed to regulate the endocytosis of plasma membrane proteins
chr06	YFR023W	PES4	1836	0.996187	1829	7	+	183946	185782	Poly(A) binding protein, suppressor of DNA polymerase epsilon mutation, similar to Mip6p
chr06	YFR024C-A	LSB3	1380	0.991304	1368	12	-	186032	187506	Protein containing a C-terminal SH3 domain; binds Las17p, which is a homolog of human Wiskott-Aldrich Syndrome protein involved in actin patch assembly and actin polymerization
chr06	YFR025C	HIS2	1008	0.992063	1000	8	-	187816	188824	Histidinolphosphatase, catalyzes the eighth step in histidine biosynthesis; mutations cause histidine auxotrophy and sensitivity to Cu, Co, and Ni salts; transcription is regulated by general amino acid control
chr06	YFR026C	ULI1	510	1	510	0	-	189820	190330	Putative protein of unknown function involved in and induced by the endoplasmic reticulum unfolded protein response
chr06	YFR027W	ECO1	846	0.998818	845	1	+	191524	192370	Acetyltransferase required for sister chromatid cohesion; modifies Smc3p at DNA replication forks during S-phase; modifies Mcd1p in response to double-strand DNA breaks during G2/M; mutations in human homolog ESCO2 cause Roberts syndrome
chr06	YFR028C	CDC14	1656	0.998188	1653	3	-	192485	194141	Protein phosphatase required for mitotic exit; located in the nucleolus until liberated by the FEAR and Mitotic Exit Network in anaphase, enabling it to act on key substrates to effect a decrease in CDK/B-cyclin activity and mitotic exit
chr06	YFR029W	PTR3	2037	0.996564	2030	7	+	194951	196988	Component of the SPS plasma membrane amino acid sensor system (Ssy1p-Ptr3p-Ssy5p), which senses external amino acid concentration and transmits intracellular signals that result in regulation of expression of amino acid permease genes
chr06	YFR030W	MET10	3108	0.996461	3097	11	+	197326	200434	Subunit alpha of assimilatory sulfite reductase, which converts sulfite into sulfide
chr06	YFR031C	SMC2	3513	0.99573	3498	15	-	200609	204123	Subunit of the condensin complex; essential SMC chromosomal ATPase family member that forms a complex with Smc4p to form the active ATPase; Smc2p/Smc4p complex binds DNA; required for clustering of tRNA genes at the nucleolus
chr06	YFR031C-A	RPL2a	765	0.996078	759	3	-	204527	205439	Protein component of the large (60S) ribosomal subunit, identical to Rpl2Bp and has similarity to E. coli L2 and rat L8 ribosomal proteins
chr06	YFR032C	RRT5	870	0.978161	845	19	-	206110	206974	Putative protein of unknown function; non-essential gene identified in a screen for mutants with increased levels of rDNA transcription; expressed at high levels during sporulation
chr06	YFR032C-A	RPL29	180	0.994444	179	1	-	207272	207452	Protein component of the large (60S) ribosomal subunit, has similarity to rat L29 ribosomal protein; not essential for translation, but required for proper joining of the large and small ribosomal subunits and for normal translation rate
chr06	YFR032C-B	YFR032c-b	264	0.996212	263	1	-	207724	207988	Putative protein of unknown function; identified by gene-trapping, microarray-based expression analysis, and genome-wide homology searching
[truncated: 3,899 more rows]

## Sheet: Orfs not found in S288c
ORFs	Annotation in nr
[truncated: 11 more rows]
