# Supplementary material for: Genome sequencing and genetic breeding of a bioethanol Saccharomyces cerevisiae strain YJS329
Source: BMC Genomics. 2012 Sep 15;13:479. doi: 10.1186/1471-2164-13-479 (PMC3484046; doi:10.1186/1471-2164-13-479)
Supplement: Additional file 9 — Differentially expressed genes of YJS329 and BYZ1 revealed by RNA-Seq. [file 1471-2164-13-479-S9.xls]

## Sheet: Sheet1
GeneID	Gene_length	BYZ1-Expression	YJS329-Expression	BYZ1-RPKM	YJS329-RPKM	log2 Ratio(YJS329/BYZ1)	Up or Down	P-value	FDR	Symbol	Description	GO Component	GO Function	GO Process	Blast nr
chr02.orf00010	1323	0	1941	0.001	302.73	18.2077	Up	0	0	-	-	-	-	-	-
chr06.orf00003	381	0	147	0.001	79.6128	16.2807	Up	0	0	-	-	-	-	-	-
YCL048W-A	255	0	61	0.001	49.3605	15.5911	Up	0	0	-	-	-	-	-	-
856692	804	0	173	0.001	44.3997	15.4383	Up	0	0	URA3	Orotidine-5'-phosphate (OMP) decarboxylase, catalyzes the sixth enzymatic step in the de novo biosynthesis of pyrimidines, converting OMP into uridine monophosphate (UMP); converts 5-FOA into 5-fluorouracil, a toxic compound	-	GO:0016831//carboxy-lyase activity	GO:0006220//pyrimidine nucleotide metabolic process;GO:0019856//pyrimidine base biosynthetic process	gi|6320814|ref|NP_010893.1|/2.82631e-151/Ura3p [Saccharomyces cerevisiae S288c]
YNL052W	462	0	94	0.001	41.9833	15.3575	Up	0	0	-	-	-	-	-	-
854907	1140	0	229	0.001	41.4497	15.3391	Up	0	0	COS3	Cos3p	-	-	-	gi|6319779|ref|NP_009861.1|/0/Cos2p [Saccharomyces cerevisiae S288c]
chr01.orf00007	1134	0	143	0.001	26.0204	14.6674	Up	0	0	-	-	-	-	-	-
856735	462	0	53	0.001	23.6714	14.5309	Up	2.22e-16	2.18e-15	BUD25	Bud25p	-	GO:0016634	GO:0006778//porphyrin metabolic process	gi|13112038|ref|NP_076437.1|/7.56199e-92/Bud25p [Saccharomyces cerevisiae S288c]
chr15.orf00735	960	0	103	0.001	22.1389	14.4343	Up	0	0	-	-	-	-	-	-
chr06.orf00127	699	0	62	0.001	18.3023	14.1597	Up	0	0	-	-	-	-	-	-
852520	384	0	28	0.001	15.0459	13.8771	Up	6.02e-09	2.65e-08	YBR219C	Putative protein of unknown function; YBR219C is not an essential gene	-	-	-	gi|6319696|ref|NP_009778.1|/1.91606e-71/Ybr219cp [Saccharomyces cerevisiae S288c]
YLL045C	771	0	37	0.001	9.90234	13.2736	Up	1.37e-11	7.49e-11	-	-	-	-	-	-
BIO6	1314	0	56	0.001	8.79393	13.1023	Up	0	0	-	-	-	-	-	-
chr01.orf00002	789	0	22	0.001	5.75355	12.4902	Up	3.49e-07	1.28e-06	-	-	-	-	-	-
YFL034C-A	690	0	15	0.001	4.48572	12.1311	Up	3.98e-05	0.000115797	-	-	-	-	-	-
YNL162W	833	0	12	0.001	2.97253	11.5375	Up	0.00030281	0.000767985	-	-	-	-	-	-
YNR065C	3351	0	35	0.001	2.15518	11.0736	Up	5.28e-11	2.7e-10	-	-	-	-	-	-
851129	726	17	2205	4.99589	626.704	6.9709	Up	1.61e-08	6.82e-08	CTR3	Ctr3p	GO:0031224//intrinsic to membrane	GO:0015082//di-, tri-valent inorganic cation transmembrane transporter activity	GO:0000041//transition metal ion transport	gi|6323443|ref|NP_013515.1|/5.83242e-142/Ctr3p [Saccharomyces cerevisiae S288c]
854644	1599	552	52688	73.6531	6799.13	6.52846	Up	0	0	SUC2	Invertase, sucrose hydrolyzing enzyme; a secreted, glycosylated form is regulated by glucose repression, and an intracellular, nonglycosylated enzyme is produced constitutively	-	GO:0016798//hydrolase activity, acting on glycosyl bonds	GO:0044238//primary metabolic process	gi|50554053|ref|XP_504435.1|/0/YALI0E26719p [Yarrowia lipolytica]
856492	1683	17	1362	2.15509	166.987	6.27585	Up	1.61e-08	6.82e-08	HXT4	High-affinity glucose transporter of the major facilitator superfamily, expression is induced by low levels of glucose and repressed by high levels of glucose	GO:0031224//intrinsic to membrane	GO:0022857//transmembrane transporter activity	GO:0006810//transport	gi|6321884|ref|NP_011960.1|/0/Hxt4p [Saccharomyces cerevisiae S288c]
855373	1314	2	75	0.32474	11.7776	5.18062	Up	0.00011183	0.000303769	ERR3	Err3p	GO:0043234//protein complex;GO:0044424//intracellular part	GO:0046872//metal ion binding;GO:0016836//hydro-lyase activity	GO:0006007//glucose catabolic process	gi|6323985|ref|NP_014056.1|/0/Err3p [Saccharomyces cerevisiae S288c]
851296	486	22	639	9.658	271.303	4.81204	Up	6.15e-10	2.93e-09	YAR068W	Fungal-specific protein of unknown function; induced in respiratory-deficient cells	-	-	-	gi|2358006|gb|AAB69743.1|/5.5633e-38/Yhr214w-ap [Saccharomyces cerevisiae]
853968	1806	135	3640	15.9484	415.886	4.7047	Up	2.52e-13	1.94e-12	PTR2	Integral membrane peptide transporter, mediates transport of di- and tri-peptides; conserved protein that contains 12 transmembrane domains; PTR2 expression is regulated by the N-end rule pathway via repression by Cup9p	GO:0031224//intrinsic to membrane	-	GO:0015833//peptide transport	gi|151941632|gb|EDN59995.1|/0/peptide transporter [Saccharomyces cerevisiae YJM789]
853058	1071	49	1043	9.76129	200.949	4.36361	Up	5.66e-14	4.84e-13	GTO1	Gto1p	-	-	-	gi|6321593|ref|NP_011670.1|/0/Gto1p [Saccharomyces cerevisiae S288c]
853542	330	3	55	1.93958	34.3905	4.14819	Up	7e-05	0.000195369	YJR079W	Putative protein of unknown function; mutation results in impaired mitochondrial respiration	-	-	-	gi|6322539|ref|NP_012613.1|/7.42141e-52/Yjr079wp [Saccharomyces cerevisiae S288c]
853288	1602	335	5853	44.6152	753.887	4.07874	Up	2.58e-13	1.99e-12	INO1	Ino1p	-	GO:0016872//intramolecular lyase activity	GO:0006020//inositol metabolic process;GO:0006644//phospholipid metabolic process	gi|854544|emb|CAA60802.1|/0/myo-inositol-phosphate synthase [Saccharomyces cerevisiae]
851943	1713	43	722	5.35565	86.9701	4.02139	Up	1.34e-13	1.08e-12	HXT7	High-affinity glucose transporter of the major facilitator superfamily, nearly identical to Hxt6p, expressed at high basal levels relative to other HXTs, expression repressed by high glucose levels	GO:0031224//intrinsic to membrane	GO:0022857//transmembrane transporter activity	GO:0006810//transport	gi|6320549|ref|NP_010629.1|/0/Hxt7p [Saccharomyces cerevisiae S288c]
851281	225	5	81	4.7412	74.2836	3.96972	Up	2.54e-05	7.56e-05	YAR029W	Member of DUP240 gene family but contains no transmembrane domains; green fluorescent protein (GFP)-fusion protein localizes to the cytoplasm in a punctate pattern	-	-	-	gi|6319333|ref|NP_009416.1|/2.97661e-40/Yar029wp [Saccharomyces cerevisiae S288c]
851386	1161	715	11239	131.394	1997.5	3.92622	Up	0	0	SFA1	Bifunctional enzyme containing both alcohol dehydrogenase and glutathione-dependent formaldehyde dehydrogenase activities, functions in formaldehyde detoxification and formation of long chain and complex alcohols, regulated by Hog1p-Sko1p	-	GO:0046914//transition metal ion binding;GO:0016616//oxidoreductase activity, acting on the CH-OH group of donors, NAD or NADP as acceptor	GO:0006067//ethanol metabolic process	gi|6320033|ref|NP_010113.1|/0/Sfa1p [Saccharomyces cerevisiae S288c]
853039	1845	16	233	1.85022	26.0585	3.81598	Up	3.07e-08	1.26e-07	TPO2	Polyamine transport protein specific for spermine; localizes to the plasma membrane; transcription of TPO2 is regulated by Haa1p; member of the major facilitator superfamily	-	-	GO:0006810//transport	gi|6321577|ref|NP_011654.1|/0/Tpo2p [Saccharomyces cerevisiae S288c]
855372	714	8	114	2.39052	32.9456	3.78469	Up	4.58e-06	1.48e-05	SNO4	Possible chaperone and cysteine protease, similar to bacterial Hsp31 and yeast Hsp31p, Hsp32p, and Hsp33p; DJ-1/ThiJ/PfpI superfamily member; predicted involvement in pyridoxine metabolism; induced by mild heat stress and copper deprivation	-	-	-	gi|6323984|ref|NP_014055.1|/1.14023e-134/Sno4p [Saccharomyces cerevisiae S288c]
855205	1521	213	2917	29.878	395.729	3.72736	Up	3.15e-13	2.38e-12	ALD3	Ald3p	-	GO:0003824//catalytic activity	GO:0008152//metabolic process	gi|6323821|ref|NP_013892.1|/0/Ald3p [Saccharomyces cerevisiae S288c]
855380	1146	105	1360	19.5481	244.875	3.64694	Up	0	0	COS1	Cos1p	-	-	-	gi|6323993|ref|NP_014063.1|/0/Cos1p [Saccharomyces cerevisiae S288c]
850486	1023	6	76	1.25134	15.3295	3.61476	Up	1.46e-05	4.51e-05	THI5	Protein involved in synthesis of the thiamine precursor hydroxymethylpyrimidine (HMP); member of a subtelomeric gene family including THI5, THI11, THI12, and THI13	-	-	-	gi|14318461|ref|NP_116597.1|/0/Thi5p [Saccharomyces cerevisiae S288c]
851303	3141	6724	82859	456.731	5443.3	3.57506	Up	2.63e-11	1.37e-10	HBT1	Hbt1p	-	-	-	gi|6319978|ref|NP_010058.1|/0/Hbt1p [Saccharomyces cerevisiae S288c]
850295	1083	95	984	18.7153	187.481	3.32446	Up	3.73e-14	3.25e-13	CHA1	Catabolic L-serine (L-threonine) deaminase, catalyzes the degradation of both L-serine and L-threonine; required to use serine or threonine as the sole nitrogen source, transcriptionally induced by serine and threonine	-	-	GO:0008152//metabolic process	gi|63535562|ref|NP_001018030.1|/0/Cha1p [Saccharomyces cerevisiae S288c]
1466538	300	18	176	12.8012	121.055	3.2413	Up	8.4e-09	3.67e-08	YER188C-A	Putative protein of unknown function	-	-	-	gi|33438788|ref|NP_878070.1|/3.90672e-56/Yer188c-ap [Saccharomyces cerevisiae S288c]
852979	1689	5983	58146	755.771	7103.63	3.23254	Up	1.85e-11	9.92e-11	CTT1	Ctt1p	-	GO:0005506//iron ion binding;GO:0004601//peroxidase activity	GO:0042743//hydrogen peroxide metabolic process;GO:0006950//response to stress	gi|86559466|ref|NP_011602.2|/0/Ctt1p [Saccharomyces cerevisiae S288c]
853233	4650	3	26	0.137648	1.15375	3.06727	Up	8.25e-05	0.000228007	VTH2	Putative membrane glycoprotein with strong similarity to Vth1p and Pep1p/Vps10p, may be involved in vacuolar protein sorting	-	-	-	gi|6322239|ref|NP_012313.1|/0/Vth2p [Saccharomyces cerevisiae S288c]
853204	1770	9	74	1.08485	8.62678	2.99133	Up	2.51e-06	8.42e-06	YGR287C	Isomaltase (alpha-D-glucosidase); may interact with ribosomes, based on co-purification experiments; authentic, non-tagged protein detected in purified mitochondria in high-throughput studies	-	GO:0043167//ion binding	GO:0044238//primary metabolic process	gi|6321726|ref|NP_011803.1|/0/Ygr287cp [Saccharomyces cerevisiae S288c]
853337	1164	6	47	1.09976	8.33173	2.92142	Up	1.46e-05	4.51e-05	YJL107C	Putative protein of unknown function; expression is induced by activation of the HOG1 mitogen-activated signaling pathway and this induction is Hog1p/Pbs2p dependent; YJL107C and adjacent ORF, YJL108C are merged in related fungi	-	-	-	gi|6322354|ref|NP_012428.1|/0/Yjl107cp [Saccharomyces cerevisiae S288c]
851308	954	114	865	25.4951	187.093	2.87546	Up	1.26e-13	1.02e-12	YDL218W	Putative protein of unknown function; YDL218W transcription is regulated by Azf1p and induced by starvation and aerobic conditions; expression also induced in cells treated with the mycotoxin patulin	-	-	-	gi|6319983|ref|NP_010063.1|/2.38676e-174/Ydl218wp [Saccharomyces cerevisiae S288c]
852600	1407	164	1187	24.8685	174.079	2.80735	Up	1.98e-13	1.56e-12	MAL33	MAL-activator protein, part of complex locus MAL3; nonfunctional in genomic reference strain S288C	-	-	-	gi|6319774|ref|NP_009856.1|/0/Mal33p [Saccharomyces cerevisiae S288c]
856672	342	45	304	28.0729	183.416	2.70787	Up	3.26e-14	2.86e-13	CYC7	Cyc7p	-	-	-	gi|6320796|ref|NP_010875.1|/7.33278e-63/Cyc7p [Saccharomyces cerevisiae S288c]
854358	435	177	1153	86.813	546.928	2.65537	Up	0	0	YOR186W	Putative protein of unknown function; proper regulation of expression during heat stress is sphingolipid-dependent	-	-	-	gi|6324760|ref|NP_014829.1|/1.8069e-78/Yor186wp [Saccharomyces cerevisiae S288c]
852601	1845	223	1444	25.7875	161.496	2.64675	Up	1.2e-13	9.79e-13	MAL31	Mal31p	GO:0031224//intrinsic to membrane	GO:0022857//transmembrane transporter activity	GO:0006810//transport	gi|6319775|ref|NP_009857.1|/0/Mal31p [Saccharomyces cerevisiae S288c]
856326	1413	51	311	7.70067	45.416	2.56014	Up	2.26e-14	1.99e-13	YPR196W	Putative maltose activator	-	-	-	gi|6325454|ref|NP_015522.1|/0/Ypr196wp [Saccharomyces cerevisiae S288c]
856761	750	68	412	19.3441	113.351	2.55084	Up	0	0	HVG1	Hvg1p	GO:0012506//vesicle membrane;GO:0043231//intracellular membrane-bounded organelle;GO:0031224//intrinsic to membrane	GO:0015144//carbohydrate transmembrane transporter activity	GO:0008643//carbohydrate transport	gi|6320877|ref|NP_010956.1|/6.46673e-115/Hvg1p [Saccharomyces cerevisiae S288c]
850690	1572	111	665	15.0651	87.289	2.53459	Up	6.66e-15	6.01e-14	THI73	Putative plasma membrane permease proposed to be involved in carboxylic acid uptake and repressed by thiamine; substrate of Dbf2p/Mob1p kinase; transcription is altered if mitochondrial dysfunction occurs	-	-	GO:0006810//transport	gi|6323032|ref|NP_013104.1|/0/Thi73p [Saccharomyces cerevisiae S288c]
856324	2634	151	877	12.231	68.7028	2.48983	Up	4.42e-14	3.82e-13	OPT2	Oligopeptide transporter; member of the OPT family, with potential orthologs in S. pombe and C. albicans; also plays a role in formation of mature vacuoles	-	-	GO:0006810//transport	gi|6325452|ref|NP_015520.1|/0/Opt2p [Saccharomyces cerevisiae S288c]
852708	333	5	29	3.20351	17.9698	2.48785	Up	5.94e-05	0.000167557	HUR1	Hur1p	-	GO:0016787//hydrolase activity	-	gi|6321270|ref|NP_011347.1|/3.42998e-57/Hur1p [Saccharomyces cerevisiae S288c]
855612	363	28	158	16.4571	89.8133	2.44822	Up	1.23e-11	6.8e-11	CYB5	Cyb5p	GO:0044464//cell part	GO:0046872//metal ion binding	-	gi|6324218|ref|NP_014288.1|/1.44898e-63/Cyb5p [Saccharomyces cerevisiae S288c]
855384	1023	11	62	2.29413	12.5057	2.44656	Up	7.36e-07	2.61e-06	THI12	Protein involved in synthesis of the thiamine precursor hydroxymethylpyrimidine (HMP); member of a subtelomeric gene family including THI5, THI11, THI12, and THI13	-	-	-	gi|6323997|ref|NP_014067.1|/0/Thi12p [Saccharomyces cerevisiae S288c]
855750	6702	5241	28894	166.844	889.598	2.41465	Up	9.88e-12	5.49e-11	ACC1	Acc1p	-	GO:0016421//CoA carboxylase activity;GO:0016879//ligase activity, forming carbon-nitrogen bonds;GO:0019842//vitamin binding;GO:0032559//adenyl ribonucleotide binding	GO:0006631//fatty acid metabolic process	gi|6324343|ref|NP_014413.1|/0/Acc1p [Saccharomyces cerevisiae S288c]
851348	1152	33	181	6.1117	32.4203	2.40725	Up	6.65e-13	4.67e-12	COS7	Cos7p	-	-	-	gi|6319953|ref|NP_010033.1|/0/Cos7p [Saccharomyces cerevisiae S288c]
856780	114	32	175	59.8888	316.755	2.40301	Up	1.12e-12	7.39e-12	YER053C-A	Putative protein of unknown function; green fluorescent protein (GFP)-fusion protein localizes to the endoplasmic reticulum	-	-	-	gi|9755330|ref|NP_061492.1|/1.66136e-14/Yer053c-ap [Saccharomyces cerevisiae S288c]
854332	1620	277	1502	36.4809	191.313	2.39072	Up	1.34e-13	1.08e-12	PNS1	Pns1p	GO:0016020//membrane	-	-	gi|6324735|ref|NP_014804.1|/0/Pns1p [Saccharomyces cerevisiae S288c]
852643	2115	5	27	0.504383	2.63417	2.38476	Up	0.000122775	0.00033104	ZIP2	Meiosis-specific protein involved in normal synaptonemal complex formation and pairing between homologous chromosomes during meiosis	-	-	-	gi|6321188|ref|NP_011265.1|/0/Zip2p [Saccharomyces cerevisiae S288c]
854950	1776	1527	8148	183.441	946.67	2.36754	Up	2.43e-12	1.51e-11	CYB2	Cyb2p	GO:0044464//cell part	GO:0005506//iron ion binding;GO:0003824//catalytic activity;GO:0000166//nucleotide binding	GO:0008152//metabolic process	gi|6323587|ref|NP_013658.1|/0/Cyb2p [Saccharomyces cerevisiae S288c]
856762	219	15	79	14.6133	74.4343	2.34869	Up	5.85e-08	2.33e-07	YER039C-A	Putative protein of unknown function; YER039C-A is not an essential gene	GO:0012506//vesicle membrane;GO:0043231//intracellular membrane-bounded organelle;GO:0031224//intrinsic to membrane	GO:0015144//carbohydrate transmembrane transporter activity	GO:0008643//carbohydrate transport	gi|6320878|ref|NP_010957.1|/3.78431e-35/Yer039c-ap [Saccharomyces cerevisiae S288c]
856323	471	128	666	57.9815	291.772	2.33118	Up	8.44e-14	6.98e-13	HPA2	Hpa2p	-	GO:0016740//transferase activity	-	gi|6325451|ref|NP_015519.1|/3.39371e-90/Hpa2p [Saccharomyces cerevisiae S288c]
851276	540	24	123	9.4824	47.0004	2.30935	Up	1.66e-10	8.22e-10	YAR023C	Putative integral membrane protein, member of DUP240 gene family	-	-	-	gi|6319330|ref|NP_009413.1|/1.29965e-103/Yar023cp [Saccharomyces cerevisiae S288c]
855121	894	200	1023	47.7302	236.118	2.30653	Up	4.44e-15	4.06e-14	SNZ1	Protein involved in vitamin B6 biosynthesis; member of a stationary phase-induced gene family; coregulated with SNO1; interacts with Sno1p and with Yhr198p, perhaps as a multiprotein complex containing other Snz and Sno proteins	-	-	GO:0009108//coenzyme biosynthetic process	gi|6323743|ref|NP_013814.1|/2.65804e-156/Snz1p [Saccharomyces cerevisiae S288c]
854301	2529	360	1808	30.3707	147.516	2.28012	Up	4.4e-13	3.19e-12	EFT1	Eft1p	GO:0044424//intracellular part	GO:0008135//translation factor activity, nucleic acid binding;GO:0032561//guanyl ribonucleotide binding;GO:0017111//nucleoside-triphosphatase activity	GO:0010467//gene expression	gi|6320593|ref|NP_010673.1|/0/Eft2p [Saccharomyces cerevisiae S288c]
853653	6156	7168	35317	248.428	1183.79	2.25252	Up	0	0	FAS1	Beta subunit of fatty acid synthetase, which catalyzes the synthesis of long-chain saturated fatty acids; contains acetyltransacylase, dehydratase, enoyl reductase, malonyl transacylase, and palmitoyl transacylase activities	GO:0043234//protein complex	GO:0016703;GO:0008415//acyltransferase activity	GO:0006631//fatty acid metabolic process	gi|6322666|ref|NP_012739.1|/0/Fas1p [Saccharomyces cerevisiae S288c]
853236	1704	17	81	2.12853	9.80857	2.20418	Up	1.61e-08	6.84e-08	HXT9	Hxt9p	GO:0031224//intrinsic to membrane	GO:0022857//transmembrane transporter activity	GO:0006810//transport	gi|6322242|ref|NP_012316.1|/0/Hxt9p [Saccharomyces cerevisiae S288c]
854900	3165	911	4223	61.4109	275.32	2.16454	Up	0	0	HMG1	Hmg1p	GO:0031224//intrinsic to membrane	GO:0016616//oxidoreductase activity, acting on the CH-OH group of donors, NAD or NADP as acceptor;GO:0048037//cofactor binding;GO:0000166//nucleotide binding	GO:0006694//steroid biosynthetic process;GO:0006720//isoprenoid metabolic process;GO:0006732//coenzyme metabolic process;GO:0044281//small molecule metabolic process	gi|6323565|ref|NP_013636.1|/0/Hmg1p [Saccharomyces cerevisiae S288c]
850645	4680	1218	5483	55.5267	241.748	2.12225	Up	5.37e-12	3.11e-11	BPT1	ABC type transmembrane transporter of MRP/CFTR family, found in vacuolar membrane, involved in the transport of unconjugated bilirubin and in heavy metal detoxification via glutathione conjugates, along with Ycf1p	-	GO:0017111//nucleoside-triphosphatase activity;GO:0000166//nucleotide binding	GO:0006810//transport	gi|6323014|ref|NP_013086.1|/0/Bpt1p [Saccharomyces cerevisiae S288c]
853057	654	18	81	5.87213	25.5563	2.12172	Up	8.58e-09	3.74e-08	YGR153W	Putative protein of unknown function	-	-	-	gi|6321592|ref|NP_011669.1|/8.48528e-115/Ygr153wp [Saccharomyces cerevisiae S288c]
852803	1692	200	900	25.2191	109.757	2.12172	Up	4.44e-15	4.07e-14	HNM1	Choline/ethanolamine transporter; involved in the uptake of nitrogen mustard and the uptake of glycine betaine during hypersaline stress; co-regulated with phospholipid biosynthetic genes and negatively regulated by choline and myo-inositol	GO:0031224//intrinsic to membrane	GO:0005275//amine transmembrane transporter activity	GO:0015837//amine transport	gi|6321361|ref|NP_011438.1|/0/Hnm1p [Saccharomyces cerevisiae S288c]
850902	954	150	671	33.5462	145.132	2.11315	Up	5.88e-14	5e-13	HMX1	ER localized, heme-binding peroxidase involved in the degradation of heme; does not exhibit heme oxygenase activity despite similarity to heme oxygenases; expression regulated by AFT1	-	GO:0016705//oxidoreductase activity, acting on paired donors, with incorporation or reduction of molecular oxygen	GO:0006787	gi|42742287|ref|NP_013306.2|/0/Hmx1p [Saccharomyces cerevisiae S288c]
853164	1371	36	161	5.60229	24.2314	2.11279	Up	1.99e-13	1.57e-12	MGA1	Mga1p	-	GO:0003677//DNA binding	-	gi|6321688|ref|NP_011765.1|/0/Mga1p [Saccharomyces cerevisiae S288c]
854052	939	73	324	16.5866	71.1983	2.10182	Up	0	0	IZH4	Izh4p	GO:0031224//intrinsic to membrane	-	-	gi|51012627|gb|AAT92607.1|/2.5088e-144/YOL101C [Saccharomyces cerevisiae]
853784	2208	16	68	1.54604	6.35477	2.03926	Up	4.34e-08	1.75e-07	DHR2	Dhr2p	-	GO:0032559//adenyl ribonucleotide binding;GO:0042623//ATPase activity, coupled	-	gi|6322772|ref|NP_012845.1|/0/Dhr2p [Saccharomyces cerevisiae S288c]
850631	1761	243	1023	29.4407	119.869	2.02558	Up	5.75e-14	4.91e-13	TPO1	Polyamine transporter that recognizes spermine, putrescine, and spermidine; catalyzes uptake of polyamines at alkaline pH and excretion at acidic pH; phosphorylation enhances activity and sorting to the plasma membrane	-	-	GO:0006810//transport	gi|6323000|ref|NP_013072.1|/0/Tpo1p [Saccharomyces cerevisiae S288c]
853214	1746	18	75	2.19953	8.86354	2.01069	Up	1.15e-08	4.94e-08	YJL216C	Protein of unknown function, similar to alpha-D-glucosidases; transcriptionally activated by both Pdr8p and Yrm1p, along with transporters and other genes involved in the pleiotropic drug resistance (PDR) phenomenon	-	-	-	gi|6322245|ref|NP_012319.1|/0/Yjl216cp [Saccharomyces cerevisiae S288c]
853507	330	332	1375	214.647	859.764	2.00197	Up	0	0	CYC1	Cyc1p	-	-	-	gi|6322508|ref|NP_012582.1|/3.92606e-61/Cyc1p [Saccharomyces cerevisiae S288c]
854259	1842	98	405	11.3511	45.3686	1.99887	Up	4.24e-14	3.68e-13	ECM3	Ecm3p	-	-	-	gi|151945716|gb|EDN63957.1|/0/conserved protein [Saccharomyces cerevisiae YJM789]
850951	3135	1827	7520	124.337	494.961	1.99305	Up	3.75e-12	2.26e-11	YEF3	Translational elongation factor 3, stimulates the binding of aminoacyl-tRNA (AA-tRNA) to ribosomes by releasing EF-1 alpha from the ribosomal complex; contains two ABC cassettes; binds and hydrolyses ATP	-	GO:0017111//nucleoside-triphosphatase activity;GO:0032559//adenyl ribonucleotide binding;GO:0008135//translation factor activity, nucleic acid binding	-	gi|6323278|ref|NP_013350.1|/0/Yef3p [Saccharomyces cerevisiae S288c]
856779	903	347	1401	81.9865	320.141	1.96525	Up	2.28e-13	1.77e-12	PIC2	Mitochondrial phosphate carrier, imports inorganic phosphate into mitochondria; functionally redundant with Mir1p but less abundant than Mir1p under normal conditions; expression is induced at high temperature	GO:0031224//intrinsic to membrane	-	GO:0006810//transport	gi|6320894|ref|NP_010973.1|/8.85813e-176/Pic2p [Saccharomyces cerevisiae S288c]
853052	1299	155	623	25.4579	98.9622	1.95876	Up	4.26e-13	3.12e-12	YGR149W	Putative protein of unknown function; predicted to be an integal membrane protein	-	-	-	gi|6321588|ref|NP_011665.1|/0/Ygr149wp [Saccharomyces cerevisiae S288c]
851131	2028	23	92	2.41969	9.36074	1.9518	Up	4.34e-10	2.09e-09	YLR413W	Putative protein of unknown function; YLR413W is not an essential gene	-	-	-	gi|6323445|ref|NP_013517.1|/0/Ylr413wp [Saccharomyces cerevisiae S288c]
852102	951	371	1482	83.2327	321.557	1.94985	Up	5.82e-13	4.15e-12	IZH1	Izh1p	GO:0031224//intrinsic to membrane;GO:0043231//intracellular membrane-bounded organelle	-	-	gi|6320699|ref|NP_010780.1|/0/Izh1p [Saccharomyces cerevisiae S288c]
854637	2988	513	2049	36.63	141.498	1.94969	Up	0	0	YIL169C	Putative protein of unknown function; serine/threonine rich and highly similar to YOL155C, a putative glucan alpha-1,4-glucosidase; transcript is induced in both high and low pH environments; YIL169C is a non-essential gene	-	-	-	gi|6322022|ref|NP_012097.1|/8.90536e-154/Yil169cp [Saccharomyces cerevisiae S288c]
852121	1992	314	1250	33.6311	129.482	1.94489	Up	2.45e-13	1.89e-12	GNP1	Gnp1p	GO:0031224//intrinsic to membrane	GO:0005275//amine transmembrane transporter activity	GO:0015837//amine transport	gi|6320717|ref|NP_010796.1|/0/Gnp1p [Saccharomyces cerevisiae S288c]
853920	852	2448	9575	613.017	2318.94	1.91947	Up	0	0	PET10	Pet10p	-	-	-	gi|6322899|ref|NP_012972.1|/3.54622e-147/Pet10p [Saccharomyces cerevisiae S288c]
855308	2862	486	1899	36.2299	136.913	1.91801	Up	6.59e-14	5.55e-13	RSN1	Membrane protein of unknown function; overexpression suppresses NaCl sensitivity of sro7 mutant cells by restoring sodium pump (Ena1p) localization to the plasma membrane	GO:0044464//cell part	-	-	gi|6323922|ref|NP_013993.1|/0/Rsn1p [Saccharomyces cerevisiae S288c]
851944	1713	346	1334	43.0943	160.69	1.89871	Up	3.76e-13	2.78e-12	HXT6	High-affinity glucose transporter of the major facilitator superfamily, nearly identical to Hxt7p, expressed at high basal levels relative to other HXTs, repression of expression by high glucose requires SNF3	GO:0031224//intrinsic to membrane	GO:0022857//transmembrane transporter activity	GO:0006810//transport	gi|6320550|ref|NP_010630.1|/0/Hxt6p [Saccharomyces cerevisiae S288c]
856766	1350	431	1659	68.1152	253.573	1.89635	Up	0	0	SAH1	S-adenosyl-L-homocysteine hydrolase, catabolizes S-adenosyl-L-homocysteine which is formed after donation of the activated methyl group of S-adenosyl-L-methionine (AdoMet) to an acceptor	-	GO:0016802	GO:0044237//cellular metabolic process	gi|6320882|ref|NP_010961.1|/0/Sah1p [Saccharomyces cerevisiae S288c]
852414	2046	6267	23696	653.514	2389.79	1.87059	Up	2.42e-11	1.27e-10	TKL2	Tkl2p	-	GO:0043169//cation binding;GO:0016744	-	gi|6319593|ref|NP_009675.1|/0/Tkl2p [Saccharomyces cerevisiae S288c]
854193	888	53	200	12.734	46.4737	1.86773	Up	5.93e-14	5.03e-13	CIN5	Basic leucine zipper (bZIP) transcription factor of the yAP-1 family, mediates pleiotropic drug resistance and salt tolerance; nuclearly localized under oxidative stress and sequestered in the cytoplasm by Lot6p under reducing conditions	GO:0043231//intracellular membrane-bounded organelle	GO:0003677//DNA binding;GO:0001071;GO:0005515//protein binding	GO:0006351//transcription, DNA-dependent	gi|6324602|ref|NP_014671.1|/3.66755e-158/Cin5p [Saccharomyces cerevisiae S288c]
855446	1731	57	215	7.02552	25.629	1.8671	Up	6.75e-14	5.65e-13	BOR1	Bor1p	GO:0031224//intrinsic to membrane	GO:0015301//anion:anion antiporter activity	GO:0006811//ion transport	gi|6324054|ref|NP_014124.1|/0/Bor1p [Saccharomyces cerevisiae S288c]
850938	1797	426	1574	50.5781	180.737	1.83731	Up	7.65e-13	5.25e-12	THI7	Plasma membrane transporter responsible for the uptake of thiamine, member of the major facilitator superfamily of transporters; mutation of human ortholog causes thiamine-responsive megaloblastic anemia	GO:0044464//cell part	GO:0015932//nucleobase, nucleoside, nucleotide and nucleic acid transmembrane transporter activity	GO:0006810//transport	gi|6323266|ref|NP_013338.1|/0/Thi7p [Saccharomyces cerevisiae S288c]
850742	327	39	144	25.4459	90.8668	1.83632	Up	1.25e-13	1.01e-12	YLR053C	Putative protein of unknown function	-	-	-	gi|6323082|ref|NP_013154.1|/5.32074e-58/Ylr053cp [Saccharomyces cerevisiae S288c]
852389	1404	199	731	30.2403	107.434	1.8289	Up	1.33e-13	1.07e-12	PHO3	Constitutively expressed acid phosphatase similar to Pho5p; brought to the cell surface by transport vesicles; hydrolyzes thiamin phosphates in the periplasmic space, increasing cellular thiamin uptake; expression is repressed by thiamin	-	GO:0016791//phosphatase activity	-	gi|6319568|ref|NP_009650.1|/0/Pho3p [Saccharomyces cerevisiae S288c]
853626	1152	54	198	10.001	35.4653	1.82627	Up	4.91e-14	4.23e-13	COS5	Cos5p	-	-	-	gi|6322621|ref|NP_012695.1|/0/Cos5p [Saccharomyces cerevisiae S288c]
851639	675	26	95	8.21808	29.0409	1.82121	Up	4.49e-10	2.16e-09	OCA6	Cytoplasmic protein required for replication of Brome mosaic virus in S. cerevisiae, which is a model system for studying positive-strand RNA virus replication; null mutation confers sensitivity to tunicamycin and DTT	-	-	-	gi|6320272|ref|NP_010352.1|/4.3487e-117/Oca6p [Saccharomyces cerevisiae S288c]
852883	1050	167	608	33.9334	119.483	1.81602	Up	2.37e-13	1.84e-12	ERG26	C-3 sterol dehydrogenase, catalyzes the second of three steps required to remove two C-4 methyl groups from an intermediate in ergosterol biosynthesis	-	GO:0033764	GO:0008202//steroid metabolic process	gi|6321437|ref|NP_011514.1|/0/Erg26p [Saccharomyces cerevisiae S288c]
855611	1641	52	187	6.76076	23.5138	1.79825	Up	6.64e-14	5.57e-13	DBP2	Dbp2p	GO:0043231//intracellular membrane-bounded organelle	GO:0003676//nucleic acid binding;GO:0042623//ATPase activity, coupled;GO:0032559//adenyl ribonucleotide binding	GO:0000956//nuclear-transcribed mRNA catabolic process;GO:0042254//ribosome biogenesis	gi|6324217|ref|NP_014287.1|/0/Dbp2p [Saccharomyces cerevisiae S288c]
854913	1476	1048	3768	151.487	526.763	1.79796	Up	2.44e-12	1.52e-11	ERG13	3-hydroxy-3-methylglutaryl-CoA (HMG-CoA) synthase, catalyzes the formation of HMG-CoA from acetyl-CoA and acetoacetyl-CoA; involved in the second step in mevalonate biosynthesis	-	GO:0046912//transferase activity, transferring acyl groups, acyl groups converted into alkyl on transfer;GO:0016747//transferase activity, transferring acyl groups other than amino-acyl groups	GO:0006720//isoprenoid metabolic process	gi|6323509|ref|NP_013580.1|/0/Erg13p [Saccharomyces cerevisiae S288c]
855337	417	12	43	6.13968	21.2776	1.7931	Up	3.61e-05	0.000105651	GOT1	Got1p	-	-	-	gi|6323949|ref|NP_014020.1|/1.81325e-37/Got1p [Saccharomyces cerevisiae S288c]
853212	1146	374	1337	69.6286	240.734	1.78969	Up	5.98e-13	4.24e-12	COS6	Cos6p	-	-	-	gi|6321734|ref|NP_011811.1|/0/Cos6p [Saccharomyces cerevisiae S288c]
853061	2610	310	1105	25.3409	87.3599	1.7855	Up	3.48e-13	2.6e-12	CHO2	Cho2p	-	GO:0008168//methyltransferase activity	-	gi|6321596|ref|NP_011673.1|/0/Cho2p [Saccharomyces cerevisiae S288c]
851230	1782	47	167	5.62718	19.3374	1.78091	Up	0	0	SEO1	Putative permease, member of the allantoate transporter subfamily of the major facilitator superfamily; mutation confers resistance to ethionine sulfoxide	-	-	GO:0006810//transport	gi|6319250|ref|NP_009333.1|/0/Seo1p [Saccharomyces cerevisiae S288c]
854472	579	15	53	5.5273	18.8881	1.77283	Up	5.08e-06	1.64e-05	TIM18	Component of the mitochondrial TIM22 complex involved in insertion of polytopic proteins into the inner membrane; may mediate assembly or stability of the complex	GO:0044464//cell part	GO:0005506//iron ion binding	GO:0008152//metabolic process	gi|6324871|ref|NP_014940.1|/1.57738e-108/Tim18p [Saccharomyces cerevisiae S288c]
853808	3114	117	413	8.01619	27.3667	1.77143	Up	2.03e-13	1.6e-12	NUP120	Nup120p	-	-	-	gi|6322793|ref|NP_012866.1|/0/Nup120p [Saccharomyces cerevisiae S288c]
853205	1422	134	472	20.1051	68.4909	1.76835	Up	0	0	MAL13	MAL-activator protein, part of complex locus MAL1; nonfunctional in genomic reference strain S288C	-	-	-	gi|6321727|ref|NP_011804.1|/0/Mal13p [Saccharomyces cerevisiae S288c]
852445	1830	21	73	2.44832	8.23118	1.7493	Up	1.04e-07	4.04e-07	YSW1	Protein required for normal prospore membrane formation; interacts with Gip1p, which is the meiosis-specific regulatory subunit of the Glc7p protein phosphatase; expressed specifically in spores and localizes to the prospore membrane	-	-	-	gi|6319624|ref|NP_009706.1|/0/Ysw1p [Saccharomyces cerevisiae S288c]
856370	2208	34	118	3.28534	11.0274	1.74698	Up	1.26e-11	6.93e-11	DUR3	Dur3p	GO:0016020//membrane	-	GO:0006811//ion transport	gi|6321771|ref|NP_011847.1|/0/Dur3p [Saccharomyces cerevisiae S288c]
1466518	207	68	235	70.0873	234.254	1.74085	Up	0	0	COA2	Coa2p	-	-	-	gi|33438891|ref|NP_878179.1|/1.44573e-31/Coa2p [Saccharomyces cerevisiae S288c]
852970	1113	53	179	10.1597	33.1855	1.70769	Up	5.93e-14	5.03e-13	YGR079W	Putative protein of unknown function; YGR079W is not an essential gene	-	-	-	gi|6321516|ref|NP_011593.1|/2.13287e-180/Ygr079wp [Saccharomyces cerevisiae S288c]
851497	1863	24	81	2.74852	8.97145	1.70669	Up	3.53e-08	1.44e-07	YDL063C	Protein required for biogenesis of the large ribosomal subunit; green fluorescent protein (GFP)-fusion protein localizes to the cytoplasm and nucleus	-	-	-	gi|6320141|ref|NP_010220.1|/0/Ydl063cp [Saccharomyces cerevisiae S288c]
852476	1356	717	2398	112.813	364.905	1.69358	Up	6.56e-13	4.61e-12	EHT1	Acyl-coenzymeA:ethanol O-acyltransferase that plays a minor role in medium-chain fatty acid ethyl ester biosynthesis; possesses short-chain esterase activity; localizes to lipid particles and the mitochondrial outer membrane	-	GO:0016788//hydrolase activity, acting on ester bonds	-	gi|6319655|ref|NP_009736.1|/0/Eht1p [Saccharomyces cerevisiae S288c]
854516	1092	32	107	6.25213	20.2186	1.69326	Up	2.77e-10	1.35e-09	YOR338W	Putative protein of unknown function; YOR338W transcription is regulated by Azf1p and its transcript is a specific target of the G protein effector Scp160p; identified as being required for sporulation in a high-throughput mutant screen	-	-	-	gi|6324914|ref|NP_014983.1|/0/Yor338wp [Saccharomyces cerevisiae S288c]
853873	1134	12	40	2.25771	7.27842	1.68876	Up	0.000133695	0.000358337	ECM9	Ecm9p	-	-	-	gi|37362672|ref|NP_012929.2|/0/Ecm9p [Saccharomyces cerevisiae S288c]
856748	831	563	1873	144.547	465.079	1.68594	Up	5.16e-13	3.71e-12	CHO1	Cho1p	GO:0044464//cell part	GO:0017169//CDP-alcohol phosphatidyltransferase activity	GO:0006650//glycerophospholipid metabolic process	gi|6320864|ref|NP_010943.1|/3.27386e-158/Cho1p [Saccharomyces cerevisiae S288c]
855164	714	59	196	17.6301	56.6433	1.68386	Up	3.6e-14	3.14e-13	YMR134W	Protein of unknown function that may be involved in iron metabolism; mutant bm-8 has a growth defect on iron-limited medium that is complemented by overexpression of Yfh1p; shows localization to the ER; highly conserved in ascomycetes	-	-	-	gi|6323782|ref|NP_013853.1|/3.31756e-134/Ymr134wp [Saccharomyces cerevisiae S288c]
855835	807	19	63	5.0232	16.1086	1.68115	Up	1.57e-06	5.39e-06	CIN2	Cin2p	-	-	-	gi|6325015|ref|NP_015083.1|/4.85309e-151/Cin2p [Saccharomyces cerevisiae S288c]
854804	810	37	121	9.7458	30.8241	1.66121	Up	3.48e-11	1.8e-10	TIR3	Cell wall mannoprotein of the Srp1p/Tip1p family of serine-alanine-rich proteins; expressed under anaerobic conditions and required for anaerobic growth	-	-	-	gi|6322179|ref|NP_012254.1|/2.1104e-53/Tir3p [Saccharomyces cerevisiae S288c]
854314	960	15	49	3.33366	10.5321	1.65962	Up	2.84e-05	8.37e-05	THI80	Thi80p	-	GO:0016740//transferase activity	-	gi|6324717|ref|NP_014786.1|/0/Thi80p [Saccharomyces cerevisiae S288c]
850678	4986	1829	5935	78.264	245.617	1.64999	Up	4.13e-12	2.46e-11	YBT1	Transporter of the ATP-binding cassette (ABC) family involved in bile acid transport; similar to mammalian bile transporters	-	GO:0017111//nucleoside-triphosphatase activity;GO:0000166//nucleotide binding	GO:0006810//transport	gi|6322980|ref|NP_013052.1|/0/Ybt1p [Saccharomyces cerevisiae S288c]
850821	1269	379	1222	63.7204	198.701	1.64077	Up	1.41e-13	1.13e-12	ZRT2	Low-affinity zinc transporter of the plasma membrane; transcription is induced under low-zinc conditions by the Zap1p transcription factor	GO:0016020//membrane	GO:0008324//cation transmembrane transporter activity	GO:0030001//metal ion transport	gi|6323159|ref|NP_013231.1|/0/Zrt2p [Saccharomyces cerevisiae S288c]
855029	1617	777	2475	102.521	315.832	1.62324	Up	1.37e-13	1.1e-12	ERG5	C-22 sterol desaturase, a cytochrome P450 enzyme that catalyzes the formation of the C-22(23) double bond in the sterol side chain in ergosterol biosynthesis; may be a target of azole antifungal drugs	-	GO:0016712//oxidoreductase activity, acting on paired donors, with incorporation or reduction of molecular oxygen, reduced flavin or flavoprotein as one donor, and incorporation of one atom of oxygen;GO:0005506//iron ion binding	GO:0008152//metabolic process	gi|6323657|ref|NP_013728.1|/0/Erg5p [Saccharomyces cerevisiae S288c]
852108	1755	1402	4348	170.44	511.214	1.58466	Up	7.22e-12	4.08e-11	ITR1	Itr1p	GO:0031224//intrinsic to membrane	GO:0022857//transmembrane transporter activity	GO:0006810//transport	gi|6320705|ref|NP_010785.1|/0/Itr1p [Saccharomyces cerevisiae S288c]
852943	1110	124	383	23.8341	71.1977	1.5788	Up	1.82e-13	1.44e-12	FMP48	Fmp48p	-	GO:0004672//protein kinase activity;GO:0032559//adenyl ribonucleotide binding	GO:0006464//protein modification process	gi|6321489|ref|NP_011566.1|/0/Fmp48p [Saccharomyces cerevisiae S288c]
852717	1113	18	55	3.45047	10.1967	1.56323	Up	2.1e-05	6.33e-05	YGL159W	Putative protein of unknown function; deletion mutant has no detectable phenotype	-	-	-	gi|6321279|ref|NP_011356.1|/0/Ygl159wp [Saccharomyces cerevisiae S288c]
856767	447	241	736	115.03	339.751	1.56247	Up	2.74e-13	2.08e-12	ERG28	Endoplasmic reticulum membrane protein, may facilitate protein-protein interactions between the Erg26p dehydrogenase and the Erg27p 3-ketoreductase and/or tether these enzymes to the ER, also interacts with Erg6p	GO:0031224//intrinsic to membrane	-	-	gi|6320883|ref|NP_010962.1|/1.30337e-82/Erg28p [Saccharomyces cerevisiae S288c]
850648	1722	54	164	6.69054	19.6517	1.55446	Up	2.31e-13	1.8e-12	YEH1	Steryl ester hydrolase, one of three gene products (Yeh1p, Yeh2p, Tgl1p) responsible for steryl ester hydrolase activity and involved in sterol homeostasis; localized to lipid particle membranes	-	-	GO:0044238//primary metabolic process	gi|6323017|ref|NP_013089.1|/0/Yeh1p [Saccharomyces cerevisiae S288c]
851665	1827	265	804	30.9462	90.8046	1.553	Up	7.1e-13	4.95e-12	RLI1	Essential iron-sulfur protein required for ribosome biogenesis and translation initiation; facilitates binding of a multifactor complex (MFC) of translation initiation factors to the small ribosomal subunit; predicted ABC family ATPase	-	GO:0017111//nucleoside-triphosphatase activity;GO:0051540;GO:0032559//adenyl ribonucleotide binding	-	gi|6320296|ref|NP_010376.1|/0/Rli1p [Saccharomyces cerevisiae S288c]
856236	1476	22	66	3.18007	9.22673	1.53676	Up	4.04e-06	1.32e-05	CLB2	B-type cyclin involved in cell cycle progression; activates Cdc28p to promote the transition from G2 to M phase; accumulates during G2 and M, then targeted via a destruction box motif for ubiquitin-mediated degradation by the proteasome	-	-	GO:0009987//cellular process	gi|6325376|ref|NP_015444.1|/0/Clb2p [Saccharomyces cerevisiae S288c]
851862	3015	138	414	9.76545	28.3337	1.53676	Up	2.23e-13	1.74e-12	CCC2	Ccc2p	-	GO:0005488//binding;GO:0016820//hydrolase activity, acting on acid anhydrides, catalyzing transmembrane movement of substances;GO:0015075//ion transmembrane transporter activity	-	gi|6320475|ref|NP_010556.1|/0/Ccc2p [Saccharomyces cerevisiae S288c]
856449	1131	41	122	7.73432	22.2581	1.52498	Up	4.01e-10	1.94e-09	CIC1	Cic1p	GO:0032991//macromolecular complex;GO:0044424//intracellular part	-	GO:0010467//gene expression	gi|207344709|gb|EDZ71763.1|/5.40505e-163/YHR052Wp-like protein [Saccharomyces cerevisiae AWRI1631]
850452	549	39	116	15.1563	43.5989	1.52438	Up	1.1e-09	5.13e-09	YCR090C	Putative protein of unknown function; green fluorescent protein (GFP)-fusion protein localizes to the cytoplasm and nucleus; YCR090C is not an essential gene	-	-	-	gi|6319933|ref|NP_010014.1|/1.96072e-102/Ycr090cp [Saccharomyces cerevisiae S288c]
853356	2490	301	892	25.791	73.919	1.51908	Up	5.53e-14	4.74e-13	SIP4	C6 zinc cluster transcriptional activator that binds to the carbon source-responsive element (CSRE) of gluconeogenic genes; involved in the positive regulation of gluconeogenesis; regulated by Snf1p protein kinase; localized to the nucleus	-	GO:0005488//binding	GO:0006350//transcription	gi|190409412|gb|EDV12677.1|/0/protein SIP4 [Saccharomyces cerevisiae RM11-1a]
850319	1587	127	374	17.0737	48.6278	1.51001	Up	1.56e-13	1.25e-12	ATG22	Atg22p	GO:0016020//membrane	-	-	gi|6319811|ref|NP_009892.1|/0/Atg22p [Saccharomyces cerevisiae S288c]
852777	648	52	152	17.121	48.4015	1.49929	Up	5.3e-12	3.08e-11	YGL101W	Putative protein of unknown function; non-essential gene with similarity to YBR242W; interacts with the DNA helicase Hpr5p	-	-	-	gi|6321337|ref|NP_011414.1|/1.53231e-124/Ygl101wp [Saccharomyces cerevisiae S288c]
850798	1458	22	64	3.21933	9.05759	1.49237	Up	8.95e-06	2.82e-05	YLR108C	Protein of unknown function; green fluorescent protein (GFP)-fusion protein localizes to the nucleus; YLR108C is not an esssential gene	-	-	-	gi|6323137|ref|NP_013209.1|/0/Ylr108cp [Saccharomyces cerevisiae S288c]
854851	3342	832	2414	53.115	149.046	1.48857	Up	0	0	MGA2	ER membrane protein involved in regulation of OLE1 transcription, acts with homolog Spt23p; inactive ER form dimerizes and one subunit is then activated by ubiquitin/proteasome-dependent processing followed by nuclear targeting	-	-	-	gi|6322224|ref|NP_012299.1|/0/Mga2p [Saccharomyces cerevisiae S288c]
855845	5664	6016	17452	226.613	635.788	1.48831	Up	2.4e-11	1.26e-10	FAS2	Alpha subunit of fatty acid synthetase, which catalyzes the synthesis of long-chain saturated fatty acids; contains the acyl-carrier protein domain and beta-ketoacyl reductase, beta-ketoacyl synthase and self-pantetheinylation activities	GO:0044424//intracellular part	GO:0046872//metal ion binding;GO:0016408;GO:0016780//phosphotransferase activity, for other substituted phosphate groups	GO:0009058//biosynthetic process;GO:0006631//fatty acid metabolic process	gi|6325025|ref|NP_015093.1|/0/Fas2p [Saccharomyces cerevisiae S288c]
854495	2103	2321	6713	235.471	658.67	1.48401	Up	0	0	FAA1	Faa1p	-	-	-	gi|6324893|ref|NP_014962.1|/0/Faa1p [Saccharomyces cerevisiae S288c]
855552	1503	182	526	25.8353	72.2133	1.48292	Up	0	0	PSD1	Phosphatidylserine decarboxylase of the mitochondrial inner membrane, converts phosphatidylserine to phosphatidylethanolamine	-	GO:0016831//carboxy-lyase activity	GO:0006644//phospholipid metabolic process	gi|6324160|ref|NP_014230.1|/0/Psd1p [Saccharomyces cerevisiae S288c]
856322	918	388	1120	90.1757	251.748	1.48117	Up	8.53e-13	5.81e-12	AQY1	Aqy1p	GO:0031224//intrinsic to membrane	-	GO:0006810//transport	gi|6325450|ref|NP_015518.1|/2.75353e-156/Aqy1p [Saccharomyces cerevisiae S288c]
856443	2571	261	749	21.659	60.1132	1.47271	Up	2.78e-13	2.11e-12	AAP1	Aap1p	-	GO:0046914//transition metal ion binding;GO:0070011//peptidase activity, acting on L-amino acid peptides	GO:0019538//protein metabolic process	gi|6321837|ref|NP_011913.1|/0/Aap1p [Saccharomyces cerevisiae S288c]
851547	933	268	765	61.285	169.188	1.46502	Up	1.92e-13	1.52e-12	TSC13	Enoyl reductase that catalyzes the last step in each cycle of very long chain fatty acid elongation, localizes to the ER, highly enriched in a structure marking nuclear-vacuolar junctions, coimmunoprecipitates with elongases Fen1p and Sur4p	GO:0044424//intracellular part;GO:0031224//intrinsic to membrane	GO:0016491//oxidoreductase activity	GO:0044238//primary metabolic process	gi|6320189|ref|NP_010269.1|/7.15715e-176/Tsc13p [Saccharomyces cerevisiae S288c]
851191	1743	997	2835	122.039	335.619	1.45948	Up	0	0	CLN3	Cln3p	-	-	GO:0009987//cellular process	gi|51830198|gb|AAU09673.1|/0/YAL040C [Saccharomyces cerevisiae]
853861	1257	109	309	18.5009	50.724	1.45508	Up	1.27e-14	1.13e-13	LAC1	Ceramide synthase component, involved in synthesis of ceramide from C26(acyl)-coenzyme A and dihydrosphingosine or phytosphingosine, functionally equivalent to Lag1p	GO:0031224//intrinsic to membrane	GO:0016740//transferase activity	-	gi|6322844|ref|NP_012917.1|/0/Lac1p [Saccharomyces cerevisiae S288c]
853338	1938	34	96	3.74305	10.2213	1.4493	Up	9.5e-08	3.7e-07	IME2	Ime2p	-	GO:0004672//protein kinase activity;GO:0032559//adenyl ribonucleotide binding	GO:0006464//protein modification process	gi|6322355|ref|NP_012429.1|/0/Ime2p [Saccharomyces cerevisiae S288c]
852289	1302	38	106	6.22692	16.7991	1.43179	Up	2.71e-08	1.13e-07	GPI18	Functional ortholog of human PIG-V, which is a mannosyltransferase that transfers the second mannose in glycosylphosphatidylinositol biosynthesis; the authentic, non-tagged protein was localized to mitochondria	GO:0016020//membrane	GO:0016740//transferase activity	-	gi|6319476|ref|NP_009558.1|/0/Gpi18p [Saccharomyces cerevisiae S288c]
854542	1581	76	210	10.2561	27.408	1.41812	Up	3.62e-14	3.16e-13	PDE2	High-affinity cyclic AMP phosphodiesterase, component of the cAMP-dependent protein kinase signaling system, protects the cell from extracellular cAMP, contains readthrough motif surrounding termination codon	-	GO:0004112//cyclic-nucleotide phosphodiesterase activity;GO:0043169//cation binding	GO:0023060	gi|6324936|ref|NP_015005.1|/0/Pde2p [Saccharomyces cerevisiae S288c]
855792	1761	299	817	36.2253	95.7311	1.40199	Up	7.26e-13	5.04e-12	HOL1	Hol1p	-	-	-	gi|6324383|ref|NP_014453.1|/0/Hol1p [Saccharomyces cerevisiae S288c]
1466441	180	26	71	30.8178	81.391	1.40111	Up	7.98e-06	2.53e-05	YBL039W-B	Putative protein of unknown function	-	-	-	gi|33438763|ref|NP_878045.1|/7.35216e-23/Ybl039w-bp [Saccharomyces cerevisiae S288c]
854839	1092	35	95	6.83827	17.9511	1.39237	Up	2.6e-07	9.71e-07	MRS1	Mrs1p	GO:0043231//intracellular membrane-bounded organelle	-	GO:0006396//RNA processing	gi|6322212|ref|NP_012287.1|/0/Mrs1p [Saccharomyces cerevisiae S288c]
852956	1782	112	303	13.4095	35.0853	1.38762	Up	0	0	VHT1	High-affinity plasma membrane H+-biotin (vitamin H) symporter; mutation results in fatty acid auxotrophy; 12 transmembrane domain containing major facilitator subfamily member; mRNA levels negatively regulated by iron deprivation and biotin	-	-	GO:0006810//transport	gi|6321502|ref|NP_011579.1|/0/Vht1p [Saccharomyces cerevisiae S288c]
853803	1893	409	1099	46.0971	119.795	1.37782	Up	6.07e-13	4.28e-12	MSN4	Msn4p	GO:0044464//cell part	GO:0046914//transition metal ion binding	-	gi|6322788|ref|NP_012861.1|/0/Msn4p [Saccharomyces cerevisiae S288c]
853634	3537	447	1188	26.9633	69.3061	1.36199	Up	9.88e-13	6.61e-12	MNN4	Mnn4p	-	-	-	gi|6322648|ref|NP_012721.1|/0/Mnn4p [Saccharomyces cerevisiae S288c]
856884	1461	1018	2695	148.661	380.626	1.35635	Up	2.34e-12	1.46e-11	COX15	Cox15p	GO:0016020//membrane	-	GO:0065003;GO:0006783//heme biosynthetic process	gi|6320989|ref|NP_011068.1|/0/Cox15p [Saccharomyces cerevisiae S288c]
852412	4179	451	1185	23.0253	58.5108	1.34549	Up	2.18e-12	1.37e-11	LYS2	Alpha aminoadipate reductase, catalyzes the reduction of alpha-aminoadipate to alpha-aminoadipate 6-semialdehyde, which is the fifth step in biosynthesis of lysine; activation requires posttranslational phosphopantetheinylation by Lys5p	-	GO:0016620//oxidoreductase activity, acting on the aldehyde or oxo group of donors, NAD or NADP as acceptor;GO:0022892;GO:0016597//amino acid binding	GO:0006553//lysine metabolic process	gi|6319591|ref|NP_009673.1|/0/Lys2p [Saccharomyces cerevisiae S288c]
853963	1014	88	231	18.5159	47.0072	1.34412	Up	5.24e-14	4.51e-13	TVP38	Integral membrane protein localized to late Golgi vesicles along with the v-SNARE Tlg2p; required for asymmetric localization of Kar9p during mitosis; GFP-fusion protein localizes to the cytoplasm in a punctate pattern	GO:0016020//membrane;GO:0043231//intracellular membrane-bounded organelle	-	-	gi|6322941|ref|NP_013014.1|/6.6933e-146/Tvp38p [Saccharomyces cerevisiae S288c]
852317	1374	159	417	24.6894	62.6238	1.34282	Up	1.36e-13	1.09e-12	CDS1	Cds1p	GO:0031224//intrinsic to membrane	GO:0070567	-	gi|6319503|ref|NP_009585.1|/0/Cds1p [Saccharomyces cerevisiae S288c]
851512	1473	462	1211	66.9175	169.641	1.34203	Up	0	0	STP4	Protein containing a Kruppel-type zinc-finger domain; has similarity to Stp1p, Stp2p, and Stp3p	-	-	-	gi|6320155|ref|NP_010235.1|/0/Stp4p [Saccharomyces cerevisiae S288c]
855298	183	248	648	289.135	730.658	1.33745	Up	1.35e-13	1.09e-12	COX7	Cox7p	-	-	-	gi|6323912|ref|NP_013983.1|/1.9927e-28/Cox7p [Saccharomyces cerevisiae S288c]
856314	4611	3582	9304	165.741	416.356	1.32888	Up	0	0	GDB1	Gdb1p	-	GO:0043167//ion binding;GO:0004133//glycogen debranching enzyme activity;GO:0016740//transferase activity	GO:0005977//glycogen metabolic process	gi|6325442|ref|NP_015510.1|/0/Gdb1p [Saccharomyces cerevisiae S288c]
851973	666	68	176	21.7839	54.5292	1.32377	Up	1.37e-11	7.52e-11	KEI1	Component of inositol phosphorylceramide (IPC) synthase; forms a complex with Aur1p and regulates its activity; required for IPC synthase complex localization to the Golgi; post-translationally processed by Kex2p; KEI1 is an essential gene	-	-	-	gi|6320575|ref|NP_010655.1|/7.97558e-116/Kei1p [Saccharomyces cerevisiae S288c]
853047	981	46	119	10.0044	25.0304	1.32305	Up	2.87e-08	1.18e-07	THI4	Thi4p	-	-	GO:0006772//thiamin metabolic process	gi|6321583|ref|NP_011660.1|/1.36602e-180/Thi4p [Saccharomyces cerevisiae S288c]
854046	1671	165	424	21.0673	52.3576	1.3134	Up	8.62e-14	7.1e-13	WSC3	Partially redundant sensor-transducer of the stress-activated PKC1-MPK1 signaling pathway involved in maintenance of cell wall integrity; involved in the response to heat shock and other stressors; regulates 1,3-beta-glucan synthesis	-	-	-	gi|6324467|ref|NP_014536.1|/9.23436e-83/Wsc3p [Saccharomyces cerevisiae S288c]
852952	4077	1085	2786	56.7793	141.004	1.3123	Up	4.52e-12	2.66e-11	ADE6	Ade6p	-	GO:0016884//carbon-nitrogen ligase activity, with glutamine as amido-N-donor	GO:0006188//IMP biosynthetic process	gi|6321498|ref|NP_011575.1|/0/Ade6p [Saccharomyces cerevisiae S288c]
856274	621	373	957	128.15	317.988	1.31114	Up	4.37e-13	3.19e-12	SUE1	Mitochondrial protein required for degradation of unstable forms of cytochrome c	-	-	-	gi|6325409|ref|NP_015477.1|/5.6799e-118/Sue1p [Saccharomyces cerevisiae S288c]
851842	1266	226	576	38.0869	93.8813	1.30154	Up	1.06e-13	8.67e-13	RMD5	Conserved protein that has an E3-like ubiquitin ligase activity necessary for polyubiquitination and degradation of the gluconeogenic enzyme fructose-1,6-bisphosphatase; also required for sporulation; has a degenerate RING finger domain	-	-	-	gi|6320461|ref|NP_010541.1|/0/Rmd5p [Saccharomyces cerevisiae S288c]
852763	969	173	440	38.0911	93.6956	1.29853	Up	4.2e-13	3.08e-12	SNF4	Activating gamma subunit of the AMP-activated Snf1p kinase complex (contains Snf1p and a Sip1p/Sip2p/Gal83p family member); activates glucose-repressed genes, represses glucose-induced genes; role in sporulation, and peroxisome biogenesis	GO:0043231//intracellular membrane-bounded organelle	GO:0003824//catalytic activity	GO:0010468//regulation of gene expression;GO:0044238//primary metabolic process	gi|6321323|ref|NP_011400.1|/9.981e-160/Snf4p [Saccharomyces cerevisiae S288c]
853115	678	1167	2968	367.233	903.284	1.29848	Up	4.05e-12	2.42e-11	YGR201C	Putative protein of unknown function	-	-	-	gi|1323359|emb|CAA97228.1|/3.23959e-128/unnamed protein product [Saccharomyces cerevisiae]
853640	1389	30	76	4.60808	11.2902	1.29283	Up	1.38e-05	4.27e-05	MST1	Mitochondrial threonyl-tRNA synthetase	GO:0044424//intracellular part	GO:0004812//aminoacyl-tRNA ligase activity;GO:0032559//adenyl ribonucleotide binding	GO:0006418//tRNA aminoacylation for protein translation	gi|6322654|ref|NP_012727.1|/0/Mst1p [Saccharomyces cerevisiae S288c]
853802	504	71	179	30.0558	73.2846	1.28587	Up	2.6e-11	1.36e-10	YKL063C	Putative protein of unknown function; green fluorescent protein (GFP)-fusion protein localizes to the Golgi	-	-	-	gi|6322787|ref|NP_012860.1|/1.7924e-69/Ykl063cp [Saccharomyces cerevisiae S288c]
851367	3378	486	1225	30.6957	74.8285	1.28555	Up	6.59e-14	5.54e-13	BRE4	Bre4p	-	-	-	gi|6319970|ref|NP_010050.1|/0/Bre4p [Saccharomyces cerevisiae S288c]
856678	420	467	1177	237.229	578.252	1.28542	Up	6.56e-13	4.62e-12	MTC7	Mtc7p	-	-	-	gi|603646|gb|AAB65009.1|/1.01948e-56/Yel033wp [Saccharomyces cerevisiae]
856103	1026	5721	14377	1189.67	2891.42	1.28122	Up	2.24e-11	1.19e-10	LSP1	Lsp1p	-	-	-	gi|6325253|ref|NP_015321.1|/2.50313e-148/Lsp1p [Saccharomyces cerevisiae S288c]
854043	1029	28	70	5.80555	14.037	1.27373	Up	3.77e-05	0.000109894	YOL107W	Putative protein of unknown function; green fluorescent protein (GFP)-fusion protein localizes to the cytoplasm and colocalizes in a punctate pattern with the early golgi/COPI vesicles; YOL107W is not an essential protein	-	-	-	gi|6324465|ref|NP_014534.1|/0/Yol107wp [Saccharomyces cerevisiae S288c]
856523	1176	30	75	5.4427	13.1596	1.27373	Up	1.97e-05	5.97e-05	EPT1	Ept1p	-	GO:0016772//transferase activity, transferring phosphorus-containing groups	-	gi|6321915|ref|NP_011991.1|/0/Ept1p [Saccharomyces cerevisiae S288c]
853815	1062	127	317	25.5141	61.5921	1.27145	Up	1.56e-13	1.24e-12	SFK1	Plasma membrane protein that may act together with or upstream of Stt4p to generate normal levels of the essential phospholipid PI4P, at least partially mediates proper localization of Stt4p to the plasma membrane	-	-	-	gi|6322800|ref|NP_012873.1|/0/Sfk1p [Saccharomyces cerevisiae S288c]
854274	930	39	97	8.9471	21.5218	1.26631	Up	1.31e-06	4.53e-06	RGS2	Negative regulator of glucose-induced cAMP signaling; directly activates the GTPase activity of the heterotrimeric G protein alpha subunit Gpa2p	-	-	-	gi|6324681|ref|NP_014750.1|/1.49145e-157/Rgs2p [Saccharomyces cerevisiae S288c]
851087	1038	73	181	15.0047	35.9809	1.26182	Up	3.93e-11	2.02e-10	SUR4	Elongase, involved in fatty acid and sphingolipid biosynthesis; synthesizes very long chain 20-26-carbon fatty acids from C18-CoA primers; involved in regulation of sphingolipid biosynthesis	GO:0031224//intrinsic to membrane	-	-	gi|151940895|gb|EDN59277.1|/1.21937e-158/elongase [Saccharomyces cerevisiae YJM789]
853561	1968	45	111	4.87852	11.6383	1.25436	Up	2.73e-07	1.02e-06	YJR098C	Putative protein of unknown function; the authentic, non-tagged protein is detected in highly purified mitochondria in high-throughput studies	-	-	-	gi|6322558|ref|NP_012632.1|/0/Yjr098cp [Saccharomyces cerevisiae S288c]
852356	1215	58	142	10.1848	24.1158	1.24356	Up	7.42e-09	3.25e-08	YBR063C	Putative protein of unknown function; YBR063C is not an essential gene	-	-	-	gi|6319538|ref|NP_009619.1|/0/Ybr063cp [Saccharomyces cerevisiae S288c]
854070	2976	4226	10345	302.968	717.279	1.24337	Up	2.41e-11	1.27e-10	PHM7	Phm7p	GO:0044464//cell part	-	-	gi|6324488|ref|NP_014557.1|/0/Phm7p [Saccharomyces cerevisiae S288c]
852008	666	166	406	53.1783	125.789	1.24209	Up	2.61e-13	2e-12	HPT1	HGPRTase	-	GO:0016740//transferase activity	GO:0055086//nucleobase, nucleoside and nucleotide metabolic process	gi|6320607|ref|NP_010687.1|/2.48504e-109/Hpt1p [Saccharomyces cerevisiae S288c]
856241	1221	528	1290	92.2612	218.004	1.24056	Up	0	0	CTR1	Ctr1p	-	-	-	gi|6325380|ref|NP_015449.1|/6.00114e-163/Ctr1p [Saccharomyces cerevisiae S288c]
856131	348	201	486	123.23	288.169	1.22556	Up	8.39e-14	6.96e-13	ATP20	Atp20p	GO:0005753//mitochondrial proton-transporting ATP synthase complex	GO:0015077//monovalent inorganic cation transmembrane transporter activity	GO:0006754//ATP biosynthetic process	gi|6325277|ref|NP_015345.1|/9.85588e-60/Atp20p [Saccharomyces cerevisiae S288c]
852343	1035	4480	10771	923.503	2147.37	1.21738	Up	2.12e-11	1.13e-10	YRO2	Putative protein of unknown function; the authentic, non-tagged protein is detected in a phosphorylated state in highly purified mitochondria in high-throughput studies; transcriptionally regulated by Haa1p	GO:0044464//cell part	GO:0015075//ion transmembrane transporter activity	GO:0006810//transport	gi|6319528|ref|NP_009610.1|/5.07666e-173/Yro2p [Saccharomyces cerevisiae S288c]
855923	1650	1082	2597	139.908	324.772	1.21494	Up	2.83e-12	1.74e-11	PPQ1	Ppq1p	-	GO:0005488//binding;GO:0004722//protein serine/threonine phosphatase activity	-	gi|6325078|ref|NP_015146.1|/0/Ppq1p [Saccharomyces cerevisiae S288c]
853399	1191	1424	3416	255.093	591.829	1.21416	Up	4.5e-12	2.65e-11	UBX6	UBX (ubiquitin regulatory X) domain-containing protein that interacts with Cdc48p, transcription is repressed when cells are grown in media containing inositol and choline	-	-	-	gi|207343976|gb|EDZ71267.1|/0/YJL048Cp-like protein [Saccharomyces cerevisiae AWRI1631]
851345	963	93	222	20.6043	47.5682	1.20705	Up	1.63e-12	1.05e-11	YDL183C	Mitochondrial inner-membrane protein thought to be involved in the formation of an active mitochondrial K+/H+ exchanger (KHE) system; non-essential gene	-	-	-	gi|6320018|ref|NP_010098.1|/1.38221e-153/Ydl183cp [Saccharomyces cerevisiae S288c]
850911	2061	238	568	24.6377	56.867	1.20673	Up	7.36e-13	5.09e-12	FRE1	Ferric reductase and cupric reductase, reduces siderophore-bound iron and oxidized copper prior to uptake by transporters; expression induced by low copper and iron levels	-	-	-	gi|6323243|ref|NP_013315.1|/0/Fre1p [Saccharomyces cerevisiae S288c]
855243	1164	548	1307	100.445	231.693	1.20581	Up	1.07e-12	7.04e-12	TOM40	Component of the TOM (translocase of outer membrane) complex responsible for recognition and initial import steps for all mitochondrially directed proteins; constitutes the core element of the protein conducting pore	GO:0031966//mitochondrial membrane	GO:0005244//voltage-gated ion channel activity;GO:0008320//protein transmembrane transporter activity	GO:0006811//ion transport;GO:0015031//protein transport	gi|6323859|ref|NP_013930.1|/0/Tom40p [Saccharomyces cerevisiae S288c]
855528	1677	84	198	10.6868	24.3625	1.18884	Up	4.26e-11	2.19e-10	YNL193W	Putative protein of unknown function; exhibits a two-hybrid interaction with Yhr151cp in a large-scale analysis	-	-	-	gi|6324136|ref|NP_014206.1|/0/Ynl193wp [Saccharomyces cerevisiae S288c]
851074	1320	60	141	9.69791	22.0412	1.18446	Up	2.96e-08	1.22e-07	VPS38	Part of a Vps34p phosphatidylinositol 3-kinase complex that functions in carboxypeptidase Y (CPY) sorting; binds Vps30p and Vps34p to promote production of phosphatidylinositol 3-phosphate (PtdIns3P) which stimulates kinase activity	-	-	-	gi|6323392|ref|NP_013464.1|/0/Vps38p [Saccharomyces cerevisiae S288c]
855683	531	93	218	37.3671	84.7134	1.18082	Up	5.88e-12	3.4e-11	YIP3	Protein localized to COPII vesicles, proposed to be involved in ER to Golgi transport; interacts with members of the Rab GTPase family and Yip1p; also interacts with Rtn1p	-	-	-	gi|6681850|ref|NP_014354.2|/3.468e-77/Yip3p [Saccharomyces cerevisiae S288c]
853809	504	889	2078	376.333	850.757	1.17674	Up	0	0	TMA19	Protein that associates with ribosomes; homolog of translationally controlled tumor protein; green fluorescent protein (GFP)-fusion protein localizes to the cytoplasm and relocates to the mitochondrial outer surface upon oxidative stress	GO:0015630//microtubule cytoskeleton	-	GO:0010467//gene expression	gi|6322794|ref|NP_012867.1|/1.04594e-85/Tma19p [Saccharomyces cerevisiae S288c]
852946	1725	229	533	28.3235	63.7571	1.17059	Up	3.29e-13	2.47e-12	MUP1	High affinity methionine permease, integral membrane protein with 13 putative membrane-spanning regions; also involved in cysteine uptake	GO:0031224//intrinsic to membrane	GO:0005275//amine transmembrane transporter activity	GO:0015837//amine transport	gi|6321492|ref|NP_011569.1|/0/Mup1p [Saccharomyces cerevisiae S288c]
855779	1191	373	863	66.8187	149.517	1.16198	Up	4.37e-13	3.19e-12	MVD1	Mevalonate pyrophosphate decarboxylase, essential enzyme involved in the biosynthesis of isoprenoids and sterols, including ergosterol; acts as a homodimer	-	GO:0016829//lyase activity;GO:0000166//nucleotide binding	GO:0006694//steroid biosynthetic process;GO:0044237//cellular metabolic process	gi|6324371|ref|NP_014441.1|/0/Mvd1p [Saccharomyces cerevisiae S288c]
852647	1014	93	215	19.568	43.7513	1.16083	Up	1.55e-11	8.37e-11	VRG4	Golgi GDP-mannose transporter; regulates Golgi function and glycosylation in Golgi	GO:0012506//vesicle membrane;GO:0043231//intracellular membrane-bounded organelle;GO:0031224//intrinsic to membrane	GO:0015144//carbohydrate transmembrane transporter activity	GO:0008643//carbohydrate transport	gi|6321213|ref|NP_011290.1|/3.90582e-162/Vrg4p [Saccharomyces cerevisiae S288c]
851575	1089	902	2085	176.717	395.065	1.16065	Up	9.52e-13	6.39e-12	RPL4B	Rpl4bp	GO:0030529//ribonucleoprotein complex	GO:0005198//structural molecule activity	GO:0010467//gene expression	gi|6320215|ref|NP_010295.1|/1.63568e-177/Rpl4bp [Saccharomyces cerevisiae S288c]
851869	168	638	1470	810.237	1805.5	1.15599	Up	0	0	PMP3	Pmp3p	GO:0031224//intrinsic to membrane	-	-	gi|6320482|ref|NP_010562.1|/4.64975e-25/Pmp3p [Saccharomyces cerevisiae S288c]
856470	2196	553	1273	53.7271	119.615	1.15468	Up	9.09e-13	6.15e-12	ERG7	Erg7p	-	GO:0016866//intramolecular transferase activity	-	gi|6321863|ref|NP_011939.1|/0/Erg7p [Saccharomyces cerevisiae S288c]
854160	954	107	246	23.9296	53.208	1.15285	Up	6.78e-13	4.75e-12	IZH2	Izh2p	GO:0031224//intrinsic to membrane	-	-	gi|27808716|ref|NP_014641.2|/0/Izh2p [Saccharomyces cerevisiae S288c]
853909	888	62	142	14.8963	32.9963	1.14735	Up	5.83e-08	2.32e-07	SPC34	Essential subunit of the Dam1 complex (aka DASH complex), couples kinetochores to the force produced by MT depolymerization thereby aiding in chromosome segregation; also localized to nuclear side of spindle pole body	GO:0043232;GO:0044446//intracellular organelle part	-	GO:0009987//cellular process	gi|6322890|ref|NP_012963.1|/2.53986e-159/Spc34p [Saccharomyces cerevisiae S288c]
855971	903	59	135	13.9401	30.8487	1.14597	Up	1.27e-07	4.9e-07	COX11	Cox11p	-	GO:0046914//transition metal ion binding	-	gi|6325125|ref|NP_015193.1|/1.12056e-170/Cox11p [Saccharomyces cerevisiae S288c]
853994	1134	8226	18818	1547.66	3424.13	1.14565	Up	0	0	MDH2	Cytoplasmic malate dehydrogenase, one of three isozymes that catalyze interconversion of malate and oxaloacetate; involved in the glyoxylate cycle and gluconeogenesis during growth on two-carbon compounds; interacts with Pck1p and Fbp1	-	GO:0016615//malate dehydrogenase activity	GO:0009056//catabolic process;GO:0044262//cellular carbohydrate metabolic process;GO:0044281//small molecule metabolic process;GO:0006091//generation of precursor metabolites and energy	gi|1209715|gb|AAC49466.1|/0/malate dehydrogenase [Saccharomyces cerevisiae]
852826	417	63	144	32.2333	71.2552	1.14444	Up	5e-08	2.01e-07	ERV14	Erv14p	GO:0044464//cell part	-	-	gi|6321384|ref|NP_011461.1|/8.34511e-67/Erv14p [Saccharomyces cerevisiae S288c]
853933	1188	362	826	65.0119	143.468	1.14195	Up	1.17e-12	7.69e-12	TIF1	Tif1p	GO:0044424//intracellular part	GO:0008135//translation factor activity, nucleic acid binding;GO:0042623//ATPase activity, coupled;GO:0032559//adenyl ribonucleotide binding	GO:0010467//gene expression	gi|6322323|ref|NP_012397.1|/0/Tif2p [Saccharomyces cerevisiae S288c]
856160	1410	48	109	7.26311	15.9514	1.13502	Up	2.52e-06	8.44e-06	MSF1	Msf1p	GO:0044424//intracellular part	GO:0004812//aminoacyl-tRNA ligase activity;GO:0046872//metal ion binding;GO:0003723//RNA binding;GO:0032559//adenyl ribonucleotide binding	GO:0006418//tRNA aminoacylation for protein translation	gi|37362703|ref|NP_015372.2|/0/Msf1p [Saccharomyces cerevisiae S288c]
850353	756	30	68	8.46643	18.56	1.13237	Up	0.000214834	0.000557425	YCL002C	Putative protein of unknown function; YCL002C is not an essential gene	-	-	-	gi|37362626|ref|NP_009924.3|/3.82148e-139/Ycl002cp [Saccharomyces cerevisiae S288c]
853580	840	142	321	36.067	78.8526	1.12848	Up	3.42e-13	2.55e-12	YJR116W	Putative protein of unknown function	GO:0016020//membrane	-	-	gi|6322576|ref|NP_012650.1|/2.08955e-160/Yjr116wp [Saccharomyces cerevisiae S288c]
856496	1779	9516	21472	1141.25	2490.5	1.12583	Up	1.75e-13	1.38e-12	HXT5	Hexose transporter with moderate affinity for glucose, induced in the presence of non-fermentable carbon sources, induced by a decrease in growth rate, contains an extended N-terminal domain relative to other HXTs	GO:0031224//intrinsic to membrane	GO:0022857//transmembrane transporter activity	GO:0006810//transport	gi|6321888|ref|NP_011964.1|/0/Hxt5p [Saccharomyces cerevisiae S288c]
853348	654	121	273	39.4737	86.1341	1.12569	Up	1.74e-13	1.38e-12	PHS1	Essential 3-hydroxyacyl-CoA dehydratase of the ER membrane, involved in elongation of very long-chain fatty acids; evolutionarily conserved, similar to mammalian PTPLA and PTPLB; involved in sphingolipid biosynthesis and protein trafficking	-	-	-	gi|6322364|ref|NP_012438.1|/4.06943e-117/Phs1p [Saccharomyces cerevisiae S288c]
856697	132	40	90	64.6527	140.689	1.12172	Up	2.31e-05	6.92e-05	PMP2	Pmp2p	-	-	-	gi|6320819|ref|NP_010898.1|/4.60644e-17/Pmp2p [Saccharomyces cerevisiae S288c]
855357	2439	166	372	14.521	31.4718	1.11592	Up	2.61e-13	2e-12	NIP1	Nip1p	GO:0044424//intracellular part	-	GO:0006412//translation	gi|6323969|ref|NP_014040.1|/0/Nip1p [Saccharomyces cerevisiae S288c]
856071	2844	4133	9247	310.053	670.906	1.11359	Up	1.76e-11	9.48e-11	PMA2	Plasma membrane H+-ATPase, isoform of Pma1p, involved in pumping protons out of the cell; regulator of cytoplasmic pH and plasma membrane potential	GO:0031224//intrinsic to membrane	GO:0043169//cation binding;GO:0015662//ATPase activity, coupled to transmembrane movement of ions, phosphorylative mechanism;GO:0032559//adenyl ribonucleotide binding	GO:0006818//hydrogen transport;GO:0009206;GO:0006811//ion transport	gi|6325221|ref|NP_015289.1|/0/Pma2p [Saccharomyces cerevisiae S288c]
856677	474	2729	6099	1228.36	2655.04	1.112	Up	0	0	HYP2	Hyp2p	-	GO:0043021//ribonucleoprotein binding;GO:0008135//translation factor activity, nucleic acid binding	GO:0006448//regulation of translational elongation;GO:0006449//regulation of translational termination;GO:0018205//peptidyl-lysine modification	gi|158563887|sp|Q02217.2|YE034_YEAST/3.244e-88/RecName: Full=Putative uncharacterized protein YEL034C-A
850649	1470	64	143	9.28888	20.0728	1.11167	Up	1.12e-07	4.31e-07	SOF1	Essential protein required for biogenesis of 40S (small) ribosomal subunit; has similarity to the beta subunit of trimeric G-proteins and the splicing factor Prp4p	-	-	-	gi|6323018|ref|NP_013090.1|/0/Sof1p [Saccharomyces cerevisiae S288c]
853565	801	43	96	11.4535	24.7303	1.1105	Up	1.44e-05	4.44e-05	RSM26	Mitochondrial ribosomal protein of the small subunit	-	GO:0016209//antioxidant activity;GO:0043169//cation binding	GO:0006800//oxygen and reactive oxygen species metabolic process	gi|6322561|ref|NP_012635.1|/4.6276e-154/Rsm26p [Saccharomyces cerevisiae S288c]
855383	897	79	176	18.7904	40.4865	1.10745	Up	4.28e-09	1.92e-08	SNZ2	Member of a stationary phase-induced gene family; transcription of SNZ2 is induced prior to diauxic shift, and also in the absence of thiamin in a Thi2p-dependent manner; forms a coregulated gene pair with SNO2; interacts with Thi11p	-	-	GO:0009108//coenzyme biosynthetic process	gi|6323996|ref|NP_014066.1|/8.30893e-158/Snz2p [Saccharomyces cerevisiae S288c]
853149	1200	953	2122	169.439	364.884	1.10667	Up	7.24e-13	5.03e-12	YHB1	Nitric oxide oxidoreductase, flavohemoglobin involved in nitric oxide detoxification; plays a role in the oxidative and nitrosative stress responses	-	GO:0005506//iron ion binding;GO:0003824//catalytic activity;GO:0022892	GO:0008152//metabolic process;GO:0015669//gas transport	gi|6321673|ref|NP_011750.1|/0/Yhb1p [Saccharomyces cerevisiae S288c]
854262	777	219	487	60.1345	129.33	1.10479	Up	4.27e-13	3.12e-12	RKI1	Ribose-5-phosphate ketol-isomerase, catalyzes the interconversion of ribose 5-phosphate and ribulose 5-phosphate in the pentose phosphate pathway; participates in pyridoxine biosynthesis	GO:0044424//intracellular part	GO:0016861//intramolecular oxidoreductase activity, interconverting aldoses and ketoses	GO:0006098//pentose-phosphate shunt	gi|75765507|pdb|1XTZ|A/3.14559e-144/Chain A, Crystal Structure Of The S. Cerevisiae D-Ribose-5-Phosphate Isomerase: Comparison With The Archeal And Bacterial Enzymes
856289	2709	4664	10367	367.325	789.65	1.10416	Up	9.39e-12	5.23e-11	GPH1	Gph1p	-	GO:0048037//cofactor binding;GO:0016758//transferase activity, transferring hexosyl groups	GO:0044238//primary metabolic process	gi|6325418|ref|NP_015486.1|/0/Gph1p [Saccharomyces cerevisiae S288c]
853170	1440	381	846	56.4499	121.227	1.10266	Up	3.3e-13	2.47e-12	COQ6	Coq6p	-	GO:0030554//adenyl nucleotide binding;GO:0004497//monooxygenase activity	GO:0006743//ubiquinone metabolic process	gi|6321694|ref|NP_011771.1|/0/Coq6p [Saccharomyces cerevisiae S288c]
853198	4434	1185	2631	57.0195	122.438	1.10252	Up	2.61e-12	1.62e-11	YOR1	Plasma membrane ATP-binding cassette (ABC) transporter, multidrug transporter mediates export of many different organic anions including oligomycin; similar to human cystic fibrosis transmembrane receptor (CFTR)	GO:0031224//intrinsic to membrane	GO:0015405//P-P-bond-hydrolysis-driven transmembrane transporter activity;GO:0017111//nucleoside-triphosphatase activity;GO:0032559//adenyl ribonucleotide binding	GO:0006810//transport	gi|6321720|ref|NP_011797.1|/0/Yor1p [Saccharomyces cerevisiae S288c]
851321	2289	97	215	9.04121	19.3813	1.10008	Up	1.05e-10	5.29e-10	YDL206W	Putative protein of unknown function; YDL206W is not an essential protein	-	-	-	gi|6319995|ref|NP_010075.1|/0/Ydl206wp [Saccharomyces cerevisiae S288c]
856101	3513	1026	2271	62.3117	133.392	1.09809	Up	3.11e-12	1.89e-11	NCR1	Ncr1p	GO:0016020//membrane	-	-	gi|6325251|ref|NP_015319.1|/0/Ncr1p [Saccharomyces cerevisiae S288c]
854571	1875	75	166	8.53416	18.2683	1.09802	Up	1.48e-08	6.32e-08	YOR389W	Putative protein of unknown function; expression regulated by copper levels	-	-	-	gi|6324965|ref|NP_015034.1|/0/Yor389wp [Saccharomyces cerevisiae S288c]
850846	2052	1934	4278	201.085	430.184	1.09715	Up	3.84e-12	2.3e-11	ACS2	Acetyl-coA synthetase isoform which, along with Acs1p, is the nuclear source of acetyl-coA for histone acetylation; mutants affect global transcription; required for growth on glucose; expressed under anaerobic conditions	-	GO:0016405//CoA-ligase activity;GO:0032559//adenyl ribonucleotide binding	-	gi|6323182|ref|NP_013254.1|/0/Acs2p [Saccharomyces cerevisiae S288c]
852146	714	2170	4785	648.429	1382.85	1.09262	Up	0	0	HSP31	Hsp31p	-	GO:0016787//hydrolase activity	-	gi|42543621|pdb|1RW7|A/6.68465e-135/Chain A, Crystal Structure Of Ydr533cp
853648	2253	6584	14499	623.49	1327.91	1.09071	Up	1.88e-11	1.01e-10	YKL187C	Putative protein of unknown function; the authentic, non-tagged protein is detected in a phosphorylated state in highly purified mitochondria in high-throughput studies	-	-	-	gi|6322661|ref|NP_012734.1|/0/Ykl187cp [Saccharomyces cerevisiae S288c]
855863	1827	989	2176	115.494	245.76	1.08943	Up	3.06e-12	1.87e-11	DIP5	Dicarboxylic amino acid permease, mediates high-affinity and high-capacity transport of L-glutamate and L-aspartate; also a transporter for Gln, Asn, Ser, Ala, and Gly	GO:0031224//intrinsic to membrane	GO:0005275//amine transmembrane transporter activity	GO:0015837//amine transport	gi|6324990|ref|NP_015058.1|/0/Dip5p [Saccharomyces cerevisiae S288c]
852024	1125	123	270	23.3267	49.5224	1.0861	Up	7.38e-13	5.1e-12	YDR415C	Putative protein of unknown function	-	GO:0016787//hydrolase activity	GO:0019538//protein metabolic process	gi|6320623|ref|NP_010703.1|/0/Ydr415cp [Saccharomyces cerevisiae S288c]
855593	1182	345	756	62.2734	131.976	1.08359	Up	9.99e-13	6.67e-12	CPT1	Cholinephosphotransferase, required for phosphatidylcholine biosynthesis and for inositol-dependent regulation of EPT1 transcription	-	GO:0016740//transferase activity	-	gi|42742307|ref|NP_014269.2|/0/Cpt1p [Saccharomyces cerevisiae S288c]
855147	1875	200	438	22.7578	48.2018	1.08273	Up	4.44e-15	4.05e-14	ASI1	Asi1p	-	-	-	gi|6323766|ref|NP_013837.1|/0/Asi1p [Saccharomyces cerevisiae S288c]
853349	486	46	100	20.194	42.4575	1.07209	Up	1.68e-05	5.12e-05	MRPL49	Mrpl49p	GO:0030529//ribonucleoprotein complex	GO:0003676//nucleic acid binding;GO:0005198//structural molecule activity	GO:0010467//gene expression	gi|151945232|gb|EDN63481.1|/6.30646e-66/YmL49 [Saccharomyces cerevisiae YJM789]
854953	909	153	332	35.9111	75.3641	1.06945	Up	1.71e-14	1.52e-13	SUR7	Plasma membrane protein that localizes to furrow-like invaginations (MCC patches); component of eisosomes; associated with endocytosis, along with Pil1p and Lsp1p; sporulation and plasma membrane sphingolipid content are altered in mutants	-	-	-	gi|6323589|ref|NP_013660.1|/4.02017e-176/Sur7p [Saccharomyces cerevisiae S288c]
853163	768	1041	2258	289.195	606.671	1.06887	Up	3.94e-12	2.35e-11	SOL4	6-phosphogluconolactonase with similarity to Sol3p	-	-	-	gi|6321687|ref|NP_011764.1|/8.65597e-147/Sol4p [Saccharomyces cerevisiae S288c]
855120	675	72	156	22.7578	47.6882	1.06727	Up	8.13e-08	3.2e-07	SNO1	Protein of unconfirmed function, involved in pyridoxine metabolism; expression is induced during stationary phase; forms a putative glutamine amidotransferase complex with Snz1p, with Sno1p serving as the glutaminase	-	-	GO:0006541//glutamine metabolic process	gi|6323742|ref|NP_013813.1|/1.59318e-127/Sno1p [Saccharomyces cerevisiae S288c]
855300	1662	163	353	20.9246	43.8262	1.06659	Up	2.84e-13	2.16e-12	YMR258C	Protein of unknown function with similarity to F-box proteins; physically interacts with Skp1p; green fluorescent protein (GFP)-fusion protein localizes to the cytoplasm and nucleus; YMR258C is not an essential gene	-	-	-	gi|6323914|ref|NP_013985.1|/0/Ymr258cp [Saccharomyces cerevisiae S288c]
854570	1131	1356	2931	255.798	534.741	1.06383	Up	2.93e-12	1.79e-11	FDH1	Fdh1p	-	GO:0016614//oxidoreductase activity, acting on CH-OH group of donors;GO:0016620//oxidoreductase activity, acting on the aldehyde or oxo group of donors, NAD or NADP as acceptor;GO:0032559//adenyl ribonucleotide binding	GO:0008152//metabolic process	gi|6324964|ref|NP_015033.1|/0/Fdh1p [Saccharomyces cerevisiae S288c]
853059	1524	858	1848	120.117	250.212	1.05871	Up	2.07e-13	1.62e-12	CYS4	Cys4p	GO:0044424//intracellular part	GO:0048037//cofactor binding;GO:0016836//hydro-lyase activity	GO:0006563//L-serine metabolic process;GO:0019344//cysteine biosynthetic process	gi|6321594|ref|NP_011671.1|/0/Cys4p [Saccharomyces cerevisiae S288c]
856893	447	1617	3455	771.797	1594.89	1.04716	Up	6.92e-12	3.93e-11	SPI1	GPI-anchored cell wall protein involved in weak acid resistance; basal expression requires Msn2p/Msn4p; expression is induced under conditions of stress and during the diauxic shift; similar to Sed1p	-	-	-	gi|6320998|ref|NP_011077.1|/3.59914e-32/Spi1p [Saccharomyces cerevisiae S288c]
853695	1209	155	331	27.3531	56.4927	1.04636	Up	4.39e-13	3.2e-12	YKL162C	Putative protein of unknown function; green fluorescent protein (GFP)-fusion protein localizes to the mitochondrion	-	-	-	gi|6322687|ref|NP_012760.1|/0/Ykl162cp [Saccharomyces cerevisiae S288c]
856541	981	5930	12649	1289.69	2660.59	1.04472	Up	0	0	SPS100	Protein required for spore wall maturation; expressed during sporulation; may be a component of the spore wall; expression also induced in cells treated with the mycotoxin patulin	-	-	-	gi|6321931|ref|NP_012007.1|/1.34787e-111/Sps100p [Saccharomyces cerevisiae S288c]
855252	2349	151	322	13.715	28.2855	1.04431	Up	7.79e-14	6.5e-13	EFR3	Efr3p	-	-	-	gi|207342159|gb|EDZ70012.1|/0/YMR212Cp-like protein [Saccharomyces cerevisiae AWRI1631]
855011	2214	136	290	13.1058	27.0278	1.04424	Up	8.65e-13	5.87e-12	YML002W	Putative protein of unknown function; expression induced by heat and by calcium shortage	-	-	-	gi|6323641|ref|NP_013712.1|/0/Yml002wp [Saccharomyces cerevisiae S288c]
852326	2892	200	426	14.7548	30.395	1.04265	Up	4.44e-15	4.07e-14	CHS2	Chitin synthase II; catalyzes transfer of N-acetylglucosamine (GlcNAc) to chitin upon activation of zymogenic form; required for chitin synthesis in the primary septum during cytokinesis; localization regulated by Cdk1p during mitosis	-	GO:0008375//acetylglucosaminyltransferase activity	GO:0006023	gi|6319512|ref|NP_009594.1|/0/Chs2p [Saccharomyces cerevisiae S288c]
852411	2373	171	361	15.3744	31.3906	1.0298	Up	4.07e-13	3e-12	RAD16	Protein that recognizes and binds damaged DNA in an ATP-dependent manner (with Rad7p) during nucleotide excision repair; subunit of Nucleotide Excision Repair Factor 4 (NEF4) and the Elongin-Cullin-Socs (ECS) ligase complex	-	GO:0046914//transition metal ion binding;GO:0003676//nucleic acid binding;GO:0032559//adenyl ribonucleotide binding;GO:0042623//ATPase activity, coupled	-	gi|6319590|ref|NP_009672.1|/0/Rad16p [Saccharomyces cerevisiae S288c]
852716	1713	299	630	37.2404	75.8881	1.027	Up	7.26e-13	5.03e-12	AIM14	Aim14p	-	-	-	gi|6321278|ref|NP_011355.1|/0/Aim14p [Saccharomyces cerevisiae S288c]
854268	930	48	101	11.0118	22.4093	1.02505	Up	3.05e-05	8.98e-05	RAS1	GTPase involved in G-protein signaling in the adenylate cyclase activating pathway, plays a role in cell proliferation; localized to the plasma membrane; homolog of mammalian RAS proto-oncogenes	-	-	-	gi|6324675|ref|NP_014744.1|/3.00516e-158/Ras1p [Saccharomyces cerevisiae S288c]
853243	933	130	273	29.7278	60.377	1.02219	Up	6.85e-12	3.9e-11	ELO1	Elo1p	-	-	-	gi|6322265|ref|NP_012339.1|/0/Elo1p [Saccharomyces cerevisiae S288c]
852483	837	81	170	20.6472	41.9096	1.02134	Up	6.55e-08	2.59e-07	MBA1	Mba1p	-	-	-	gi|6319662|ref|NP_009744.1|/1.44476e-145/Mba1p [Saccharomyces cerevisiae S288c]
856329	885	180	377	43.394	87.8999	1.01837	Up	3.63e-13	2.69e-12	ARR1	Arr1p	-	-	-	gi|6325457|ref|NP_015525.1|/1.64079e-150/Arr1p [Saccharomyces cerevisiae S288c]
853064	1245	235	491	40.2716	81.3771	1.01486	Up	4.4e-13	3.2e-12	NSR1	Nsr1p	-	GO:0005488//binding	-	gi|190406825|gb|EDV10092.1|/2.01269e-113/nuclear localization sequence binding protein [Saccharomyces cerevisiae RM11-1a]
856327	1632	332	693	43.4029	87.62	1.01347	Up	0	0	SGE1	Plasma membrane multidrug transporter of the major facilitator superfamily, acts as an extrusion permease; partial multicopy suppressor of gal11 mutations	-	-	GO:0006810//transport	gi|6325455|ref|NP_015524.1|/0/Sge1p [Saccharomyces cerevisiae S288c]
856698	1014	171	356	35.9798	72.444	1.00968	Up	4.14e-13	3.05e-12	GTT3	Gtt3p	-	-	-	gi|6320820|ref|NP_010899.1|/3.29118e-177/Gtt3p [Saccharomyces cerevisiae S288c]
856092	1074	625	1300	124.158	249.764	1.00838	Up	8.53e-14	7.05e-13	HST2	Cytoplasmic member of the silencing information regulator 2 (Sir2) family of NAD(+)-dependent protein deacetylases; modulates nucleolar (rDNA) and telomeric silencing; possesses NAD(+)-dependent histone deacetylase activity in vitro	-	GO:0005488//binding;GO:0003824//catalytic activity	GO:0044238//primary metabolic process;GO:0044260	gi|37927736|pdb|1Q14|A/0/Chain A, Structure And Autoregulation Of The Yeast Hst2 Homolog Of Sir2
855730	969	116	241	25.5408	51.3196	1.00671	Up	1.99e-10	9.79e-10	RLP7	Nucleolar protein with similarity to large ribosomal subunit L7 proteins; constituent of 66S pre-ribosomal particles; plays an essential role in processing of precursors to the large ribosomal subunit RNAs	GO:0005634//nucleus	-	GO:0009987//cellular process	gi|6324326|ref|NP_014396.1|/7.90842e-157/Rlp7p [Saccharomyces cerevisiae S288c]
850824	1749	341	707	41.5973	83.4103	1.00374	Up	4.58e-13	3.31e-12	CKI1	Choline kinase, catalyzing the first step in phosphatidylcholine synthesis via the CDP-choline (Kennedy pathway); exhibits some ethanolamine kinase activity contributing to phosphatidylethanolamine synthesis via the CDP-ethanolamine pathway	-	-	-	gi|6323162|ref|NP_013234.1|/0/Cki1p [Saccharomyces cerevisiae S288c]
850334	3114	241	499	16.512	33.0653	1.0018	Up	2.74e-13	2.08e-12	KCC4	Kcc4p	-	-	-	gi|10383767|ref|NP_009907.2|/0/Kcc4p [Saccharomyces cerevisiae S288c]
855512	1842	3295	6798	381.651	761.521	0.99663	Up	0	0	SSB2	Cytoplasmic ATPase that is a ribosome-associated molecular chaperone, functions with J-protein partner Zuo1p; may be involved in the folding of newly-synthesized polypeptide chains; member of the HSP70 family; homolog of SSB1	GO:0044424//intracellular part	GO:0032559//adenyl ribonucleotide binding	GO:0010467//gene expression;GO:0050896//response to stimulus	gi|6324120|ref|NP_014190.1|/0/Ssb2p [Saccharomyces cerevisiae S288c]
854978	480	201	414	89.342	177.971	0.994233	Up	8.39e-14	6.97e-13	AIM31	Aim31p	GO:0016020//membrane;GO:0005739//mitochondrion	-	-	gi|6323611|ref|NP_013682.1|/4.60964e-53/Aim31p [Saccharomyces cerevisiae S288c]
855879	2067	3544	7288	365.809	727.542	0.991942	Up	0	0	FMP40	Fmp40p	-	-	-	gi|6325034|ref|NP_015102.1|/0/Fmp40p [Saccharomyces cerevisiae S288c]
856221	1332	113	232	18.0998	35.9397	0.9896	Up	7.55e-10	3.58e-09	ISR1	Isr1p	-	GO:0004672//protein kinase activity;GO:0032559//adenyl ribonucleotide binding	GO:0006464//protein modification process	gi|6325363|ref|NP_015431.1|/0/Isr1p [Saccharomyces cerevisiae S288c]
854153	816	98	201	25.6234	50.8272	0.988139	Up	1.07e-08	4.61e-08	MDM12	Mdm12p	GO:0031966//mitochondrial membrane	-	-	gi|6324565|ref|NP_014634.1|/4.32594e-155/Mdm12p [Saccharomyces cerevisiae S288c]
856017	1029	106	216	21.9782	43.314	0.978765	Up	4.02e-09	1.8e-08	YPL088W	Putative aryl alcohol dehydrogenase; transcription is activated by paralogous transcription factors Yrm1p and Yrr1p along with genes involved in multidrug resistance	-	GO:0003824//catalytic activity	GO:0008152//metabolic process	gi|6325169|ref|NP_015237.1|/0/Ypl088wp [Saccharomyces cerevisiae S288c]
850343	1494	661	1346	94.3956	185.902	0.977754	Up	0	0	NFS1	Cysteine desulfurase involved in iron-sulfur cluster (Fe/S) biogenesis; required for the post-transcriptional thio-modification of mitochondrial and cytoplasmic tRNAs; essential protein located predominantly in mitochondria	GO:0043231//intracellular membrane-bounded organelle	GO:0048037//cofactor binding;GO:0016783//sulfurtransferase activity	GO:0006399//tRNA metabolic process;GO:0000096//sulfur amino acid metabolic process	gi|10383773|ref|NP_009912.2|/0/Nfs1p [Saccharomyces cerevisiae S288c]
852821	1476	227	462	32.8126	64.5871	0.976998	Up	6.77e-14	5.66e-13	PKP2	Mitochondrial protein kinase that negatively regulates activity of the pyruvate dehydrogenase complex by phosphorylating the ser-133 residue of the Pda1p subunit; acts in concert with kinase Pkp1p and phosphatases Ptc5p and Ptc6p	-	GO:0032559//adenyl ribonucleotide binding	-	gi|27808706|ref|NP_011456.2|/0/Pkp2p [Saccharomyces cerevisiae S288c]
852904	873	57	116	13.9303	27.4179	0.976889	Up	1.73e-05	5.26e-05	YGR021W	Putative protein of unknown function; the authentic, non-tagged protein is detected in highly purified mitochondria in high-throughput studies	-	-	-	gi|6321458|ref|NP_011535.1|/2.56597e-140/Ygr021wp [Saccharomyces cerevisiae S288c]
856140	543	1192	2423	468.357	920.755	0.975208	Up	5.03e-12	2.93e-11	YOP1	Membrane protein that interacts with Yip1p to mediate membrane traffic; interacts with Sey1p to maintain ER morphology; overexpression leads to cell death and accumulation of internal cell membranes	GO:0016020//membrane	-	-	gi|6325285|ref|NP_015353.1|/1.41255e-97/Yop1p [Saccharomyces cerevisiae S288c]
855123	1839	246	500	28.54	56.102	0.975067	Up	3.32e-13	2.49e-12	ATP25	Atp25p	-	-	-	gi|6323745|ref|NP_013816.1|/0/Atp25p [Saccharomyces cerevisiae S288c]
852666	4962	996	2019	42.8256	83.9595	0.971221	Up	1.04e-12	6.87e-12	CHC1	Chc1p	GO:0005905//coated pit;GO:0012510//trans-Golgi network transport vesicle membrane	GO:0005488//binding	GO:0015031//protein transport	gi|6321232|ref|NP_011309.1|/0/Chc1p [Saccharomyces cerevisiae S288c]
850637	840	820	1661	208.274	408.019	0.970154	Up	0	0	YLL023C	Protein of unknown function; highly conserved across species and orthologous to human TMEM33; may interact with ribosomes, based on co-purification experiments; GFP-fusion protein localizes to the endoplasmic reticulum	GO:0031224//intrinsic to membrane	-	-	gi|6323005|ref|NP_013077.1|/8.23598e-149/Yll023cp [Saccharomyces cerevisiae S288c]
852168	3033	264	534	18.5709	36.3295	0.968099	Up	1.23e-13	9.98e-13	SRO77	Protein with roles in exocytosis and cation homeostasis; functions in docking and fusion of post-Golgi vesicles with plasma membrane; homolog of Sro7p and Drosophila lethal giant larvae tumor suppressor; interacts with SNARE protein Sec9p	-	-	-	gi|6319362|ref|NP_009444.1|/0/Sro77p [Saccharomyces cerevisiae S288c]
855637	3537	311	629	18.7597	36.6949	0.967943	Up	1.08e-13	8.84e-13	TCB2	Bud-specific protein with a potential role in membrane trafficking; GFP-fusion protein migrates from the cell surface to intracellular vesicles near vacuole; contains 3 calcium and lipid binding domains; mRNA is targeted to the bud	-	-	-	gi|6324242|ref|NP_014312.1|/0/Tcb2p [Saccharomyces cerevisiae S288c]
855778	1119	46	93	8.77058	17.1492	0.967394	Up	0.000137475	0.000367625	COQ2	Coq2p	GO:0031224//intrinsic to membrane	GO:0016765//transferase activity, transferring alkyl or aryl (other than methyl) groups	GO:0008152//metabolic process	gi|207341551|gb|EDZ69576.1|/0/YNR041Cp-like protein [Saccharomyces cerevisiae AWRI1631]
852385	777	163	329	44.7577	87.3706	0.965013	Up	9.74e-13	6.52e-12	POL30	PCNA	GO:0043234//protein complex;GO:0043231//intracellular membrane-bounded organelle	GO:0003676//nucleic acid binding;GO:0030234//enzyme regulator activity	GO:0006260//DNA replication	gi|6319564|ref|NP_009645.1|/1.90836e-141/Pol30p [Saccharomyces cerevisiae S288c]
851328	2064	742	1494	76.6999	149.359	0.961487	Up	5.89e-13	4.19e-12	YDL199C	Putative transporter, member of the sugar porter family	-	-	-	gi|6320002|ref|NP_010082.1|/0/Ydl199cp [Saccharomyces cerevisiae S288c]
851171	3138	630	1265	42.834	83.1817	0.957511	Up	1.04e-12	6.86e-12	HMG2	Hmg2p	-	GO:0016616//oxidoreductase activity, acting on the CH-OH group of donors, NAD or NADP as acceptor	GO:0008152//metabolic process	gi|6323483|ref|NP_013555.1|/0/Hmg2p [Saccharomyces cerevisiae S288c]
856095	3687	230	461	13.3093	25.7999	0.954931	Up	4.49e-13	3.26e-12	RRP12	Protein required for export of the ribosomal subunits; associates with the RNA components of the pre-ribosomes; contains HEAT-repeats	-	-	-	gi|6325245|ref|NP_015313.1|/0/Rrp12p [Saccharomyces cerevisiae S288c]
853428	1545	47	94	6.49038	12.5542	0.951798	Up	0.000155698	0.000412211	RRN7	Component of the core factor (CF) rDNA transcription factor complex; CF is required for transcription of 35S rRNA genes by RNA polymerase I and is composed of Rrn6p, Rrn7p, and Rrn11p	-	-	-	gi|6322435|ref|NP_012509.1|/0/Rrn7p [Saccharomyces cerevisiae S288c]
852993	1041	281	559	57.5912	110.803	0.944076	Up	0	0	PCP1	Mitochondrial serine protease required for the processing of various mitochondrial proteins and maintenance of mitochondrial DNA and morphology; belongs to the rhomboid-GlpG superfamily of intramembrane peptidases	GO:0031224//intrinsic to membrane	-	-	gi|6321538|ref|NP_011615.1|/0/Pcp1p [Saccharomyces cerevisiae S288c]
853335	5310	228	453	9.16096	17.6033	0.942275	Up	2.69e-13	2.06e-12	UTP10	Nucleolar protein, component of the small subunit (SSU) processome containing the U3 snoRNA that is involved in processing of pre-18S rRNA	GO:0005634//nucleus	-	GO:0042254//ribosome biogenesis	gi|6322352|ref|NP_012426.1|/0/Utp10p [Saccharomyces cerevisiae S288c]
853111	1644	216	428	28.0319	53.7195	0.938377	Up	3.23e-13	2.43e-12	SNG1	Protein involved in resistance to nitrosoguanidine (MNNG) and 6-azauracil (6-AU); expression is regulated by transcription factors involved in multidrug resistance	-	-	-	gi|6321636|ref|NP_011713.1|/0/Sng1p [Saccharomyces cerevisiae S288c]
855010	873	44	87	10.7532	20.5634	0.93531	Up	0.000338132	0.000849468	YML003W	Putative protein of unknown function	-	-	-	gi|6323640|ref|NP_013711.1|/6.26184e-171/Yml003wp [Saccharomyces cerevisiae S288c]
855986	867	784	1547	192.929	368.181	0.932345	Up	3.25e-13	2.44e-12	IDI1	Idi1p	-	GO:0016863//intramolecular oxidoreductase activity, transposing C=C bonds	GO:0006720//isoprenoid metabolic process	gi|6325140|ref|NP_015208.1|/6.41952e-160/Idi1p [Saccharomyces cerevisiae S288c]
853401	1230	72	142	12.489	23.8217	0.93162	Up	4.81e-06	1.56e-05	AIM22	Aim22p	-	GO:0003824//catalytic activity;GO:0032559//adenyl ribonucleotide binding	GO:0018065//protein-cofactor linkage	gi|83578101|ref|NP_012489.2|/0/Aim22p [Saccharomyces cerevisiae S288c]
852980	2811	207	408	15.7112	29.9495	0.930736	Up	2.15e-13	1.68e-12	NNF2	Nnf2p	-	-	-	gi|6321526|ref|NP_011603.1|/0/Nnf2p [Saccharomyces cerevisiae S288c]
850778	1779	557	1095	66.8005	127.007	0.926979	Up	8.49e-13	5.8e-12	ALT1	Alanine transaminase (glutamic pyruvic transaminase); involved in alanine biosynthetic and catabolic processes; the authentic, non-tagged protein is detected in highly purified mitochondria in high-throughput studies	-	GO:0016846//carbon-sulfur lyase activity;GO:0048037//cofactor binding;GO:0008483//transaminase activity	GO:0008152//metabolic process	gi|6323118|ref|NP_013190.1|/0/Alt1p [Saccharomyces cerevisiae S288c]
850845	1731	388	762	47.8228	90.834	0.925532	Up	8.53e-13	5.8e-12	YLR152C	Putative protein of unknown function; YLR152C is not an essential gene	-	-	-	gi|6323181|ref|NP_013253.1|/0/Ylr152cp [Saccharomyces cerevisiae S288c]
851175	7887	1595	3132	43.1469	81.9408	0.925325	Up	8.69e-12	4.86e-11	FMP27	Fmp27p	-	-	-	gi|6323487|ref|NP_013559.1|/0/Fmp27p [Saccharomyces cerevisiae S288c]
855753	1929	731	1434	80.8511	153.394	0.923899	Up	0	0	ARE2	Acyl-CoA:sterol acyltransferase, isozyme of Are1p; endoplasmic reticulum enzyme that contributes the major sterol esterification activity in the presence of oxygen	GO:0031224//intrinsic to membrane;GO:0031090//organelle membrane;GO:0043231//intracellular membrane-bounded organelle	GO:0004772//sterol O-acyltransferase activity	-	gi|6324346|ref|NP_014416.1|/0/Are2p [Saccharomyces cerevisiae S288c]
855415	561	149	292	56.6662	107.401	0.922454	Up	7.35e-11	3.72e-10	RPL18B	Rpl18bp	GO:0030529//ribonucleoprotein complex	GO:0005198//structural molecule activity	GO:0010467//gene expression	gi|6324028|ref|NP_014098.1|/2.54556e-84/Rpl18bp [Saccharomyces cerevisiae S288c]
854255	2028	143	280	15.0442	28.4892	0.921209	Up	1.87e-10	9.25e-10	YVC1	Vacuolar cation channel, mediates release of Ca(2+) from the vacuole in response to hyperosmotic shock	-	-	-	gi|27808717|ref|NP_014730.2|/0/Yvc1p [Saccharomyces cerevisiae S288c]
855291	1758	4861	9499	589.939	1114.93	0.91832	Up	3.15e-11	1.64e-10	GAD1	Gad1p	-	GO:0016831//carboxy-lyase activity	GO:0019752//carboxylic acid metabolic process	gi|6323905|ref|NP_013976.1|/0/Gad1p [Saccharomyces cerevisiae S288c]
852542	1353	108	211	17.0305	32.1792	0.918009	Up	3.55e-08	1.45e-07	THI2	Thi2p	GO:0043231//intracellular membrane-bounded organelle	GO:0046914//transition metal ion binding;GO:0001071	GO:0006351//transcription, DNA-dependent	gi|6319717|ref|NP_009799.1|/0/Thi2p [Saccharomyces cerevisiae S288c]
854109	1029	380	738	78.7896	147.99	0.909419	Up	0	0	RRT8	Putative protein of unknown function; identified in a screen for mutants with increased levels of rDNA transcription; green fluorescent protein (GFP)-fusion protein localizes to lipid particles	-	-	-	gi|37362693|ref|NP_014594.2|/0/Rrt8p [Saccharomyces cerevisiae S288c]
855369	1659	471	914	60.5725	113.682	0.908265	Up	2.39e-13	1.85e-12	FET4	Fet4p	-	-	-	gi|6323981|ref|NP_014052.1|/0/Fet4p [Saccharomyces cerevisiae S288c]
850861	507	709	1372	298.359	558.389	0.904221	Up	1.8e-12	1.15e-11	YLR164W	Mitochondrial inner membrane of unknown function; similar to Tim18p and Sdh4p; expression induced by nitrogen limitation in a GLN3, GAT1-dependent manner	GO:0005740//mitochondrial envelope;GO:0031224//intrinsic to membrane	GO:0005506//iron ion binding	GO:0009060//aerobic respiration	gi|6323193|ref|NP_013265.1|/6.25394e-78/Ylr164wp [Saccharomyces cerevisiae S288c]
853256	1269	61	118	10.2558	19.1872	0.903703	Up	4.89e-05	0.000139981	MNN11	Mnn11p	GO:0031224//intrinsic to membrane	GO:0016757//transferase activity, transferring glycosyl groups	-	gi|6322278|ref|NP_012352.1|/0/Mnn11p [Saccharomyces cerevisiae S288c]
856783	1602	624	1207	83.1042	155.466	0.903605	Up	6.05e-13	4.28e-12	FCY2	Fcy2p	GO:0044464//cell part	GO:0015932//nucleobase, nucleoside, nucleotide and nucleic acid transmembrane transporter activity	GO:0006810//transport	gi|6320897|ref|NP_010976.1|/0/Fcy2p [Saccharomyces cerevisiae S288c]
854519	4995	771	1490	32.9321	61.5518	0.902307	Up	0	0	RPA190	A190	GO:0043231//intracellular membrane-bounded organelle	GO:0034062//RNA polymerase activity;GO:0046914//transition metal ion binding;GO:0003676//nucleic acid binding	GO:0010467//gene expression	gi|6324917|ref|NP_014986.1|/0/Rpa190p [Saccharomyces cerevisiae S288c]
852825	1533	18808	36278	2617.59	4883.05	0.899546	Up	0	0	OLE1	Delta(9) fatty acid desaturase, required for monounsaturated fatty acid synthesis and for normal distribution of mitochondria	GO:0043231//intracellular membrane-bounded organelle;GO:0031224//intrinsic to membrane	GO:0016215;GO:0005506//iron ion binding	GO:0006631//fatty acid metabolic process	gi|6321383|ref|NP_011460.1|/0/Ole1p [Saccharomyces cerevisiae S288c]
855229	1122	2620	5048	498.206	928.361	0.897943	Up	0	0	SPG5	Protein required for survival at high temperature during stationary phase; not required for growth on nonfermentable carbon sources	-	-	-	gi|37362682|ref|NP_013916.2|/0/Spg5p [Saccharomyces cerevisiae S288c]
855261	1515	175	337	24.6448	45.8995	0.897191	Up	8.47e-12	4.74e-11	YMR221C	Putative protein of unknown function; the authentic, non-tagged protein is detected in highly purified mitochondria in high-throughput studies; physical interaction with Atg27p suggests a possible role in autophagy	-	-	-	gi|6323877|ref|NP_013948.1|/0/Ymr221cp [Saccharomyces cerevisiae S288c]
852325	888	146	281	35.0785	65.2956	0.896399	Up	4.44e-10	2.14e-09	SCO1	Copper-binding protein of the mitochondrial inner membrane, required for cytochrome c oxidase activity and respiration; may function to deliver copper to cytochrome c oxidase; has similarity to thioredoxins	GO:0019866//organelle inner membrane	GO:0046914//transition metal ion binding	GO:0000041//transition metal ion transport;GO:0043623//cellular protein complex assembly;GO:0030005	gi|6319511|ref|NP_009593.1|/3.41684e-172/Sco1p [Saccharomyces cerevisiae S288c]
851595	366	51	98	29.7296	55.2504	0.894082	Up	0.000247572	0.000635326	MIC14	Mic14p	-	-	-	gi|50593139|ref|NP_010314.2|/8.18565e-67/Mic14p [Saccharomyces cerevisiae S288c]
856597	1335	1052	2021	168.126	312.374	0.893732	Up	4.22e-12	2.51e-11	ERG9	Erg9p	GO:0031090//organelle membrane;GO:0043231//intracellular membrane-bounded organelle;GO:0031224//intrinsic to membrane	GO:0004311//farnesyltranstransferase activity	GO:0006694//steroid biosynthetic process;GO:0006720//isoprenoid metabolic process;GO:0008203//cholesterol metabolic process	gi|6321984|ref|NP_012060.1|/0/Erg9p [Saccharomyces cerevisiae S288c]
854755	1923	637	1222	70.6742	131.124	0.891677	Up	0	0	VHR1	Transcriptional activator, required for the vitamin H-responsive element (VHRE) mediated induction of VHT1 (Vitamin H transporter) and BIO5 (biotin biosynthesis intermediate transporter) in response to low biotin concentrations	-	-	-	gi|6322133|ref|NP_012208.1|/0/Vhr1p [Saccharomyces cerevisiae S288c]
853536	621	2307	4408	792.605	1464.67	0.885904	Up	0	0	OPI3	Opi3p	-	GO:0008168//methyltransferase activity	GO:0019637//organophosphate metabolic process	gi|6322533|ref|NP_012607.1|/6.9432e-116/Opi3p [Saccharomyces cerevisiae S288c]
855502	1668	306	584	39.1405	72.2449	0.884234	Up	0	0	ALG9	Alg9p	GO:0005789//endoplasmic reticulum membrane	GO:0016740//transferase activity	GO:0006497//protein amino acid lipidation	gi|6324110|ref|NP_014180.1|/0/Alg9p [Saccharomyces cerevisiae S288c]
855481	1476	437	834	63.1678	116.592	0.884212	Up	1.05e-12	6.95e-12	NAR1	Component of the cytosolic iron-sulfur (FeS) protein assembly machinery, required for maturation of cytosolic and nuclear FeS proteins and for normal resistance to oxidative stress; homologous to human Narf	-	GO:0051540	-	gi|6324089|ref|NP_014159.1|/0/Nar1p [Saccharomyces cerevisiae S288c]
851376	1593	403	769	53.9747	99.6095	0.884001	Up	0	0	DLD2	D-lactate dehydrogenase, located in the mitochondrial matrix	-	GO:0004457//lactate dehydrogenase activity;GO:0030554//adenyl nucleotide binding	GO:0008152//metabolic process	gi|6320023|ref|NP_010103.1|/0/Dld2p [Saccharomyces cerevisiae S288c]
852288	1422	196	374	29.4074	54.2703	0.883982	Up	1.34e-12	8.75e-12	COQ1	Coq1p	-	GO:0003824//catalytic activity	GO:0006720//isoprenoid metabolic process	gi|6319475|ref|NP_009557.1|/0/Coq1p [Saccharomyces cerevisiae S288c]
851986	240	128	244	113.789	209.782	0.882535	Up	9.75e-09	4.23e-08	YDR379C-A	Putative protein of unknown function; identified by homology with other fungi; GFP-fusion protein localized to the mitochondrion	-	-	-	gi|13129166|ref|NP_076888.1|/1.01021e-40/Ydr379c-ap [Saccharomyces cerevisiae S288c]
851646	2691	3002	5715	238.011	438.221	0.880627	Up	0	0	TPS2	Phosphatase subunit of the trehalose-6-phosphate synthase/phosphatase complex, which synthesizes the storage carbohydrate trehalose; expression is induced by stress conditions and repressed by the Ras-cAMP pathway	-	GO:0003824//catalytic activity	GO:0005991//trehalose metabolic process	gi|6320279|ref|NP_010359.1|/0/Tps2p [Saccharomyces cerevisiae S288c]
852958	2385	2225	4234	199.041	366.313	0.880014	Up	0	0	YGR067C	Putative protein of unknown function; contains a zinc finger motif similar to that of Adr1p	GO:0044464//cell part	GO:0046914//transition metal ion binding	-	gi|190406911|gb|EDV10178.1|/0/conserved hypothetical protein [Saccharomyces cerevisiae RM11-1a]
850411	1074	60	114	11.9192	21.9024	0.877797	Up	9.85e-05	0.000269556	PER1	Per1p	-	-	-	gi|6319892|ref|NP_009973.1|/0/Per1p [Saccharomyces cerevisiae S288c]
855469	846	100	190	25.2191	46.3419	0.877797	Up	4.77e-07	1.73e-06	MRPL17	Mrpl17p	-	-	-	gi|151944295|gb|EDN62573.1|/5.59301e-145/YmL30 [Saccharomyces cerevisiae YJM789]
1466419	264	1232	2334	995.652	1824.26	0.8736	Up	4.39e-12	2.6e-11	YLR307C-A	Putative protein of unknown function	-	-	-	gi|33438843|ref|NP_878131.1|/9.93083e-44/Ylr307c-ap [Saccharomyces cerevisiae S288c]
852667	2247	1873	3534	177.842	324.529	0.867749	Up	6.98e-12	3.96e-11	POX1	Fatty-acyl coenzyme A oxidase, involved in the fatty acid beta-oxidation pathway; localized to the peroxisomal matrix	GO:0042579//microbody	GO:0030554//adenyl nucleotide binding;GO:0016634	GO:0009062//fatty acid catabolic process	gi|6321233|ref|NP_011310.1|/0/Pox1p [Saccharomyces cerevisiae S288c]
851472	822	898	1693	233.08	424.987	0.866592	Up	2.77e-12	1.71e-11	YDL086W	Putative protein of unknown function; the authentic, non-tagged protein is detected in highly purified mitochondria in high-throughput studies; YDL086W is not an essential gene	-	GO:0016787//hydrolase activity	-	gi|6320117|ref|NP_010197.1|/2.24538e-159/Ydl086wp [Saccharomyces cerevisiae S288c]
852231	417	542	1019	277.309	504.23	0.862587	Up	0	0	MOH1	Moh1p	-	-	-	gi|6319422|ref|NP_009504.1|/4.57911e-65/Moh1p [Saccharomyces cerevisiae S288c]
851610	3276	75	141	4.88448	8.88108	0.86253	Up	1.95e-05	5.92e-05	ENA1	Ena1p	GO:0031224//intrinsic to membrane	GO:0042625//ATPase activity, coupled to transmembrane movement of ions;GO:0032559//adenyl ribonucleotide binding	GO:0009206;GO:0006811//ion transport	gi|6320245|ref|NP_010325.1|/0/Ena1p [Saccharomyces cerevisiae S288c]
855724	2010	224	421	23.7768	43.2192	0.862119	Up	3.17e-13	2.39e-12	ASI3	Asi3p	-	-	-	gi|6324320|ref|NP_014390.1|/0/Asi3p [Saccharomyces cerevisiae S288c]
852905	1656	271	509	34.9148	63.4231	0.86117	Up	1.38e-13	1.1e-12	MTL1	Mtl1p	-	-	-	gi|6321459|ref|NP_011537.1|/4.97769e-121/Mtl1p [Saccharomyces cerevisiae S288c]
851329	903	136	255	32.133	58.2697	0.858688	Up	1.01e-08	4.38e-08	GGC1	Ggc1p	GO:0031224//intrinsic to membrane	-	GO:0006810//transport	gi|6320003|ref|NP_010083.1|/1.79315e-160/Ggc1p [Saccharomyces cerevisiae S288c]
853385	2142	141	264	14.0443	25.4317	0.85664	Up	5.98e-09	2.63e-08	NUP82	Nucleoporin, subunit of the nuclear pore complex (NPC); forms a subcomplex with Gle2p, Nup159p, Nsp1p, and Nup116p and is required for proper localization of Nup116p in the NPC	-	-	-	gi|6322400|ref|NP_012474.1|/0/Nup82p [Saccharomyces cerevisiae S288c]
853295	1410	266	498	40.2498	72.8787	0.856517	Up	2.73e-13	2.08e-12	IDS2	Ids2p	-	-	-	gi|6322315|ref|NP_012389.1|/0/Ids2p [Saccharomyces cerevisiae S288c]
855441	1317	539	1009	87.318	158.087	0.856367	Up	6.06e-13	4.28e-12	ERG24	C-14 sterol reductase, acts in ergosterol biosynthesis; mutants accumulate the abnormal sterol ignosterol (ergosta-8,14 dienol), and are viable under anaerobic growth conditions but inviable on rich medium under aerobic conditions	GO:0044464//cell part	-	-	gi|6324049|ref|NP_014119.1|/0/Erg24p [Saccharomyces cerevisiae S288c]
851055	5631	1617	3022	61.2668	110.739	0.853982	Up	6.92e-12	3.93e-11	FKS1	Catalytic subunit of 1,3-beta-D-glucan synthase, functionally redundant with alternate catalytic subunit Gsc2p; binds to regulatory subunit Rho1p; involved in cell wall synthesis and maintenance; localizes to sites of cell wall remodeling	GO:0043234//protein complex;GO:0044464//cell part	GO:0035251//UDP-glucosyltransferase activity	GO:0006074	gi|6323374|ref|NP_013446.1|/0/Fks1p [Saccharomyces cerevisiae S288c]
856012	1944	369	688	40.4977	73.0268	0.850585	Up	0	0	NOG1	Nog1p	GO:0031981//nuclear lumen	GO:0032561//guanyl ribonucleotide binding	GO:0022613//ribonucleoprotein complex biogenesis	gi|6325164|ref|NP_015232.1|/0/Nog1p [Saccharomyces cerevisiae S288c]
853608	2289	490	913	45.6721	82.3029	0.849631	Up	0	0	PMT4	Pmt4p	-	GO:0016758//transferase activity, transferring hexosyl groups	-	gi|6322603|ref|NP_012677.1|/0/Pmt4p [Saccharomyces cerevisiae S288c]
851004	390	76	141	41.5767	74.601	0.843421	Up	2.8e-05	8.26e-05	YLR297W	Putative protein of unknown function; green fluorescent protein (GFP)-fusion protein localizes to the vacuole; YLR297W is not an essential gene; induced by treatment with 8-methoxypsoralen and UVA irradiation	-	-	-	gi|6323328|ref|NP_013400.1|/1.01722e-48/Ylr297wp [Saccharomyces cerevisiae S288c]
851312	2100	341	630	34.6446	61.903	0.837378	Up	4.58e-13	3.31e-12	PRR2	Prr2p	-	GO:0004672//protein kinase activity;GO:0032559//adenyl ribonucleotide binding	GO:0006464//protein modification process	gi|6319987|ref|NP_010067.1|/0/Prr2p [Saccharomyces cerevisiae S288c]
853954	2517	72	133	6.10309	10.9033	0.837155	Up	5.29e-05	0.000150902	TRZ1	Trz1p	-	-	-	gi|6322932|ref|NP_013005.1|/0/Trz1p [Saccharomyces cerevisiae S288c]
856126	738	385	711	111.303	198.794	0.836789	Up	8.33e-13	5.69e-12	TIF6	Constituent of 66S pre-ribosomal particles, has similarity to human translation initiation factor 6 (eIF6); may be involved in the biogenesis and or stability of 60S ribosomal subunits	-	GO:0043021//ribonucleoprotein binding;GO:0008135//translation factor activity, nucleic acid binding	GO:0042255//ribosome assembly	gi|6325273|ref|NP_015341.1|/3.5369e-134/Tif6p [Saccharomyces cerevisiae S288c]
856831	1203	616	1136	109.249	194.851	0.834758	Up	8.28e-13	5.67e-12	RAD51	Rad51p	-	GO:0003677//DNA binding;GO:0042623//ATPase activity, coupled;GO:0032559//adenyl ribonucleotide binding	GO:0006259//DNA metabolic process	gi|6320942|ref|NP_011021.1|/0/Rad51p [Saccharomyces cerevisiae S288c]
853396	2469	115	212	9.93751	17.7176	0.834228	Up	3.5e-07	1.28e-06	IRC8	Bud tip localized protein of unknown function; mRNA is targeted to the bud by a She2p dependent transport system; mRNA is cell cycle regulated via Fkh2p, peaking in G2/M phase; null mutant displays increased levels of spontaneous Rad52p foc	-	-	-	gi|6322410|ref|NP_012484.1|/0/Irc8p [Saccharomyces cerevisiae S288c]
852612	2883	183	337	13.5428	24.1199	0.832703	Up	1.38e-10	6.9e-10	CSE1	Cse1p	GO:0043231//intracellular membrane-bounded organelle	GO:0005049//nuclear export signal receptor activity;GO:0022892	GO:0015031//protein transport	gi|67464500|pdb|1Z3H|A/0/Chain A, The Exportin Cse1 In Its Cargo-Free, Cytoplasmic State
855796	1743	132	243	16.1576	28.7673	0.832216	Up	5.2e-08	2.08e-07	MNT4	Mnt4p	-	-	-	gi|6324387|ref|NP_014457.1|/0/Mnt4p [Saccharomyces cerevisiae S288c]
854346	1860	505	929	57.9267	103.061	0.831193	Up	0	0	ALE1	Ale1p	GO:0016020//membrane	-	-	gi|6324749|ref|NP_014818.1|/0/Ale1p [Saccharomyces cerevisiae S288c]
855020	1995	2816	5174	301.155	535.148	0.82943	Up	0	0	PLB1	Phospholipase B (lysophospholipase) involved in lipid metabolism, required for deacylation of phosphatidylcholine and phosphatidylethanolamine but not phosphatidylinositol	-	GO:0004091//carboxylesterase activity;GO:0016298//lipase activity	GO:0006644//phospholipid metabolic process	gi|6323650|ref|NP_013721.1|/0/Plb1p [Saccharomyces cerevisiae S288c]
851167	1302	73	134	11.9622	21.2366	0.828062	Up	5.83e-05	0.000164729	YLR446W	Putative protein of unknown function with similarity to hexokinases; transcript is upregulated during sporulation and the unfolded protein response; YLR446W is not an essential gene	-	GO:0016740//transferase activity	-	gi|6323479|ref|NP_013551.1|/0/Ylr446wp [Saccharomyces cerevisiae S288c]
854903	4638	4352	7985	200.198	355.25	0.827411	Up	1.14e-11	6.32e-11	TCB3	Lipid-binding protein, localized to the bud via specific mRNA transport; non-tagged protein detected in a phosphorylated state in mitochondria; GFP-fusion protein localizes to the cell periphery; C-termini of Tcb1p, Tcb2p and Tcb3p interact	-	-	-	gi|6323568|ref|NP_013639.1|/0/Tcb3p [Saccharomyces cerevisiae S288c]
851678	1782	139	255	16.6421	29.5272	0.82721	Up	2.87e-08	1.18e-07	ARX1	Arx1p	GO:0044424//intracellular part	GO:0008233//peptidase activity	-	gi|6320306|ref|NP_010386.1|/0/Arx1p [Saccharomyces cerevisiae S288c]
852025	2580	108	198	8.9311	15.8356	0.826267	Up	1.05e-06	3.66e-06	SYF1	Member of the NineTeen Complex (NTC) that contains Prp19p and stabilizes U6 snRNA in catalytic forms of the spliceosome containing U2, U5, and U6 snRNAs; null mutant has splicing defect and arrests in G2/M; homologs in human and C. elegans	-	-	-	gi|6320624|ref|NP_010704.1|/0/Syf1p [Saccharomyces cerevisiae S288c]
854325	1764	109	199	13.1834	23.278	0.820238	Up	1.15e-06	4e-06	SLP1	Integral membrane protein of unknown function; member of the SUN-like family of proteins; genetic interactions suggest a role in folding of ER membrane proteins	-	-	-	gi|6324728|ref|NP_014797.1|/0/Slp1p [Saccharomyces cerevisiae S288c]
853104	1812	263	480	30.9669	54.6605	0.819769	Up	2.7e-13	2.06e-12	HIP1	High-affinity histidine permease, also involved in the transport of manganese ions	GO:0031224//intrinsic to membrane	GO:0005275//amine transmembrane transporter activity	GO:0015837//amine transport	gi|6321629|ref|NP_011707.1|/0/Hip1p [Saccharomyces cerevisiae S288c]
850387	1836	243	443	28.238	49.7876	0.818148	Up	4.73e-13	3.41e-12	YCR023C	Vacuolar membrane protein of unknown function; member of the multidrug resistance family; YCR023C is not an essential gene	-	-	GO:0006810//transport	gi|10383787|ref|NP_009952.2|/0/Ycr023cp [Saccharomyces cerevisiae S288c]
851710	1488	90	164	12.9045	22.7421	0.817497	Up	1.08e-05	3.36e-05	YDR132C	Putative protein of unknown function	-	-	-	gi|6320337|ref|NP_010417.1|/0/Ydr132cp [Saccharomyces cerevisiae S288c]
855829	1572	704	1282	95.5478	168.277	0.816547	Up	6.89e-13	4.82e-12	YPL247C	Putative protein of unknown function; green fluorescent protein (GFP)-fusion protein localizes to the cytoplasm and nucleus; similar to the petunia WD repeat protein an11; overexpression causes a cell cycle delay or arrest	-	-	-	gi|6325009|ref|NP_015077.1|/0/Ypl247cp [Saccharomyces cerevisiae S288c]
856689	648	2827	5145	930.79	1638.33	0.815697	Up	0	0	RIP1	Rip1p	GO:0043231//intracellular membrane-bounded organelle;GO:0044425//membrane part	GO:0043169//cation binding;GO:0016491//oxidoreductase activity;GO:0051536//iron-sulfur cluster binding;GO:0015078//hydrogen ion transmembrane transporter activity	GO:0051234//establishment of localization;GO:0006091//generation of precursor metabolites and energy	gi|6320811|ref|NP_010890.1|/1.87312e-122/Rip1p [Saccharomyces cerevisiae S288c]
853855	5295	121	220	4.87551	8.57328	0.814294	Up	3.7e-07	1.35e-06	URB1	Nucleolar protein required for the normal accumulation of 25S and 5.8S rRNAs, associated with the 27SA2 pre-ribosomal particle; proposed to be involved in the biogenesis of the 60S ribosomal subunit	-	-	-	gi|6322838|ref|NP_012911.1|/0/Urb1p [Saccharomyces cerevisiae S288c]
851808	1248	71	129	12.1379	21.3288	0.813278	Up	0.000103101	0.000281233	YDR222W	Protein of unknown function; green fluorescent protein (GFP)-fusion protein localizes to the cytoplasm in a punctate pattern	-	-	GO:0006950//response to stress	gi|6320428|ref|NP_010508.1|/0/Ydr222wp [Saccharomyces cerevisiae S288c]
854698	2091	431	783	43.9768	77.2677	0.813122	Up	0	0	YIL108W	Putative metalloprotease	-	-	-	gi|6322083|ref|NP_012158.1|/0/Yil108wp [Saccharomyces cerevisiae S288c]
852590	1284	813	1474	135.091	236.877	0.810207	Up	0	0	YBR287W	Protein of unknown function; green fluorescent protein (GFP)-fusion protein localizes to the ER; YBR287W is not an essential gene	GO:0031224//intrinsic to membrane	-	GO:0006810//transport	gi|6319764|ref|NP_009846.1|/0/Ybr287wp [Saccharomyces cerevisiae S288c]
852920	5688	5781	10475	216.842	380.001	0.809357	Up	2.37e-11	1.25e-10	GSC2	Catalytic subunit of 1,3-beta-glucan synthase, involved in formation of the inner layer of the spore wall; activity positively regulated by Rho1p and negatively by Smk1p; has similarity to an alternate catalytic subunit, Fks1p (Gsc1p)	GO:0043234//protein complex;GO:0044464//cell part	GO:0035251//UDP-glucosyltransferase activity	GO:0006074	gi|6321469|ref|NP_011546.1|/0/Gsc2p [Saccharomyces cerevisiae S288c]
854722	474	707	1281	318.23	557.649	0.809286	Up	1.38e-13	1.11e-12	AIM19	Aim19p	-	-	-	gi|6322104|ref|NP_012179.1|/5.19115e-78/Aim19p [Saccharomyces cerevisiae S288c]
856113	885	207	375	49.9031	87.4336	0.809057	Up	3.97e-11	2.04e-10	HAL1	Cytoplasmic protein involved in halotolerance; decreases intracellular Na+ (via Ena1p) and increases intracellular K+ by decreasing efflux; expression repressed by Ssn6p-Tup1p and Sko1p and induced by NaCl, KCl, and sorbitol through Gcn4p	-	-	-	gi|6325262|ref|NP_015330.1|/7.56891e-172/Hal1p [Saccharomyces cerevisiae S288c]
856529	651	89	161	29.1682	51.0311	0.806981	Up	1.62e-05	4.94e-05	FUR1	Fur1p	-	GO:0016763//transferase activity, transferring pentosyl groups;GO:0032561//guanyl ribonucleotide binding	-	gi|37362660|ref|NP_011996.2|/2.09148e-121/Fur1p [Saccharomyces cerevisiae S288c]
850942	2349	677	1224	61.4903	107.52	0.806173	Up	5.88e-13	4.19e-12	YLR241W	Putative protein of unknown function, may be involved in detoxification	GO:0044464//cell part	-	-	gi|6323270|ref|NP_013342.1|/0/Ylr241wp [Saccharomyces cerevisiae S288c]
855983	1674	113	204	14.402	25.1458	0.804044	Up	1.29e-06	4.47e-06	VPS30	Subunit of phosphatidylinositol (PtdIns) 3-kinase complexes I and II; Complex I is essential in autophagy and Complex II is required for vacuolar protein sorting; ortholog of the higher eukaryotic gene Beclin 1	-	-	-	gi|6325137|ref|NP_015205.1|/0/Vps30p [Saccharomyces cerevisiae S288c]
851013	2337	29174	52582	2663.41	4642.68	0.801683	Up	1.64e-10	8.15e-10	ACO1	Aco1p	-	GO:0051536//iron-sulfur cluster binding;GO:0016836//hydro-lyase activity	GO:0009060//aerobic respiration	gi|6323335|ref|NP_013407.1|/0/Aco1p [Saccharomyces cerevisiae S288c]
853361	3141	840	1511	57.0574	99.2629	0.79884	Up	0	0	ALY2	Aly2p	-	-	-	gi|6322377|ref|NP_012451.1|/0/Aly2p [Saccharomyces cerevisiae S288c]
856398	1593	2363	4242	316.482	549.472	0.795923	Up	0	0	ERG11	Erg11p	GO:0044464//cell part	GO:0016709//oxidoreductase activity, acting on paired donors, with incorporation or reduction of molecular oxygen, NADH or NADPH as one donor, and incorporation of one atom of oxygen;GO:0005506//iron ion binding;GO:0016741//transferase activity, transferring one-carbon groups	GO:0006694//steroid biosynthetic process	gi|6321795|ref|NP_011871.1|/0/Erg11p [Saccharomyces cerevisiae S288c]
851239	1149	1052	1887	195.342	338.877	0.794757	Up	4.22e-12	2.5e-11	BDH1	(2R,3R)-2,3-butanediol dehydrogenase	-	GO:0046872//metal ion binding;GO:0003824//catalytic activity	GO:0008152//metabolic process	gi|6319258|ref|NP_009341.1|/0/Bdh1p [Saccharomyces cerevisiae S288c]
855465	2475	130	233	11.2065	19.4254	0.793616	Up	3.09e-07	1.14e-06	FOL1	Fol1p	-	GO:0016829//lyase activity;GO:0016772//transferase activity, transferring phosphorus-containing groups	GO:0006760//folic acid and derivative metabolic process	gi|1255962|emb|CAA65488.1|/0/unnamed protein product [Saccharomyces cerevisiae]
854888	1581	683	1224	92.17	159.75	0.793444	Up	7.41e-13	5.11e-12	ALO1	Alo1p	GO:0005740//mitochondrial envelope	GO:0030554//adenyl nucleotide binding;GO:0016899//oxidoreductase activity, acting on the CH-OH group of donors, oxygen as acceptor	GO:0008152//metabolic process	gi|6323553|ref|NP_013624.1|/0/Alo1p [Saccharomyces cerevisiae S288c]
852437	9279	1373	2460	31.5697	54.7047	0.793124	Up	6.21e-12	3.57e-11	IRA1	GTPase-activating protein that negatively regulates RAS by converting it from the GTP- to the GDP-bound inactive form, required for reducing cAMP levels under nutrient limiting conditions, mediates membrane association of adenylate cyclase	-	-	-	gi|6319616|ref|NP_009698.1|/0/Ira1p [Saccharomyces cerevisiae S288c]
851921	1104	90	161	17.393	30.0917	0.790861	Up	2.26e-05	6.76e-05	MRPL35	Mrpl35p	-	-	-	gi|6320528|ref|NP_010608.1|/0/Mrpl35p [Saccharomyces cerevisiae S288c]
852340	1017	831	1486	174.333	301.501	0.790311	Up	0	0	REG2	Reg2p	-	-	-	gi|6319525|ref|NP_009606.1|/6.27903e-152/Reg2p [Saccharomyces cerevisiae S288c]
851911	1416	80	143	12.0539	20.8383	0.789741	Up	6.67e-05	0.000186961	OMS1	Oms1p	-	-	-	gi|6320522|ref|NP_010602.1|/0/Oms1p [Saccharomyces cerevisiae S288c]
853973	2154	79	141	7.82496	13.5072	0.787568	Up	7.81e-05	0.000216586	UBP11	Ubiquitin-specific protease that cleaves ubiquitin from ubiquitinated proteins	-	GO:0016790//thiolester hydrolase activity;GO:0070011//peptidase activity, acting on L-amino acid peptides	GO:0019941//modification-dependent protein catabolic process	gi|6322951|ref|NP_013024.1|/0/Ubp11p [Saccharomyces cerevisiae S288c]
855484	1380	431	769	66.6345	114.984	0.787093	Up	0	0	YTP1	Probable type-III integral membrane protein of unknown function, has regions of similarity to mitochondrial electron transport proteins	-	-	-	gi|6324092|ref|NP_014162.1|/0/Ytp1p [Saccharomyces cerevisiae S288c]
850758	2286	276	492	25.7593	44.4098	0.785788	Up	2.93e-13	2.22e-12	MEF1	Mef1p	GO:0043231//intracellular membrane-bounded organelle	GO:0008135//translation factor activity, nucleic acid binding;GO:0032561//guanyl ribonucleotide binding;GO:0017111//nucleoside-triphosphatase activity	GO:0006412//translation	gi|6323098|ref|NP_013170.1|/0/Mef1p [Saccharomyces cerevisiae S288c]
850900	1311	342	609	55.6576	95.8528	0.784244	Up	3.16e-13	2.38e-12	MSS51	Mss51p	-	-	-	gi|6323232|ref|NP_013304.1|/0/Mss51p [Saccharomyces cerevisiae S288c]
850806	2580	209	372	17.2833	29.7518	0.783597	Up	1.55e-10	7.7e-10	CFT2	Cft2p	-	-	-	gi|6323144|ref|NP_013216.1|/0/Cft2p [Saccharomyces cerevisiae S288c]
856386	1236	140	249	24.1663	41.5692	0.782517	Up	1.72e-07	6.52e-07	LAG1	Ceramide synthase component, involved in synthesis of ceramide from C26(acyl)-coenzyme A and dihydrosphingosine or phytosphingosine, functionally equivalent to Lac1p	GO:0031224//intrinsic to membrane	GO:0016740//transferase activity	-	gi|6321784|ref|NP_011860.1|/0/Lag1p [Saccharomyces cerevisiae S288c]
854339	2430	565	1004	49.607	85.2546	0.781234	Up	8.27e-13	5.67e-12	GLN4	Gln4p	GO:0044424//intracellular part	GO:0004812//aminoacyl-tRNA ligase activity;GO:0032559//adenyl ribonucleotide binding	GO:0006418//tRNA aminoacylation for protein translation	gi|6324742|ref|NP_014811.1|/0/Gln4p [Saccharomyces cerevisiae S288c]
856903	1722	1250	2218	154.874	265.778	0.779129	Up	4.6e-12	2.7e-11	YER158C	Protein of unknown function, has similarity to Afr1p; potentially phosphorylated by Cdc28p	-	-	-	gi|6321006|ref|NP_011085.1|/0/Yer158cp [Saccharomyces cerevisiae S288c]
855053	2115	359	637	36.2147	62.1469	0.779107	Up	0	0	MSN2	Msn2p	GO:0044464//cell part	GO:0046914//transition metal ion binding	-	gi|6323680|ref|NP_013751.1|/0/Msn2p [Saccharomyces cerevisiae S288c]
853362	1815	225	399	26.4488	45.3614	0.778261	Up	4.38e-11	2.25e-10	TAX4	EH domain-containing protein involved in regulating phosphatidylinositol 4,5-bisphosphate levels and autophagy; Irs4p and Tax4p bind and activate the PtdIns phosphatase Inp51p; Irs4p and Tax4p are involved in localizing Atg17p to the PAS	-	-	-	gi|6322378|ref|NP_012452.1|/0/Tax4p [Saccharomyces cerevisiae S288c]
854761	858	299	530	74.3506	127.461	0.777645	Up	7.57e-13	5.22e-12	PCL7	Pcl7p	-	-	-	gi|6322139|ref|NP_012214.1|/3.58921e-147/Pcl7p [Saccharomyces cerevisiae S288c]
855115	684	479	849	149.41	256.119	0.777537	Up	0	0	YMR090W	Putative protein of unknown function with similarity to DTDP-glucose 4,6-dehydratases; GFP-fusion protein localizes to the cytoplasm; up-regulated in response to the fungicide mancozeb; not essential for viability	-	-	-	gi|6323737|ref|NP_013808.1|/3.20227e-115/Ymr090wp [Saccharomyces cerevisiae S288c]
853734	1884	87	154	9.85233	16.8667	0.775641	Up	4.59e-05	0.000132164	RRN3	Protein required for transcription of rDNA by RNA polymerase I; transcription factor independent of DNA template; involved in recruitment of RNA polymerase I to rDNA	-	-	-	gi|6322724|ref|NP_012797.1|/0/Rrn3p [Saccharomyces cerevisiae S288c]
855155	2586	231	408	19.0583	32.5553	0.772474	Up	3.56e-11	1.84e-10	STO1	Large subunit of the nuclear mRNA cap-binding protein complex, interacts with Npl3p to carry nuclear poly(A)+ mRNA to cytoplasm; also involved in nuclear mRNA degradation and telomere maintenance; orthologous to mammalian CBP80	-	GO:0005488//binding	-	gi|6579194|ref|NP_013844.2|/0/Sto1p [Saccharomyces cerevisiae S288c]
854010	2904	20935	36955	1538.07	2625.83	0.77165	Up	2.07e-11	1.1e-10	HPF1	Haze-protective mannoprotein that reduces the particle size of aggregated proteins in white wines	-	-	-	gi|6324418|ref|NP_014487.1|/0/Hpf1p [Saccharomyces cerevisiae S288c]
850655	2607	262	462	21.4418	36.5672	0.770124	Up	2.26e-12	1.41e-11	SPO75	Meiosis-specific protein of unknown function, required for spore wall formation during sporulation; dispensable for both nuclear divisions during meiosis	GO:0044464//cell part	-	-	gi|6323024|ref|NP_013096.1|/0/Spo75p [Saccharomyces cerevisiae S288c]
852503	1128	185	326	34.9916	59.6347	0.769144	Up	3.74e-09	1.68e-08	YBR204C	Serine hydrolase; YBR204C is not an essential gene	-	-	-	gi|6319681|ref|NP_009763.1|/0/Ybr204cp [Saccharomyces cerevisiae S288c]
854693	630	121	213	40.9775	69.7637	0.767644	Up	2e-06	6.78e-06	SDP1	Sdp1p	-	GO:0004721//phosphoprotein phosphatase activity	GO:0006796//phosphate metabolic process	gi|6322078|ref|NP_012153.1|/1.00044e-117/Sdp1p [Saccharomyces cerevisiae S288c]
856487	336	606	1066	384.799	654.649	0.766615	Up	9.56e-13	6.41e-12	RTC3	Protein of unknown function involved in RNA metabolism; has structural similarity to SBDS, the human protein mutated in Shwachman-Diamond Syndrome (the yeast SBDS ortholog = SDO1); null mutation suppresses cdc13-1 temperature sensitivity	-	-	-	gi|30749784|pdb|1NYN|A/4.46741e-57/Chain A, Solution Nmr Structure Of Protein Yhr087w From Saccharomyces Cerevisiae. Northeast Structural Genomics Consortium Target Ytyst425
852015	4590	1633	2872	75.9057	129.111	0.766329	Up	5.89e-12	3.4e-11	PDR15	Pdr15p	GO:0016020//membrane	GO:0017111//nucleoside-triphosphatase activity;GO:0000166//nucleotide binding	-	gi|6320614|ref|NP_010694.1|/0/Pdr15p [Saccharomyces cerevisiae S288c]
854646	1254	2759	4852	469.413	798.387	0.766232	Up	0	0	POT1	3-ketoacyl-CoA thiolase with broad chain length specificity, cleaves 3-ketoacyl-CoA into acyl-CoA and acetyl-CoA during beta-oxidation of fatty acids	-	GO:0008415//acyltransferase activity	GO:0044238//primary metabolic process	gi|6322031|ref|NP_012106.1|/0/Pot1p [Saccharomyces cerevisiae S288c]
852081	1509	153	269	21.6323	36.7835	0.765872	Up	9.61e-08	3.74e-07	UGO1	Protein of unknown function; outer membrane component of the mitochondrial fusion machinery; Ugo1p bind directly to Fzo1p and Mgm1p and thereby link these two GTPases during mitochondrial fusion	-	-	-	gi|7839165|ref|NP_010758.2|/0/Ugo1p [Saccharomyces cerevisiae S288c]
852697	2580	345	606	28.5299	48.4667	0.764519	Up	1e-12	6.67e-12	MPT5	Member of the Puf family of RNA-binding proteins; binds to mRNAs encoding chromatin modifiers and spindle pole body components; involved in longevity, maintenance of cell wall integrity, and sensitivity to and recovery from pheromone arrest	-	-	-	gi|6321260|ref|NP_011337.1|/0/Mpt5p [Saccharomyces cerevisiae S288c]
854802	4236	326	572	16.4196	27.8632	0.762941	Up	7.62e-13	5.24e-12	PDR11	ATP-binding cassette (ABC) transporter, multidrug transporter involved in multiple drug resistance; mediates sterol uptake when sterol biosynthesis is compromisedregulated by Pdr1p; required for anaerobic growth	GO:0031224//intrinsic to membrane	GO:0015405//P-P-bond-hydrolysis-driven transmembrane transporter activity;GO:0017111//nucleoside-triphosphatase activity;GO:0032559//adenyl ribonucleotide binding	GO:0051234//establishment of localization	gi|6322177|ref|NP_012252.1|/0/Pdr11p [Saccharomyces cerevisiae S288c]
856357	1818	117	205	13.7307	23.2675	0.760913	Up	3.7e-06	1.21e-05	WSC4	ER membrane protein involved in the translocation of soluble secretory proteins and insertion of membrane proteins into the ER membrane; may also have a role in the stress response but has only partial functional overlap with WSC1-3	-	-	-	gi|1582765|prf||2119294A/2.34901e-111/YFW1 gene
855623	705	415	726	125.591	212.49	0.758656	Up	0	0	AIM37	Aim37p	-	-	-	gi|6324229|ref|NP_014299.1|/3.57705e-133/Aim37p [Saccharomyces cerevisiae S288c]
856788	1587	223	389	29.9798	50.5782	0.754524	Up	2.38e-10	1.16e-09	FCY21	Fcy21p	GO:0044464//cell part	GO:0015932//nucleobase, nucleoside, nucleotide and nucleic acid transmembrane transporter activity	GO:0006810//transport	gi|6320902|ref|NP_010981.1|/0/Fcy21p [Saccharomyces cerevisiae S288c]
853045	2316	1071	1867	98.6624	166.34	0.753561	Up	2.2e-12	1.39e-11	SKN1	Protein involved in sphingolipid biosynthesis; type II membrane protein with similarity to Kre6p	-	-	-	gi|6321582|ref|NP_011659.1|/0/Skn1p [Saccharomyces cerevisiae S288c]
853581	1362	646	1124	101.194	170.286	0.750834	Up	1.61e-12	1.03e-11	STE24	Highly conserved zinc metalloprotease that functions in two steps of a-factor maturation, C-terminal CAAX proteolysis and the first step of N-terminal proteolytic processing; contains multiple transmembrane spans	GO:0044464//cell part	GO:0004175//endopeptidase activity	GO:0019538//protein metabolic process	gi|6322577|ref|NP_012651.1|/0/Ste24p [Saccharomyces cerevisiae S288c]
856018	954	413	718	92.3639	155.298	0.74964	Up	6.99e-13	4.88e-12	YDC1	Alkaline dihydroceramidase, involved in sphingolipid metabolism; preferentially hydrolyzes dihydroceramide to a free fatty acid and dihydrosphingosine; has a minor reverse activity	GO:0031224//intrinsic to membrane	GO:0016810//hydrolase activity, acting on carbon-nitrogen (but not peptide) bonds	GO:0046519	gi|6325170|ref|NP_015238.1|/0/Ydc1p [Saccharomyces cerevisiae S288c]
852282	7482	498	865	14.2008	23.8555	0.748352	Up	5.82e-13	4.15e-12	UTP20	Component of the small-subunit (SSU) processome, which is involved in the biogenesis of the 18S rRNA	-	-	-	gi|14270688|ref|NP_009551.2|/0/Utp20p [Saccharomyces cerevisiae S288c]
853112	2454	132	229	11.4763	19.2553	0.746607	Up	1.49e-06	5.12e-06	YPP1	Cargo-transport protein involved in endocytosis; interacts with phosphatidylinositol-4-kinase Stt4; GFP-fusion protein localizes to the cytoplasm; YGR198W is an essential gene	-	-	-	gi|6321637|ref|NP_011714.1|/0/Ypp1p [Saccharomyces cerevisiae S288c]
853707	909	7282	12628	1709.18	2866.56	0.746017	Up	1.95e-11	1.04e-10	MCR1	Mcr1p	GO:0016020//membrane;GO:0005739//mitochondrion	GO:0016491//oxidoreductase activity	GO:0008152//metabolic process	gi|6322699|ref|NP_012772.1|/2.89444e-158/Mcr1p [Saccharomyces cerevisiae S288c]
852258	2607	203	352	16.6133	27.8607	0.745893	Up	2.44e-09	1.11e-08	MCM2	Mcm2p	GO:0043231//intracellular membrane-bounded organelle	GO:0003676//nucleic acid binding;GO:0032559//adenyl ribonucleotide binding	GO:0006259//DNA metabolic process	gi|6319448|ref|NP_009530.1|/0/Mcm2p [Saccharomyces cerevisiae S288c]
856434	1935	860	1489	94.824	158.783	0.743733	Up	1.44e-12	9.33e-12	MSC7	Msc7p	-	GO:0016620//oxidoreductase activity, acting on the aldehyde or oxo group of donors, NAD or NADP as acceptor	GO:0008152//metabolic process	gi|6321828|ref|NP_011904.1|/0/Msc7p [Saccharomyces cerevisiae S288c]
853886	1623	830	1437	109.109	182.696	0.743674	Up	0	0	FCJ1	Fcj1p	-	-	-	gi|6322868|ref|NP_012941.1|/0/Fcj1p [Saccharomyces cerevisiae S288c]
852863	2283	148	256	13.8311	23.1379	0.742344	Up	4.11e-07	1.5e-06	ALK1	Alk1p	-	-	-	gi|6321417|ref|NP_011494.1|/0/Alk1p [Saccharomyces cerevisiae S288c]
852066	1902	417	719	46.7763	78.0025	0.737742	Up	4.46e-14	3.86e-13	NHX1	Endosomal Na+/H+ exchanger, required for intracellular sequestration of Na+; required for osmotolerance to acute hypertonic shock	GO:0031224//intrinsic to membrane	GO:0005451//monovalent cation:hydrogen antiporter activity	GO:0055067;GO:0030001//metal ion transport	gi|190404620|gb|EDV07887.1|/0/Na+/H+ exchanger [Saccharomyces cerevisiae RM11-1a]
851535	1263	409	705	69.0909	115.18	0.73732	Up	6.07e-13	4.28e-12	YDL027C	Putative protein of unknown function; the authentic, non-tagged protein is detected in highly purified mitochondria in high-throughput studies; YDL027C is not an essential gene	-	-	-	gi|151941968|gb|EDN60324.1|/0/conserved protein [Saccharomyces cerevisiae YJM789]
853410	5052	418	720	17.6528	29.4076	0.736292	Up	8.28e-13	5.67e-12	NUP192	Essential structural subunit of the nuclear pore complex (NPC), localizes to the nuclear periphery of nuclear pores, homologous to human p205	-	-	-	gi|6322421|ref|NP_012495.1|/0/Nup192p [Saccharomyces cerevisiae S288c]
850953	594	126	217	45.2569	75.3813	0.736069	Up	3.72e-06	1.22e-05	SYM1	Protein required for ethanol metabolism; induced by heat shock and localized to the inner mitochondrial membrane; homologous to mammalian peroxisomal membrane protein Mpv17	GO:0016020//membrane;GO:0043231//intracellular membrane-bounded organelle	-	-	gi|6323280|ref|NP_013352.1|/2.26156e-113/Sym1p [Saccharomyces cerevisiae S288c]
856079	1197	1613	2775	287.502	478.365	0.734539	Up	3.63e-12	2.19e-11	ERG10	Acetyl-CoA C-acetyltransferase (acetoacetyl-CoA thiolase), cytosolic enzyme that transfers an acetyl group from one acetyl-CoA molecule to another, forming acetoacetyl-CoA; involved in the first step in mevalonate biosynthesis	-	GO:0008415//acyltransferase activity	-	gi|6325229|ref|NP_015297.1|/0/Erg10p [Saccharomyces cerevisiae S288c]
854018	711	817	1405	245.162	407.753	0.73396	Up	1.43e-12	9.29e-12	PEX11	Peroxisomal membrane protein required for peroxisome proliferation and medium-chain fatty acid oxidation; localization regulated by phosphorylation; transcription regulated by Adr1p and Pip2p-Oaf1p	GO:0044439//peroxisomal part	-	GO:0007031//peroxisome organization	gi|6324425|ref|NP_014494.1|/1.99606e-131/Pex11p [Saccharomyces cerevisiae S288c]
853888	2178	1956	3362	191.607	318.515	0.733211	Up	6.04e-13	4.28e-12	YKR018C	Putative protein of unknown function; green fluorescent protein (GFP)-fusion protein localizes to the cytoplasm and nucleus	GO:0016020//membrane;GO:0005739//mitochondrion	-	-	gi|6322870|ref|NP_012943.1|/0/Ykr018cp [Saccharomyces cerevisiae S288c]
852977	1020	6162	10584	1288.91	2141.11	0.732212	Up	3.57e-11	1.84e-10	PIL1	Pil1p	-	-	-	gi|6321523|ref|NP_011600.1|/8.78146e-162/Pil1p [Saccharomyces cerevisiae S288c]
853761	1764	622	1066	75.2302	124.695	0.729019	Up	2.38e-13	1.85e-12	YKL100C	Putative protein of unknown function with similarity to a human minor histocompatibility antigen and signal peptide peptidases; YKL100C is not an essential gene	-	-	-	gi|6322749|ref|NP_012822.1|/0/Ykl100cp [Saccharomyces cerevisiae S288c]
855219	465	1660	2844	761.651	1262.02	0.728536	Up	3.61e-12	2.18e-11	YMR181C	Protein of unknown function; mRNA transcribed as part of a bicistronic transcript with a predicted transcriptional repressor RGM1/YMR182C; mRNA is destroyed by nonsense-mediated decay (NMD); YMR181C is not an essential gene	-	-	-	gi|6323835|ref|NP_013906.1|/2.95253e-75/Ymr181cp [Saccharomyces cerevisiae S288c]
853949	468	122	209	55.6179	92.149	0.728419	Up	6.83e-06	2.18e-05	AIM29	Aim29p	-	-	-	gi|6322927|ref|NP_013000.1|/1.5429e-87/Aim29p [Saccharomyces cerevisiae S288c]
852295	411	336	575	174.421	288.68	0.726898	Up	4.18e-13	3.07e-12	HHT1	Hht1p	GO:0000785//chromatin;GO:0043231//intracellular membrane-bounded organelle	GO:0003676//nucleic acid binding	GO:0006259//DNA metabolic process;GO:0033554//cellular response to stress;GO:0007275//multicellular organismal development;GO:0034728	gi|49643473|emb|CAG99425.1|/2.28191e-69/KLLA0E08625p [Kluyveromyces lactis]
853457	1809	400	682	47.1761	77.7922	0.721569	Up	1.22e-14	1.09e-13	AVT1	Avt1p	GO:0016020//membrane	-	-	gi|6322460|ref|NP_012534.1|/0/Avt1p [Saccharomyces cerevisiae S288c]
853832	2277	554	944	51.9096	85.5459	0.720699	Up	2.45e-13	1.89e-12	TUL1	Golgi-localized RING-finger ubiquitin ligase (E3), involved in ubiquitinating and sorting membrane proteins that contain polar transmembrane domains to multivesicular bodies for delivery to the vacuole for quality control purposes	-	GO:0046872//metal ion binding	-	gi|6322817|ref|NP_012890.1|/0/Tul1p [Saccharomyces cerevisiae S288c]
850301	2139	1371	2332	136.75	224.961	0.718137	Up	2.01e-12	1.27e-11	PRD1	Prd1p	-	GO:0004175//endopeptidase activity	GO:0019538//protein metabolic process	gi|6319793|ref|NP_009874.1|/0/Prd1p [Saccharomyces cerevisiae S288c]
850490	1941	213	362	23.4129	38.4834	0.716934	Up	5.09e-09	2.26e-08	YFL054C	Putative channel-like protein; similar to Fps1p; mediates passive diffusion of glycerol in the presence of ethanol	-	-	-	gi|14318465|ref|NP_116601.1|/0/Yfl054cp [Saccharomyces cerevisiae S288c]
853075	1038	162	275	33.298	54.6671	0.715235	Up	3.75e-07	1.37e-06	MRPS35	Mitochondrial ribosomal protein of the small subunit	-	-	-	gi|6321604|ref|NP_011681.1|/0/Mrps35p [Saccharomyces cerevisiae S288c]
851380	1764	2296	3890	277.699	455.031	0.712445	Up	0	0	DLD1	D-lactate dehydrogenase, oxidizes D-lactate to pyruvate, transcription is heme-dependent, repressed by glucose, and derepressed in ethanol or lactate; located in the mitochondrial inner membrane	GO:0031980//mitochondrial lumen	GO:0030554//adenyl nucleotide binding;GO:0004457//lactate dehydrogenase activity	GO:0008152//metabolic process	gi|6320027|ref|NP_010107.1|/0/Dld1p [Saccharomyces cerevisiae S288c]
855176	1683	3808	6446	482.74	790.308	0.711168	Up	0	0	NDE1	Mitochondrial external NADH dehydrogenase, a type II NAD(P)H:quinone oxidoreductase that catalyzes the oxidation of cytosolic NADH; Nde1p and Nde2p provide cytosolic NADH to the mitochondrial respiratory chain	-	GO:0030554//adenyl nucleotide binding;GO:0016491//oxidoreductase activity	GO:0008152//metabolic process	gi|6323794|ref|NP_013865.1|/0/Nde1p [Saccharomyces cerevisiae S288c]
852709	2853	647	1095	48.3842	79.1959	0.710891	Up	2.12e-13	1.66e-12	PMR1	High affinity Ca2+/Mn2+ P-type ATPase required for Ca2+ and Mn2+ transport into Golgi; involved in Ca2+ dependent protein sorting and processing; mutations in human homolog ATP2C1 cause acantholytic skin condition Hailey-Hailey disease	GO:0031224//intrinsic to membrane	GO:0046873//metal ion transmembrane transporter activity;GO:0019829//cation-transporting ATPase activity;GO:0032559//adenyl ribonucleotide binding	GO:0009206;GO:0070838//divalent metal ion transport	gi|6321271|ref|NP_011348.1|/0/Pmr1p [Saccharomyces cerevisiae S288c]
853569	1023	678	1147	141.402	231.355	0.710306	Up	4.93e-13	3.55e-12	ADO1	Adenosine kinase, required for the utilization of S-adenosylmethionine (AdoMet); may be involved in recycling adenosine produced through the methyl cycle	-	GO:0016301//kinase activity	-	gi|6322565|ref|NP_012639.1|/0/Ado1p [Saccharomyces cerevisiae S288c]
853345	1824	303	512	35.442	57.9209	0.708624	Up	6.27e-12	3.6e-11	LSB6	Lsb6p	-	GO:0016772//transferase activity, transferring phosphorus-containing groups	-	gi|6322361|ref|NP_012435.1|/0/Lsb6p [Saccharomyces cerevisiae S288c]
855025	3834	816	1378	45.4087	74.163	0.707732	Up	1.97e-12	1.25e-11	CLU1	Clu1p	-	-	-	gi|6323654|ref|NP_013725.1|/0/Clu1p [Saccharomyces cerevisiae S288c]
856207	2313	562	949	51.8396	84.6605	0.707636	Up	7.33e-13	5.07e-12	YPR091C	Putative protein of unknown function; may interact with ribosomes, based on co-purification experiments; green fluorescent protein (GFP)-fusion protein localizes to the endoplasmic reticulum; YPR091C is not an essential gene	-	-	-	gi|6325349|ref|NP_015416.1|/0/Ypr091cp [Saccharomyces cerevisiae S288c]
854260	4947	221	373	9.53128	15.5581	0.706927	Up	4.63e-09	2.06e-08	YOR093C	Putative protein of unknown function; deletion causes sensitivity to unfolded protein response-inducing agents	GO:0043231//intracellular membrane-bounded organelle	GO:0005515//protein binding	-	gi|6324667|ref|NP_014736.1|/0/Yor093cp [Saccharomyces cerevisiae S288c]
850917	969	579	975	127.484	207.621	0.703637	Up	1.41e-12	9.12e-12	CCC1	Ccc1p	-	-	-	gi|6323249|ref|NP_013321.1|/8.78444e-140/Ccc1p [Saccharomyces cerevisiae S288c]
852741	963	211	355	46.7473	76.0663	0.702374	Up	1.31e-08	5.62e-08	MRM2	Mitochondrial 2' O-ribose methyltransferase, required for methylation of U(2791) in 21S rRNA; MRM2 deletion confers thermosensitive respiration and loss of mitochondrial DNA; has similarity to Spb1p and Trm7p, and to E. coli FtsJ/RrmJ	GO:0044424//intracellular part	GO:0005488//binding;GO:0008171//O-methyltransferase activity	GO:0006730//one-carbon metabolic process;GO:0000154//rRNA modification	gi|6321302|ref|NP_011379.1|/2.11766e-178/Mrm2p [Saccharomyces cerevisiae S288c]
854887	939	91	153	20.6765	33.6214	0.701391	Up	0.000198385	0.000517038	AIM33	Aim33p	GO:0043231//intracellular membrane-bounded organelle;GO:0044444//cytoplasmic part;GO:0016020//membrane	GO:0003824//catalytic activity	-	gi|6323552|ref|NP_013623.1|/0/Aim33p [Saccharomyces cerevisiae S288c]
854536	2079	203	341	20.8325	33.8447	0.70009	Up	2.78e-08	1.15e-07	MSC6	Msc6p	-	-	-	gi|6324930|ref|NP_014999.1|/0/Msc6p [Saccharomyces cerevisiae S288c]
855987	2094	280	470	28.5287	46.3139	0.699032	Up	7.24e-11	3.68e-10	HOS3	Hos3p	-	GO:0003824//catalytic activity	-	gi|6325141|ref|NP_015209.1|/0/Hos3p [Saccharomyces cerevisiae S288c]
850916	2187	2193	3676	213.939	346.83	0.697029	Up	0	0	MSC3	Msc3p	-	-	-	gi|6323248|ref|NP_013320.1|/0/Msc3p [Saccharomyces cerevisiae S288c]
852868	3246	95	159	6.24419	10.1074	0.694825	Up	0.000168209	0.000442732	KAP122	Kap122p	-	-	-	gi|6321422|ref|NP_011499.1|/0/Kap122p [Saccharomyces cerevisiae S288c]
850413	510	144	241	60.2411	97.5073	0.694762	Up	3.55e-06	1.17e-05	IMG1	Img1p	GO:0030529//ribonucleoprotein complex	GO:0005198//structural molecule activity	GO:0010467//gene expression	gi|6319894|ref|NP_009975.1|/1.86869e-90/Img1p [Saccharomyces cerevisiae S288c]
854253	3561	2417	4045	144.812	234.389	0.69472	Up	0	0	TCB1	Lipid-binding protein containing three calcium and lipid binding domains; non-tagged protein localizes to mitochondria and GFP-fusion protein localizes to the cell periphery; C-termini of Tcb1p, Tcb2p and Tcb3p interact	-	-	-	gi|6324660|ref|NP_014729.1|/0/Tcb1p [Saccharomyces cerevisiae S288c]
853405	1905	4251	7110	476.099	770.132	0.693845	Up	2.53e-11	1.33e-10	YJL045W	Minor succinate dehydrogenase isozyme; homologous to Sdh1p, the major isozyme reponsible for the oxidation of succinate and transfer of electrons to ubiquinone; induced during the diauxic shift in a Cat8p-dependent manner	-	GO:0030554//adenyl nucleotide binding;GO:0000104//succinate dehydrogenase activity	GO:0009060//aerobic respiration	gi|6322416|ref|NP_012490.1|/0/Yjl045wp [Saccharomyces cerevisiae S288c]
853733	2043	485	811	50.6494	81.9111	0.693515	Up	5.94e-13	4.22e-12	YPK1	Serine/threonine protein kinase that phosphorylates and downregulates flippase activator Fpk1p; mutations affect receptor-mediated endocytosis and sphingolipid-mediated and cell integrity signaling pathways; homolog of mammalian kinase SGK	-	GO:0004672//protein kinase activity;GO:0032559//adenyl ribonucleotide binding	GO:0006464//protein modification process	gi|6322723|ref|NP_012796.1|/0/Ypk1p [Saccharomyces cerevisiae S288c]
853379	759	1392	2326	391.289	632.351	0.69249	Up	2.97e-12	1.82e-11	MPM1	Mitochondrial membrane protein of unknown function, contains no hydrophobic stretches	-	-	-	gi|6322395|ref|NP_012469.1|/2.42256e-125/Mpm1p [Saccharomyces cerevisiae S288c]
856673	684	88	147	27.449	44.3457	0.692038	Up	0.000313118	0.000791042	UTR4	Protein with sequence similarity to 2,3-diketo-5-methylthiopentyl-1-phosphate enolase-phosphatases, involved in methionine salvage; found in both the cytoplasm and nucleus	GO:0043231//intracellular membrane-bounded organelle	GO:0043169//cation binding;GO:0016791//phosphatase activity	GO:0043102;GO:0000097//sulfur amino acid biosynthetic process	gi|99030924|ref|NP_010876.2|/5.62637e-128/Utr4p [Saccharomyces cerevisiae S288c]
853597	630	100	167	33.8657	54.6973	0.691646	Up	0.000122535	0.000330546	XPT1	Xanthine-guanine phosphoribosyl transferase, required for xanthine utilization and for optimal utilization of guanine	-	GO:0016740//transferase activity	GO:0055086//nucleobase, nucleoside and nucleotide metabolic process	gi|6322593|ref|NP_012667.1|/2.22874e-117/Xpt1p [Saccharomyces cerevisiae S288c]
852391	2262	430	718	40.558	65.4971	0.691445	Up	1e-12	6.67e-12	PBY1	Pby1p	-	GO:0016874//ligase activity	-	gi|6319570|ref|NP_009652.1|/0/Pby1p [Saccharomyces cerevisiae S288c]
853395	999	10753	17954	2296.49	3708.4	0.691364	Up	2.88e-11	1.5e-10	TDH1	Glyceraldehyde-3-phosphate dehydrogenase, isozyme 1, involved in glycolysis and gluconeogenesis; tetramer that catalyzes the reaction of glyceraldehyde-3-phosphate to 1,3 bis-phosphoglycerate; detected in the cytoplasm and cell wall	GO:0044424//intracellular part	GO:0008943//glyceraldehyde-3-phosphate dehydrogenase activity;GO:0000166//nucleotide binding	GO:0006007//glucose catabolic process	gi|6322409|ref|NP_012483.1|/0/Tdh1p [Saccharomyces cerevisiae S288c]
853757	2154	1164	1943	115.294	186.13	0.690992	Up	2.84e-12	1.75e-11	GFA1	Gfa1p	GO:0044424//intracellular part	GO:0030246//carbohydrate binding;GO:0008483//transaminase activity	GO:0005975//carbohydrate metabolic process	gi|6322745|ref|NP_012818.1|/0/Gfa1p [Saccharomyces cerevisiae S288c]
852771	1941	114	190	12.5308	20.1985	0.688763	Up	4.44e-05	0.000128081	RMD9	Mitochondrial protein required for respiratory growth; mutant phenotype and genetic interactions suggest a role in delivering mt mRNAs to ribosomes; located on matrix face of the inner membrane and loosely associated with mitoribosomes	-	-	-	gi|6321331|ref|NP_011408.1|/0/Rmd9p [Saccharomyces cerevisiae S288c]
852370	1407	2518	4194	381.823	615.07	0.687846	Up	0	0	ECM33	Ecm33p	-	-	-	gi|974204|emb|CAA53935.1|/1.5609e-173/unnamed protein product [Saccharomyces cerevisiae]
855242	669	355	591	113.215	182.285	0.687137	Up	1.15e-12	7.58e-12	ERG2	C-8 sterol isomerase, catalyzes the isomerization of the delta-8 double bond to the delta-7 position at an intermediate step in ergosterol biosynthesis	GO:0043231//intracellular membrane-bounded organelle	GO:0016863//intramolecular oxidoreductase activity, transposing C=C bonds	GO:0008204//ergosterol metabolic process	gi|6323858|ref|NP_013929.1|/1.84743e-128/Erg2p [Saccharomyces cerevisiae S288c]
856791	753	89	148	25.2171	40.5562	0.685518	Up	0.000335136	0.000842303	HOR2	Hor2p	-	-	-	gi|190405625|gb|EDV08892.1|/5.87923e-124/DL-glycerol-3-phosphatase [Saccharomyces cerevisiae RM11-1a]
852786	3348	331	550	21.0932	33.8975	0.684398	Up	4.46e-12	2.63e-11	PAN2	Essential subunit of the Pan2p-Pan3p poly(A)-ribonuclease complex, which acts to control poly(A) tail length and regulate the stoichiometry and activity of postreplication repair complexes	GO:0044464//cell part	GO:0005488//binding;GO:0004518//nuclease activity;GO:0016790//thiolester hydrolase activity	GO:0019941//modification-dependent protein catabolic process	gi|6321344|ref|NP_011421.1|/0/Pan2p [Saccharomyces cerevisiae S288c]
851819	888	2554	4243	613.633	985.94	0.684124	Up	0	0	RTN1	ER membrane protein that interacts with Sey1p to maintain ER morphology; interacts with exocyst subunit Sec6p, with Yip3p, and with Sbh1p; null mutant has an altered ER morphology; member of the RTNLA (reticulon-like A) subfamily	-	-	-	gi|6320439|ref|NP_010519.1|/3.67607e-150/Rtn1p [Saccharomyces cerevisiae S288c]
855938	1122	103	171	19.586	31.448	0.68315	Up	0.000120599	0.000325773	SET6	SET domain protein of unknown function; deletion heterozygote is sensitive to compounds that target ergosterol biosynthesis, may be involved in compound availability	-	-	-	gi|6325092|ref|NP_015160.1|/0/Set6p [Saccharomyces cerevisiae S288c]
851697	2307	229	380	21.1782	33.9881	0.682449	Up	9.79e-09	4.24e-08	VBA4	Protein of unknown function with proposed role as a basic amino acid permease based on phylogeny; GFP-fusion protein localizes to vacuolar membrane; physical interaction with Atg27p suggests a possible role in autophagy; non-essential gene	-	-	-	gi|6320324|ref|NP_010404.1|/0/Vba4p [Saccharomyces cerevisiae S288c]
854537	1569	387	642	52.6246	84.4311	0.682037	Up	1.09e-12	7.2e-12	GDS1	Gds1p	-	-	-	gi|6324931|ref|NP_015000.1|/0/Gds1p [Saccharomyces cerevisiae S288c]
853974	2436	202	335	17.6919	28.3764	0.681603	Up	7.55e-08	2.98e-07	BAS1	Bas1p	-	-	-	gi|6322952|ref|NP_013025.1|/0/Bas1p [Saccharomyces cerevisiae S288c]
855131	1710	2731	4525	340.742	546.025	0.680286	Up	0	0	PGM2	Pgm2p	-	GO:0046872//metal ion binding;GO:0016868//intramolecular transferase activity, phosphotransferases	GO:0044238//primary metabolic process	gi|6323752|ref|NP_013823.1|/0/Pgm2p [Saccharomyces cerevisiae S288c]
853108	1803	498	825	58.9297	94.4166	0.680046	Up	5.82e-13	4.15e-12	XKS1	Xks1p	-	GO:0016772//transferase activity, transferring phosphorus-containing groups	-	gi|6321633|ref|NP_011710.1|/0/Xks1p [Saccharomyces cerevisiae S288c]
854740	801	136	225	36.2249	57.9616	0.678116	Up	1.16e-05	3.62e-05	MAM33	Acidic protein of the mitochondrial matrix involved in oxidative phosphorylation; related to the human complement receptor gC1q-R	-	-	-	gi|6322119|ref|NP_012194.1|/2.90527e-148/Mam33p [Saccharomyces cerevisiae S288c]
856000	1977	164	271	17.6986	28.2848	0.676395	Up	1.57e-06	5.37e-06	MSD1	Msd1p	-	GO:0004812//aminoacyl-tRNA ligase activity;GO:0000166//nucleotide binding	GO:0006418//tRNA aminoacylation for protein translation	gi|6325153|ref|NP_015221.1|/0/Msd1p [Saccharomyces cerevisiae S288c]
5142379	219	776	1276	755.994	1202.26	0.669297	Up	1.23e-12	8.03e-12	YPR010C-A	Putative protein of unknown function; conserved among Saccharomyces sensu stricto species	GO:0031224//intrinsic to membrane	-	-	gi|147921768|ref|NP_001091638.1|/1.87813e-34/Ypr010c-ap [Saccharomyces cerevisiae S288c]
853830	1500	2798	4599	397.976	632.649	0.668722	Up	0	0	UGP1	UDP-glucose pyrophosphorylase (UGPase), catalyses the reversible formation of UDP-Glc from glucose 1-phosphate and UTP, involved in a wide variety of metabolic pathways, expression modulated by Pho85p through Pho4p	-	GO:0051748//UTP-monosaccharide-1-phosphate uridylyltransferase activity	GO:0030908//protein splicing	gi|119390051|pdb|2I5K|A/0/Chain A, Crystal Structure Of Ugp1p
854214	1065	165	271	33.0548	52.5061	0.667624	Up	2.06e-06	6.98e-06	RSB1	Rsb1p	GO:0031224//intrinsic to membrane	-	GO:0050896//response to stimulus	gi|6324623|ref|NP_014692.1|/0/Rsb1p [Saccharomyces cerevisiae S288c]
855985	1035	354	578	72.9732	115.233	0.659118	Up	6.83e-12	3.9e-11	MRP51	Mitochondrial ribosomal protein of the small subunit; MRP51 exhibits genetic interactions with mutations in the COX2 and COX3 mRNA 5'-untranslated leader sequences	-	-	-	gi|6325139|ref|NP_015207.1|/0/Mrp51p [Saccharomyces cerevisiae S288c]
851744	2916	266	434	19.4623	30.7109	0.658066	Up	2.93e-09	1.33e-08	SEC5	Essential 107kDa subunit of the exocyst complex (Sec3p, Sec5p, Sec6p, Sec8p, Sec10p, Sec15p, Exo70p, and Exo84p), which has the essential function of mediating polarized targeting of secretory vesicles to active sites of exocytosis	-	-	-	gi|6320370|ref|NP_010450.1|/0/Sec5p [Saccharomyces cerevisiae S288c]
855526	786	2233	3642	606.132	956.11	0.657545	Up	0	0	YNL195C	Putative protein of unknown function; shares a promoter with YNL194C; the authentic, non-tagged protein is detected in highly purified mitochondria in high-throughput studies	-	-	-	gi|42742306|ref|NP_014204.2|/1.30124e-153/Ynl195cp [Saccharomyces cerevisiae S288c]
855009	981	2499	4071	543.498	856.293	0.65583	Up	0	0	GLO1	Glo1p	-	GO:0016846//carbon-sulfur lyase activity;GO:0043169//cation binding	-	gi|6323639|ref|NP_013710.1|/0/Glo1p [Saccharomyces cerevisiae S288c]
856411	1392	512	834	78.475	123.628	0.655701	Up	3.52e-13	2.61e-12	ARG4	Arg4p	GO:0044424//intracellular part	GO:0016842	GO:0006526//arginine biosynthetic process	gi|6321806|ref|NP_011882.1|/0/Arg4p [Saccharomyces cerevisiae S288c]
850396	2613	1754	2855	143.216	225.454	0.65464	Up	4.76e-12	2.79e-11	SYP1	Protein of unknown function that is involved in endocytic site formation; may regulate assembly and disassembly of the septin ring; colocalizes and interacts with septin subunits; potential role in actin cytoskeletal organization	-	-	-	gi|10383792|ref|NP_009959.2|/0/Syp1p [Saccharomyces cerevisiae S288c]
856112	1035	433	703	89.2582	140.154	0.650955	Up	1.44e-12	9.32e-12	AIM45	Aim45p	-	-	-	gi|6325261|ref|NP_015329.1|/2.20209e-176/Aim45p [Saccharomyces cerevisiae S288c]
855886	1008	111	180	23.4943	36.847	0.649235	Up	0.000162165	0.000427786	CBP3	Cbp3p	-	-	-	gi|6325041|ref|NP_015109.1|/0/Cbp3p [Saccharomyces cerevisiae S288c]
852820	1926	150	243	16.6164	26.034	0.647791	Up	1.21e-05	3.75e-05	YBP2	Central kinetochore associated protein that mediates mitotic progression; interacts with several central kinetochore proteins and the centromeric histone Cse4p; role in resistance to oxidative stress; similarity to Ybp1p and Slk19p	-	-	-	gi|6321378|ref|NP_011455.1|/0/Ybp2p [Saccharomyces cerevisiae S288c]
856605	966	249	403	54.995	86.0832	0.646432	Up	1.81e-08	7.64e-08	AIM18	Aim18p	-	-	-	gi|6321992|ref|NP_012068.1|/0/Aim18p [Saccharomyces cerevisiae S288c]
856355	5607	319	516	12.1384	18.9893	0.645612	Up	1.96e-10	9.67e-10	ECM29	Ecm29p	-	-	-	gi|6321757|ref|NP_011833.1|/0/Ecm29p [Saccharomyces cerevisiae S288c]
856789	1593	292	471	39.1082	61.0092	0.641556	Up	1.49e-09	6.88e-09	FCY22	Fcy22p	GO:0044464//cell part	GO:0015932//nucleobase, nucleoside, nucleotide and nucleic acid transmembrane transporter activity	GO:0006810//transport	gi|6320903|ref|NP_010982.1|/0/Fcy22p [Saccharomyces cerevisiae S288c]
853452	6081	1419	2288	49.7861	77.6375	0.64101	Up	4.88e-12	2.85e-11	CYR1	Adenylate cyclase, required for cAMP production and cAMP-dependent protein kinase signaling; the cAMP pathway controls a variety of cellular processes, including metabolism, cell cycle, stress response, stationary phase, and sporulation	-	GO:0043169//cation binding;GO:0016829//lyase activity;GO:0000166//nucleotide binding	GO:0009124//nucleoside monophosphate biosynthetic process;GO:0023060	gi|6322455|ref|NP_012529.1|/0/Cyr1p [Saccharomyces cerevisiae S288c]
856427	1746	414	667	50.5891	78.8264	0.639854	Up	1.58e-12	1.02e-11	YHR032W	Putative protein of unknown function; putative substrate of the cAMP-dependent protein kinase (PKA)	GO:0044464//cell part	GO:0015291//secondary active transmembrane transporter activity	GO:0015893//drug transport	gi|6321821|ref|NP_011897.1|/0/Yhr032wp [Saccharomyces cerevisiae S288c]
854162	2202	382	615	37.0124	57.6299	0.638811	Up	6.48e-12	3.71e-11	RRP6	Nuclear exosome exonuclease component; has 3'-5' exonuclease activity; involved in RNA processing, maturation, surveillance, degradation, tethering, and export; has similarity to E. coli RNase D and to human PM-Sc1 100 (EXOSC10)	GO:0000178//exosome (RNase complex)	GO:0004527//exonuclease activity;GO:0005488//binding	GO:0034641//cellular nitrogen compound metabolic process;GO:0010467//gene expression	gi|6324574|ref|NP_014643.1|/0/Rrp6p [Saccharomyces cerevisiae S288c]
853957	3474	348	560	21.3722	33.262	0.638137	Up	5.32e-11	2.71e-10	NUP133	Nup133p	-	-	-	gi|6322935|ref|NP_013008.1|/0/Nup133p [Saccharomyces cerevisiae S288c]
854760	438	626	1006	304.931	473.93	0.636193	Up	0	0	MMF1	Mitochondrial protein involved in maintenance of the mitochondrial genome	-	-	-	gi|6322138|ref|NP_012213.1|/7.79668e-77/Mmf1p [Saccharomyces cerevisiae S288c]
856422	2982	1348	2166	96.4457	149.879	0.63601	Up	2e-12	1.26e-11	RPN1	Non-ATPase base subunit of the 19S regulatory particle of the 26S proteasome; may participate in the recognition of several ligands of the proteasome; contains a leucine-rich repeat (LRR) domain, a site for protein-protein interactions	GO:0043234//protein complex	-	GO:0009894	gi|6321816|ref|NP_011892.1|/0/Rpn1p [Saccharomyces cerevisiae S288c]
850955	1710	216	347	26.95	41.872	0.635702	Up	2.67e-07	9.93e-07	YLR253W	Putative protein of unknown function; the authentic, non-tagged protein is detected in highly purified mitochondria in high-throughput studies; transcription is periodic during the metabolic cycle; YLR253W is not an essential gene	-	-	-	gi|6323282|ref|NP_013354.1|/0/Ylr253wp [Saccharomyces cerevisiae S288c]
855395	2727	902	1449	70.5703	109.641	0.635656	Up	9.52e-13	6.39e-12	VNX1	Low affinity vacuolar membrane localized monovalent cation/H+ antiporter; member of the calcium exchanger (CAX) family; potential Cdc28p substrate	GO:0016020//membrane	-	-	gi|6324008|ref|NP_014078.1|/0/Vnx1p [Saccharomyces cerevisiae S288c]
850605	1446	2006	3216	295.981	458.921	0.632743	Up	0	0	DUG1	Cys-Gly metallo-di-peptidase; forms a complex with Dug2p and Dug3p to degrade glutathione (GSH) and other peptides containing a gamma-glu-X bond in an alternative pathway to GSH degradation by gamma-glutamyl transpeptidase (Ecm38p)	-	GO:0005488//binding;GO:0008238//exopeptidase activity	GO:0019538//protein metabolic process	gi|14318569|ref|NP_116702.1|/0/Dug1p [Saccharomyces cerevisiae S288c]
852910	837	408	654	104	161.229	0.632519	Up	2.91e-12	1.79e-11	YGR026W	Putative protein of unknown function; green fluorescent protein (GFP)-fusion protein localizes to the cell periphery	-	-	-	gi|6321463|ref|NP_011540.1|/1.59367e-152/Ygr026wp [Saccharomyces cerevisiae S288c]
854973	2433	496	795	43.4951	67.4241	0.632412	Up	9.45e-13	6.37e-12	AMD1	AMP deaminase, tetrameric enzyme that catalyzes the deamination of AMP to form IMP and ammonia; may be involved in regulation of intracellular adenine nucleotide pools	-	GO:0016814//hydrolase activity, acting on carbon-nitrogen (but not peptide) bonds, in cyclic amidines	GO:0009112;GO:0009127//purine nucleoside monophosphate biosynthetic process	gi|6323606|ref|NP_013677.1|/0/Amd1p [Saccharomyces cerevisiae S288c]
852179	1383	266	426	41.0355	63.5591	0.631225	Up	1.45e-08	6.2e-08	BNA4	Bna4p	-	GO:0016491//oxidoreductase activity	GO:0008152//metabolic process	gi|6319372|ref|NP_009454.1|/0/Bna4p [Saccharomyces cerevisiae S288c]
855348	2553	1332	2132	111.315	172.316	0.630411	Up	3.3e-12	2e-11	YME2	Integral inner mitochondrial membrane protein with a role in maintaining mitochondrial nucleoid structure and number; mutants exhibit an increased rate of mitochondrial DNA escape; shows some sequence similarity to exonucleases	GO:0019866//organelle inner membrane;GO:0043231//intracellular membrane-bounded organelle;GO:0031224//intrinsic to membrane	GO:0003676//nucleic acid binding	GO:0006396//RNA processing	gi|6323960|ref|NP_014031.1|/0/Yme2p [Saccharomyces cerevisiae S288c]
855353	5358	125	200	4.97746	7.70225	0.62987	Up	0.000108364	0.000294902	FKS3	Fks3p	GO:0043234//protein complex;GO:0044464//cell part	GO:0035251//UDP-glucosyltransferase activity	GO:0006074	gi|6323965|ref|NP_014036.1|/0/Fks3p [Saccharomyces cerevisiae S288c]
855245	2880	3297	5260	244.246	376.863	0.625707	Up	0	0	PFK2	Beta subunit of heterooctameric phosphofructokinase involved in glycolysis, indispensable for anaerobic growth, activated by fructose-2,6-bisphosphate and AMP, mutation inhibits glucose induction of cell cycle-related genes	GO:0043234//protein complex;GO:0044424//intracellular part	GO:0008443//phosphofructokinase activity;GO:0032559//adenyl ribonucleotide binding	GO:0006007//glucose catabolic process	gi|6323861|ref|NP_013932.1|/0/Pfk2p [Saccharomyces cerevisiae S288c]
854014	1029	1568	2501	325.111	501.52	0.625377	Up	2.36e-12	1.47e-11	GRE2	3-methylbutanal reductase and NADPH-dependent methylglyoxal reductase (D-lactaldehyde dehydrogenase); stress induced (osmotic, ionic, oxidative, heat shock and heavy metals); regulated by the HOG pathway	-	GO:0016491//oxidoreductase activity;GO:0005488//binding	GO:0008152//metabolic process	gi|6324421|ref|NP_014490.1|/0/Gre2p [Saccharomyces cerevisiae S288c]
852224	1407	417	665	63.2328	97.5254	0.625105	Up	2.24e-12	1.4e-11	PTC3	Ptc3p	-	GO:0004721//phosphoprotein phosphatase activity	-	gi|6319415|ref|NP_009497.1|/0/Ptc3p [Saccharomyces cerevisiae S288c]
854204	777	138	220	37.893	58.4241	0.624633	Up	5.56e-05	0.000157717	CKB2	Beta' regulatory subunit of casein kinase 2, a Ser/Thr protein kinase with roles in cell growth and proliferation; the holoenzyme also contains CKA1, CKA2 and CKB1, the many substrates include transcription factors and all RNA polymerases	GO:0043234//protein complex	GO:0019207//kinase regulator activity	-	gi|6324613|ref|NP_014682.1|/2.94418e-142/Ckb2p [Saccharomyces cerevisiae S288c]
850366	1812	521	830	61.3451	94.5171	0.623626	Up	0	0	SAT4	Sat4p	-	GO:0004674//protein serine/threonine kinase activity;GO:0032559//adenyl ribonucleotide binding	GO:0006464//protein modification process	gi|6319853|ref|NP_009934.1|/0/Sat4p [Saccharomyces cerevisiae S288c]
856846	3342	1232	1962	78.6511	121.139	0.62312	Up	4.39e-12	2.6e-11	KAP123	Kap123p	-	GO:0022892	GO:0015031//protein transport	gi|6320956|ref|NP_011035.1|/0/Kap123p [Saccharomyces cerevisiae S288c]
855250	1350	149	237	23.548	36.2247	0.621372	Up	3.12e-05	9.15e-05	YMR210W	Putative acyltransferase with similarity to Eeb1p and Eht1p, has a minor role in medium-chain fatty acid ethyl ester biosynthesis; may be involved in lipid metabolism and detoxification	-	GO:0003824//catalytic activity	-	gi|6323866|ref|NP_013937.1|/0/Ymr210wp [Saccharomyces cerevisiae S288c]
854073	9240	2252	3581	51.9993	79.9692	0.620953	Up	0	0	IRA2	GTPase-activating protein that negatively regulates RAS by converting it from the GTP- to the GDP-bound inactive form, required for reducing cAMP levels under nutrient limiting conditions, has similarity to Ira1p and human neurofibromin	-	-	-	gi|6324491|ref|NP_014560.1|/0/Ira2p [Saccharomyces cerevisiae S288c]
851333	2655	779	1238	62.5999	96.2158	0.620114	Up	0	0	SNF3	Plasma membrane low glucose sensor that regulates glucose transport; contains 12 predicted transmembrane segments and a long C-terminal tail required for induction of hexose transporters; also senses fructose and mannose; similar to Rgt2p	GO:0031224//intrinsic to membrane	GO:0022857//transmembrane transporter activity	GO:0006810//transport	gi|6320007|ref|NP_010087.1|/0/Snf3p [Saccharomyces cerevisiae S288c]
852098	627	426	676	144.958	222.469	0.617967	Up	3.19e-12	1.94e-11	RIB3	3,4-dihydroxy-2-butanone-4-phosphate synthase (DHBP synthase), required for riboflavin biosynthesis from ribulose-5-phosphate, also has an unrelated function in mitochondrial respiration	-	GO:0046914//transition metal ion binding;GO:0016830//carbon-carbon lyase activity	GO:0006771	gi|6320695|ref|NP_010775.1|/3.76164e-117/Rib3p [Saccharomyces cerevisiae S288c]
852311	3498	501	795	30.5576	46.8962	0.617942	Up	5.75e-14	4.91e-13	CHS3	Chitin synthase III, catalyzes the transfer of N-acetylglucosamine (GlcNAc) to chitin; required for synthesis of the majority of cell wall chitin, the chitin ring during bud emergence, and spore wall chitosan	-	GO:0016757//transferase activity, transferring glycosyl groups	-	gi|6319497|ref|NP_009579.1|/0/Chs3p [Saccharomyces cerevisiae S288c]
851926	4317	248	392	12.2566	18.7368	0.612311	Up	1.22e-07	4.71e-07	YSP2	Protein involved in programmed cell death; mutant shows resistance to cell death induced by amiodarone or intracellular acidification	-	-	-	gi|6320533|ref|NP_010613.1|/0/Ysp2p [Saccharomyces cerevisiae S288c]
855336	1761	329	520	39.86	60.9304	0.612222	Up	1.1e-09	5.16e-09	YMR291W	Putative kinase of unknown function; green fluorescent protein (GFP)-fusion protein localizes to the cytoplasm and nucleus; YMR291W is not an essential gene	-	GO:0004672//protein kinase activity;GO:0032559//adenyl ribonucleotide binding	GO:0006464//protein modification process	gi|6323948|ref|NP_014019.1|/0/Ymr291wp [Saccharomyces cerevisiae S288c]
854824	2295	348	550	32.3517	49.4505	0.612142	Up	3.69e-10	1.79e-09	YIR007W	Putative protein of unknown function; green fluorescent protein (GFP)-fusion protein localizes to the cytoplasm; YIR007W is a non-essential gene	-	GO:0003824//catalytic activity	-	gi|6322197|ref|NP_012272.1|/0/Yir007wp [Saccharomyces cerevisiae S288c]
856646	1773	372	586	44.7646	68.1992	0.607396	Up	1.33e-10	6.65e-10	CAN1	Can1p	GO:0031224//intrinsic to membrane	GO:0005275//amine transmembrane transporter activity	GO:0015837//amine transport	gi|6320772|ref|NP_010851.1|/0/Can1p [Saccharomyces cerevisiae S288c]
855288	2085	1934	3040	197.902	300.855	0.604281	Up	3.84e-12	2.3e-11	FAA4	Faa4p	-	GO:0016874//ligase activity	-	gi|6323903|ref|NP_013974.1|/0/Faa4p [Saccharomyces cerevisiae S288c]
852796	1683	310	487	39.2987	59.7084	0.603451	Up	5.84e-09	2.58e-08	GUP1	Gup1p	GO:0031224//intrinsic to membrane	-	-	gi|6321354|ref|NP_011431.1|/0/Gup1p [Saccharomyces cerevisiae S288c]
854444	2523	1379	2166	116.613	177.146	0.603208	Up	6.92e-12	3.93e-11	VPH1	Subunit a of vacuolar-ATPase V0 domain, one of two isoforms (Vph1p and Stv1p); Vph1p is located in V-ATPase complexes of the vacuole while Stv1p is located in V-ATPase complexes of the Golgi and endosomes	-	GO:0015077//monovalent inorganic cation transmembrane transporter activity;GO:0016787//hydrolase activity	-	gi|6324844|ref|NP_014913.1|/0/Vph1p [Saccharomyces cerevisiae S288c]
856660	1182	214	336	38.6275	58.656	0.602648	Up	1.38e-06	4.76e-06	RML2	Mitochondrial ribosomal protein of the large subunit, has similarity to E. coli L2 ribosomal protein; fat21 mutant allele causes inability to utilize oleate and may interfere with activity of the Adr1p transcription factor	GO:0033279	GO:0003676//nucleic acid binding;GO:0003824//catalytic activity;GO:0005198//structural molecule activity	GO:0010467//gene expression	gi|6320785|ref|NP_010864.1|/0/Rml2p [Saccharomyces cerevisiae S288c]
851543	3852	1804	2830	99.9197	151.597	0.6014	Up	1.52e-12	9.78e-12	OSH2	Member of an oxysterol-binding protein family with seven members in S. cerevisiae; family members have overlapping, redundant functions in sterol metabolism and collectively perform a function essential for viability	-	-	-	gi|6320185|ref|NP_010265.1|/0/Osh2p [Saccharomyces cerevisiae S288c]
856702	1737	345	541	42.376	64.267	0.60083	Up	9.84e-10	4.62e-09	VAC8	Phosphorylated and palmitoylated vacuolar membrane protein that interacts with Atg13p, required for the cytoplasm-to-vacuole targeting (Cvt) pathway; interacts with Nvj1p to form nucleus-vacuole junctions	GO:0031090//organelle membrane;GO:0043231//intracellular membrane-bounded organelle	-	-	gi|6320824|ref|NP_010903.1|/0/Vac8p [Saccharomyces cerevisiae S288c]
855875	3591	453	709	26.9143	40.74	0.598072	Up	4.85e-12	2.84e-11	NEW1	ATP binding cassette protein that cosediments with polysomes and is required for biogenesis of the small ribosomal subunit; Asn/Gln-rich rich region supports [NU+] prion formation and susceptibility to [PSI+] prion induction	GO:0044427//chromosomal part;GO:0043231//intracellular membrane-bounded organelle	GO:0017111//nucleoside-triphosphatase activity;GO:0032559//adenyl ribonucleotide binding	GO:0006325//chromatin organization	gi|6325030|ref|NP_015098.1|/0/New1p [Saccharomyces cerevisiae S288c]
855429	2808	745	1166	56.6057	85.6824	0.598053	Up	2.72e-13	2.07e-12	SEC21	Gamma subunit of coatomer, a heptameric protein complex that together with Arf1p forms the COPI coat; involved in ER to Golgi transport of selective cargo	GO:0030120//vesicle coat	GO:0005488//binding	GO:0015031//protein transport	gi|6324042|ref|NP_014112.1|/0/Sec21p [Saccharomyces cerevisiae S288c]
853147	687	156	244	48.4472	73.2864	0.597133	Up	4.54e-05	0.000130586	NAS6	Nas6p	-	-	-	gi|71041823|pdb|1WG0|A/1.10529e-131/Chain A, Structural Comparison Of Nas6p Protein Structures In Two Different Crystal Forms
856576	1893	172	269	19.3856	29.3219	0.596995	Up	1.85e-05	5.62e-05	ATG7	Atg7p	-	-	-	gi|6321965|ref|NP_012041.1|/0/Atg7p [Saccharomyces cerevisiae S288c]
856645	1443	128	200	18.9254	28.5992	0.595654	Up	0.000230804	0.000596482	AVT2	Avt2p	GO:0031224//intrinsic to membrane	-	-	gi|6320771|ref|NP_010850.1|/0/Avt2p [Saccharomyces cerevisiae S288c]
853586	1494	137	214	19.5646	29.5565	0.595233	Up	0.000140379	0.000374877	IBA57	Iba57p	-	-	-	gi|6322582|ref|NP_012656.1|/0/Iba57p [Saccharomyces cerevisiae S288c]
851597	963	1096	1711	242.82	366.618	0.59439	Up	5.32e-12	3.09e-11	MRH1	Mrh1p	GO:0044464//cell part	GO:0015075//ion transmembrane transporter activity	GO:0006810//transport	gi|6320236|ref|NP_010316.1|/1.73236e-180/Mrh1p [Saccharomyces cerevisiae S288c]
854032	1938	205	320	22.5684	34.0711	0.594246	Up	3.29e-06	1.08e-05	RRI2	Rri2p	-	-	-	gi|6324455|ref|NP_014524.1|/0/Rri2p [Saccharomyces cerevisiae S288c]
855447	1053	585	913	118.53	178.909	0.593976	Up	1.32e-12	8.62e-12	GOR1	Glyoxylate reductase; null mutation results in increased biomass after diauxic shift; the authentic, non-tagged protein is detected in highly purified mitochondria in high-throughput studies	-	GO:0016614//oxidoreductase activity, acting on CH-OH group of donors;GO:0000166//nucleotide binding	GO:0008152//metabolic process	gi|6324055|ref|NP_014125.1|/0/Gor1p [Saccharomyces cerevisiae S288c]
854498	1476	177	276	25.5851	38.5845	0.592717	Up	1.64e-05	4.99e-05	GNT1	Gnt1p	GO:0016020//membrane;GO:0043231//intracellular membrane-bounded organelle	GO:0016740//transferase activity	-	gi|6324896|ref|NP_014965.1|/0/Gnt1p [Saccharomyces cerevisiae S288c]
855682	2016	1602	2493	169.54	255.166	0.589806	Up	4.1e-12	2.44e-11	LAP2	Lap2p	GO:0043231//intracellular membrane-bounded organelle	GO:0016803;GO:0046914//transition metal ion binding;GO:0070011//peptidase activity, acting on L-amino acid peptides	GO:0019538//protein metabolic process;GO:0006691//leukotriene metabolic process	gi|6324283|ref|NP_014353.1|/0/Lap2p [Saccharomyces cerevisiae S288c]
853930	1920	171	266	19.0018	28.5871	0.589228	Up	2.57e-05	7.65e-05	TRM2	Trm2p	-	GO:0008168//methyltransferase activity	GO:0010467//gene expression	gi|42759862|ref|NP_012982.2|/0/Trm2p [Saccharomyces cerevisiae S288c]
855463	2265	200	311	18.8392	28.3323	0.588712	Up	5.42e-06	1.75e-05	DSL1	Dsl1p	-	-	-	gi|6324071|ref|NP_014141.1|/0/Dsl1p [Saccharomyces cerevisiae S288c]
850628	3054	516	802	36.048	54.1871	0.588029	Up	3.69e-13	2.73e-12	GPI13	ER membrane localized phosphoryltransferase that adds phosphoethanolamine onto the third mannose residue of the glycosylphosphatidylinositol (GPI) anchor precursor; similar to human PIG-O protein	-	-	-	gi|6322997|ref|NP_013069.1|/0/Gpi13p [Saccharomyces cerevisiae S288c]
851192	810	354	550	93.2436	140.11	0.58748	Up	1.54e-09	7.13e-09	CYC3	Cyc3p	-	GO:0016829//lyase activity	-	gi|151941351|gb|EDN59722.1|/2.59037e-152/cytochrome c heme lyase [Saccharomyces cerevisiae YJM789]
854078	876	143	222	34.8283	52.2925	0.586342	Up	0.000130088	0.000349791	BRX1	Brx1p	-	GO:0016876//ligase activity, forming aminoacyl-tRNA and related compounds;GO:0032559//adenyl ribonucleotide binding	GO:0010467//gene expression	gi|6324496|ref|NP_014565.1|/1.31937e-152/Brx1p [Saccharomyces cerevisiae S288c]
856758	1833	1145	1777	133.273	200.039	0.585894	Up	4.89e-12	2.85e-11	ARB1	ATPase of the ATP-binding cassette (ABC) family involved in 40S and 60S ribosome biogenesis, has similarity to Gcn20p; shuttles from nucleus to cytoplasm, physically interacts with Tif6p, Lsg1p	GO:0043232	GO:0003676//nucleic acid binding;GO:0017111//nucleoside-triphosphatase activity;GO:0032559//adenyl ribonucleotide binding	GO:0051276//chromosome organization	gi|6320874|ref|NP_010953.1|/0/Arb1p [Saccharomyces cerevisiae S288c]
854318	1869	321	498	36.6435	54.9807	0.58537	Up	1.01e-08	4.38e-08	MDM32	Mdm32p	-	-	-	gi|83578106|ref|NP_014790.2|/0/Mdm32p [Saccharomyces cerevisiae S288c]
853254	882	361	560	87.3251	131.012	0.585226	Up	1.25e-09	5.82e-09	YJL185C	Putative protein of unknown function; mRNA is weakly cell cycle regulated, peaking in G2 phase; YJL185C is a non-essential gene	-	-	-	gi|151944947|gb|EDN63202.1|/1.87097e-138/conserved protein [Saccharomyces cerevisiae YJM789]
852436	1527	2112	3276	295.091	442.685	0.585123	Up	0	0	YBR139W	Putative serine type carboxypeptidase with a role in phytochelatin synthesis; green fluorescent protein (GFP)-fusion protein localizes to the vacuole; expression induced by nitrogen limitation in a GLN3, GAT1-independent manner	-	GO:0004180//carboxypeptidase activity	GO:0019538//protein metabolic process	gi|6319615|ref|NP_009697.1|/0/Ybr139wp [Saccharomyces cerevisiae S288c]
855013	2118	138	214	13.9012	20.8487	0.58474	Up	0.000178799	0.000468707	CDC5	Cdc5p	-	GO:0004702//receptor signaling protein serine/threonine kinase activity;GO:0032559//adenyl ribonucleotide binding	GO:0006464//protein modification process	gi|6323643|ref|NP_013714.1|/0/Cdc5p [Saccharomyces cerevisiae S288c]
851805	1398	158	245	24.113	36.1617	0.584655	Up	6.07e-05	0.000170835	MFB1	Mfb1p	-	-	-	gi|6320425|ref|NP_010505.1|/0/Mfb1p [Saccharomyces cerevisiae S288c]
854159	1137	149	231	27.9593	41.922	0.584378	Up	9.96e-05	0.000272116	PFA4	Palmitoyltransferase with autoacylation activity, required for palmitoylation of amino acid permeases containing a C-terminal Phe-Trp-Cys site; required for modification of Chs3p; member of the DHHC family of putative palmitoyltransferases	GO:0016020//membrane	GO:0046872//metal ion binding	-	gi|6324571|ref|NP_014640.1|/0/Pfa4p [Saccharomyces cerevisiae S288c]
852984	1719	131	203	16.2591	24.3675	0.583711	Up	0.000268972	0.00068663	DBF2	Dbf2p	-	GO:0004672//protein kinase activity;GO:0032559//adenyl ribonucleotide binding	GO:0006464//protein modification process	gi|6321529|ref|NP_011606.1|/0/Dbf2p [Saccharomyces cerevisiae S288c]
852785	1734	283	438	34.8207	52.1213	0.581926	Up	9.13e-08	3.56e-07	VPS45	Protein of the Sec1p/Munc-18 family, essential for vacuolar protein sorting; required for the function of Pep12p and the early endosome/late Golgi SNARE Tlg2p; essential for fusion of Golgi-derived vesicles with the prevacuolar compartment	-	-	GO:0048278//vesicle docking	gi|6321343|ref|NP_011420.1|/0/Vps45p [Saccharomyces cerevisiae S288c]
856688	3567	245	379	14.6543	21.9243	0.581214	Up	6.9e-07	2.45e-06	YEL025C	Putative protein of unknown function; green fluorescent protein (GFP)-fusion protein localizes to both the cytoplasm and the nucleus	-	-	-	gi|6320810|ref|NP_010889.1|/0/Yel025cp [Saccharomyces cerevisiae S288c]
850499	765	657	1016	183.233	274.045	0.580733	Up	0	0	SEC53	Phosphomannomutase, involved in synthesis of GDP-mannose and dolichol-phosphate-mannose; required for folding and glycosylation of secretory proteins in the ER lumen	GO:0044424//intracellular part	GO:0016868//intramolecular transferase activity, phosphotransferases	GO:0006013//mannose metabolic process	gi|14318474|ref|NP_116609.1|/1.62062e-145/Sec53p [Saccharomyces cerevisiae S288c]
853583	2187	130	201	12.6822	18.9643	0.580482	Up	0.000309294	0.000782395	JHD2	Jhd2p	-	GO:0005488//binding	-	gi|6322579|ref|NP_012653.1|/0/Jhd2p [Saccharomyces cerevisiae S288c]
855509	2349	310	479	28.1565	42.0768	0.579555	Up	2.58e-08	1.07e-07	VID27	Cytoplasmic protein of unknown function; possibly involved in vacuolar protein degradation; not essential for proteasome-dependent degradation of fructose-1,6-bisphosphatase (FBPase); null mutants exhibit normal growth	-	-	-	gi|6324117|ref|NP_014187.1|/0/Vid27p [Saccharomyces cerevisiae S288c]
853639	1212	609	941	107.205	160.205	0.57955	Up	1.02e-12	6.76e-12	MIA40	Essential protein of the mitochondrial intermembrane space (IMS); promotes retention of newly imported proteins; may do so by stabilizing client protein folding as part of a disulfide relay system or transferring metal to client proteins	GO:0019866//organelle inner membrane;GO:0043231//intracellular membrane-bounded organelle;GO:0031224//intrinsic to membrane	-	GO:0006810//transport	gi|37362671|ref|NP_012726.2|/0/Mia40p [Saccharomyces cerevisiae S288c]
855789	1461	167	258	24.3875	36.4384	0.579321	Up	4.47e-05	0.000128931	NOG2	Nog2p	GO:0031981//nuclear lumen	GO:0032561//guanyl ribonucleotide binding	GO:0022613//ribonucleoprotein complex biogenesis	gi|6324381|ref|NP_014451.1|/0/Nog2p [Saccharomyces cerevisiae S288c]
853053	2595	133	205	10.9349	16.3007	0.575995	Up	0.000296972	0.000754159	CCM1	Ccm1p	-	-	-	gi|6321589|ref|NP_011666.1|/0/Ccm1p [Saccharomyces cerevisiae S288c]
852747	1380	206	317	31.8485	47.3991	0.573636	Up	7.27e-06	2.31e-05	CEG1	Alpha (guanylyltransferase) subunit of the mRNA capping enzyme, a heterodimer (the other subunit is CET1, an RNA 5'-triphophatase) involved in adding the 5' cap to mRNA; the mammalian enzyme is a single bifunctional polypeptide	GO:0034708;GO:0043231//intracellular membrane-bounded organelle	GO:0008192;GO:0032561//guanyl ribonucleotide binding	GO:0006397//mRNA processing	gi|6321308|ref|NP_011385.1|/0/Ceg1p [Saccharomyces cerevisiae S288c]
854386	2646	359	552	28.9471	43.0467	0.572482	Up	3.38e-09	1.53e-08	MGM1	Mgm1p	-	GO:0000166//nucleotide binding	-	gi|116006501|ref|NP_014854.2|/0/Mgm1p [Saccharomyces cerevisiae S288c]
851581	1191	266	409	47.6508	70.8601	0.572472	Up	3.63e-07	1.33e-06	YDR018C	Probable membrane protein with three predicted transmembrane domains; homologous to Ybr042cp, similar to C. elegans F55A11.5 and maize 1-acyl-glycerol-3-phosphate acyltransferase	-	-	-	gi|6320221|ref|NP_010301.1|/0/Ydr018cp [Saccharomyces cerevisiae S288c]
853814	879	160	246	38.8358	57.7479	0.572384	Up	8.07e-05	0.000223527	ASK1	Ask1p	GO:0000776//kinetochore;GO:0015630//microtubule cytoskeleton	-	GO:0007049//cell cycle	gi|205371740|sp|P35734.2|ASK1_YEAST/4.59267e-129/RecName: Full=DASH complex subunit ASK1; AltName: Full=Associated with spindles and kinetochores protein 1; AltName: Full=Outer kinetochore protein ASK1
852372	2277	470	722	44.0388	65.4281	0.571136	Up	1.66e-11	8.95e-11	SEC18	ATPase required for the release of Sec17p during the 'priming' step in homotypic vacuole fusion and for ER to Golgi transport; homolog of the mammalian NSF	-	GO:0016462//pyrophosphatase activity;GO:0032559//adenyl ribonucleotide binding	-	gi|6319554|ref|NP_009636.1|/0/Sec18p [Saccharomyces cerevisiae S288c]
855187	1644	175	268	22.711	33.6375	0.566676	Up	4.54e-05	0.000130603	YMR155W	Putative protein of unknown function; identified as interacting with Hsp82p in a high-throughput two-hybrid screen	-	-	-	gi|6323805|ref|NP_013876.1|/0/Ymr155wp [Saccharomyces cerevisiae S288c]
855260	1356	232	355	36.503	54.0205	0.565492	Up	2.77e-06	9.23e-06	ERG8	Erg8p	-	GO:0016740//transferase activity	-	gi|6323876|ref|NP_013947.1|/0/Erg8p [Saccharomyces cerevisiae S288c]
854466	4419	415	635	20.0366	29.651	0.565443	Up	3.58e-10	1.74e-09	YPK9	Vacuolar protein with a possible role in sequestering heavy metals; has similarity to the type V P-type ATPase Spf1p; homolog of human ATP13A2 (PARK9), mutations in which are associated with Parkinson disease and Kufor-Rakeb syndrome	GO:0016020//membrane	GO:0016820//hydrolase activity, acting on acid anhydrides, catalyzing transmembrane movement of substances;GO:0016887//ATPase activity;GO:0000166//nucleotide binding	GO:0008152//metabolic process	gi|6324865|ref|NP_014934.1|/0/Ypk9p [Saccharomyces cerevisiae S288c]
854336	2331	452	691	41.3711	61.1683	0.564161	Up	6.7e-11	3.41e-10	SEY1	GTPase with a role in ER morphology; interacts physically and genetically with Yop1p and Rtn1p; possible functional ortholog of mammalian atlastins, defects in which cause a form of hereditary spastic paraplegia; homolog of Arabidopsis RHD3	GO:0044425//membrane part;GO:0043231//intracellular membrane-bounded organelle	GO:0000166//nucleotide binding	-	gi|6324739|ref|NP_014808.1|/0/Sey1p [Saccharomyces cerevisiae S288c]
852196	1377	227	347	35.1716	51.9979	0.564041	Up	3.78e-06	1.24e-05	ALG3	Alg3p	GO:0031224//intrinsic to membrane;GO:0043231//intracellular membrane-bounded organelle	GO:0016757//transferase activity, transferring glycosyl groups	-	gi|6319389|ref|NP_009471.1|/0/Alg3p [Saccharomyces cerevisiae S288c]
851105	3084	918	1402	63.5081	93.8046	0.562718	Up	1.78e-12	1.13e-11	STE23	Metalloprotease involved, with homolog Axl1p, in N-terminal processing of pro-a-factor to the mature form; member of the insulin-degrading enzyme family	-	GO:0046914//transition metal ion binding;GO:0004175//endopeptidase activity	GO:0019538//protein metabolic process	gi|42742289|ref|NP_013493.2|/0/Ste23p [Saccharomyces cerevisiae S288c]
852926	669	143	218	45.6048	67.2389	0.560111	Up	0.000274234	0.000698843	ORM1	Evolutionarily conserved protein, similar to Orm2p, required for resistance to agents that induce unfolded protein response; Orm1p and Orm2p together control membrane biogenesis by coordinating lipid homeostasis with protein quality control	GO:0031224//intrinsic to membrane	-	-	gi|6321475|ref|NP_011552.1|/2.34243e-115/Orm1p [Saccharomyces cerevisiae S288c]
856091	3945	309	471	16.7114	24.6357	0.559918	Up	8.69e-08	3.4e-07	SWI1	Subunit of the SWI/SNF chromatin remodeling complex, which regulates transcription by remodeling chromosomes; required for transcription of many genes, including ADH1, ADH2, GAL1, HO, INO1 and SUC2; can form the prion (SWI+)	-	-	-	gi|6325241|ref|NP_015309.1|/0/Swi1p [Saccharomyces cerevisiae S288c]
853096	5853	1013	1544	36.9259	54.4326	0.559836	Up	2.93e-12	1.79e-11	UBR1	E3 ubiquitin ligase (N-recognin), forms heterodimer with Rad6p to ubiquitinate substrates in the N-end rule pathway; regulates peptide transport via Cup9p ubiquitination; mutation in human UBR1 causes Johansson-Blizzard Syndrome (JBS)	-	GO:0046872//metal ion binding;GO:0016874//ligase activity	-	gi|6321623|ref|NP_011700.1|/0/Ubr1p [Saccharomyces cerevisiae S288c]
855328	1809	157	239	18.5166	27.2615	0.558044	Up	0.000146057	0.000389154	YKU70	Subunit of the telomeric Ku complex (Yku70p-Yku80p), involved in telomere length maintenance, structure and telomere position effect; relocates to sites of double-strand cleavage to promote nonhomologous end joining during DSB repair	GO:0044428//nuclear part	GO:0003676//nucleic acid binding;GO:0003678//DNA helicase activity	GO:0000726	gi|6323940|ref|NP_014011.1|/0/Yku70p [Saccharomyces cerevisiae S288c]
855018	2121	1079	1641	108.538	159.646	0.556678	Up	3.77e-12	2.27e-11	PLB2	Phospholipase B (lysophospholipase) involved in phospholipid metabolism; displays transacylase activity in vitro; overproduction confers resistance to lysophosphatidylcholine	-	GO:0016298//lipase activity	GO:0006629//lipid metabolic process	gi|6323648|ref|NP_013719.1|/0/Plb2p [Saccharomyces cerevisiae S288c]
856002	1371	298	453	46.3745	68.1791	0.555996	Up	1.83e-07	6.92e-07	ELP4	Elp4p	-	-	-	gi|6325155|ref|NP_015224.1|/0/Elp4p [Saccharomyces cerevisiae S288c]
852998	798	334	507	89.2985	131.098	0.553935	Up	3.81e-08	1.55e-07	VOA1	Endoplasmic reticulum protein that functions, together with other assembly factors, in assembly of the V0 sector of the vacuolar ATPase (V-ATPase); null mutation enhances the V-ATPase deficiency of a vma21 mutant impaired in ER retrieval	-	-	-	gi|6321543|ref|NP_011620.1|/7.87696e-138/Voa1p [Saccharomyces cerevisiae S288c]
853276	1668	950	1440	121.515	178.138	0.551867	Up	8.02e-14	6.67e-13	YJL163C	Putative protein of unknown function	-	-	-	gi|6322298|ref|NP_012372.1|/0/Yjl163cp [Saccharomyces cerevisiae S288c]
853768	942	1085	1644	245.742	360.115	0.551313	Up	4.52e-12	2.66e-11	YJU3	Serine hydrolase with sequence similarity to monoglyceride lipase (MGL), localizes to lipid particles	-	-	-	gi|6322756|ref|NP_012829.1|/0/Yju3p [Saccharomyces cerevisiae S288c]
854911	1542	12973	19642	1794.97	2628.4	0.550227	Up	0	0	MSC1	Msc1p	-	-	-	gi|6323507|ref|NP_013578.1|/0/Msc1p [Saccharomyces cerevisiae S288c]
852939	1086	152	230	29.8617	43.7007	0.54936	Up	0.000239896	0.000618068	UFD1	Protein that interacts with Cdc48p and Npl4p, involved in recognition of polyubiquitinated proteins and their presentation to the 26S proteasome for degradation; involved in transporting proteins from the ER to the cytosol	-	-	GO:0019941//modification-dependent protein catabolic process	gi|6321485|ref|NP_011562.1|/0/Ufd1p [Saccharomyces cerevisiae S288c]
850692	2139	254	384	25.3352	37.0434	0.548075	Up	2.15e-06	7.26e-06	SSK1	Cytoplasmic response regulator, part of a two-component signal transducer that mediates osmosensing via a phosphorelay mechanism; dephosphorylated form is degraded by the ubiquitin-proteasome system; potential Cdc28p substrate	-	-	-	gi|190406047|gb|EDV09314.1|/0/osomolarity two-component system protein SSK1 [Saccharomyces cerevisiae RM11-1a]
853086	1491	2122	3207	303.647	443.825	0.547597	Up	0	0	ERG1	Erg1p	GO:0042598//vesicular fraction;GO:0031090//organelle membrane;GO:0043231//intracellular membrane-bounded organelle;GO:0031224//intrinsic to membrane	GO:0030554//adenyl nucleotide binding;GO:0004497//monooxygenase activity	GO:0008152//metabolic process	gi|6321614|ref|NP_011691.1|/0/Erg1p [Saccharomyces cerevisiae S288c]
856271	1308	961	1450	156.753	228.744	0.545242	Up	6.81e-13	4.77e-12	YPR148C	Protein of unknown function that may interact with ribosomes, based on co-purification experiments; green fluorescent protein (GFP)-fusion protein localizes to the cytoplasm in a punctate pattern	-	-	-	gi|151942920|gb|EDN61266.1|/6.59861e-171/conserved protein [Saccharomyces cerevisiae YJM789]
853279	543	228	344	89.5851	130.722	0.545172	Up	8.06e-06	2.56e-05	FMP33	Fmp33p	-	-	-	gi|6322300|ref|NP_012374.1|/4.85487e-98/Fmp33p [Saccharomyces cerevisiae S288c]
854857	1614	476	718	62.9222	91.7934	0.54482	Up	1.14e-10	5.69e-10	YPS6	Putative GPI-anchored aspartic protease	-	GO:0004175//endopeptidase activity	GO:0019538//protein metabolic process	gi|6322230|ref|NP_012305.1|/0/Yps6p [Saccharomyces cerevisiae S288c]
851900	1437	313	472	46.4717	67.7759	0.544422	Up	1.75e-07	6.65e-07	YDR306C	F-box protein of unknown function; interacts with Sgt1p via a Leucine-Rich Repeat (LRR) domain	-	-	-	gi|6320512|ref|NP_010592.1|/0/Ydr306cp [Saccharomyces cerevisiae S288c]
856311	2307	1510	2277	139.646	203.66	0.544383	Up	5.92e-12	3.41e-11	SEC23	GTPase-activating protein, stimulates the GTPase activity of Sar1p; component of the Sec23p-Sec24p heterodimer of the COPII vesicle coat, involved in ER to Golgi transport	GO:0012507//ER to Golgi transport vesicle membrane	GO:0046914//transition metal ion binding	GO:0048193//Golgi vesicle transport;GO:0015031//protein transport	gi|6325439|ref|NP_015507.1|/0/Sec23p [Saccharomyces cerevisiae S288c]
852215	786	4401	6632	1194.62	1741.05	0.54341	Up	1.53e-11	8.31e-11	PRX1	Mitochondrial peroxiredoxin (1-Cys Prx) with thioredoxin peroxidase activity, has a role in reduction of hydroperoxides; reactivation requires Trr2p and glutathione; induced during respiratory growth and oxidative stress; phosphorylated	-	GO:0016209//antioxidant activity;GO:0003824//catalytic activity	GO:0019725//cellular homeostasis	gi|6319407|ref|NP_009489.1|/3.31673e-149/Prx1p [Saccharomyces cerevisiae S288c]
854402	3741	1998	3009	113.948	165.968	0.542525	Up	0	0	HER1	Her1p	-	-	-	gi|6324801|ref|NP_014870.1|/0/Her1p [Saccharomyces cerevisiae S288c]
852797	2415	204	307	18.0224	26.2308	0.541467	Up	2.79e-05	8.24e-05	SCY1	Putative kinase, suppressor of GTPase mutant, similar to bovine rhodopsin kinase	-	GO:0016301//kinase activity;GO:0005488//binding	-	gi|6321355|ref|NP_011432.1|/0/Scy1p [Saccharomyces cerevisiae S288c]
854697	2781	1378	2070	105.718	153.589	0.538853	Up	4.47e-12	2.64e-11	SEC24	Component of the Sec23p-Sec24p heterodimer of the COPII vesicle coat, required for cargo selection during vesicle formation in ER to Golgi transport; homologous to Sfb2p and Sfb3p	GO:0012507//ER to Golgi transport vesicle membrane	GO:0046914//transition metal ion binding	GO:0048193//Golgi vesicle transport;GO:0015031//protein transport	gi|6322082|ref|NP_012157.1|/0/Sec24p [Saccharomyces cerevisiae S288c]
3799968	240	255	383	226.689	329.289	0.538645	Up	3.17e-06	1.05e-05	YCL048W-A	Putative protein of unknown function	-	-	-	gi|82795242|ref|NP_001032573.1|/6.18586e-06/Ycl048w-ap [Saccharomyces cerevisiae S288c]
850556	1608	883	1326	117.159	170.156	0.538393	Up	6.71e-13	4.71e-12	YFR006W	Putative X-Pro aminopeptidase; green fluorescent protein (GFP)-fusion protein localizes to the cytoplasm; YFR006W is not an essential gene	-	GO:0046914//transition metal ion binding;GO:0008237//metallopeptidase activity;GO:0008238//exopeptidase activity	GO:0019538//protein metabolic process	gi|14318528|ref|NP_116661.1|/0/Yfr006wp [Saccharomyces cerevisiae S288c]
852501	2538	551	827	46.3192	67.2364	0.537633	Up	8.35e-12	4.68e-11	MCM7	Component of the hexameric MCM complex, which is important for priming origins of DNA replication in G1 and becomes an active ATP-dependent helicase that promotes DNA melting and elongation when activated by Cdc7p-Dbf4p in S-phase	GO:0043231//intracellular membrane-bounded organelle	GO:0003676//nucleic acid binding;GO:0016462//pyrophosphatase activity;GO:0032559//adenyl ribonucleotide binding	GO:0006259//DNA metabolic process	gi|6319679|ref|NP_009761.1|/0/Mcm7p [Saccharomyces cerevisiae S288c]
855898	1143	929	1394	173.408	251.656	0.537278	Up	1.78e-12	1.13e-11	TPK2	Tpk2p	-	GO:0004672//protein kinase activity;GO:0032559//adenyl ribonucleotide binding	GO:0006464//protein modification process	gi|6325053|ref|NP_015121.1|/0/Tpk2p [Saccharomyces cerevisiae S288c]
853723	2181	286	429	27.9776	40.5875	0.53676	Up	8.83e-07	3.11e-06	APL2	Apl2p	GO:0043234//protein complex	GO:0005488//binding;GO:0022892	GO:0015031//protein transport	gi|190409703|gb|EDV12968.1|/0/beta-adaptin [Saccharomyces cerevisiae RM11-1a]
856483	990	357	535	76.9367	111.509	0.535412	Up	4.29e-08	1.73e-07	SAM35	Essential component of the sorting and assembly machinery (SAM complex or TOB complex) of the mitochondrial outer membrane, which binds precursors of beta-barrel proteins and facilitates their insertion into the outer membrane	-	-	-	gi|6321875|ref|NP_011951.1|/1.57318e-176/Sam35p [Saccharomyces cerevisiae S288c]
852477	2568	546	818	45.3626	65.7277	0.534998	Up	1.31e-11	7.24e-11	FZO1	Fzo1p	-	-	-	gi|6319656|ref|NP_009738.1|/0/Fzo1p [Saccharomyces cerevisiae S288c]
853119	873	261	391	63.7862	92.4172	0.534916	Up	2.89e-06	9.61e-06	YGR205W	ATP-binding protein of unknown function; crystal structure resembles that of E.coli pantothenate kinase and other small kinases	-	-	-	gi|6321644|ref|NP_011721.1|/1.64786e-171/Ygr205wp [Saccharomyces cerevisiae S288c]
854434	1737	340	509	41.7619	60.4656	0.533929	Up	9.82e-08	3.81e-07	GCD1	Gamma subunit of the translation initiation factor eIF2B, the guanine-nucleotide exchange factor for eIF2; activity subsequently regulated by phosphorylated eIF2; first identified as a negative regulator of GCN4 expression	-	GO:0003824//catalytic activity	-	gi|6324834|ref|NP_014903.1|/0/Gcd1p [Saccharomyces cerevisiae S288c]
854285	1704	316	473	39.5656	57.2772	0.533713	Up	2.81e-07	1.04e-06	RTC5	Protein of unknown function; green fluorescent protein (GFP)-fusion protein localizes to the cytoplasm; null mutation suppresses cdc13-1 temperature sensitivity	-	-	-	gi|6324692|ref|NP_014761.1|/0/Rtc5p [Saccharomyces cerevisiae S288c]
851036	723	155	232	45.7398	66.2125	0.533654	Up	0.00032669	0.000822843	YLR326W	Putative protein of unknown function, predicted to be palmitoylated	-	-	-	gi|6323358|ref|NP_013430.1|/6.44157e-117/Ylr326wp [Saccharomyces cerevisiae S288c]
856681	3648	782	1170	45.7354	66.1792	0.533066	Up	1.03e-12	6.87e-12	SPF1	P-type ATPase, ion transporter of the ER membrane involved in ER function and Ca2+ homeostasis; required for regulating Hmg2p degradation; confers sensitivity to a killer toxin (SMKT) produced by Pichia farinosa KK1	GO:0031224//intrinsic to membrane	GO:0042625//ATPase activity, coupled to transmembrane movement of ions;GO:0032559//adenyl ribonucleotide binding	GO:0009206;GO:0006811//ion transport	gi|6320804|ref|NP_010883.1|/0/Spf1p [Saccharomyces cerevisiae S288c]
853602	4329	214	320	10.5469	15.2529	0.532259	Up	2.53e-05	7.53e-05	MET5	Met5p	-	GO:0005506//iron ion binding;GO:0003824//catalytic activity	GO:0008152//metabolic process	gi|14318438|ref|NP_116579.1|/0/Met5p [Saccharomyces cerevisiae S288c]
856365	1398	1204	1800	183.747	265.678	0.531959	Up	1.5e-12	9.66e-12	AIM17	Aim17p	-	-	-	gi|190405761|gb|EDV09028.1|/0/conserved hypothetical protein [Saccharomyces cerevisiae RM11-1a]
855428	1122	180	268	34.2279	49.287	0.526034	Up	0.000137433	0.000367683	CAF40	Caf40p	-	-	-	gi|6324041|ref|NP_014111.1|/1.71431e-169/Caf40p [Saccharomyces cerevisiae S288c]
855727	1116	273	406	52.1914	75.0675	0.524376	Up	2.84e-06	9.45e-06	MRP7	Mrp7p	GO:0030529//ribonucleoprotein complex	GO:0005198//structural molecule activity	GO:0010467//gene expression	gi|6324323|ref|NP_014393.1|/0/Mrp7p [Saccharomyces cerevisiae S288c]
855834	4488	232	345	11.029	15.862	0.524269	Up	1.6e-05	4.89e-05	IQG1	Essential protein required for determination of budding pattern, promotes localization of axial markers Bud4p and Cdc12p and functionally interacts with Sec3p, localizes to the contractile ring during anaphase, member of the IQGAP family	-	-	GO:0007165//signal transduction	gi|6325014|ref|NP_015082.1|/0/Iqg1p [Saccharomyces cerevisiae S288c]
853543	1185	382	568	68.7774	98.9055	0.524116	Up	3.08e-08	1.26e-07	AIM24	Aim24p	-	-	-	gi|6322540|ref|NP_012614.1|/0/Aim24p [Saccharomyces cerevisiae S288c]
856503	2559	346	514	28.8474	41.4461	0.522794	Up	1.48e-07	5.66e-07	SBE22	Protein involved in the transport of cell wall components from the Golgi to the cell surface; similar in structure and functionally redundant with Sbe2p; involved in bud growth	-	-	-	gi|6321895|ref|NP_011971.1|/0/Sbe22p [Saccharomyces cerevisiae S288c]
856664	1413	1029	1526	155.372	222.845	0.52031	Up	1.83e-12	1.17e-11	YEL047C	Soluble fumarate reductase, required with isoenzyme Osm1p for anaerobic growth; may interact with ribosomes, based on co-purification experiments; authentic, non-tagged protein is detected in purified mitochondria in high-throughput studies	-	GO:0016627//oxidoreductase activity, acting on the CH-CH group of donors	GO:0008152//metabolic process	gi|6320788|ref|NP_010867.1|/0/Yel047cp [Saccharomyces cerevisiae S288c]
856543	720	220	326	65.1915	93.4277	0.519166	Up	3.23e-05	9.47e-05	YHR140W	Putative integral membrane protein of unknown function	-	-	-	gi|6321933|ref|NP_012009.1|/4.13204e-124/Yhr140wp [Saccharomyces cerevisiae S288c]
855891	1923	262	388	29.0685	41.6335	0.518287	Up	5.94e-06	1.9e-05	SRP72	Core component of the signal recognition particle (SRP) ribonucleoprotein (RNP) complex that functions in targeting nascent secretory proteins to the endoplasmic reticulum (ER) membrane	-	-	-	gi|37362700|ref|NP_015114.2|/0/Srp72p [Saccharomyces cerevisiae S288c]
852105	1086	206	305	40.4705	57.9509	0.517963	Up	6.04e-05	0.000170178	RSM28	Mitochondrial ribosomal protein of the small subunit; genetic interactions suggest a possible role in promoting translation initiation	-	-	-	gi|27469362|ref|NP_010782.2|/0/Rsm28p [Saccharomyces cerevisiae S288c]
853872	1347	211	312	33.4207	47.7944	0.516101	Up	5.25e-05	0.000149868	OSH6	Member of an oxysterol-binding protein family with overlapping, redundant functions in sterol metabolism and which collectively perform a function essential for viability; GFP-fusion protein localizes to the cell periphery	-	-	GO:0006629//lipid metabolic process	gi|6322855|ref|NP_012928.1|/0/Osh6p [Saccharomyces cerevisiae S288c]
854778	1251	3375	4988	575.595	822.734	0.515372	Up	0	0	BCY1	Bcy1p	-	-	-	gi|6322156|ref|NP_012231.1|/0/Bcy1p [Saccharomyces cerevisiae S288c]
850841	2193	2102	3105	204.501	292.155	0.514628	Up	1.37e-12	8.9e-12	YLR149C	Putative protein of unknown function; overexpression causes a cell cycle delay or arrest; null mutation results in a decrease in plasma membrane electron transport; YLR149C is not an essential gene	-	-	-	gi|190406178|gb|EDV09445.1|/0/conserved hypothetical protein [Saccharomyces cerevisiae RM11-1a]
853333	1653	361	533	46.5945	66.5342	0.513934	Up	1.38e-07	5.26e-07	CCT7	Cct7p	GO:0044424//intracellular part	GO:0005515//protein binding;GO:0032559//adenyl ribonucleotide binding	GO:0044267//cellular protein metabolic process	gi|6322350|ref|NP_012424.1|/0/Cct7p [Saccharomyces cerevisiae S288c]
853408	4197	2276	3355	115.7	164.947	0.51161	Up	0	0	MHP1	Mhp1p	-	-	-	gi|6322419|ref|NP_012493.1|/0/Mhp1p [Saccharomyces cerevisiae S288c]
854149	1656	355	523	45.7371	65.1676	0.51079	Up	2.11e-07	7.91e-07	HRD1	Hrd1p	-	GO:0005488//binding	-	gi|207341311|gb|EDZ69402.1|/0/YOL013Cp-like protein [Saccharomyces cerevisiae AWRI1631]
851539	1176	3408	5019	618.291	880.644	0.510272	Up	0	0	GPD1	Gpd1p	GO:0043234//protein complex;GO:0044424//intracellular part	GO:0042802//identical protein binding;GO:0016616//oxidoreductase activity, acting on the CH-OH group of donors, NAD or NADP as acceptor;GO:0048037//cofactor binding;GO:0000166//nucleotide binding	GO:0006072//glycerol-3-phosphate metabolic process	gi|6320181|ref|NP_010262.1|/0/Gpd1p [Saccharomyces cerevisiae S288c]
855411	894	1413	2078	337.214	479.621	0.508232	Up	4.99e-12	2.91e-11	YNL305C	Putative protein of unknown function; green fluorescent protein (GFP)-fusion protein localizes to the vacuole; YNL305C is not an essential gene	GO:0031224//intrinsic to membrane	-	-	gi|6324024|ref|NP_014094.1|/6.53182e-163/Ynl305cp [Saccharomyces cerevisiae S288c]
851342	3216	4046	5941	268.417	381.183	0.506007	Up	3.04e-11	1.58e-10	TFP1	Subunit A of the eight-subunit V1 peripheral membrane domain of the vacuolar H+-ATPase; protein precursor undergoes self-catalyzed splicing to yield the extein Tfp1p and the intein Vde (PI-SceI), which is a site-specific endonuclease	GO:0016469//proton-transporting two-sector ATPase complex	GO:0015078//hydrogen ion transmembrane transporter activity;GO:0019829//cation-transporting ATPase activity;GO:0000166//nucleotide binding;GO:0004518//nuclease activity	GO:0006818//hydrogen transport;GO:0030908//protein splicing;GO:0006754//ATP biosynthetic process	gi|6320016|ref|NP_010096.1|/0/Tfp1p [Saccharomyces cerevisiae S288c]
852878	3522	1800	2643	109.039	154.845	0.505977	Up	9.24e-12	5.15e-11	PMC1	Pmc1p	-	GO:0016820//hydrolase activity, acting on acid anhydrides, catalyzing transmembrane movement of substances;GO:0015075//ion transmembrane transporter activity	-	gi|6321432|ref|NP_011509.1|/0/Pmc1p [Saccharomyces cerevisiae S288c]
856013	1377	731	1072	113.262	160.639	0.504159	Up	1.13e-13	9.21e-13	SSU1	Plasma membrane sulfite pump involved in sulfite metabolism and required for efficient sulfite efflux; major facilitator superfamily protein	-	-	-	gi|6325165|ref|NP_015233.1|/0/Ssu1p [Saccharomyces cerevisiae S288c]
850358	969	193	283	42.4946	60.2633	0.503999	Up	0.000164152	0.000432831	CDC10	Cdc10p	GO:0032156	GO:0032561//guanyl ribonucleotide binding	GO:0009987//cellular process	gi|6319847|ref|NP_009928.1|/1.87362e-174/Cdc10p [Saccharomyces cerevisiae S288c]
853692	1026	2182	3199	453.741	643.365	0.503768	Up	0	0	PIR1	O-glycosylated protein required for cell wall stability; attached to the cell wall via beta-1,3-glucan; mediates mitochondrial translocation of Apn1p; expression regulated by the cell integrity pathway and by Swi5p during the cell cycle	-	-	-	gi|6322684|ref|NP_012757.1|/5.25579e-122/Pir1p [Saccharomyces cerevisiae S288c]
851461	1305	885	1297	144.688	205.078	0.503227	Up	0	0	RPN6	Essential, non-ATPase regulatory subunit of the 26S proteasome lid required for the assembly and activity of the 26S proteasome; the human homolog (S9 protein) partially rescues Rpn6p depletion	-	-	-	gi|6320106|ref|NP_010186.1|/0/Rpn6p [Saccharomyces cerevisiae S288c]
851521	2565	456	668	37.9296	53.7377	0.502612	Up	7.45e-09	3.26e-08	NAT1	Nat1p	-	-	-	gi|6320164|ref|NP_010244.1|/0/Nat1p [Saccharomyces cerevisiae S288c]
853604	1080	676	990	133.544	189.148	0.502203	Up	3.89e-12	2.33e-11	HOM6	Hom6p	-	GO:0016616//oxidoreductase activity, acting on the CH-OH group of donors, NAD or NADP as acceptor;GO:0000166//nucleotide binding	GO:0006566//threonine metabolic process;GO:0006549//isoleucine metabolic process;GO:0000097//sulfur amino acid biosynthetic process	gi|207343753|gb|EDZ71116.1|/5.80059e-167/YJR139Cp-like protein [Saccharomyces cerevisiae AWRI1631]
851248	741	840	1230	241.859	342.513	0.501995	Up	0	0	AIM2	Aim2p	-	-	-	gi|6319267|ref|NP_009350.1|/1.3513e-141/Aim2p [Saccharomyces cerevisiae S288c]
854708	1650	500	732	64.6527	91.5414	0.501713	Up	1.53e-09	7.07e-09	SGA1	Intracellular sporulation-specific glucoamylase involved in glycogen degradation; induced during starvation of a/a diploids late in sporulation, but dispensable for sporulation	-	GO:0003824//catalytic activity	-	gi|6322092|ref|NP_012167.1|/0/Sga1p [Saccharomyces cerevisiae S288c]
851006	1983	824	1205	88.6554	125.388	0.500115	Up	9.48e-13	6.38e-12	ECM38	Ecm38p	-	GO:0016746//transferase activity, transferring acyl groups	-	gi|6323330|ref|NP_013402.1|/0/Ecm38p [Saccharomyces cerevisiae S288c]
851881	879	199	291	48.302	68.3116	0.500048	Up	0.000148043	0.000394086	INM2	Inm2p	-	GO:0016791//phosphatase activity	-	gi|6320493|ref|NP_010573.1|/8.83928e-173/Inm2p [Saccharomyces cerevisiae S288c]
854914	939	213	311	48.3966	68.3416	0.497859	Up	9.34e-05	0.000256572	PGA3	Pga3p	-	GO:0003824//catalytic activity	GO:0008152//metabolic process	gi|6323510|ref|NP_013581.1|/3.70569e-180/Pga3p [Saccharomyces cerevisiae S288c]
851304	930	1747	2549	400.784	565.558	0.496849	Up	3.92e-12	2.35e-11	FMP45	Fmp45p	-	-	-	gi|6319979|ref|NP_010059.1|/6.92803e-155/Fmp45p [Saccharomyces cerevisiae S288c]
853912	1809	1050	1532	123.837	174.747	0.496825	Up	1.04e-12	6.88e-12	GAP1	Gap1p	GO:0031224//intrinsic to membrane	GO:0005275//amine transmembrane transporter activity	GO:0015837//amine transport	gi|6322892|ref|NP_012965.1|/0/Gap1p [Saccharomyces cerevisiae S288c]
856366	1215	358	522	62.8648	88.6512	0.495888	Up	4.5e-07	1.63e-06	OPI1	Opi1p	-	-	-	gi|6321767|ref|NP_011843.1|/9.5135e-161/Opi1p [Saccharomyces cerevisiae S288c]
855361	1929	225	328	24.8858	35.0858	0.495568	Up	6.44e-05	0.000180766	TGL3	Bifunctional enzyme with triacylglycerol lipase and lysophosphatidylethanolamine acyltransferase activity; responsible for all the triacylglycerol lipase activity of the lipid particle; required with Tgl4p for timely bud formation	-	GO:0003824//catalytic activity;GO:0032561//guanyl ribonucleotide binding	GO:0044238//primary metabolic process	gi|6323973|ref|NP_014044.1|/0/Tgl3p [Saccharomyces cerevisiae S288c]
853365	3669	560	816	32.5642	45.8916	0.49494	Up	2.97e-10	1.45e-09	SCP160	Essential RNA-binding G protein effector of mating response pathway, mainly associated with nuclear envelope and ER, interacts in mRNA-dependent manner with translating ribosomes via multiple KH domains, similar to vertebrate vigilins	-	-	-	gi|6322381|ref|NP_012455.1|/0/Scp160p [Saccharomyces cerevisiae S288c]
852378	2928	375	546	27.325	38.4779	0.493808	Up	2.72e-07	1.01e-06	MIS1	Mis1p	-	GO:0016879//ligase activity, forming carbon-nitrogen bonds;GO:0004486//methylenetetrahydrofolate dehydrogenase activity;GO:0019238//cyclohydrolase activity;GO:0032559//adenyl ribonucleotide binding	GO:0006760//folic acid and derivative metabolic process	gi|6319558|ref|NP_009640.1|/0/Mis1p [Saccharomyces cerevisiae S288c]
853196	1161	1857	2702	341.256	480.224	0.492851	Up	7.95e-12	4.47e-11	SCW4	Cell wall protein with similarity to glucanases; scw4 scw10 double mutants exhibit defects in mating	-	GO:0004553//hydrolase activity, hydrolyzing O-glycosyl compounds;GO:0043167//ion binding	GO:0044238//primary metabolic process	gi|6321718|ref|NP_011795.1|/3.30831e-147/Scw4p [Saccharomyces cerevisiae S288c]
852124	432	1549	2250	765.012	1074.7	0.490385	Up	2.9e-12	1.78e-11	GRX2	Cytoplasmic glutaredoxin, thioltransferase, glutathione-dependent disulfide oxidoreductase involved in maintaining redox state of target proteins, also exhibits glutathione peroxidase activity, expression induced in response to stress	-	GO:0015036//disulfide oxidoreductase activity	GO:0019725//cellular homeostasis	gi|6320720|ref|NP_010801.1|/3.80231e-65/Grx2p [Saccharomyces cerevisiae S288c]
852506	1398	451	655	68.8288	96.6773	0.490165	Up	2.22e-08	9.25e-08	FTH1	Fth1p	GO:0044464//cell part	-	GO:0006810//transport	gi|6319684|ref|NP_009766.1|/0/Fth1p [Saccharomyces cerevisiae S288c]
851487	612	1146	1664	399.516	561.038	0.489846	Up	4.2e-12	2.5e-11	YET3	Protein of unknown function; YET3 null mutant decreases the level of secreted invertase; homolog of human BAP31 protein	-	-	-	gi|6320131|ref|NP_010211.1|/5.69931e-107/Yet3p [Saccharomyces cerevisiae S288c]
854986	564	195	283	73.766	103.537	0.489126	Up	0.000245518	0.000630885	APT1	Adenine phosphoribosyltransferase, catalyzes the formation of AMP from adenine and 5-phosphoribosylpyrophosphate; involved in the salvage pathway of purine nucleotide biosynthesis	GO:0043231//intracellular membrane-bounded organelle	GO:0016763//transferase activity, transferring pentosyl groups;GO:0043169//cation binding	GO:0043096//purine base salvage	gi|6323619|ref|NP_013690.1|/5.54118e-95/Apt1p [Saccharomyces cerevisiae S288c]
855166	1368	663	961	103.402	144.953	0.487325	Up	1.61e-11	8.71e-11	GID8	Gid8p	-	-	-	gi|6323784|ref|NP_013854.1|/0/Gid8p [Saccharomyces cerevisiae S288c]
856278	1851	481	697	55.4421	77.6992	0.486919	Up	9.69e-09	4.21e-08	NCA2	Nca2p	-	-	-	gi|6325413|ref|NP_015481.1|/0/Nca2p [Saccharomyces cerevisiae S288c]
855137	1599	3730	5405	497.692	697.489	0.486917	Up	1.03e-11	5.69e-11	HFD1	Hfd1p	-	GO:0016620//oxidoreductase activity, acting on the aldehyde or oxo group of donors, NAD or NADP as acceptor	GO:0044237//cellular metabolic process	gi|6323757|ref|NP_013828.1|/0/Hfd1p [Saccharomyces cerevisiae S288c]
855342	1677	430	623	54.7061	76.6559	0.486693	Up	5.95e-08	2.37e-07	LCB1	Component of serine palmitoyltransferase, responsible along with Lcb2p for the first committed step in sphingolipid synthesis, which is the condensation of serine with palmitoyl-CoA to form 3-ketosphinganine	-	GO:0048037//cofactor binding;GO:0016740//transferase activity	GO:0008152//metabolic process	gi|6323954|ref|NP_014025.1|/0/Lcb1p [Saccharomyces cerevisiae S288c]
854441	2280	700	1014	65.5034	91.7685	0.486428	Up	4.04e-12	2.42e-11	HRK1	Hrk1p	-	GO:0004672//protein kinase activity;GO:0000166//nucleotide binding	-	gi|6324841|ref|NP_014910.1|/0/Hrk1p [Saccharomyces cerevisiae S288c]
856686	483	886	1283	391.37	548.113	0.48594	Up	0	0	CUP5	Cup5p	GO:0031224//intrinsic to membrane;GO:0043231//intracellular membrane-bounded organelle;GO:0033177//proton-transporting two-sector ATPase complex, proton-transporting domain;GO:0033176//proton-transporting V-type ATPase complex	GO:0015078//hydrogen ion transmembrane transporter activity;GO:0016787//hydrolase activity	GO:0006818//hydrogen transport;GO:0006754//ATP biosynthetic process	gi|6320808|ref|NP_010887.1|/6.83589e-65/Cup5p [Saccharomyces cerevisiae S288c]
851446	4311	259	375	12.8181	17.9491	0.485736	Up	2.72e-05	8.05e-05	TRM3	2'-O-ribose methyltransferase, catalyzes the ribose methylation of the guanosine nucleotide at position 18 of tRNAs	-	-	-	gi|6320091|ref|NP_010171.1|/0/Trm3p [Saccharomyces cerevisiae S288c]
850860	1389	228	330	35.0214	49.0232	0.48523	Up	8.44e-05	0.000232931	MAS1	Mas1p	-	GO:0046914//transition metal ion binding;GO:0004175//endopeptidase activity	GO:0019538//protein metabolic process	gi|6323192|ref|NP_013264.1|/0/Mas1p [Saccharomyces cerevisiae S288c]
854359	1314	1080	1563	175.359	245.445	0.485084	Up	6.54e-12	3.73e-11	TUF1	Mitochondrial translation elongation factor Tu; comprises both GTPase and guanine nucleotide exchange factor activities, while these activities are found in separate proteins in S. pombe and humans	GO:0044464//cell part	GO:0008135//translation factor activity, nucleic acid binding;GO:0032561//guanyl ribonucleotide binding;GO:0017111//nucleoside-triphosphatase activity	GO:0006412//translation	gi|6324761|ref|NP_014830.1|/0/Tuf1p [Saccharomyces cerevisiae S288c]
854419	1257	367	531	62.2919	87.1665	0.484729	Up	6.19e-07	2.22e-06	DGA1	Dga1p	GO:0044444//cytoplasmic part;GO:0016020//membrane	GO:0016747//transferase activity, transferring acyl groups other than amino-acyl groups	GO:0044238//primary metabolic process	gi|6324819|ref|NP_014888.1|/0/Dga1p [Saccharomyces cerevisiae S288c]
851021	1197	1058	1530	188.579	263.747	0.48399	Up	3.27e-12	1.98e-11	YLR312C	Putative protein of unknown function	-	-	-	gi|6323343|ref|NP_013415.1|/0/Ylr312cp [Saccharomyces cerevisiae S288c]
853866	1206	349	504	61.7417	86.233	0.481994	Up	1.36e-06	4.69e-06	AUR1	Aur1p	GO:0044464//cell part	GO:0003824//catalytic activity	-	gi|6322849|ref|NP_012922.1|/0/Aur1p [Saccharomyces cerevisiae S288c]
853524	2808	292	421	22.1864	30.9368	0.479649	Up	1.11e-05	3.45e-05	YJR061W	Putative protein of unknown function; non-essential gene with similarity to Mnn4, a putative membrane protein involved in glycosylation; transcription repressed by Rm101p	-	-	-	gi|6322521|ref|NP_012595.1|/0/Yjr061wp [Saccharomyces cerevisiae S288c]
852992	2853	449	647	33.5773	46.7943	0.478848	Up	5.26e-08	2.11e-07	MDR1	Cytoplasmic GTPase-activating protein for Ypt/Rab transport GTPases Ypt6p, Ypt31p and Sec4p; involved in recycling of internalized proteins and regulation of Golgi secretory function	GO:0044464//cell part	GO:0005099//Ras GTPase activator activity;GO:0046872//metal ion binding	GO:0032318//regulation of Ras GTPase activity	gi|6321537|ref|NP_011614.1|/0/Mdr1p [Saccharomyces cerevisiae S288c]
855883	573	642	925	239.046	333.102	0.478678	Up	7.73e-11	3.91e-10	SAR1	GTPase, GTP-binding protein of the ARF family, component of COPII coat of vesicles; required for transport vesicle formation during ER to Golgi protein transport	GO:0012505//endomembrane system;GO:0030134//ER to Golgi transport vesicle;GO:0031090//organelle membrane	GO:0032561//guanyl ribonucleotide binding;GO:0003824//catalytic activity	GO:0015031//protein transport	gi|6325038|ref|NP_015106.1|/7.63025e-108/Sar1p [Saccharomyces cerevisiae S288c]
851948	966	218	314	48.1482	67.0722	0.478234	Up	0.000154182	0.000408753	MRP1	Mitochondrial ribosomal protein of the small subunit; MRP1 exhibits genetic interactions with PET122, encoding a COX3-specific translational activator, and with PET123, encoding a small subunit mitochondrial ribosomal protein	-	-	-	gi|6320554|ref|NP_010634.1|/0/Mrp1p [Saccharomyces cerevisiae S288c]
856870	939	776	1116	176.318	245.239	0.476006	Up	2.38e-12	1.48e-11	GLC7	Glc7p	-	GO:0016791//phosphatase activity	-	gi|6320980|ref|NP_011059.1|/0/Glc7p [Saccharomyces cerevisiae S288c]
853464	1017	1654	2378	346.989	482.482	0.475587	Up	4.48e-12	2.64e-11	YJR008W	Putative protein of unknown function; expression repressed by inosine and choline in an Opi1p-dependent manner; expression induced by mild heat-stress on a non-fermentable carbon source	-	-	-	gi|6322467|ref|NP_012541.1|/0/Yjr008wp [Saccharomyces cerevisiae S288c]
851314	633	252	362	84.9371	118.004	0.474364	Up	5.49e-05	0.000155835	SHR3	Endoplasmic reticulum packaging chaperone, required for incorporation of amino acid permeases into COPII coated vesicles for transport to the cell surface	-	-	-	gi|6319989|ref|NP_010069.1|/4.10448e-119/Shr3p [Saccharomyces cerevisiae S288c]
851616	1815	431	619	50.6642	70.3727	0.474049	Up	1.33e-07	5.11e-07	BAP3	Amino acid permease involved in the uptake of cysteine, leucine, isoleucine and valine	GO:0031224//intrinsic to membrane	GO:0005275//amine transmembrane transporter activity	GO:0015837//amine transport	gi|6320251|ref|NP_010331.1|/0/Bap3p [Saccharomyces cerevisiae S288c]
855602	1854	903	1296	103.915	144.24	0.473065	Up	0	0	TOM70	Component of the TOM (translocase of outer membrane) complex responsible for recognition and initial import steps for all mitochondrially directed proteins; acts as a receptor for incoming precursor proteins	GO:0031966//mitochondrial membrane	GO:0008320//protein transmembrane transporter activity	GO:0015031//protein transport	gi|125863568|gb|ABN58609.1|/0/TOM70 [Saccharomyces cerevisiae]
850308	939	262	376	59.5301	82.6252	0.472963	Up	4.13e-05	0.000119697	YCL049C	Protein of unknown function; localizes to membrane fraction; YCL049C is not an essential gene	-	-	-	gi|10383758|ref|NP_009881.2|/1.19208e-178/Ycl049cp [Saccharomyces cerevisiae S288c]
854344	1062	2042	2928	410.234	568.901	0.47173	Up	0	0	DCS2	Dcs2p	-	GO:0003824//catalytic activity;GO:0005488//binding	GO:0000288//nuclear-transcribed mRNA catabolic process, deadenylation-dependent decay	gi|116006500|ref|NP_014816.2|/0/Dcs2p [Saccharomyces cerevisiae S288c]
856213	486	844	1208	370.516	512.886	0.469103	Up	1.38e-12	8.98e-12	YPR098C	Protein of unknown function, localized to the mitochondrial outer membrane	-	-	-	gi|37362707|ref|NP_015423.2|/2.01933e-80/Ypr098cp [Saccharomyces cerevisiae S288c]
855755	1215	432	618	75.8592	104.955	0.468373	Up	1.87e-07	7.05e-07	YNR021W	Putative protein of unknown function; green fluorescent protein (GFP)-fusion protein localizes to the endoplasmic reticulum; YNR021W is not an essential gene	-	-	-	gi|6324348|ref|NP_014418.1|/0/Ynr021wp [Saccharomyces cerevisiae S288c]
853389	2004	416	595	44.289	61.2646	0.468104	Up	3.2e-07	1.18e-06	IKS1	Iks1p	-	-	-	gi|6322404|ref|NP_012478.1|/0/Iks1p [Saccharomyces cerevisiae S288c]
855688	1371	224	320	34.8587	48.1618	0.466371	Up	0.000189024	0.000494846	YNL040W	Putative protein of unknown function with strong similarity to alanyl-tRNA synthases from Eubacteria; green fluorescent protein (GFP)-fusion protein localizes to the cytoplasm; YNL040W is not an essential gene	-	GO:0004812//aminoacyl-tRNA ligase activity;GO:0000166//nucleotide binding	GO:0006412//translation;GO:0043039//tRNA aminoacylation	gi|6324288|ref|NP_014358.1|/0/Ynl040wp [Saccharomyces cerevisiae S288c]
854795	2766	542	774	41.8069	57.7403	0.465838	Up	6.45e-09	2.84e-08	VID28	Protein involved in proteasome-dependent catabolite degradation of fructose-1,6-bisphosphatase (FBPase); localized to the nucleus and the cytoplasm	-	-	-	gi|6322172|ref|NP_012247.1|/0/Vid28p [Saccharomyces cerevisiae S288c]
855170	1113	451	643	86.4534	119.208	0.463489	Up	1.4e-07	5.34e-07	RIM11	Protein kinase required for signal transduction during entry into meiosis; promotes the formation of the Ime1p-Ume6p complex by phosphorylating Ime1p and Ume6p; shares similarity with mammalian glycogen synthase kinase 3-beta	-	GO:0004672//protein kinase activity;GO:0032559//adenyl ribonucleotide binding	GO:0006464//protein modification process	gi|6323788|ref|NP_013859.1|/0/Rim11p [Saccharomyces cerevisiae S288c]
856794	1674	15639	22278	1993.22	2746.07	0.462269	Up	0	0	ICL1	Icl1p	GO:0042579//microbody	GO:0016833//oxo-acid-lyase activity	GO:0009060//aerobic respiration;GO:0043436;GO:0044262//cellular carbohydrate metabolic process	gi|6320908|ref|NP_010987.1|/0/Icl1p [Saccharomyces cerevisiae S288c]
856649	1908	10800	15378	1207.66	1663.07	0.461634	Up	2.33e-11	1.23e-10	PRB1	Prb1p	-	GO:0070011//peptidase activity, acting on L-amino acid peptides	GO:0008152//metabolic process	gi|6320775|ref|NP_010854.1|/0/Prb1p [Saccharomyces cerevisiae S288c]
854763	3456	236	336	14.5693	20.0612	0.461472	Up	0.000151418	0.000402338	NEO1	Neo1p	GO:0031224//intrinsic to membrane	GO:0042625//ATPase activity, coupled to transmembrane movement of ions;GO:0046872//metal ion binding;GO:0005548//phospholipid transporter activity;GO:0032559//adenyl ribonucleotide binding	GO:0009206;GO:0006869//lipid transport	gi|6322141|ref|NP_012216.1|/0/Neo1p [Saccharomyces cerevisiae S288c]
855161	1536	267	380	37.0869	51.0485	0.460957	Up	5.68e-05	0.000160844	RRB1	Essential nuclear protein involved in early steps of ribosome biogenesis; physically interacts with the ribosomal protein Rpl3p	-	-	-	gi|6323779|ref|NP_013850.1|/0/Rrb1p [Saccharomyces cerevisiae S288c]
854331	2919	244	347	17.8343	24.5293	0.459852	Up	0.000124054	0.000334028	MTR10	Mtr10p	-	GO:0022892	GO:0015031//protein transport	gi|6324734|ref|NP_014803.1|/0/Mtr10p [Saccharomyces cerevisiae S288c]
854104	186	5048	7178	5790.38	7963.08	0.459668	Up	2.43e-11	1.28e-10	DDR2	Ddr2p	-	-	-	-
853085	513	614	873	255.359	351.146	0.459541	Up	1.14e-09	5.33e-09	CBP4	Cbp4p	GO:0016020//membrane;GO:0043231//intracellular membrane-bounded organelle	-	-	gi|6321613|ref|NP_011690.1|/1.96258e-95/Cbp4p [Saccharomyces cerevisiae S288c]
853717	1647	355	504	45.987	63.1433	0.457402	Up	4.13e-06	1.35e-05	TGL1	Steryl ester hydrolase, one of three gene products (Yeh1p, Yeh2p, Tgl1p) responsible for steryl ester hydrolase activity and involved in sterol homeostasis; localized to lipid particle membranes	-	-	GO:0044238//primary metabolic process	gi|6322709|ref|NP_012782.1|/0/Tgl1p [Saccharomyces cerevisiae S288c]
850759	1071	336	477	66.9346	91.9008	0.457326	Up	7.51e-06	2.39e-05	XYL2	Xyl2p	-	GO:0046914//transition metal ion binding;GO:0003824//catalytic activity	GO:0008152//metabolic process	gi|6323099|ref|NP_013171.1|/0/Xyl2p [Saccharomyces cerevisiae S288c]
855664	1857	482	684	55.3778	76.0037	0.456761	Up	8.4e-08	3.3e-07	NOP2	Nop2p	-	GO:0003676//nucleic acid binding;GO:0008168//methyltransferase activity	GO:0042254//ribosome biogenesis	gi|6324268|ref|NP_014338.1|/0/Nop2p [Saccharomyces cerevisiae S288c]
856423	2457	1134	1607	98.4711	134.959	0.454747	Up	2.04e-12	1.28e-11	DAP2	Dap2p	GO:0044464//cell part	GO:0004175//endopeptidase activity	GO:0019538//protein metabolic process	gi|6321817|ref|NP_011893.1|/0/Dap2p [Saccharomyces cerevisiae S288c]
856212	3222	305	432	20.1964	27.6661	0.45402	Up	2.3e-05	6.9e-05	YPR097W	Protein that contains a Phox homology (PX) domain and binds phosphoinositides; the authentic, non-tagged protein is detected in highly purified mitochondria in high-throughput studies	-	-	-	gi|6325354|ref|NP_015422.1|/0/Ypr097wp [Saccharomyces cerevisiae S288c]
852537	3363	528	747	33.4971	45.8336	0.452368	Up	2.85e-08	1.18e-07	YBR235W	Putative ion transporter, similar to mammalian electroneutral Na(+)-(K+)-C1- cotransporter family; YBR235W is not an essential gene	-	-	GO:0006810//transport	gi|6319712|ref|NP_009794.1|/0/Ybr235wp [Saccharomyces cerevisiae S288c]
854231	930	2836	4012	650.615	890.16	0.452262	Up	0	0	CYT1	Cyt1p	GO:0019866//organelle inner membrane;GO:0043231//intracellular membrane-bounded organelle;GO:0031224//intrinsic to membrane	GO:0005506//iron ion binding;GO:0015078//hydrogen ion transmembrane transporter activity;GO:0003824//catalytic activity	GO:0051234//establishment of localization;GO:0006091//generation of precursor metabolites and energy	gi|6324639|ref|NP_014708.1|/9.32018e-168/Cyt1p [Saccharomyces cerevisiae S288c]
854660	1590	526	744	70.5812	96.5531	0.452037	Up	3.1e-08	1.27e-07	ATG32	Atg32p	GO:0031224//intrinsic to membrane;GO:0031966//mitochondrial membrane	-	GO:0044248//cellular catabolic process	gi|6322045|ref|NP_012120.1|/0/Atg32p [Saccharomyces cerevisiae S288c]
853651	1401	256	362	38.9854	53.3164	0.451644	Up	0.000115363	0.000312785	SPE1	Ornithine decarboxylase, catalyzes the first step in polyamine biosynthesis; degraded in a proteasome-dependent manner in the presence of excess polyamines; deletion decreases lifespan, and increases necrotic cell death and ROS generation	-	GO:0016831//carboxy-lyase activity	GO:0006595//polyamine metabolic process	gi|6322664|ref|NP_012737.1|/0/Spe1p [Saccharomyces cerevisiae S288c]
853769	1020	1779	2513	372.114	508.373	0.450142	Up	3.19e-12	1.94e-11	MBR1	Mbr1p	-	-	-	gi|6322757|ref|NP_012830.1|/4.24088e-140/Mbr1p [Saccharomyces cerevisiae S288c]
853527	1689	435	614	54.9491	75.0117	0.449021	Up	5.82e-07	2.1e-06	CCT5	Cct5p	GO:0044424//intracellular part	GO:0005515//protein binding;GO:0032559//adenyl ribonucleotide binding	GO:0044267//cellular protein metabolic process	gi|6322524|ref|NP_012598.1|/0/Cct5p [Saccharomyces cerevisiae S288c]
855578	2223	479	676	45.9724	62.7477	0.448795	Up	1.59e-07	6.06e-07	YNL144C	Putative protein of unknown function; the authentic, non-tagged protein is detected in highly purified mitochondria in high-throughput studies; YNL144C is not an essential gene	-	-	-	gi|6324185|ref|NP_014255.1|/0/Ynl144cp [Saccharomyces cerevisiae S288c]
852324	1233	1182	1668	204.529	279.141	0.448687	Up	5.76e-12	3.33e-11	CSG2	Csg2p	-	-	-	gi|6319510|ref|NP_009592.1|/0/Csg2p [Saccharomyces cerevisiae S288c]
855183	1098	792	1117	153.895	209.914	0.447854	Up	1.89e-11	1.01e-10	YIM1	Protein of unknown function; null mutant displays sensitivity to DNA damaging agents; the authentic, non-tagged protein is detected in highly purified mitochondria in high-throughput studies	-	GO:0005488//binding;GO:0003824//catalytic activity	GO:0008152//metabolic process	gi|6323801|ref|NP_013872.1|/0/Yim1p [Saccharomyces cerevisiae S288c]
854108	1476	387	545	55.9404	76.1904	0.44572	Up	2.93e-06	9.71e-06	GSH2	Glutathione synthetase, catalyzes the ATP-dependent synthesis of glutathione (GSH) from gamma-glutamylcysteine and glycine; induced by oxidative stress and heat shock	-	GO:0003824//catalytic activity	-	gi|6324524|ref|NP_014593.1|/0/Gsh2p [Saccharomyces cerevisiae S288c]
853144	1518	299	421	42.0243	57.227	0.445472	Up	4.02e-05	0.000116631	SMI1	Protein involved in the regulation of cell wall synthesis; proposed to be involved in coordinating cell cycle progression with cell wall integrity	-	-	-	gi|6321668|ref|NP_011745.1|/0/Smi1p [Saccharomyces cerevisiae S288c]
851731	1236	488	687	84.2368	114.691	0.445227	Up	1.56e-07	5.95e-07	ENT5	Ent5p	-	-	-	gi|6320357|ref|NP_010437.1|/1.65919e-168/Ent5p [Saccharomyces cerevisiae S288c]
856669	1557	525	739	71.9402	97.9369	0.445055	Up	5.38e-08	2.15e-07	GDA1	Gda1p	GO:0012505//endomembrane system;GO:0043231//intracellular membrane-bounded organelle;GO:0016020//membrane	GO:0017110//nucleoside-diphosphatase activity	GO:0043412	gi|6320793|ref|NP_010872.1|/0/Gda1p [Saccharomyces cerevisiae S288c]
854323	771	302	425	83.5705	113.743	0.444712	Up	3.8e-05	0.000110735	YOR152C	Putative protein of unknown function; has no similarity to any known protein; YOR152C is not an essential gene	-	-	-	gi|6324726|ref|NP_014795.1|/6.49597e-126/Yor152cp [Saccharomyces cerevisiae S288c]
852041	2970	327	460	23.4905	31.9589	0.444141	Up	1.86e-05	5.64e-05	CYM1	Cym1p	-	GO:0046914//transition metal ion binding;GO:0004175//endopeptidase activity	GO:0019538//protein metabolic process	gi|6320639|ref|NP_010718.1|/0/Cym1p [Saccharomyces cerevisiae S288c]
854724	1554	273	384	37.4811	50.9883	0.444003	Up	9.25e-05	0.000254425	KTR7	Ktr7p	-	GO:0016757//transferase activity, transferring glycosyl groups	-	gi|6322106|ref|NP_012181.1|/0/Ktr7p [Saccharomyces cerevisiae S288c]
855878	507	20515	28840	8633.05	11737.6	0.44319	Up	1.69e-11	9.09e-11	GRE1	Gre1p	-	-	-	gi|6325033|ref|NP_015101.1|/1.03805e-56/Gre1p [Saccharomyces cerevisiae S288c]
853801	2910	942	1321	69.0651	93.6699	0.439629	Up	1.28e-12	8.38e-12	MNR2	Mnr2p	GO:0044464//cell part	GO:0008324//cation transmembrane transporter activity	GO:0006812//cation transport	gi|6322786|ref|NP_012859.1|/0/Mnr2p [Saccharomyces cerevisiae S288c]
855608	1935	2877	4034	317.219	430.175	0.439443	Up	0	0	YNL115C	Putative protein of unknown function; green fluorescent protein (GFP)-fusion protein localizes to mitochondria; YNL115C is not an essential gene	-	-	-	gi|6324214|ref|NP_014284.1|/0/Ynl115cp [Saccharomyces cerevisiae S288c]
852264	4740	2122	2975	95.5142	129.509	0.439263	Up	0	0	PEP1	Pep1p	-	-	-	gi|6319454|ref|NP_009536.1|/0/Pep1p [Saccharomyces cerevisiae S288c]
854718	1476	239	335	34.5472	46.8327	0.438948	Up	0.000303186	0.00076794	ICE2	Ice2p	-	-	-	gi|6322101|ref|NP_012176.1|/0/Ice2p [Saccharomyces cerevisiae S288c]
850721	1422	439	615	65.8667	89.2413	0.438163	Up	1.01e-06	3.54e-06	SMF3	Putative divalent metal ion transporter involved in iron homeostasis; transcriptionally regulated by metal ions; member of the Nramp family of metal transport proteins	GO:0044464//cell part	-	GO:0051234//establishment of localization	gi|6323062|ref|NP_013134.1|/0/Smf3p [Saccharomyces cerevisiae S288c]
853009	1170	242	339	44.1296	59.7866	0.438076	Up	0.000286234	0.000727838	SHY1	Mitochondrial inner membrane protein required for assembly of cytochrome c oxidase (complex IV); associates with complex IV assembly intermediates and complex III/complex IV supercomplexes; similar to human SURF1 involved in Leigh Syndrome	-	-	-	gi|6321550|ref|NP_011627.1|/0/Shy1p [Saccharomyces cerevisiae S288c]
851721	1833	312	437	36.3156	49.1937	0.437885	Up	3.82e-05	0.000111339	SAN1	San1p	-	-	-	gi|6320347|ref|NP_010427.1|/0/San1p [Saccharomyces cerevisiae S288c]
853113	2280	321	449	30.038	40.6351	0.43594	Up	3.22e-05	9.45e-05	PMT6	Pmt6p	GO:0044464//cell part	GO:0016758//transferase activity, transferring hexosyl groups	GO:0006486//protein amino acid glycosylation	gi|6321638|ref|NP_011715.1|/0/Pmt6p [Saccharomyces cerevisiae S288c]
853647	2562	1006	1406	83.776	113.239	0.434764	Up	2.61e-12	1.62e-11	PXA2	Pxa2p	GO:0016020//membrane	GO:0017111//nucleoside-triphosphatase activity;GO:0000166//nucleotide binding	GO:0006810//transport	gi|6322660|ref|NP_012733.1|/0/Pxa2p [Saccharomyces cerevisiae S288c]
854099	1656	355	496	45.7371	61.8033	0.434319	Up	1.33e-05	4.12e-05	THI20	Multifunctional protein with hydroxymethylpyrimidine phosphate (HMP-P) kinase and thiaminase activities; involved in thiamine biosynthesis and degradation; in a gene family with THI21 and THI22; HMP-P kinase activity redundant with Thi21p	-	GO:0016301//kinase activity	GO:0006772//thiamin metabolic process	gi|6324517|ref|NP_014586.1|/0/Thi20p [Saccharomyces cerevisiae S288c]
851810	396	857	1197	461.728	623.719	0.433854	Up	1.48e-11	8.06e-11	HTB1	Histone H2B, core histone protein required for chromatin assembly and chromosome function; nearly identical to HTB2; Rad6p-Bre1p-Lge1p mediated ubiquitination regulates transcriptional activation, meiotic DSB formation and H3 methylation	GO:0000785//chromatin;GO:0043231//intracellular membrane-bounded organelle	GO:0003676//nucleic acid binding	GO:0034728	gi|6320430|ref|NP_010510.1|/1.41125e-50/Htb1p [Saccharomyces cerevisiae S288c]
854283	4383	513	716	24.9716	33.7079	0.432798	Up	1.82e-07	6.89e-07	RPO31	C160	GO:0043231//intracellular membrane-bounded organelle	GO:0034062//RNA polymerase activity;GO:0046914//transition metal ion binding;GO:0003676//nucleic acid binding;GO:0001882//nucleoside binding	GO:0010467//gene expression	gi|6324690|ref|NP_014759.1|/0/Rpo31p [Saccharomyces cerevisiae S288c]
853285	2100	316	441	32.1047	43.3321	0.432652	Up	4.29e-05	0.000123891	SSY5	Serine protease of SPS plasma membrane amino acid sensor system (Ssy1p-Ptr3p-Ssy5p); contains an inhibitory domain that dissociates in response to extracellular amino acids, freeing a catalytic domain to activate transcription factor Stp1p	-	-	-	gi|239938716|sp|P47002.2|SSY5_YEAST/0/RecName: Full=SPS-sensor serine protease component SSY5; AltName: Full=Endoprotease SSY5; Flags: Precursor
850898	783	467	651	127.249	171.557	0.431033	Up	7.23e-07	2.56e-06	COQ9	Coq9p	GO:0044464//cell part	-	GO:0006743//ubiquinone metabolic process	gi|6323230|ref|NP_013302.1|/3.2937e-149/Coq9p [Saccharomyces cerevisiae S288c]
856142	3366	3468	4833	219.819	296.274	0.430613	Up	0	0	CSR2	Csr2p	-	-	-	gi|6325287|ref|NP_015355.1|/0/Csr2p [Saccharomyces cerevisiae S288c]
851441	2181	249	347	24.3582	32.8295	0.430588	Up	0.000303752	0.000768708	NUP84	Nup84p	-	-	-	gi|6320087|ref|NP_010167.1|/0/Nup84p [Saccharomyces cerevisiae S288c]
855195	2451	355	494	30.9019	41.5886	0.42849	Up	1.77e-05	5.38e-05	YMR160W	Putative protein of unknown function; green fluorescent protein (GFP)-fusion protein localizes to the membrane of the vacuole; mutant has enhanced sensitivity to overexpression of mutant huntingtin; YMR160W is not an essential gene	-	-	-	gi|151945861|gb|EDN64093.1|/0/conserved protein [Saccharomyces cerevisiae YJM789]
850514	1158	4594	6378	846.415	1136.49	0.425151	Up	2.61e-11	1.36e-10	AGX1	Agx1p	-	GO:0016740//transferase activity	-	gi|14318489|ref|NP_116623.1|/0/Agx1p [Saccharomyces cerevisiae S288c]
851217	1908	938	1302	104.888	140.807	0.424867	Up	5.63e-12	3.26e-11	TPD3	Regulatory subunit A of the heterotrimeric protein phosphatase 2A (PP2A), which also contains regulatory subunit Cdc55p and either catalytic subunit Pph21p or Pph22p; required for cell morphogenesis and transcription by RNA polymerase III	-	-	-	gi|151941377|gb|EDN59748.1|/0/protein phosphatase 2A regulatory subunit A [Saccharomyces cerevisiae YJM789]
856737	2286	915	1270	85.3976	114.635	0.424782	Up	7.93e-12	4.47e-11	AFG3	Afg3p	GO:0016020//membrane	GO:0008233//peptidase activity;GO:0000166//nucleotide binding	GO:0019538//protein metabolic process	gi|151944726|gb|EDN62985.1|/0/ATP dependent metalloprotease [Saccharomyces cerevisiae YJM789]
853241	2646	480	666	38.7037	51.9367	0.424285	Up	7.84e-07	2.77e-06	PHO90	Low-affinity phosphate transporter; deletion of pho84, pho87, pho89, pho90, and pho91 causes synthetic lethality; transcription independent of Pi and Pho4p activity; overexpression results in vigorous growth	-	-	-	gi|6322263|ref|NP_012337.1|/0/Pho90p [Saccharomyces cerevisiae S288c]
856021	2535	480	666	40.3984	54.2109	0.424285	Up	7.84e-07	2.77e-06	BRO1	Bro1p	-	-	-	gi|6325173|ref|NP_015241.1|/0/Bro1p [Saccharomyces cerevisiae S288c]
855343	1599	15218	21082	2030.53	2720.53	0.422031	Up	0	0	PRC1	CPY	GO:0043231//intracellular membrane-bounded organelle	GO:0004180//carboxypeptidase activity	GO:0019538//protein metabolic process	gi|190408523|gb|EDV11788.1|/0/CPY [Saccharomyces cerevisiae RM11-1a]
854080	3885	305	422	16.7498	22.4136	0.420231	Up	9.8e-05	0.000268273	YOL075C	Putative ABC transporter	GO:0044464//cell part	GO:0017111//nucleoside-triphosphatase activity;GO:0032559//adenyl ribonucleotide binding	-	gi|6324498|ref|NP_014567.1|/0/Yol075cp [Saccharomyces cerevisiae S288c]
856353	2130	6343	8776	635.354	850.173	0.420196	Up	1.29e-11	7.12e-11	GUT1	Glycerol kinase, converts glycerol to glycerol-3-phosphate; glucose repression of expression is mediated by Adr1p and Ino2p-Ino4p; derepression of expression on non-fermentable carbon sources is mediated by Opi1p and Rsf1p	-	GO:0016301//kinase activity	GO:0005975//carbohydrate metabolic process	gi|6321755|ref|NP_011831.1|/0/Gut1p [Saccharomyces cerevisiae S288c]
855356	3270	788	1090	51.4137	68.7811	0.419858	Up	3.87e-10	1.87e-09	PSE1	Karyopherin/importin that interacts with the nuclear pore complex; acts as the nuclear import receptor for specific proteins, including Pdr1p, Yap1p, Ste12p, and Aft1p	-	-	-	gi|6323968|ref|NP_014039.1|/0/Pse1p [Saccharomyces cerevisiae S288c]
851887	3753	4162	5757	236.605	316.525	0.419838	Up	2.44e-11	1.28e-10	SSD1	Protein with a role in maintenance of cellular integrity, interacts with components of the TOR pathway; ssd1 mutant of a clinical S. cerevisiae strain displays elevated virulence	-	GO:0003676//nucleic acid binding;GO:0004518//nuclease activity	-	gi|6320499|ref|NP_010579.1|/0/Ssd1p [Saccharomyces cerevisiae S288c]
853436	1686	685	946	86.683	115.777	0.417534	Up	6.6e-09	2.9e-08	YJL016W	Putative protein of unknown function; GFP-fusion protein localizes to the cytoplasm; conserved in closely related Saccharomyces species	-	-	-	gi|37362668|ref|NP_012518.2|/0/Yjl016wp [Saccharomyces cerevisiae S288c]
853991	555	642	886	246.799	329.406	0.416531	Up	2.13e-08	8.89e-08	VPS68	Vacuolar membrane protein of unknown function involved in vacuolar protein sorting; also detected in the mitochondria	-	-	-	gi|6324443|ref|NP_014512.1|/5.50486e-92/Vps68p [Saccharomyces cerevisiae S288c]
852721	3252	5270	7272	345.749	461.417	0.416347	Up	8.07e-12	4.53e-11	AMS1	Ams1p	-	GO:0046914//transition metal ion binding;GO:0015923//mannosidase activity	GO:0019318//hexose metabolic process	gi|6321282|ref|NP_011359.1|/0/Ams1p [Saccharomyces cerevisiae S288c]
855269	5190	620	855	25.4874	33.993	0.415454	Up	4.04e-08	1.64e-07	RRP5	RNA binding protein with preference for single stranded tracts of U's involved in synthesis of both 18S and 5.8S rRNAs; component of both the ribosomal small subunit (SSU) processosome and the 90S preribosome	GO:0005622//intracellular	GO:0005488//binding	GO:0006396//RNA processing	gi|6323885|ref|NP_013956.1|/0/Rrp5p [Saccharomyces cerevisiae S288c]
852842	1029	322	443	66.7638	88.8339	0.412044	Up	8.89e-05	0.000244649	HEM2	Aminolevulinate dehydratase, a homo-octameric enzyme, catalyzes the conversion of 5-aminolevulinate to porphobilinogen, the second step in heme biosynthesis; enzymatic activity is zinc-dependent; localizes to the cytoplasm and nucleus	-	GO:0046914//transition metal ion binding;GO:0016836//hydro-lyase activity	GO:0006779//porphyrin biosynthetic process	gi|6321398|ref|NP_011475.1|/0/Hem2p [Saccharomyces cerevisiae S288c]
851809	1404	632	869	96.0397	127.715	0.411229	Up	4.21e-08	1.7e-07	CRF1	Crf1p	-	-	-	gi|6320429|ref|NP_010509.1|/0/Crf1p [Saccharomyces cerevisiae S288c]
853165	2346	2309	3171	209.989	278.906	0.409467	Up	0	0	YGR250C	Putative RNA binding protein; localizes to stress granules induced by glucose deprivation; interacts with Rbg1p in a two-hybrid	-	-	-	gi|6321689|ref|NP_011766.1|/0/Ygr250cp [Saccharomyces cerevisiae S288c]
852951	930	2880	3954	660.709	877.292	0.409042	Up	0	0	ERG25	C-4 methyl sterol oxidase, catalyzes the first of three steps required to remove two C-4 methyl groups from an intermediate in ergosterol biosynthesis; mutants accumulate the sterol intermediate 4,4-dimethylzymosterol	GO:0043231//intracellular membrane-bounded organelle;GO:0031224//intrinsic to membrane	GO:0046914//transition metal ion binding;GO:0004497//monooxygenase activity	GO:0006631//fatty acid metabolic process	gi|6321497|ref|NP_011574.1|/0/Erg25p [Saccharomyces cerevisiae S288c]
852624	2877	1006	1381	74.6034	99.0476	0.408881	Up	8.6e-12	4.82e-11	VID30	Protein involved in proteasome-dependent catabolite degradation of fructose-1,6-bisphosphatase (FBPase); binds FBPase; shifts the balance of nitrogen metabolism toward glutamate production; localizes to the nucleus and the cytoplasm	-	-	-	gi|6321210|ref|NP_011287.1|/0/Vid30p [Saccharomyces cerevisiae S288c]
855980	1305	526	722	85.9955	114.161	0.408734	Up	6.77e-07	2.41e-06	RNY1	Rny1p	GO:0005737//cytoplasm	GO:0016892;GO:0003676//nucleic acid binding	-	gi|6325134|ref|NP_015202.1|/0/Rny1p [Saccharomyces cerevisiae S288c]
853939	594	318	436	114.22	151.457	0.407099	Up	0.000120713	0.00032593	PAM17	Constituent of the Translocase of the Inner Mitochondrial membrane (TIM23 complex); proposed alternatively to be a component of the import motor (PAM complex) or to interact with and modulate the core TIM23 complex	GO:0043231//intracellular membrane-bounded organelle;GO:0016020//membrane	-	GO:0006810//transport	gi|151941605|gb|EDN59968.1|/5.97916e-98/presequence translocase-associated motor [Saccharomyces cerevisiae YJM789]
856746	1584	779	1065	104.926	138.735	0.402956	Up	2.59e-09	1.18e-08	GCD11	Gamma subunit of the translation initiation factor eIF2, involved in the identification of the start codon; binds GTP when forming the ternary complex with GTP and tRNAi-Met	-	GO:0017111//nucleoside-triphosphatase activity;GO:0032561//guanyl ribonucleotide binding;GO:0008135//translation factor activity, nucleic acid binding	-	gi|6320863|ref|NP_010942.1|/0/Gcd11p [Saccharomyces cerevisiae S288c]
856742	1572	992	1356	134.636	177.991	0.402743	Up	1.76e-11	9.48e-11	RPN3	Essential, non-ATPase regulatory subunit of the 26S proteasome lid, similar to the p58 subunit of the human 26S proteasome; temperature-sensitive alleles cause metaphase arrest, suggesting a role for the proteasome in cell cycle control	GO:0043234//protein complex	-	GO:0009894	gi|6320859|ref|NP_010938.1|/0/Rpn3p [Saccharomyces cerevisiae S288c]
855154	2832	700	956	52.7358	69.6554	0.401453	Up	1.88e-08	7.9e-08	YMR124W	Protein of unknown function; GFP-fusion protein localizes to the cell periphery, cytoplasm, bud, and bud neck; interacts with Crm1p in two-hybrid assay; YMR124W is not an essential gene; predicted to have a role in organelle organization	-	-	-	gi|6323772|ref|NP_013843.1|/0/Ymr124wp [Saccharomyces cerevisiae S288c]
853716	597	7894	10778	2821.13	3725.24	0.401059	Up	7.21e-13	5.02e-12	SDH3	Cytochrome b subunit of succinate dehydrogenase (Sdh1p, Sdh2p, Sdh3p, Sdh4p), which couples the oxidation of succinate to the transfer of electrons to ubiquinone as part of the TCA cycle and the mitochondrial respiratory chain	-	GO:0016627//oxidoreductase activity, acting on the CH-CH group of donors	GO:0008152//metabolic process	gi|6322708|ref|NP_012781.1|/2.22689e-92/Sdh3p [Saccharomyces cerevisiae S288c]
856432	1728	1009	1377	124.58	164.43	0.4004	Up	1.71e-11	9.18e-11	PUT2	Delta-1-pyrroline-5-carboxylate dehydrogenase, nuclear-encoded mitochondrial protein involved in utilization of proline as sole nitrogen source; deficiency of the human homolog causes HPII, an autosomal recessive inborn error of metabolism	GO:0031980//mitochondrial lumen	GO:0016646//oxidoreductase activity, acting on the CH-NH group of donors, NAD or NADP as acceptor	GO:0006560//proline metabolic process	gi|6321826|ref|NP_011902.1|/0/Put2p [Saccharomyces cerevisiae S288c]
850686	2274	579	790	54.3236	71.6848	0.400087	Up	3.5e-07	1.28e-06	DNM1	Dnm1p	-	GO:0032561//guanyl ribonucleotide binding;GO:0017111//nucleoside-triphosphatase activity	-	gi|6323028|ref|NP_013100.1|/0/Dnm1p [Saccharomyces cerevisiae S288c]
856319	4299	324	442	16.0797	21.2151	0.39985	Up	0.000140685	0.000375353	SKI3	Ski complex component and TPR protein, mediates 3'-5' RNA degradation by the cytoplasmic exosome; null mutants have superkiller phenotype of increased viral dsRNAs and are synthetic lethal with mutations in 5'-3' mRNA decay	-	-	-	gi|6325447|ref|NP_015515.1|/0/Ski3p [Saccharomyces cerevisiae S288c]
854691	4383	1623	2214	79.0038	104.231	0.39979	Up	6.46e-12	3.7e-11	NUP159	Nucleoporin, subunit of the nuclear pore complex that is found exclusively on the cytoplasmic side, member of the Nup82 subcomplex, required for mRNA export	-	-	-	gi|6322076|ref|NP_012151.1|/0/Nup159p [Saccharomyces cerevisiae S288c]
856418	5787	283	386	10.4336	13.7634	0.399596	Up	0.000377942	0.000944209	MYO1	Myo1p	-	-	-	gi|6321812|ref|NP_011888.1|/0/Myo1p [Saccharomyces cerevisiae S288c]
855114	2478	928	1264	79.9001	105.253	0.397597	Up	1.49e-10	7.39e-10	YTA12	Component, with Afg3p, of the mitochondrial inner membrane m-AAA protease that mediates degradation of misfolded or unassembled proteins and is also required for correct assembly of mitochondrial enzyme complexes	GO:0031224//intrinsic to membrane	GO:0004175//endopeptidase activity;GO:0046914//transition metal ion binding;GO:0016462//pyrophosphatase activity;GO:0032559//adenyl ribonucleotide binding	GO:0009057//macromolecule catabolic process;GO:0019538//protein metabolic process	gi|151946245|gb|EDN64476.1|/0/ATPase [Saccharomyces cerevisiae YJM789]
852128	1503	769	1047	109.161	143.74	0.397004	Up	5.76e-09	2.54e-08	EMI2	Emi2p	-	GO:0004396//hexokinase activity;GO:0032559//adenyl ribonucleotide binding	GO:0006007//glucose catabolic process	gi|6320724|ref|NP_010804.1|/0/Emi2p [Saccharomyces cerevisiae S288c]
856931	735	285	388	82.7291	108.927	0.396892	Up	0.000397422	0.000987815	FMP10	Fmp10p	-	-	-	gi|6321030|ref|NP_011109.1|/4.73222e-139/Fmp10p [Saccharomyces cerevisiae S288c]
855783	2682	689	937	54.8102	72.0894	0.395343	Up	4.08e-08	1.65e-07	FPK1	Fpk1p	-	GO:0004672//protein kinase activity;GO:0032559//adenyl ribonucleotide binding	GO:0006464//protein modification process	gi|6324375|ref|NP_014445.1|/0/Fpk1p [Saccharomyces cerevisiae S288c]
851435	2430	378	513	33.1884	43.5614	0.39237	Up	5.57e-05	0.000157843	UBP1	Ubiquitin-specific protease that removes ubiquitin from ubiquitinated proteins; cleaves at the C terminus of ubiquitin fusions irrespective of their size; capable of cleaving polyubiquitin chains	-	GO:0016787//hydrolase activity	-	gi|6320081|ref|NP_010161.1|/0/Ubp1p [Saccharomyces cerevisiae S288c]
854856	705	2834	3845	857.653	1125.38	0.391941	Up	0	0	GTT1	ER associated glutathione S-transferase capable of homodimerization; expression induced during the diauxic shift and throughout stationary phase; functional overlap with Gtt2p, Grx1p, and Grx2p	-	-	-	gi|6322229|ref|NP_012304.1|/3.95489e-132/Gtt1p [Saccharomyces cerevisiae S288c]
856421	642	373	506	123.958	162.632	0.391759	Up	6.42e-05	0.000180224	PPA1	Ppa1p	GO:0044425//membrane part	-	GO:0006810//transport	gi|6321815|ref|NP_011891.1|/1.6272e-78/Ppa1p [Saccharomyces cerevisiae S288c]
854732	2205	1306	1771	126.367	165.73	0.391207	Up	3.65e-12	2.2e-11	THS1	Ths1p	GO:0044424//intracellular part	GO:0004812//aminoacyl-tRNA ligase activity;GO:0032559//adenyl ribonucleotide binding	GO:0006418//tRNA aminoacylation for protein translation	gi|14318437|ref|NP_116578.1|/0/Ths1p [Saccharomyces cerevisiae S288c]
856888	1215	323	437	56.7188	74.2156	0.387897	Up	0.00023341	0.00060295	FTR1	Ftr1p	-	-	-	gi|6320993|ref|NP_011072.1|/0/Ftr1p [Saccharomyces cerevisiae S288c]
851719	5097	594	803	24.8641	32.5081	0.386735	Up	6.47e-07	2.32e-06	DOP1	Dop1p	-	-	-	gi|6320345|ref|NP_010425.1|/0/Dop1p [Saccharomyces cerevisiae S288c]
851838	2493	576	778	49.2948	64.3943	0.385499	Up	1.04e-06	3.64e-06	PAM1	Essential protein of unknown function; exhibits variable expression during colony morphogenesis; overexpression permits survival without protein phosphatase 2A, inhibits growth, and induces a filamentous phenotype	-	-	-	gi|6320457|ref|NP_010537.1|/0/Pam1p [Saccharomyces cerevisiae S288c]
855562	1065	15483	20909	3101.75	4051.11	0.385237	Up	0	0	YGP1	Cell wall-related secretory glycoprotein; induced by nutrient deprivation-associated growth arrest and upon entry into stationary phase; may be involved in adaptation prior to stationary phase entry; has similarity to Sps100p	-	-	-	gi|6324169|ref|NP_014239.1|/8.50621e-155/Ygp1p [Saccharomyces cerevisiae S288c]
854781	3960	729	983	39.2765	51.2211	0.38307	Up	4.82e-08	1.94e-07	SSM4	Ssm4p	-	-	-	gi|6322159|ref|NP_012234.1|/0/Ssm4p [Saccharomyces cerevisiae S288c]
854543	2292	606	817	56.4103	73.5526	0.382816	Up	6.62e-07	2.36e-06	PRT1	Prt1p	GO:0044424//intracellular part	GO:0008135//translation factor activity, nucleic acid binding	GO:0006412//translation	gi|6324937|ref|NP_015006.1|/0/Prt1p [Saccharomyces cerevisiae S288c]
851207	4068	382	515	20.0347	26.1226	0.382797	Up	7.94e-05	0.00021997	DRS2	Aminophospholipid translocase (flippase) that maintains membrane lipid asymmetry in post-Golgi secretory vesicles; contributes to clathrin-coated vesicle formation and endocytosis; mutations in human homolog ATP8B1 result in liver disease	GO:0031224//intrinsic to membrane	GO:0042625//ATPase activity, coupled to transmembrane movement of ions;GO:0046872//metal ion binding;GO:0005548//phospholipid transporter activity;GO:0032559//adenyl ribonucleotide binding	GO:0009206;GO:0006869//lipid transport	gi|6319293|ref|NP_009376.1|/0/Drs2p [Saccharomyces cerevisiae S288c]
853253	1761	1074	1447	130.12	169.551	0.381869	Up	4.34e-11	2.23e-10	MNN5	Alpha-1,2-mannosyltransferase, responsible for addition of the second alpha-1,2-linked mannose of the branches on the mannan backbone of oligosaccharides, localizes to an early Golgi compartment	-	-	-	gi|6322275|ref|NP_012349.1|/0/Mnn5p [Saccharomyces cerevisiae S288c]
852172	648	398	536	131.041	170.679	0.381262	Up	6.05e-05	0.000170306	SFT2	Non-essential tetra-spanning membrane protein found mostly in the late Golgi, can suppress some sed5 alleles; may be part of the transport machinery, but precise function is unknown; similar to mammalian syntaxin 5	-	-	GO:0006810//transport	gi|6319366|ref|NP_009448.1|/2.28973e-120/Sft2p [Saccharomyces cerevisiae S288c]
850790	1044	402	541	82.1535	106.927	0.380231	Up	5.83e-05	0.000164822	ERG27	3-keto sterol reductase, catalyzes the last of three steps required to remove two C-4 methyl groups from an intermediate in ergosterol biosynthesis; mutants are sterol auxotrophs	-	GO:0016616//oxidoreductase activity, acting on the CH-OH group of donors, NAD or NADP as acceptor	GO:0008202//steroid metabolic process	gi|6323129|ref|NP_013201.1|/0/Erg27p [Saccharomyces cerevisiae S288c]
851092	1047	14251	19153	2904.02	3774.68	0.378305	Up	0	0	FBP1	Fbp1p	GO:0044424//intracellular part	GO:0019203//carbohydrate phosphatase activity;GO:0043169//cation binding	GO:0005975//carbohydrate metabolic process	gi|6323409|ref|NP_013481.1|/0/Fbp1p [Saccharomyces cerevisiae S288c]
854291	3819	815	1095	45.5312	59.1636	0.377857	Up	1.29e-08	5.53e-08	UBP2	Ubiquitin-specific protease that removes ubiquitin from ubiquitinated proteins; interacts with Rsp5p and is required for MVB sorting of membrane proteins; can cleave polyubiquitin and has isopeptidase activity	-	GO:0016787//hydrolase activity	-	gi|6324698|ref|NP_014767.1|/0/Ubp2p [Saccharomyces cerevisiae S288c]
856916	2391	900	1209	80.3089	104.337	0.377615	Up	2.33e-09	1.06e-08	RPH1	KDM4	-	GO:0005488//binding	-	gi|6321017|ref|NP_011096.1|/0/Rph1p [Saccharomyces cerevisiae S288c]
851746	1521	472	634	66.2085	86.0103	0.377494	Up	1.54e-05	4.73e-05	CDC37	Cdc37p	-	-	-	gi|6320372|ref|NP_010452.1|/0/Cdc37p [Saccharomyces cerevisiae S288c]
855833	1800	318	427	37.6925	48.9492	0.377007	Up	0.00039716	0.000987583	SRP68	Core component of the signal recognition particle (SRP) ribonucleoprotein (RNP) complex that functions in targeting nascent secretory proteins to the endoplasmic reticulum (ER) membrane	-	-	-	gi|6325013|ref|NP_015081.1|/0/Srp68p [Saccharomyces cerevisiae S288c]
854772	1422	474	636	71.118	92.2886	0.375937	Up	1.61e-05	4.93e-05	TED1	Conserved phosphoesterase domain-containing protein that acts together with Emp24p/Erv25p in cargo exit from the ER; deletion confers sensitivity to 4-(N-(S-glutathionylacetyl)amino) phenylarsenoxide (GSAO)	-	GO:0003824//catalytic activity	-	gi|6322150|ref|NP_012225.1|/0/Ted1p [Saccharomyces cerevisiae S288c]
855047	2532	3300	4425	278.068	360.612	0.375009	Up	0	0	YMR031C	Protein of unknown function with similarity to Ykl050cp and Uso1p; the authentic, non-tagged protein is detected in a phosphorylated state in highly purified mitochondria in high-throughput studies; possible component of the eisosome	-	-	-	gi|6323674|ref|NP_013744.1|/0/Ymr031cp [Saccharomyces cerevisiae S288c]
850886	3597	795	1065	47.155	61.0941	0.373624	Up	2.85e-08	1.18e-07	ATG26	Atg26p	-	GO:0016757//transferase activity, transferring glycosyl groups	GO:0008610//lipid biosynthetic process;GO:0030258//lipid modification	gi|6323218|ref|NP_013290.1|/0/Atg26p [Saccharomyces cerevisiae S288c]
855227	3105	935	1252	64.2467	83.2019	0.372994	Up	1.87e-09	8.62e-09	GCV2	Gcv2p	-	GO:0016642;GO:0048037//cofactor binding	GO:0009069//serine family amino acid metabolic process	gi|6323843|ref|NP_013914.1|/0/Gcv2p [Saccharomyces cerevisiae S288c]
854208	1461	384	514	56.0766	72.5944	0.37246	Up	0.000121584	0.000328131	WHI2	Protein required, with binding partner Psr1p, for full activation of the general stress response, possibly through Msn2p dephosphorylation; regulates growth during the diauxic shift; negative regulator of G1 cyclin expression	-	GO:0005488//binding	-	gi|6324617|ref|NP_014686.1|/0/Whi2p [Saccharomyces cerevisiae S288c]
853678	2487	609	815	52.2447	67.6195	0.372155	Up	1.32e-06	4.57e-06	LST4	Lst4p	-	-	-	gi|171704599|sp|A6ZZE9.1|LST4_YEAS7/0/RecName: Full=Protein LST4; AltName: Full=Lethal with SEC30 protein 4
856665	1164	887	1187	162.582	210.421	0.372112	Up	5.3e-09	2.35e-08	GLY1	Gly1p	-	GO:0003824//catalytic activity;GO:0048037//cofactor binding	GO:0006519//cellular amino acid and derivative metabolic process	gi|6320789|ref|NP_010868.1|/0/Gly1p [Saccharomyces cerevisiae S288c]
855248	1332	379	507	60.7066	78.5406	0.371586	Up	0.000139965	0.000373944	ERG12	Erg12p	-	GO:0016772//transferase activity, transferring phosphorus-containing groups	GO:0008152//metabolic process	gi|6323864|ref|NP_013935.1|/0/Erg12p [Saccharomyces cerevisiae S288c]
853771	933	369	493	84.3811	109.032	0.369764	Up	0.000185511	0.000486084	YKL091C	Putative homolog of Sec14p, which is a phosphatidylinositol/phosphatidylcholine transfer protein involved in lipid metabolism; localizes to the nucleus	GO:0043231//intracellular membrane-bounded organelle	-	GO:0006810//transport	gi|168177220|pdb|3B74|A/0/Chain A, Crystal Structure Of Yeast Sec14 Homolog Sfh1 In Complex With Phosphatidylethanolamine
850747	1410	1853	2474	280.386	362.052	0.36878	Up	6.22e-12	3.57e-11	SHM2	Cytosolic serine hydroxymethyltransferase, converts serine to glycine plus 5,10 methylenetetrahydrofolate; major isoform involved in generating precursors for purine, pyrimidine, amino acid, and lipid biosynthesis	-	GO:0016742//hydroxymethyl-, formyl- and related transferase activity;GO:0048037//cofactor binding	GO:0009069//serine family amino acid metabolic process	gi|6323087|ref|NP_013159.1|/0/Shm2p [Saccharomyces cerevisiae S288c]
853654	1284	600	801	99.6981	128.723	0.368637	Up	2.01e-06	6.81e-06	PRS1	5-phospho-ribosyl-1(alpha)-pyrophosphate synthetase, synthesizes PRPP, which is required for nucleotide, histidine, and tryptophan biosynthesis; one of five related enzymes, which are active as heteromultimeric complexes	-	GO:0046872//metal ion binding;GO:0016778	GO:0009124//nucleoside monophosphate biosynthetic process	gi|6322667|ref|NP_012740.1|/0/Prs1p [Saccharomyces cerevisiae S288c]
855235	384	383	511	212.798	274.587	0.367777	Up	0.000152743	0.000405307	ICY1	Icy1p	-	-	-	gi|6323851|ref|NP_013922.1|/2.11845e-70/Icy1p [Saccharomyces cerevisiae S288c]
854930	924	852	1135	196.729	253.463	0.365565	Up	1.98e-08	8.27e-08	COQ5	2-hexaprenyl-6-methoxy-1,4-benzoquinone methyltransferase	-	GO:0016741//transferase activity, transferring one-carbon groups	-	gi|6323526|ref|NP_013597.1|/1.41947e-176/Coq5p [Saccharomyces cerevisiae S288c]
850687	2589	713	949	58.7568	75.6353	0.364304	Up	3.11e-07	1.15e-06	YLR001C	Putative protein of unknown function; the authentic, non-tagged protein is detected in highly purified mitochondria in high-throughput studies; predicted to be palmitoylated	-	-	-	gi|6323029|ref|NP_013101.1|/0/Ylr001cp [Saccharomyces cerevisiae S288c]
852444	891	387	515	92.6689	119.267	0.364036	Up	0.000166433	0.000438254	RTC2	Protein of unknown function; identified in a screen for mutants with decreased levels of rDNA transcription; detected in highly purified mitochondria; null mutant suppresses cdc13-1; similar to a G-protein coupled receptor from S. pombe	-	-	-	gi|6319623|ref|NP_009705.1|/1.49395e-167/Rtc2p [Saccharomyces cerevisiae S288c]
853827	1572	862	1147	116.992	150.557	0.363903	Up	1.91e-08	8.03e-08	PTM1	Protein of unknown function, copurifies with late Golgi vesicles containing the v-SNARE Tlg2p	GO:0031224//intrinsic to membrane	-	-	gi|83722565|ref|NP_012885.2|/0/Ptm1p [Saccharomyces cerevisiae S288c]
854097	2136	487	648	48.6439	62.5985	0.36387	Up	2.42e-05	7.22e-05	YOL057W	Dipeptidyl-peptidase III; cleaves dipeptides from the amino terminus of target proteins; highly active on synthetic substrate Arg-Arg-2-naphthylamide; mammalian ortholog may be a biomarker for some cancers	GO:0044424//intracellular part	GO:0008238//exopeptidase activity	GO:0019538//protein metabolic process	gi|6324515|ref|NP_014584.1|/0/Yol057wp [Saccharomyces cerevisiae S288c]
854733	963	448	595	99.255	127.491	0.361189	Up	5.87e-05	0.000165929	YIL077C	Putative protein of unknown function; the authentic, non-tagged protein is detected in highly purified mitochondria in high-throughput studies; deletion confers sensitivity to 4-(N-(S-glutathionylacetyl)amino) phenylarsenoxide (GSAO)	-	-	-	gi|6322113|ref|NP_012188.1|/0/Yil077cp [Saccharomyces cerevisiae S288c]
853590	2436	689	915	60.3452	77.5058	0.361065	Up	6.29e-07	2.25e-06	VPS70	Protein of unknown function involved in vacuolar protein sorting	-	GO:0016787//hydrolase activity	-	gi|6322586|ref|NP_012660.1|/0/Vps70p [Saccharomyces cerevisiae S288c]
855159	4014	624	828	33.1671	42.5641	0.359882	Up	2.31e-06	7.76e-06	POM152	Nuclear pore membrane glycoprotein; may be involved in duplication of nuclear pores and nuclear pore complexes during S-phase	-	-	-	gi|6323777|ref|NP_013848.1|/0/Pom152p [Saccharomyces cerevisiae S288c]
854347	1182	1012	1342	182.669	234.275	0.358973	Up	1.95e-09	8.96e-09	HEM15	Ferrochelatase, a mitochondrial inner membrane protein, catalyzes the insertion of ferrous iron into protoporphyrin IX, the eighth and final step in the heme biosynthetic pathway	GO:0044424//intracellular part	GO:0016829//lyase activity	GO:0006779//porphyrin biosynthetic process	gi|6324750|ref|NP_014819.1|/0/Hem15p [Saccharomyces cerevisiae S288c]
851102	2643	385	510	31.0788	39.8165	0.357436	Up	0.0002304	0.000595701	VAC14	Protein involved in regulated synthesis of PtdIns(3,5)P(2), in control of trafficking of some proteins to the vacuole lumen via the MVB, and in maintenance of vacuole size and acidity; interacts with Fig4p; activator of Fab1p	-	-	-	gi|6323418|ref|NP_013490.1|/0/Vac14p [Saccharomyces cerevisiae S288c]
854287	939	925	1222	210.173	268.532	0.353517	Up	1.65e-08	6.97e-08	GCY1	Gcy1p	-	GO:0003824//catalytic activity	GO:0008152//metabolic process	gi|6324694|ref|NP_014763.1|/0/Gcy1p [Saccharomyces cerevisiae S288c]
854545	2991	545	719	38.8759	49.6024	0.351533	Up	1.66e-05	5.06e-05	PIP2	Autoregulatory oleate-specific transcriptional activator of peroxisome proliferation, contains Zn(2)-Cys(6) cluster domain, forms heterodimer with Oaf1p, binds oleate response elements (OREs), activates beta-oxidation genes	-	-	-	gi|6324939|ref|NP_015008.1|/0/Pip2p [Saccharomyces cerevisiae S288c]
853133	3255	1276	1683	83.6374	106.69	0.351204	Up	5.22e-11	2.67e-10	CRM1	Crm1p	-	GO:0022892	GO:0015031//protein transport	gi|6321657|ref|NP_011734.1|/0/Crm1p [Saccharomyces cerevisiae S288c]
855995	1974	577	761	62.3633	79.5477	0.351123	Up	9.61e-06	3.02e-05	YPL109C	Putative protein of unknown function; the authentic, non-tagged protein is detected in highly purified mitochondria in high-throughput studies	-	-	-	gi|50593504|ref|NP_015216.3|/0/Ypl109cp [Saccharomyces cerevisiae S288c]
854764	2709	794	1047	62.5334	79.7495	0.350848	Up	2.12e-07	7.97e-07	SYG1	Plasma membrane protein of unknown function; truncation and overexpression suppresses lethality of G-alpha protein deficiency	-	-	-	gi|6322142|ref|NP_012217.1|/0/Syg1p [Saccharomyces cerevisiae S288c]
855558	3333	430	566	27.5254	35.0406	0.348263	Up	0.000152575	0.000405044	RIA1	Cytoplasmic GTPase involved in biogenesis of the 60S ribosome; has similarity to translation elongation factor 2 (Eft1p and Eft2p)	-	GO:0017111//nucleoside-triphosphatase activity;GO:0032561//guanyl ribonucleotide binding	-	gi|6324166|ref|NP_014236.1|/0/Ria1p [Saccharomyces cerevisiae S288c]
856912	1734	3638	4786	447.625	569.526	0.347472	Up	0	0	PAB1	Pab1p	GO:0043231//intracellular membrane-bounded organelle	GO:0003676//nucleic acid binding	GO:0050658//RNA transport;GO:0006412//translation;GO:0006396//RNA processing	gi|172092|gb|AAA34838.1|/0/polyadenylate-binding protein [Saccharomyces cerevisiae]
851014	5703	761	998	28.4696	36.1092	0.342941	Up	7.13e-07	2.53e-06	STT4	Phosphatidylinositol-4-kinase that functions in the Pkc1p protein kinase pathway; required for normal vacuole morphology, cell wall integrity, and actin cytoskeleton organization	-	GO:0016301//kinase activity	GO:0030384//phosphoinositide metabolic process;GO:0019932//second-messenger-mediated signaling	gi|6323336|ref|NP_013408.1|/0/Stt4p [Saccharomyces cerevisiae S288c]
853026	3111	517	678	35.4561	44.9697	0.342919	Up	4.4e-05	0.000126987	YGR125W	Putative protein of unknown function; deletion mutant has decreased rapamycin resistance but normal wormannin resistance; green fluorescent protein (GFP)-fusion protein localizes to the vacuole	GO:0031224//intrinsic to membrane	-	GO:0006810//transport	gi|6321564|ref|NP_011641.1|/0/Ygr125wp [Saccharomyces cerevisiae S288c]
852371	2895	691	904	50.9249	64.4333	0.339435	Up	2.97e-06	9.83e-06	RPG1	Rpg1p	-	-	-	gi|6319553|ref|NP_009635.1|/0/Rpg1p [Saccharomyces cerevisiae S288c]
856498	2790	620	811	47.412	59.9801	0.339231	Up	9.72e-06	3.05e-05	SFB3	Component of the Sec23p-Sfb3p heterodimer of the COPII vesicle coat, required for cargo selection during vesicle formation in ER to Golgi transport; homologous to Sec24p and Sfb2p	GO:0012507//ER to Golgi transport vesicle membrane	GO:0046914//transition metal ion binding	GO:0048193//Golgi vesicle transport;GO:0015031//protein transport	gi|6321890|ref|NP_011966.1|/0/Sfb3p [Saccharomyces cerevisiae S288c]
852678	4464	2712	3545	129.618	163.864	0.338226	Up	0	0	MDS3	Mds3p	-	-	-	gi|6321241|ref|NP_011318.1|/0/Mds3p [Saccharomyces cerevisiae S288c]
856781	1647	441	576	57.1276	72.1638	0.337088	Up	0.00021155	0.000549392	GIP2	Gip2p	-	-	-	gi|6320895|ref|NP_010974.1|/0/Gip2p [Saccharomyces cerevisiae S288c]
852680	8019	1324	1728	35.2264	44.4645	0.335998	Up	1.57e-10	7.79e-10	GCN1	Gcn1p	-	-	-	gi|6321243|ref|NP_011320.1|/0/Gcn1p [Saccharomyces cerevisiae S288c]
852522	1101	2895	3776	560.999	707.677	0.335093	Up	0	0	PDB1	E1 beta subunit of the pyruvate dehydrogenase (PDH) complex, which is an evolutionarily-conserved multi-protein complex found in mitochondria	-	GO:0004738//pyruvate dehydrogenase activity	GO:0008152//metabolic process	gi|6319698|ref|NP_009780.1|/0/Pdb1p [Saccharomyces cerevisiae S288c]
854677	7131	732	954	21.9009	27.605	0.333943	Up	2.27e-06	7.66e-06	TAO3	Component of the RAM signaling network that is involved in regulation of Ace2p activity and cellular morphogenesis, interacts with protein kinase Cbk1p and also with Kic1p	-	-	-	gi|6322062|ref|NP_012137.1|/0/Tao3p [Saccharomyces cerevisiae S288c]
855110	2883	1507	1963	111.524	140.497	0.333178	Up	2.15e-11	1.14e-10	YMR086W	Protein of unknown function that may interact with ribosomes, based on co-purification experiments; GFP-fusion protein localizes to the cell periphery; possible component of the eisosome; expression is repressed by cAMP	-	-	-	gi|6323732|ref|NP_013803.1|/0/Ymr086wp [Saccharomyces cerevisiae S288c]
855315	1155	1777	2311	328.251	412.865	0.330871	Up	3.19e-12	1.94e-11	SCS7	Scs7p	GO:0016020//membrane	GO:0005506//iron ion binding	GO:0044255//cellular lipid metabolic process	gi|6323928|ref|NP_013999.1|/0/Scs7p [Saccharomyces cerevisiae S288c]
850541	6432	3329	4328	110.425	138.845	0.330409	Up	0	0	BLM10	Blm10p	-	-	-	gi|37362646|ref|NP_116648.2|/0/Blm10p [Saccharomyces cerevisiae S288c]
851119	2052	502	652	52.1948	65.5633	0.328982	Up	0.00011685	0.000316668	SFP1	Sfp1p	GO:0044464//cell part	GO:0046914//transition metal ion binding	-	gi|172591|gb|AAA35041.1|/0/SFP1 [Saccharomyces cerevisiae]
855167	1683	1367	1769	173.295	216.887	0.323718	Up	4.05e-10	1.95e-09	GAT2	Gat2p	-	GO:0046872//metal ion binding	-	gi|6323785|ref|NP_013856.1|/0/Gat2p [Saccharomyces cerevisiae S288c]
856272	522	6557	8476	2680	3350.51	0.322145	Up	1.44e-11	7.83e-11	NCE102	Nce102p	-	-	-	gi|6325407|ref|NP_015475.1|/1.13429e-85/Nce102p [Saccharomyces cerevisiae S288c]
852934	1002	3864	4994	822.754	1028.42	0.321898	Up	9.46e-12	5.26e-11	NQM1	Nqm1p	GO:0044424//intracellular part	GO:0016744	GO:0006007//glucose catabolic process	gi|226438171|pdb|3CQ0|A/0/Chain A, Crystal Structure Of Tal2_yeast
854965	2013	7096	9163	752.091	939.257	0.320612	Up	1.65e-11	8.94e-11	CAT2	Carnitine acetyl-CoA transferase present in both mitochondria and peroxisomes, transfers activated acetyl groups to carnitine to form acetylcarnitine which can be shuttled across membranes	-	GO:0016740//transferase activity	-	gi|6323599|ref|NP_013670.1|/0/Cat2p [Saccharomyces cerevisiae S288c]
851111	237	997	1287	897.527	1120.52	0.320144	Up	1.31e-07	5.03e-07	COX8	Cox8p	-	-	-	gi|6323427|ref|NP_013499.1|/1.46245e-39/Cox8p [Saccharomyces cerevisiae S288c]
856135	2244	984	1270	93.5563	116.781	0.319896	Up	1.62e-07	6.15e-07	YME1	Catalytic subunit of the mitochondrial inner membrane i-AAA protease complex, which is responsible for degradation of unfolded or misfolded mitochondrial gene products; mutation causes an elevated rate of mitochondrial turnover	GO:0044464//cell part	GO:0004175//endopeptidase activity;GO:0016462//pyrophosphatase activity;GO:0032559//adenyl ribonucleotide binding	GO:0009057//macromolecule catabolic process;GO:0019538//protein metabolic process	gi|6325281|ref|NP_015349.1|/0/Yme1p [Saccharomyces cerevisiae S288c]
853941	2232	2227	2867	212.876	265.048	0.316238	Up	0	0	GPT2	Glycerol-3-phosphate/dihydroxyacetone phosphate dual substrate-specific sn-1 acyltransferase located in lipid particles and the ER; involved in the stepwise acylation of glycerol-3-phosphate and dihydroxyacetone in lipid biosynthesis	-	GO:0016747//transferase activity, transferring acyl groups other than amino-acyl groups	-	gi|6322920|ref|NP_012993.1|/0/Gpt2p [Saccharomyces cerevisiae S288c]
852870	2667	500	643	39.9989	49.7483	0.314688	Up	0.000243692	0.000626744	PUF4	Member of the PUF protein family, which is defined by the presence of Pumilio homology domains that confer RNA binding activity; preferentially binds mRNAs encoding nucleolar ribosomal RNA-processing factors	-	GO:0003676//nucleic acid binding	-	gi|6321424|ref|NP_011501.1|/0/Puf4p [Saccharomyces cerevisiae S288c]
853540	936	3398	4366	774.548	962.494	0.313424	Up	1.15e-12	7.55e-12	MIR1	Mir1p	GO:0019866//organelle inner membrane;GO:0031224//intrinsic to membrane	GO:0004871//signal transducer activity	GO:0006810//transport	gi|190409551|gb|EDV12816.1|/3.24454e-160/mitochondrial phosphate carrier protein [Saccharomyces cerevisiae RM11-1a]
852303	1794	1427	1832	169.708	210.714	0.312232	Up	7.74e-10	3.66e-09	MNN2	Alpha-1,2-mannosyltransferase, responsible for addition of the first alpha-1,2-linked mannose to form the branches on the mannan backbone of oligosaccharides, localizes to an early Golgi compartment	-	-	-	gi|6319489|ref|NP_009571.1|/0/Mnn2p [Saccharomyces cerevisiae S288c]
850950	1833	2102	2698	244.664	303.717	0.311925	Up	1.46e-12	9.39e-12	RCK2	Protein kinase involved in the response to oxidative and osmotic stress; identified as suppressor of S. pombe cell cycle checkpoint mutations	-	GO:0016301//kinase activity	-	gi|6323277|ref|NP_013349.1|/0/Rck2p [Saccharomyces cerevisiae S288c]
853715	660	1915	2455	619.05	767.534	0.310176	Up	4.62e-12	2.71e-11	MRP8	Mrp8p	-	-	-	gi|6322707|ref|NP_012780.1|/1.29282e-110/Mrp8p [Saccharomyces cerevisiae S288c]
850431	3198	579	742	38.6279	47.8758	0.309653	Up	0.000103674	0.000282664	SED4	Integral endoplasmic reticulum membrane protein, functions as a positive regulator of Sar1p probably through inhibition of GTPase activation by Sec23p; binds Sec16p, participates in vesicle formation, similar to Sec12p	GO:0043231//intracellular membrane-bounded organelle;GO:0016020//membrane	-	-	gi|6319912|ref|NP_009993.1|/0/Sed4p [Saccharomyces cerevisiae S288c]
854651	1950	10175	13036	1113.27	1379.43	0.30927	Up	0	0	GUT2	Gut2p	GO:0043234//protein complex	GO:0016901//oxidoreductase activity, acting on the CH-OH group of donors, quinone or similar compound as acceptor	GO:0006071//glycerol metabolic process	gi|6322036|ref|NP_012111.1|/0/Gut2p [Saccharomyces cerevisiae S288c]
855958	1305	685	876	111.99	138.511	0.306625	Up	2.93e-05	8.62e-05	KES1	Kes1p	-	-	GO:0006629//lipid metabolic process	gi|6325112|ref|NP_015180.1|/0/Kes1p [Saccharomyces cerevisiae S288c]
856862	2430	881	1126	77.3518	95.6142	0.305791	Up	2.29e-06	7.69e-06	RSP5	E3 ubiquitin ligase of the NEDD4 family; involved in regulating many cellular processes, including MVB sorting, heat shock response, transcription, and endocytosis; the human homolog is invovled in Liddle syndrome	GO:0044464//cell part	GO:0016879//ligase activity, forming carbon-nitrogen bonds;GO:0005488//binding	GO:0043412	gi|190405687|gb|EDV08954.1|/0/E3 ubiquitin-protein ligase RSP5 [Saccharomyces cerevisiae RM11-1a]
850455	6327	1139	1455	38.4084	47.4521	0.305049	Up	8.28e-08	3.25e-07	CDC39	Cdc39p	-	-	-	gi|10383811|ref|NP_010017.2|/0/Cdc39p [Saccharomyces cerevisiae S288c]
852284	396	552	705	297.402	367.354	0.304753	Up	0.000193789	0.000505961	HTB2	Histone H2B, core histone protein required for chromatin assembly and chromosome function; nearly identical to HTB1; Rad6p-Bre1p-Lge1p mediated ubiquitination regulates transcriptional activation, meiotic DSB formation and H3 methylation	GO:0000785//chromatin;GO:0043231//intracellular membrane-bounded organelle	GO:0003676//nucleic acid binding	GO:0034728	gi|15988135|pdb|1ID3|D/4.85039e-51/Chain D, Crystal Structure Of The Yeast Nucleosome Core Particle Reveals Fundamental Differences In Inter-Nucleosome Interactions
855718	3135	6403	8177	435.759	538.204	0.304621	Up	1.51e-11	8.18e-11	HEF3	Hef3p	-	GO:0017111//nucleoside-triphosphatase activity;GO:0032559//adenyl ribonucleotide binding;GO:0008135//translation factor activity, nucleic acid binding	-	gi|6324314|ref|NP_014384.1|/0/Hef3p [Saccharomyces cerevisiae S288c]
852233	4146	4307	5497	221.639	273.582	0.303759	Up	1.55e-11	8.38e-11	EDE1	Ede1p	-	-	-	gi|6319424|ref|NP_009506.1|/0/Ede1p [Saccharomyces cerevisiae S288c]
856447	1650	827	1055	106.936	131.935	0.303081	Up	5.72e-06	1.84e-05	SMF2	Divalent metal ion transporter involved in manganese homeostasis; has broad specificity for di-valent and tri-valent metals; post-translationally regulated by levels of metal ions; member of the Nramp family of metal transport proteins	GO:0044464//cell part	-	GO:0051234//establishment of localization	gi|6321841|ref|NP_011917.1|/0/Smf2p [Saccharomyces cerevisiae S288c]
850949	4671	789	1006	36.0386	44.4404	0.302331	Up	9.9e-06	3.1e-05	IRC20	Irc20p	-	GO:0005488//binding	-	gi|6323276|ref|NP_013348.1|/0/Irc20p [Saccharomyces cerevisiae S288c]
854681	3045	12254	15622	858.601	1058.62	0.302124	Up	2.26e-12	1.41e-11	KGD1	Component of the mitochondrial alpha-ketoglutarate dehydrogenase complex, which catalyzes a key step in the tricarboxylic acid (TCA) cycle, the oxidative decarboxylation of alpha-ketoglutarate to form succinyl-CoA	-	GO:0016624//oxidoreductase activity, acting on the aldehyde or oxo group of donors, disulfide as acceptor;GO:0019842//vitamin binding	GO:0006007//glucose catabolic process	gi|6322066|ref|NP_012141.1|/0/Kgd1p [Saccharomyces cerevisiae S288c]
854872	3297	6492	8275	420.107	517.892	0.301894	Up	2.63e-11	1.37e-10	TSL1	Large subunit of trehalose 6-phosphate synthase (Tps1p)/phosphatase (Tps2p) complex, which converts uridine-5'-diphosphoglucose and glucose 6-phosphate to trehalose, homologous to Tps3p and may share function	-	-	-	gi|6323537|ref|NP_013608.1|/0/Tsl1p [Saccharomyces cerevisiae S288c]
852654	1380	963	1227	148.884	183.466	0.301325	Up	1.14e-06	3.98e-06	MDM34	Mdm34p	GO:0044464//cell part	-	-	gi|6321220|ref|NP_011296.1|/0/Mdm34p [Saccharomyces cerevisiae S288c]
853952	1092	672	853	131.295	161.182	0.295882	Up	6.7e-05	0.000187563	MSA2	Msa2p	-	-	-	gi|6322930|ref|NP_013003.1|/3.65903e-177/Msa2p [Saccharomyces cerevisiae S288c]
852342	1077	840	1066	166.404	204.236	0.295544	Up	8.49e-06	2.69e-05	YBR053C	Putative protein of unknown function; induced by cell wall perturbation	-	-	-	gi|6319527|ref|NP_009609.1|/0/Ybr053cp [Saccharomyces cerevisiae S288c]
854744	2610	606	769	49.5374	60.7962	0.295463	Up	0.000156749	0.000414807	RNR3	One of two large regulatory subunits of ribonucleotide-diphosphate reductase; the RNR complex catalyzes rate-limiting step in dNTP synthesis, regulated by DNA replication and DNA damage checkpoint pathways via localization of small subunits	GO:0043234//protein complex	GO:0032559//adenyl ribonucleotide binding;GO:0016728	GO:0006259//DNA metabolic process	gi|557803|emb|CAA86157.1|/0/rir3 [Saccharomyces cerevisiae]
852978	1692	606	767	76.414	93.5374	0.291706	Up	0.000191759	0.000501332	PDC6	Minor isoform of pyruvate decarboxylase, decarboxylates pyruvate to acetaldehyde, involved in amino acid catabolism; transcription is glucose- and ethanol-dependent, and is strongly induced during sulfur limitation	-	GO:0019842//vitamin binding;GO:0046872//metal ion binding;GO:0016831//carboxy-lyase activity	-	gi|6321524|ref|NP_011601.1|/0/Pdc6p [Saccharomyces cerevisiae S288c]
855984	1854	620	784	71.3481	87.2563	0.290383	Up	0.000173657	0.000456044	DBP1	Dbp1p	-	GO:0003723//RNA binding;GO:0017111//nucleoside-triphosphatase activity;GO:0000166//nucleotide binding	-	gi|6325138|ref|NP_015206.1|/0/Dbp1p [Saccharomyces cerevisiae S288c]
850369	3150	2132	2695	144.403	176.538	0.289875	Up	0	0	ADP1	Adp1p	-	GO:0017111//nucleoside-triphosphatase activity;GO:0000166//nucleotide binding	-	gi|10383780|ref|NP_009937.2|/0/Adp1p [Saccharomyces cerevisiae S288c]
852986	3315	1428	1805	91.9063	112.353	0.2898	Up	1.29e-08	5.52e-08	VAS1	Mitochondrial and cytoplasmic valyl-tRNA synthetase	GO:0044424//intracellular part	GO:0004812//aminoacyl-tRNA ligase activity;GO:0032559//adenyl ribonucleotide binding	GO:0006418//tRNA aminoacylation for protein translation	gi|6321531|ref|NP_011608.1|/0/Vas1p [Saccharomyces cerevisiae S288c]
855005	1953	1279	1614	139.723	170.526	0.287422	Up	9.48e-08	3.69e-07	YAP1	Basic leucine zipper (bZIP) transcription factor required for oxidative stress tolerance; activated by H2O2 through the multistep formation of disulfide bonds and transit from the cytoplasm to the nucleus; mediates resistance to cadmium	-	-	-	gi|4798|emb|CAA41536.1|/0/transcriptional activator protein [Saccharomyces cerevisiae]
852259	3402	1029	1298	64.533	78.7283	0.286845	Up	1.79e-06	6.1e-06	PIM1	ATP-dependent Lon protease, involved in degradation of misfolded proteins in mitochondria; required for biogenesis and maintenance of mitochondria	GO:0031980//mitochondrial lumen	GO:0004175//endopeptidase activity;GO:0003676//nucleic acid binding;GO:0042623//ATPase activity, coupled;GO:0032559//adenyl ribonucleotide binding	GO:0019538//protein metabolic process	gi|6319449|ref|NP_009531.1|/0/Pim1p [Saccharomyces cerevisiae S288c]
852515	1584	4800	6054	646.527	788.638	0.286652	Up	2.93e-11	1.52e-10	SDS24	One of two S. cerevisiae homologs (Sds23p and Sds24p) of the S. pombe Sds23 protein, which is implicated in APC/cyclosome regulation; involved in cell separation during budding; may play an indirect role in fluid-phase endocytosis	GO:0043231//intracellular membrane-bounded organelle	-	-	gi|6319691|ref|NP_009773.1|/0/Sds24p [Saccharomyces cerevisiae S288c]
856480	4038	1391	1754	73.4956	89.63	0.286324	Up	2.97e-08	1.22e-07	YHR080C	Protein of unknown function that may interact with ribosomes, based on co-purification experiments; the authentic, non-tagged protein is detected in highly purified mitochondria in high-throughput studies	-	-	-	gi|6321872|ref|NP_011948.1|/0/Yhr080cp [Saccharomyces cerevisiae S288c]
856472	2991	919	1158	65.5541	79.8882	0.285296	Up	7.19e-06	2.29e-05	OSH3	Member of an oxysterol-binding protein family with seven members in S. cerevisiae; family members have overlapping, redundant functions in sterol metabolism and collectively perform a function essential for viability	-	-	-	gi|6321864|ref|NP_011940.1|/0/Osh3p [Saccharomyces cerevisiae S288c]
851069	1188	2538	3197	455.802	555.286	0.284824	Up	0	0	ILV5	Acetohydroxyacid reductoisomerase, mitochondrial protein involved in branched-chain amino acid biosynthesis, also required for maintenance of wild-type mitochondrial DNA and found in mitochondrial nucleoids	-	GO:0016616//oxidoreductase activity, acting on the CH-OH group of donors, NAD or NADP as acceptor;GO:0048037//cofactor binding	GO:0008652//cellular amino acid biosynthetic process	gi|207342795|gb|EDZ70449.1|/0/YLR355Cp-like protein [Saccharomyces cerevisiae AWRI1631]
855900	1386	721	908	110.987	135.18	0.284491	Up	7.4e-05	0.00020597	YIG1	Protein that interacts with glycerol 3-phosphatase and plays a role in anaerobic glycerol production; localizes to the nucleus and cytosol	-	-	-	gi|6325055|ref|NP_015123.1|/0/Yig1p [Saccharomyces cerevisiae S288c]
851707	1929	1931	2430	213.575	259.935	0.283406	Up	1.07e-10	5.38e-10	SAC6	Fimbrin, actin-bundling protein; cooperates with Scp1p (calponin/transgelin) in the organization and maintenance of the actin cytoskeleton	-	GO:0046872//metal ion binding;GO:0008092//cytoskeletal protein binding	-	gi|6320334|ref|NP_010414.1|/0/Sac6p [Saccharomyces cerevisiae S288c]
851323	1182	8534	10734	1540.41	1873.85	0.282691	Up	1.47e-12	9.44e-12	RTN2	Protein of unknown function; has similarity to mammalian reticulon proteins; member of the RTNLA (reticulon-like A) subfamily	-	-	-	gi|6319997|ref|NP_010077.1|/0/Rtn2p [Saccharomyces cerevisiae S288c]
853997	1605	735	924	97.7041	118.792	0.281946	Up	7.38e-05	0.000205381	HRP1	Hrp1p	-	GO:0005488//binding	-	gi|6324449|ref|NP_014518.1|/2.19457e-158/Hrp1p [Saccharomyces cerevisiae S288c]
850745	1098	3044	3822	591.484	718.255	0.280157	Up	0	0	ERG3	C-5 sterol desaturase, catalyzes the introduction of a C-5(6) double bond into episterol, a precursor in ergosterol biosynthesis; mutants are viable, but cannot grow on non-fermentable carbon sources	GO:0031090//organelle membrane;GO:0043231//intracellular membrane-bounded organelle;GO:0031224//intrinsic to membrane	GO:0046914//transition metal ion binding;GO:0003824//catalytic activity	GO:0006694//steroid biosynthetic process;GO:0006631//fatty acid metabolic process	gi|6323085|ref|NP_013157.1|/0/Erg3p [Saccharomyces cerevisiae S288c]
853553	3276	1425	1789	92.8051	112.683	0.279989	Up	4.25e-08	1.72e-07	JSN1	Jsn1p	-	GO:0005488//binding	-	gi|6322550|ref|NP_012624.1|/0/Jsn1p [Saccharomyces cerevisiae S288c]
853642	378	801	1005	452.107	548.611	0.279119	Up	4.23e-05	0.000122459	ACP1	Acp1p	-	GO:0005488//binding;GO:0022892	GO:0006631//fatty acid metabolic process	gi|6322656|ref|NP_012729.1|/6.41271e-64/Acp1p [Saccharomyces cerevisiae S288c]
853782	1179	646	810	116.901	141.763	0.278185	Up	0.000248484	0.000637108	VMA5	Subunit C of the eight-subunit V1 peripheral membrane domain of vacuolar H+-ATPase (V-ATPase), an electrogenic proton pump found throughout the endomembrane system; required for the V1 domain to assemble onto the vacuolar membrane	GO:0033176//proton-transporting V-type ATPase complex	GO:0022857//transmembrane transporter activity;GO:0016787//hydrolase activity	GO:0006754//ATP biosynthetic process	gi|6322770|ref|NP_012843.1|/0/Vma5p [Saccharomyces cerevisiae S288c]
856825	2304	713	894	66.0249	80.0655	0.27817	Up	0.000118546	0.000320672	MET6	Cobalamin-independent methionine synthase, involved in methionine biosynthesis and regeneration; requires a minimum of two glutamates on the methyltetrahydrofolate substrate, similar to bacterial metE homologs	-	GO:0046914//transition metal ion binding;GO:0008172//S-methyltransferase activity	GO:0000097//sulfur amino acid biosynthetic process	gi|6320936|ref|NP_011015.1|/0/Met6p [Saccharomyces cerevisiae S288c]
852202	3219	796	998	52.7585	63.9735	0.278069	Up	4.79e-05	0.000137247	ILS1	Ils1p	GO:0044424//intracellular part	GO:0004812//aminoacyl-tRNA ligase activity;GO:0046914//transition metal ion binding;GO:0032559//adenyl ribonucleotide binding	GO:0006418//tRNA aminoacylation for protein translation	gi|6319395|ref|NP_009477.1|/0/Ils1p [Saccharomyces cerevisiae S288c]
853158	441	2327	2917	1125.79	1364.86	0.277812	Up	0	0	FMP43	Fmp43p	-	-	-	gi|6321682|ref|NP_011759.1|/7.52932e-72/Fmp43p [Saccharomyces cerevisiae S288c]
851824	2922	1488	1865	108.648	131.701	0.277599	Up	2.86e-08	1.18e-07	SEC26	Essential beta-coat protein of the COPI coatomer, involved in ER-to-Golgi protein trafficking and maintenance of normal ER morphology; shares 43% sequence identity with mammalian beta-coat protein (beta-COP)	GO:0030120//vesicle coat	GO:0005488//binding	GO:0015031//protein transport	gi|6320444|ref|NP_010524.1|/0/Sec26p [Saccharomyces cerevisiae S288c]
855527	906	1003	1256	236.196	286.056	0.276312	Up	5.79e-06	1.85e-05	YNL194C	Integral membrane protein required for sporulation and plasma membrane sphingolipid content; has sequence similarity to SUR7 and FMP45; GFP-fusion protein is induced in response to the DNA-damaging agent MMS	-	-	-	gi|6324135|ref|NP_014205.1|/1.13461e-146/Ynl194cp [Saccharomyces cerevisiae S288c]
855207	1653	765	957	98.7391	119.462	0.274857	Up	8.24e-05	0.000227664	EAR1	Ear1p	-	-	-	gi|6323823|ref|NP_013894.1|/0/Ear1p [Saccharomyces cerevisiae S288c]
853932	1851	1104	1381	127.252	153.949	0.274771	Up	2.25e-06	7.6e-06	GLG1	Glg1p	-	-	-	gi|83578103|ref|NP_012984.2|/0/Glg1p [Saccharomyces cerevisiae S288c]
856448	447	1420	1775	677.769	819.372	0.273726	Up	9.17e-08	3.58e-07	COX6	Cox6p	-	GO:0015002//heme-copper terminal oxidase activity	GO:0008152//metabolic process	gi|6321842|ref|NP_011918.1|/1.03272e-79/Cox6p [Saccharomyces cerevisiae S288c]
853172	1479	6980	8694	1006.9	1212.95	0.268591	Up	1.09e-11	6.05e-11	GND2	6-phosphogluconate dehydrogenase (decarboxylating), catalyzes an NADPH regenerating reaction in the pentose phosphate pathway; required for growth on D-glucono-delta-lactone	-	GO:0016616//oxidoreductase activity, acting on the CH-OH group of donors, NAD or NADP as acceptor;GO:0048037//cofactor binding;GO:0000166//nucleotide binding	GO:0006007//glucose catabolic process	gi|6321695|ref|NP_011772.1|/0/Gnd2p [Saccharomyces cerevisiae S288c]
852068	9807	1511	1879	32.8722	39.5349	0.266259	Up	8.61e-08	3.37e-07	TOM1	E3 ubiquitin ligase of the hect-domain class; has a role in mRNA export from the nucleus and may regulate transcriptional coactivators; involved in degradation of excess histones	-	GO:0016874//ligase activity	-	gi|6320665|ref|NP_010745.1|/0/Tom1p [Saccharomyces cerevisiae S288c]
856540	345	1255	1560	776.114	933.03	0.265656	Up	1.13e-06	3.95e-06	YHR138C	Putative protein of unknown function; has similarity to Pbi2p; double null mutant lacking Pbi2p and Yhr138p exhibits highly fragmented vacuoles	-	-	-	gi|6321930|ref|NP_012006.1|/1.42713e-58/Yhr138cp [Saccharomyces cerevisiae S288c]
856053	906	859	1065	202.286	242.556	0.261921	Up	7.27e-05	0.000202578	LEE1	Lee1p	-	GO:0046914//transition metal ion binding	-	gi|6325203|ref|NP_015271.1|/1.02384e-155/Lee1p [Saccharomyces cerevisiae S288c]
855675	462	4155	5151	1918.8	2300.59	0.261802	Up	1.43e-11	7.8e-11	COX5A	Cox5ap	-	GO:0015002//heme-copper terminal oxidase activity	-	gi|6324276|ref|NP_014346.1|/1.52723e-84/Cox5ap [Saccharomyces cerevisiae S288c]
854946	1815	864	1070	101.564	121.646	0.260305	Up	7.71e-05	0.000214197	CMP2	Calcineurin A; one isoform (the other is CNA1) of the catalytic subunit of calcineurin, a Ca++/calmodulin-regulated protein phosphatase which regulates Crz1p (a stress-response transcription factor), the other calcineurin subunit is CNB1	-	GO:0016787//hydrolase activity	-	gi|151946108|gb|EDN64339.1|/0/calcineurin subunit A [Saccharomyces cerevisiae YJM789]
854735	2838	2684	3322	201.777	241.534	0.259465	Up	4.58e-12	2.69e-11	RPN2	Rpn2p	GO:0043234//protein complex	-	GO:0009894	gi|6322115|ref|NP_012190.1|/0/Rpn2p [Saccharomyces cerevisiae S288c]
853878	2703	5675	7014	447.941	535.439	0.257415	Up	2.37e-11	1.25e-10	FOX2	Fox2p	-	GO:0003824//catalytic activity	GO:0008152//metabolic process	gi|6322861|ref|NP_012934.1|/0/Fox2p [Saccharomyces cerevisiae S288c]
855350	3693	1533	1888	88.5653	105.49	0.252299	Up	3.44e-07	1.27e-06	UBP15	Ubiquitin-specific protease that may play a role in ubiquitin precursor processing	-	GO:0008233//peptidase activity	-	gi|6323962|ref|NP_014033.1|/0/Ubp15p [Saccharomyces cerevisiae S288c]
855732	1440	14856	18281	2201.1	2619.56	0.251097	Up	0	0	CIT1	Cit1p	GO:0031980//mitochondrial lumen	GO:0016747//transferase activity, transferring acyl groups other than amino-acyl groups;GO:0046912//transferase activity, transferring acyl groups, acyl groups converted into alkyl on transfer	GO:0009060//aerobic respiration;GO:0005975//carbohydrate metabolic process	gi|6324328|ref|NP_014398.1|/0/Cit1p [Saccharomyces cerevisiae S288c]
851481	1032	2641	3248	545.996	649.421	0.250265	Up	2.04e-11	1.09e-10	MDH3	Mdh3p	-	GO:0016615//malate dehydrogenase activity	GO:0009060//aerobic respiration;GO:0043648//dicarboxylic acid metabolic process;GO:0006007//glucose catabolic process	gi|6320125|ref|NP_010205.1|/0/Mdh3p [Saccharomyces cerevisiae S288c]
853709	1923	11253	13838	1248.5	1484.86	0.250123	Up	0	0	SDH1	Flavoprotein subunit of succinate dehydrogenase (Sdh1p, Sdh2p, Sdh3p, Sdh4p), which couples the oxidation of succinate to the transfer of electrons to ubiquinone as part of the TCA cycle and the mitochondrial respiratory chain	-	GO:0030554//adenyl nucleotide binding;GO:0000104//succinate dehydrogenase activity	GO:0009060//aerobic respiration	gi|6322701|ref|NP_012774.1|/0/Sdh1p [Saccharomyces cerevisiae S288c]
850870	1827	815	1002	95.1743	113.167	0.249808	Up	0.000235262	0.000607198	YLR173W	Putative protein of unknown function	-	-	-	gi|6323202|ref|NP_013274.1|/0/Ylr173wp [Saccharomyces cerevisiae S288c]
850630	2250	1944	2386	184.338	218.816	0.247363	Up	1.87e-08	7.86e-08	FRA1	Fra1p	-	GO:0070011//peptidase activity, acting on L-amino acid peptides	-	gi|6322999|ref|NP_013071.1|/0/Fra1p [Saccharomyces cerevisiae S288c]
852042	1245	896	1095	153.546	181.483	0.241158	Up	0.000201378	0.000524371	NPL3	Npl3p	-	GO:0005488//binding	-	gi|6320640|ref|NP_010720.1|/1.7714e-93/Npl3p [Saccharomyces cerevisiae S288c]
851843	1548	6998	8523	964.503	1136.09	0.236216	Up	2.49e-11	1.3e-10	CTA1	Catalase A, breaks down hydrogen peroxide in the peroxisomal matrix formed by acyl-CoA oxidase (Pox1p) during fatty acid beta-oxidation	-	GO:0005506//iron ion binding;GO:0004601//peroxidase activity	GO:0042743//hydrogen peroxide metabolic process;GO:0006950//response to stress	gi|6320462|ref|NP_010542.1|/0/Cta1p [Saccharomyces cerevisiae S288c]
854908	1098	1521	1852	295.548	348.04	0.235862	Up	2.21e-06	7.45e-06	YML131W	Putative protein of unknown function with similarity to medium chain dehydrogenase/reductases; expression induced by stresses including osmotic shock, DNA damaging agents, and other chemicals; GFP-fusion protein localizes to the cytoplasm	-	GO:0003824//catalytic activity;GO:0046914//transition metal ion binding	GO:0008152//metabolic process	gi|6323504|ref|NP_013575.1|/0/Yml131wp [Saccharomyces cerevisiae S288c]
856680	2916	892	1084	65.2647	76.7065	0.233047	Up	0.000344658	0.00086512	MCM3	Mcm3p	-	GO:0016462//pyrophosphatase activity;GO:0000166//nucleotide binding	GO:0006259//DNA metabolic process	gi|6320803|ref|NP_010882.1|/0/Mcm3p [Saccharomyces cerevisiae S288c]
851246	2352	1679	2033	152.305	178.357	0.227806	Up	1.61e-06	5.52e-06	FLC2	Flc2p	-	-	-	gi|6319265|ref|NP_009348.1|/0/Flc2p [Saccharomyces cerevisiae S288c]
853859	4452	988	1195	47.3481	55.3864	0.226225	Up	0.000259744	0.000664813	UFD4	Ubiquitin-protein ligase (E3) that interacts with Rpt4p and Rpt6p, two subunits of the 19S particle of the 26S proteasome; cytoplasmic E3 involved in the degradation of ubiquitin fusion proteins	-	-	-	gi|6322842|ref|NP_012915.1|/0/Ufd4p [Saccharomyces cerevisiae S288c]
855968	498	2571	3109	1101.47	1288.2	0.225919	Up	3.97e-09	1.78e-08	ISU1	Conserved protein of the mitochondrial matrix, performs a scaffolding function during assembly of iron-sulfur clusters, interacts physically and functionally with yeast frataxin (Yfh1p); isu1 isu2 double mutant is inviable	GO:0031980//mitochondrial lumen	GO:0046914//transition metal ion binding;GO:0051536//iron-sulfur cluster binding	GO:0031163	gi|6325122|ref|NP_015190.1|/4.37777e-89/Isu1p [Saccharomyces cerevisiae S288c]
852286	2343	1067	1287	97.1612	113.343	0.22225	Up	0.000194149	0.000506675	NTH2	Nth2p	GO:0044424//intracellular part	GO:0015927//trehalase activity;GO:0046872//metal ion binding	GO:0005991//trehalose metabolic process	gi|6319473|ref|NP_009555.1|/0/Nth2p [Saccharomyces cerevisiae S288c]
850875	660	3241	3908	1047.7	1221.8	0.221789	Up	8.21e-11	4.15e-10	TFS1	Protein that interacts with and inhibits carboxypeptidase Y and Ira2p; phosphatidylethanolamine-binding protein (PEBP) family member; targets to vacuolar membranes during stationary phase; acetylated by NatB N-terminal acetyltransferase	-	-	-	gi|6323207|ref|NP_013279.1|/4.4228e-127/Tfs1p [Saccharomyces cerevisiae S288c]
851992	828	2540	3062	654.492	763.071	0.221443	Up	1.01e-08	4.37e-08	ATO3	Ato3p	-	-	-	gi|6320592|ref|NP_010672.1|/2.2581e-151/Ato3p [Saccharomyces cerevisiae S288c]
854919	1542	2596	3126	359.187	418.307	0.219825	Up	9.02e-09	3.92e-08	NDI1	NADH:ubiquinone oxidoreductase, transfers electrons from NADH to ubiquinone in the respiratory chain but does not pump protons, in contrast to the higher eukaryotic multisubunit respiratory complex I; phosphorylated; homolog of human AMID	-	GO:0030554//adenyl nucleotide binding;GO:0016491//oxidoreductase activity	GO:0008152//metabolic process	gi|6323515|ref|NP_013586.1|/0/Ndi1p [Saccharomyces cerevisiae S288c]
853870	2115	1213	1458	122.363	142.245	0.217209	Up	0.000104471	0.000284571	VPS1	Dynamin-like GTPase required for vacuolar sorting; also involved in actin cytoskeleton organization, late Golgi-retention of some proteins, regulating peroxisome biogenesis	-	GO:0032561//guanyl ribonucleotide binding;GO:0017111//nucleoside-triphosphatase activity	-	gi|6322853|ref|NP_012926.1|/0/Vps1p [Saccharomyces cerevisiae S288c]
850619	9435	1950	2323	44.0954	50.804	0.204313	Up	3.88e-06	1.27e-05	VPS13	Protein of unknown function; heterooligomeric or homooligomeric complex; peripherally associated with membranes; homologous to human COH1; involved in sporulation, vacuolar protein sorting and protein-Golgi retention	-	-	-	gi|6322988|ref|NP_013060.1|/0/Vps13p [Saccharomyces cerevisiae S288c]
852818	3537	10849	12888	654.418	751.867	0.200264	Up	0	0	PYC1	Pyc1p	GO:0044424//intracellular part	GO:0043169//cation binding;GO:0019842//vitamin binding;GO:0016885;GO:0032559//adenyl ribonucleotide binding	GO:0006006//glucose metabolic process	gi|6321376|ref|NP_011453.1|/0/Pyc1p [Saccharomyces cerevisiae S288c]
850317	1503	16295	19343	2313.11	2655.55	0.19918	Up	2.48e-11	1.3e-10	GLK1	Glk1p	-	GO:0004396//hexokinase activity;GO:0032559//adenyl ribonucleotide binding	GO:0006007//glucose catabolic process	gi|6319809|ref|NP_009890.1|/0/Glk1p [Saccharomyces cerevisiae S288c]
852382	2841	1794	2124	134.726	154.267	0.195402	Up	2.34e-05	7.01e-05	IST2	Ist2p	-	-	-	gi|27808701|ref|NP_009643.2|/0/Ist2p [Saccharomyces cerevisiae S288c]
853585	1536	24149	28183	3354.35	3786.05	0.174659	Up	1.1e-10	5.51e-10	ATP2	Atp2p	GO:0043231//intracellular membrane-bounded organelle;GO:0019866//organelle inner membrane;GO:0033178//proton-transporting two-sector ATPase complex, catalytic domain	GO:0015078//hydrogen ion transmembrane transporter activity;GO:0015662//ATPase activity, coupled to transmembrane movement of ions, phosphorylative mechanism;GO:0019829//cation-transporting ATPase activity;GO:0032559//adenyl ribonucleotide binding	GO:0015986//ATP synthesis coupled proton transport	gi|6322581|ref|NP_012655.1|/0/Atp2p [Saccharomyces cerevisiae S288c]
851070	594	2068	2413	742.788	838.226	0.174389	Up	5.39e-05	0.000153443	ATG33	Atg33p	-	-	-	gi|6323388|ref|NP_013460.1|/1.02463e-81/Atg33p [Saccharomyces cerevisiae S288c]
854405	1314	13111	15199	2128.83	2386.77	0.164996	Up	0	0	WTM1	Transcriptional modulator involved in regulation of meiosis, silencing, and expression of RNR genes; required for nuclear localization of the ribonucleotide reductase small subunit Rnr2p and Rnr4p; contains WD repeats	-	-	-	gi|6324804|ref|NP_014873.1|/0/Wtm1p [Saccharomyces cerevisiae S288c]
850513	717	1858	2151	552.875	619.03	0.163055	Up	0.000354832	0.000888371	HAC1	Basic leucine zipper (bZIP) transcription factor (ATF/CREB1 homolog) that regulates the unfolded protein response, via UPRE binding, and membrane biogenesis; ER stress-induced splicing pathway facilitates efficient Hac1p synthesis	-	GO:0005488//binding	-	gi|14318488|ref|NP_116622.1|/1.85255e-100/Hac1p [Saccharomyces cerevisiae S288c]
853568	465	6606	7566	3031	3357.4	0.147551	Up	1.24e-09	5.79e-09	SOD1	Cytosolic copper-zinc superoxide dismutase; some mutations are analogous to those that cause ALS (amyotrophic lateral sclerosis) in humans	GO:0044424//intracellular part	GO:0003824//catalytic activity;GO:0016209//antioxidant activity;GO:0043169//cation binding	GO:0006800//oxygen and reactive oxygen species metabolic process	gi|6322564|ref|NP_012638.1|/1.41271e-85/Sod1p [Saccharomyces cerevisiae S288c]
852235	1374	7608	8684	1181.37	1304.14	0.14264	Up	2.72e-10	1.33e-09	COR1	Cor1p	-	GO:0046914//transition metal ion binding;GO:0004175//endopeptidase activity	GO:0019538//protein metabolic process	gi|6319426|ref|NP_009508.1|/0/Cor1p [Saccharomyces cerevisiae S288c]
850871	1239	6182	7056	1064.53	1175.11	0.142575	Up	1.37e-08	5.84e-08	IDP2	Cytosolic NADP-specific isocitrate dehydrogenase, catalyzes oxidation of isocitrate to alpha-ketoglutarate; levels are elevated during growth on non-fermentable carbon sources and reduced during growth on glucose	-	GO:0046872//metal ion binding;GO:0004448//isocitrate dehydrogenase activity;GO:0000166//nucleotide binding	GO:0009060//aerobic respiration;GO:0019752//carboxylic acid metabolic process	gi|6323203|ref|NP_013275.1|/0/Idp2p [Saccharomyces cerevisiae S288c]
855669	852	21309	24249	5336.1	5872.79	0.13826	Up	0	0	POR1	Mitochondrial porin (voltage-dependent anion channel), outer membrane protein required for the maintenance of mitochondrial osmotic stability and mitochondrial membrane permeability; phosphorylated	GO:0031224//intrinsic to membrane;GO:0031966//mitochondrial membrane	GO:0005244//voltage-gated ion channel activity	GO:0006811//ion transport	gi|6324273|ref|NP_014343.1|/1.38806e-159/Por1p [Saccharomyces cerevisiae S288c]
853699	2808	4210	4718	319.879	346.698	0.116153	Up	0.000145042	0.000386625	APE2	Aminopeptidase yscII; may have a role in obtaining leucine from dipeptide substrates; sequence coordinates have changed since RT-PCR analysis showed that the adjacent ORF YKL158W comprises the 5' exon of APE2/YKL157W	-	GO:0046914//transition metal ion binding;GO:0070011//peptidase activity, acting on L-amino acid peptides	GO:0019538//protein metabolic process	gi|9755335|ref|NP_012765.2|/0/Ape2p [Saccharomyces cerevisiae S288c]
856745	2772	7926	8813	610.045	656.026	0.104838	Up	2.65e-06	8.85e-06	YAT2	Carnitine acetyltransferase; has similarity to Yat1p, which is a carnitine acetyltransferase associated with the mitochondrial outer membrane	-	GO:0016740//transferase activity	-	gi|6320862|ref|NP_010941.1|/0/Yat2p [Saccharomyces cerevisiae S288c]
1466425	117	14	0	25.5295	0.001	-14.6399	Down	4.74e-05	0.000136037	YLR466C-B	Dubious open reading frame unlikely to encode a protein, based on available experimental and comparative sequence data	-	-	-	gi|33438849|ref|NP_878137.1|/3.3398e-15/Ylr466c-bp [Saccharomyces cerevisiae S288c]
854000	1941	226	0	24.8418	0.001	-14.6005	Down	2.03e-70	4.58e-69	BDS1	Bacterially-derived sulfatase required for use of alkyl- and aryl-sulfates as sulfur sources	-	-	-	gi|6324409|ref|NP_014478.1|/0/Bds1p [Saccharomyces cerevisiae S288c]
855811	1137	86	0	16.1376	0.001	-13.9781	Down	2.99e-27	4.13e-26	AIF1	Aif1p	-	-	-	gi|6324402|ref|NP_014472.1|/0/Aif1p [Saccharomyces cerevisiae S288c]
1466509	189	13	0	14.6751	0.001	-13.8411	Down	9.64e-05	0.000264377	YNL277W-A	Putative protein of unknown function	-	-	-	gi|33438863|ref|NP_878151.1|/2.51435e-15/Ynl277w-ap [Saccharomyces cerevisiae S288c]
854001	510	31	0	12.9686	0.001	-13.6627	Down	2.72e-10	1.33e-09	YOL163W	Putative protein of unknown function; member of the Dal5p subfamily of the major facilitator family	-	-	GO:0006810//transport	gi|6324410|ref|NP_014479.1|/2.51976e-95/Yol163wp [Saccharomyces cerevisiae S288c]
856239	1719	71	0	8.81218	0.001	-13.1053	Down	1.26e-22	1.56e-21	THI22	Protein with similarity to hydroxymethylpyrimidine phosphate kinases; member of a gene family with THI20 and THI21; not required for thiamine biosynthesis	-	GO:0016301//kinase activity	GO:0006772//thiamin metabolic process	gi|6325378|ref|NP_015446.1|/0/Thi22p [Saccharomyces cerevisiae S288c]
850466	1107	43	0	8.28746	0.001	-13.0167	Down	5.42e-14	4.65e-13	YCR102C	Putative protein of unknown function; involved in copper metabolism; similar to C.carbonum toxD gene; YCR102C is not an essential gene	-	GO:0003824//catalytic activity;GO:0046914//transition metal ion binding	GO:0008152//metabolic process	gi|6319945|ref|NP_010026.1|/0/Ycr102cp [Saccharomyces cerevisiae S288c]
854573	714	25	0	7.47038	0.001	-12.867	Down	1.92e-08	8.07e-08	HSP33	Hsp33p	-	-	-	gi|6324967|ref|NP_015036.1|/8.73042e-135/Hsp33p [Saccharomyces cerevisiae S288c]
853980	1749	57	0	6.95322	0.001	-12.7635	Down	2.61e-18	2.79e-17	VBA5	Putative transporter of the Major Facilitator Superfamily (MFS); proposed role as a basic amino acid permease based on phylogeny	-	-	-	gi|6322958|ref|NP_013031.1|/0/Vba5p [Saccharomyces cerevisiae S288c]
855671	1323	34	0	5.48302	0.001	-12.4208	Down	3.23e-11	1.67e-10	YNL054W-A	Retrotransposon TYA Gag gene co-transcribed with TYB Pol; translated as TYA or TYA-TYB polyprotein; Gag is a nucleocapsid protein that is the structural constituent of virus-like particles (VLPs); similar to retroviral Gag	-	-	-	gi|7839195|ref|NP_058180.1|/0/Ynl054w-ap [Saccharomyces cerevisiae S288c]
853981	1848	46	0	5.31076	0.001	-12.3747	Down	6.44e-15	5.84e-14	YKR106W	Protein of unconfirmed function; displays a topology characteristic of the Major Facilitators Superfamily of membrane proteins; coding sequence 98% identical to that of YCL073C	-	-	-	gi|6322959|ref|NP_013032.1|/0/Ykr106wp [Saccharomyces cerevisiae S288c]
855812	1125	27	0	5.12049	0.001	-12.3221	Down	4.65e-09	2.07e-08	COS10	Cos10p	-	-	-	gi|6324403|ref|NP_014473.1|/0/Cos10p [Saccharomyces cerevisiae S288c]
852629	528	12	0	4.84895	0.001	-12.2435	Down	0.000196126	0.000511606	YGL262W	Putative protein of unknown function; null mutant displays elevated sensitivity to expression of a mutant huntingtin fragment or of alpha-synuclein; YGL262W is not an essential gene	-	-	-	gi|6321175|ref|NP_011252.1|/8.92362e-102/Ygl262wp [Saccharomyces cerevisiae S288c]
850377	666	14	0	4.48492	0.001	-12.1309	Down	4.74e-05	0.00013597	SRD1	Protein involved in the processing of pre-rRNA to mature rRNA; contains a C2/C2 zinc finger motif; srd1 mutation suppresses defects caused by the rrp1-1 mutation	-	GO:0046914//transition metal ion binding;GO:0003677//DNA binding;GO:0001071	GO:0006351//transcription, DNA-dependent	gi|10383786|ref|NP_009944.2|/2.74117e-116/Srd1p [Saccharomyces cerevisiae S288c]
853979	921	17	0	3.93813	0.001	-11.9433	Down	5.63e-06	1.81e-05	YKR104W	Putative transporter of the multidrug resistance-associated protein (MRP) subfamily; contains a stop codon in S288C; adjacent ORFs YKR103W and YKR104W are merged in different strain backgrounds	-	GO:0017111//nucleoside-triphosphatase activity	-	gi|6322957|ref|NP_013030.1|/1.4611e-173/Ykr104wp [Saccharomyces cerevisiae S288c]
856625	1404	24	0	3.64708	0.001	-11.8325	Down	3.91e-08	1.59e-07	PHO12	One of three repressible acid phosphatases, a glycoprotein that is transported to the cell surface by the secretory pathway; nearly identical to Pho11p; upregulated by phosphate starvation	-	GO:0016791//phosphatase activity	-	gi|6322011|ref|NP_012087.1|/0/Pho12p [Saccharomyces cerevisiae S288c]
853978	3657	56	0	3.26711	0.001	-11.6738	Down	5.31e-18	5.6e-17	NFT1	Nft1p	-	-	-	gi|6322956|ref|NP_013029.1|/0/Nft1p [Saccharomyces cerevisiae S288c]
854599	1065	15	0	3.00499	0.001	-11.5531	Down	2.33e-05	6.98e-05	AI5_BETA	Ai5_betap	GO:0044464//cell part	-	GO:0008152//metabolic process	gi|74626426|sp|Q9ZZX0.1|AI5B_YEAST/9.10921e-149/RecName: Full=Intron-encoded DNA endonuclease aI5 beta
856334	3099	34	0	2.34077	0.001	-11.1928	Down	3.23e-11	1.67e-10	YPR204W	Helicase-like protein encoded within the telomeric Y' element	-	-	-	gi|158931153|sp|Q07888.2|YL067_YEAST/0/RecName: Full=Y' element ATP-dependent helicase YLL067C
852299	5271	42	0	1.70003	0.001	-10.7313	Down	1.1e-13	9.02e-13	YBR012W-B	Retrotransposon TYA Gag and TYB Pol genes; transcribed/translated as one unit; polyprotein is processed to make a nucleocapsid-like protein (Gag), reverse transcriptase (RT), protease (PR), and integrase (IN); similar to retroviral genes	-	-	-	gi|6319486|ref|NP_009567.1|/0/Ybr012w-bp [Saccharomyces cerevisiae S288c]
855062	5268	36	0	1.458	0.001	-10.5098	Down	7.8e-12	4.4e-11	YMR045C	Retrotransposon TYA Gag and TYB Pol genes; transcribed/translated as one unit; polyprotein is processed to make a nucleocapsid-like protein (Gag), reverse transcriptase (RT), protease (PR), and integrase (IN); similar to retroviral genes	-	-	-	gi|6323688|ref|NP_013759.1|/0/Ymr045cp [Saccharomyces cerevisiae S288c]
856623	5382	33	0	1.30819	0.001	-10.3534	Down	6.57e-11	3.34e-10	YHR214C-B	Retrotransposon TYA Gag and TYB Pol genes; transcribed/translated as one unit; polyprotein is processed to make a nucleocapsid-like protein (Gag), reverse transcriptase (RT), protease (PR), and integrase (IN); similar to retroviral genes	-	-	-	gi|6322010|ref|NP_012086.1|/0/Yhr214c-bp [Saccharomyces cerevisiae S288c]
851268	3591	18	0	1.06944	0.001	-10.0626	Down	2.77e-06	9.22e-06	YAR009C	Retrotransposon TYA Gag and TYB Pol genes; in YARCTY1-1 TYB is mutant and probably non-functional	-	-	-	gi|6319323|ref|NP_009406.1|/0/Yar009cp [Saccharomyces cerevisiae S288c]
851793	5313	13	0	0.522041	0.001	-9.02802	Down	9.64e-05	0.000264501	YDR210W-B	Retrotransposon TYA Gag and TYB Pol genes; transcribed/translated as one unit; polyprotein is processed to make a nucleocapsid-like protein (Gag), reverse transcriptase (RT), protease (PR), and integrase (IN); similar to retroviral genes	-	-	-	gi|7839154|ref|NP_058142.1|/0/Ydr210w-bp [Saccharomyces cerevisiae S288c]
850927	5268	11	0	0.4455	0.001	-8.79928	Down	0.000398916	0.000991107	YLR227W-B	Retrotransposon TYA Gag and TYB Pol genes; transcribed/translated as one unit; polyprotein is processed to make a nucleocapsid-like protein (Gag), reverse transcriptase (RT), protease (PR), and integrase (IN); similar to retroviral genes	-	-	-	gi|7839187|ref|NP_058171.1|/0/Ylr227w-bp [Saccharomyces cerevisiae S288c]
853977	3510	171	1	10.3942	0.0587873	-7.46605	Down	1.63e-51	3.38e-50	FLO10	Flo10p	-	-	-	gi|6322955|ref|NP_013028.1|/5.07493e-164/Flo10p [Saccharomyces cerevisiae S288c]
853238	597	779	10	278.397	3.45634	-6.33175	Down	1.78e-221	5.72e-220	REE1	Cytoplasmic protein involved in the regulation of enolase (ENO1); mRNA expression is induced by calcium shortage, copper deficiency (via Mac1p) and the presence of galactose (via Gal4p); mRNA expression is also regulated by the cell cycle	-	-	-	gi|6322244|ref|NP_012318.1|/1.34164e-113/Ree1p [Saccharomyces cerevisiae S288c]
850462	1557	67	1	9.18093	0.132526	-6.11429	Down	7.66e-20	8.54e-19	GIT1	Git1p	GO:0031224//intrinsic to membrane	-	GO:0006810//transport	gi|6319941|ref|NP_010022.1|/0/Git1p [Saccharomyces cerevisiae S288c]
851128	5313	142	3	5.70229	0.116512	-5.61299	Down	1.1e-39	1.93e-38	YLR410W-B	Retrotransposon TYA Gag and TYB Pol genes; transcribed/translated as one unit; polyprotein is processed to make a nucleocapsid-like protein (Gag), reverse transcriptase (RT), protease (PR), and integrase (IN); similar to retroviral genes	-	-	-	gi|7839190|ref|NP_058174.1|/0/Ylr410w-bp [Saccharomyces cerevisiae S288c]
850477	528	29	1	11.7183	0.390802	-4.90618	Down	1.83e-08	7.7e-08	YFL067W	Protein of unknown function, down-regulated at low calcium levels	-	-	-	gi|14318452|ref|NP_116588.1|/3.55828e-50/Yfl067wp [Saccharomyces cerevisiae S288c]
855433	5268	169	6	6.8445	0.235015	-4.86412	Down	5.16e-44	9.74e-43	YNL284C-B	Retrotransposon TYA Gag and TYB Pol genes; transcribed/translated as one unit; polyprotein is processed to make a nucleocapsid-like protein (Gag), reverse transcriptase (RT), protease (PR), and integrase (IN); similar to retroviral genes	-	-	-	gi|7839194|ref|NP_058178.1|/0/Ynl284c-bp [Saccharomyces cerevisiae S288c]
851750	1323	27	1	4.35416	0.155966	-4.80309	Down	7.08e-08	2.8e-07	YDR170W-A	Retrotransposon TYA Gag gene; Gag is a nucleocapsid protein that is the structural constituent of virus-like particles (VLPs); similar to retroviral Gag; YDR170W-A is part of a mutant retrotransposon	-	-	-	gi|6320375|ref|NP_010455.1|/0/Ydr170w-ap [Saccharomyces cerevisiae S288c]
852599	1725	7945	328	982.665	39.2351	-4.64648	Down	0	0	PHO89	Na+/Pi cotransporter, active in early growth phase; similar to phosphate transporters of Neurospora crassa; transcription regulated by inorganic phosphate concentrations and Pho4p	GO:0044464//cell part	GO:0015291//secondary active transmembrane transporter activity;GO:0003824//catalytic activity	GO:0015698//inorganic anion transport	gi|6319773|ref|NP_009855.1|/0/Pho89p [Saccharomyces cerevisiae S288c]
856283	5271	22	1	0.890493	0.0391469	-4.50763	Down	2.05e-06	6.96e-06	YPR158W-B	Retrotransposon TYA Gag and TYB Pol genes; transcribed/translated as one unit; polyprotein is processed to make a nucleocapsid-like protein (Gag), reverse transcriptase (RT), protease (PR), and integrase (IN); similar to retroviral genes	-	-	-	gi|7839209|ref|NP_058193.1|/0/Ypr158w-bp [Saccharomyces cerevisiae S288c]
850536	1641	22	1	2.86032	0.125742	-4.50763	Down	2.05e-06	6.97e-06	HXT10	Hxt10p	GO:0031224//intrinsic to membrane	GO:0022857//transmembrane transporter activity	GO:0006810//transport	gi|14318510|ref|NP_116644.1|/0/Hxt10p [Saccharomyces cerevisiae S288c]
852935	903	257	13	60.722	2.97061	-4.35339	Down	4.54e-62	9.91e-61	RME1	Rme1p	GO:0044464//cell part	GO:0046914//transition metal ion binding	-	gi|6321481|ref|NP_011558.1|/6.79818e-168/Rme1p [Saccharomyces cerevisiae S288c]
850465	549	19	1	7.38383	0.375853	-4.29613	Down	1.52e-05	4.67e-05	YCR101C	Putative protein of unknown function; localizes to the membrane fraction; YCR101C is not an essential gene	-	-	-	gi|6319944|ref|NP_010025.1|/1.89471e-105/Ycr101cp [Saccharomyces cerevisiae S288c]
1466449	165	19	1	24.568	1.25057	-4.29613	Down	1.52e-05	4.67e-05	YBR200W-A	Putative protein of unknown function; identified by fungal homology and RT-PCR	-	-	-	gi|33438771|ref|NP_878053.1|/1.10937e-26/Ybr200w-ap [Saccharomyces cerevisiae S288c]
3799975	222	394	21	378.655	19.519	-4.27794	Down	2.67e-93	6.85e-92	YKL065W-A	Putative protein of unknown function	-	-	-	gi|82795257|ref|NP_001032580.1|/1.43445e-34/Ykl065w-ap [Saccharomyces cerevisiae S288c]
856618	3228	183	10	12.0953	0.639229	-4.24197	Down	7.35e-44	1.38e-42	FLO5	Flo5p	-	-	-	gi|6322005|ref|NP_012081.1|/0/Flo5p [Saccharomyces cerevisiae S288c]
851599	5313	52	3	2.08816	0.116512	-4.16368	Down	3.5e-13	2.6e-12	YDR034C-D	Retrotransposon TYA Gag and TYB Pol genes; transcribed/translated as one unit; polyprotein is processed to make a nucleocapsid-like protein (Gag), reverse transcriptase (RT), protease (PR), and integrase (IN); similar to retroviral genes	-	-	-	gi|7839150|ref|NP_058138.1|/0/Ydr034c-dp [Saccharomyces cerevisiae S288c]
852175	5313	34	2	1.36534	0.0776749	-4.13567	Down	5.86e-09	2.58e-08	YBL100W-B	Retrotransposon TYA Gag and TYB Pol genes; transcribed/translated as one unit; polyprotein is processed to make a nucleocapsid-like protein (Gag), reverse transcriptase (RT), protease (PR), and integrase (IN); similar to retroviral genes	-	-	-	gi|6319369|ref|NP_009450.1|/0/Ybl100w-bp [Saccharomyces cerevisiae S288c]
852364	645	53066	3158	17553.2	1010.28	-4.11891	Down	0	0	HSP26	Hsp26p	-	-	-	gi|6319546|ref|NP_009628.1|/5.60993e-103/Hsp26p [Saccharomyces cerevisiae S288c]
852454	768	80	5	22.2244	1.34338	-4.0482	Down	2.65e-19	2.92e-18	ICS2	Ics2p	-	-	-	gi|41629678|ref|NP_009715.2|/1.7563e-123/Ics2p [Saccharomyces cerevisiae S288c]
856584	1203	1246	110	220.98	18.8676	-3.54993	Down	8.34e-253	2.77e-251	OYE2	Old Yellow Enzyme	-	GO:0016651//oxidoreductase activity, acting on NADH or NADPH;GO:0000166//nucleotide binding;GO:0016628//oxidoreductase activity, acting on the CH-CH group of donors, NAD or NADP as acceptor	GO:0008152//metabolic process	gi|6321973|ref|NP_012049.1|/0/Oye2p [Saccharomyces cerevisiae S288c]
850464	951	43	4	9.64692	0.8679	-3.47447	Down	7.68e-10	3.63e-09	YCR100C	Putative protein of unknown function	-	-	-	gi|6319943|ref|NP_010024.1|/0/Ycr100cp [Saccharomyces cerevisiae S288c]
855851	303	21	2	14.7869	1.362	-3.44052	Down	2.55e-05	7.59e-05	YPL278C	Putative protein of unknown function; gene expression regulated by copper levels	-	-	-	gi|207340792|gb|EDZ69032.1|/2.9833e-56/YOR389Wp-like protein [Saccharomyces cerevisiae AWRI1631]
854523	5313	21	2	0.843296	0.0776749	-3.44052	Down	2.55e-05	7.59e-05	YOR343W-B	Retrotransposon TYA Gag and TYB Pol genes; transcribed/translated as one unit; polyprotein is processed to make a nucleocapsid-like protein (Gag), reverse transcriptase (RT), protease (PR), and integrase (IN); similar to retroviral genes	-	-	-	gi|20336770|ref|NP_620389.1|/0/Yor343w-bp [Saccharomyces cerevisiae S288c]
851606	1503	985	99	139.823	13.5915	-3.36283	Down	5.77e-191	1.78e-189	EHD3	3-hydroxyisobutyryl-CoA hydrolase, member of a family of enoyl-CoA hydratase/isomerases; non-tagged protein is detected in highly purified mitochondria in high-throughput studies; phosphorylated; mutation affects fluid-phase endocytosis	-	GO:0003824//catalytic activity	-	gi|6320241|ref|NP_010321.1|/0/Ehd3p [Saccharomyces cerevisiae S288c]
854564	462	462	49	213.354	21.8849	-3.28524	Down	1.33e-88	3.34e-87	FIT2	Fit2p	-	-	-	gi|6324958|ref|NP_015027.1|/6.96762e-29/Fit2p [Saccharomyces cerevisiae S288c]
3799973	243	37	4	32.486	3.3966	-3.25766	Down	3.17e-08	1.3e-07	YGL194C-A	Putative protein of unknown function, identified based on comparisons of the genome sequences of six Saccharomyces species	-	-	-	gi|82795250|ref|NP_001032578.1|/1.55818e-33/Ygl194c-ap [Saccharomyces cerevisiae S288c]
856538	447	230	25	109.779	11.5405	-3.24984	Down	1.84e-44	3.5e-43	SPL2	Protein with similarity to cyclin-dependent kinase inhibitors; downregulates low-affinity phosphate transport during phosphate limitation; overproduction suppresses a plc1 null mutation; GFP-fusion protein localizes to the cytoplasm	-	-	-	gi|6321928|ref|NP_012004.1|/1.88643e-73/Spl2p [Saccharomyces cerevisiae S288c]
853620	867	244	27	60.0442	6.42592	-3.22405	Down	9.73e-47	1.9e-45	AAD10	Aad10p	-	GO:0003824//catalytic activity	GO:0008152//metabolic process	gi|6322615|ref|NP_012689.1|/1.33545e-165/Aad10p [Saccharomyces cerevisiae S288c]
853677	1413	54	6	8.15365	0.876192	-3.21813	Down	2.34e-11	1.24e-10	STE3	Receptor for a factor pheromone, transcribed in alpha cells and required for mating by alpha cells, couples to MAP kinase cascade to mediate pheromone response; ligand bound receptors are endocytosed and recycled to the plasma membrane; GPC	GO:0031224//intrinsic to membrane	GO:0016503//pheromone receptor activity	GO:0007166//cell surface receptor linked signaling pathway	gi|6322671|ref|NP_012743.1|/0/Ste3p [Saccharomyces cerevisiae S288c]
853207	1851	156	18	17.9812	2.00658	-3.16368	Down	6.72e-30	9.83e-29	MAL11	Inducible high-affinity maltose transporter (alpha-glucoside transporter); encoded in the MAL1 complex locus; member of the 12 transmembrane domain superfamily of sugar transporters; broad substrate specificity that includes maltotriose	-	-	-	gi|6321729|ref|NP_011805.1|/0/Mal11p [Saccharomyces cerevisiae S288c]
851729	978	225	26	49.0845	5.48561	-3.16154	Down	1.89e-42	3.5e-41	CTH1	Cth1p	-	GO:0046872//metal ion binding	-	gi|6320355|ref|NP_010435.1|/4.24552e-166/Cth1p [Saccharomyces cerevisiae S288c]
856636	324	56	7	36.876	4.45803	-3.0482	Down	3.27e-11	1.69e-10	YEL073C	Putative protein of unknown function; located adjacent to ARS503 and the telomere on the left arm of chromosome V; regulated by inositol/choline	-	-	-	gi|6320762|ref|NP_010841.1|/3.46624e-49/Yel073cp [Saccharomyces cerevisiae S288c]
850730	675	63	8	19.913	2.44555	-3.02548	Down	2.23e-12	1.4e-11	YLR040C	Putative protein of unknown function; localizes to the cell wall; predicted to be a GPI-attached protein; upregulated by Mcm1p-Alpha1p transcription factor; partially overlaps the dubious ORF YLR041W; YLR040C is not essential	-	-	GO:0050896//response to stimulus	gi|6323070|ref|NP_013141.1|/1.27116e-100/Ylr040cp [Saccharomyces cerevisiae S288c]
851236	3969	141	18	7.57947	0.935797	-3.01783	Down	5.24e-26	7.1e-25	FLO9	Flo9p	-	-	-	gi|6319255|ref|NP_009338.1|/0/Flo9p [Saccharomyces cerevisiae S288c]
853479	330	21	3	13.5771	1.87585	-2.85556	Down	0.000113055	0.000306811	LSM8	Lsm (Like Sm) protein; forms heteroheptameric complex (with Lsm2p, Lsm3p, Lsm4p, Lsm5p, Lsm6p, and Lsm7p) that is part of spliceosomal U6 snRNP and is also implicated in processing of pre-tRNA, pre-snoRNA, and pre-rRNA	-	-	-	gi|37362670|ref|NP_012556.2|/2.22935e-56/Lsm8p [Saccharomyces cerevisiae S288c]
852828	714	299	44	89.3457	12.7158	-2.81277	Down	7.42e-50	1.52e-48	PRM8	Pheromone-regulated protein with 2 predicted transmembrane segments and an FF sequence, a motif involved in COPII binding; forms a complex with Prp9p in the ER; member of DUP240 gene family	-	-	-	gi|6321385|ref|NP_011462.1|/2.30282e-127/Prm8p [Saccharomyces cerevisiae S288c]
856539	1542	2723	417	376.759	55.801	-2.75528	Down	0	0	ARO9	Aro9p	-	GO:0016740//transferase activity	-	gi|6321929|ref|NP_012005.1|/0/Aro9p [Saccharomyces cerevisiae S288c]
850827	858	294	46	73.1073	11.0627	-2.72431	Down	1.9e-47	3.79e-46	TIS11	Tis11p	-	GO:0046872//metal ion binding	-	gi|6323165|ref|NP_013237.1|/3.58921e-147/Tis11p [Saccharomyces cerevisiae S288c]
855852	1464	269	44	39.2023	6.20157	-2.66023	Down	1.82e-42	3.38e-41	YPL277C	Putative protein of unknown function; localized to the membranes; gene expression regulated by copper levels	-	-	-	gi|6324978|ref|NP_015046.1|/0/Ypl277cp [Saccharomyces cerevisiae S288c]
851804	1272	24	4	4.02555	0.648878	-2.63316	Down	7.23e-05	0.000201752	SPR28	Sporulation-specific homolog of the yeast CDC3/10/11/12 family of bud neck microfilament genes; meiotic septin expressed at high levels during meiotic divisions and ascospore formation	-	GO:0005488//binding	-	gi|6320424|ref|NP_010504.1|/0/Spr28p [Saccharomyces cerevisiae S288c]
850538	636	619	107	207.651	34.715	-2.58053	Down	1.97e-92	5.01e-91	WWM1	WW domain containing protein of unknown function; binds to Mca1p, a caspase-related protease that regulates H2O2-induced apoptosis; overexpression causes G1 phase growth arrest and clonal death that is suppressed by overexpression of MCA1	-	-	-	gi|151940753|gb|EDN59140.1|/5.51789e-55/WW domain containing protein interacting with metacaspase [Saccharomyces cerevisiae YJM789]
854936	1110	76	14	14.608	2.60253	-2.48877	Down	3.59e-12	2.17e-11	SMA2	Meiosis-specific prospore membrane protein; required to produce bending force necessary for proper assembly of the prospore membrane during sporulation	-	-	-	gi|6323574|ref|NP_013645.1|/0/Sma2p [Saccharomyces cerevisiae S288c]
854845	1383	168	33	25.9172	4.92359	-2.39613	Down	3.31e-24	4.3e-23	DAL1	Allantoinase, converts allantoin to allantoate in the first step of allantoin degradation; expression sensitive to nitrogen catabolite repression	-	GO:0046914//transition metal ion binding;GO:0016812//hydrolase activity, acting on carbon-nitrogen (but not peptide) bonds, in cyclic amides;GO:0004520//endodeoxyribonuclease activity	GO:0000255//allantoin metabolic process	gi|6322218|ref|NP_012293.1|/0/Dal1p [Saccharomyces cerevisiae S288c]
856380	5409	55	11	2.16943	0.41963	-2.37013	Down	9.95e-09	4.31e-08	YHL009W-B	Retrotransposon TYA Gag and TYB Pol genes; transcribed/translated as one unit; polyprotein is processed to make a nucleocapsid-like protein (Gag), reverse transcriptase (RT), protease (PR), and integrase (IN); similar to retroviral genes	-	-	-	gi|7839180|ref|NP_058133.1|/0/Yhl009w-bp [Saccharomyces cerevisiae S288c]
854035	609	35	7	12.2617	2.37176	-2.37013	Down	5.45e-06	1.76e-05	YOL114C	Putative protein of unknown function with similarity to human ICT1 and prokaryotic factors that may function in translation termination; YOL114C is not an essential gene	-	GO:0008079//translation termination factor activity	GO:0006412//translation	gi|6324458|ref|NP_014527.1|/4.4651e-104/Yol114cp [Saccharomyces cerevisiae S288c]
856804	1563	258	52	35.2177	6.86491	-2.35899	Down	1.01e-35	1.67e-34	ALD5	Ald5p	-	GO:0016620//oxidoreductase activity, acting on the aldehyde or oxo group of donors, NAD or NADP as acceptor	GO:0008152//metabolic process	gi|6320917|ref|NP_010996.1|/0/Ald5p [Saccharomyces cerevisiae S288c]
853407	774	34	7	9.37214	1.86615	-2.32831	Down	9.33e-06	2.93e-05	YJL043W	Putative protein of unknown function; YJL043W is a non-essential gene	-	-	-	gi|6322418|ref|NP_012492.1|/4.49955e-151/Yjl043wp [Saccharomyces cerevisiae S288c]
850665	1752	448	96	54.5563	11.3065	-2.27059	Down	3.77e-58	8.11e-57	MMP1	High-affinity S-methylmethionine permease, required for utilization of S-methylmethionine as a sulfur source; has similarity to S-adenosylmethionine permease Sam3p	GO:0031224//intrinsic to membrane	GO:0005275//amine transmembrane transporter activity	GO:0015837//amine transport	gi|6322967|ref|NP_013039.1|/0/Mmp1p [Saccharomyces cerevisiae S288c]
854567	873	765	169	186.96	39.945	-2.22664	Down	9.13e-96	2.38e-94	YOR385W	Putative protein of unknown function; green fluorescent protein (GFP)-fusion protein localizes to the cytoplasm; YOR385W is not an essential gene	-	-	-	gi|6324961|ref|NP_015030.1|/9.66064e-172/Yor385wp [Saccharomyces cerevisiae S288c]
852523	1632	15739	3499	2057.58	442.399	-2.21753	Down	0	0	PCS60	Pcs60p	-	-	-	gi|6319699|ref|NP_009781.1|/0/Pcs60p [Saccharomyces cerevisiae S288c]
856494	1713	35	8	4.35925	0.963658	-2.17749	Down	1.57e-05	4.81e-05	HXT1	Hxt1p	GO:0031224//intrinsic to membrane	GO:0022857//transmembrane transporter activity	GO:0006810//transport	gi|6321886|ref|NP_011962.1|/0/Hxt1p [Saccharomyces cerevisiae S288c]
854365	5313	47	11	1.88738	0.427212	-2.14336	Down	6.58e-07	2.35e-06	YOR192C-B	Retrotransposon TYA Gag and TYB Pol genes; transcribed/translated as one unit; polyprotein is processed to make a nucleocapsid-like protein (Gag), reverse transcriptase (RT), protease (PR), and integrase (IN); similar to retroviral genes	-	-	-	gi|7839201|ref|NP_058185.1|/0/Yor192c-bp [Saccharomyces cerevisiae S288c]
853776	384	47	11	26.1136	5.91088	-2.14336	Down	6.58e-07	2.35e-06	SRX1	Srx1p	-	GO:0016667//oxidoreductase activity, acting on sulfur group of donors;GO:0003676//nucleic acid binding	GO:0008152//metabolic process	gi|6322764|ref|NP_012837.1|/4.88383e-67/Srx1p [Saccharomyces cerevisiae S288c]
850385	999	3022	714	645.401	147.477	-2.12971	Down	0	0	HSP30	Hsp30p	-	-	-	gi|6319869|ref|NP_009950.1|/0/Hsp30p [Saccharomyces cerevisiae S288c]
853869	609	97	23	33.9825	7.79293	-2.12455	Down	9.01e-13	6.11e-12	MET14	Adenylylsulfate kinase, required for sulfate assimilation and involved in methionine metabolism	-	GO:0016301//kinase activity;GO:0032559//adenyl ribonucleotide binding	GO:0000097//sulfur amino acid biosynthetic process	gi|6322852|ref|NP_012925.1|/2.61162e-112/Met14p [Saccharomyces cerevisiae S288c]
854412	1305	25	6	4.08724	0.948705	-2.1071	Down	0.00037823	0.000944526	HES1	Hes1p	-	-	GO:0006629//lipid metabolic process	gi|6324811|ref|NP_014880.1|/0/Hes1p [Saccharomyces cerevisiae S288c]
853303	1188	303	73	54.416	12.6793	-2.10155	Down	2.56e-36	4.24e-35	TIF2	Tif2p	GO:0044424//intracellular part	GO:0008135//translation factor activity, nucleic acid binding;GO:0042623//ATPase activity, coupled;GO:0032559//adenyl ribonucleotide binding	GO:0010467//gene expression	gi|6322323|ref|NP_012397.1|/0/Tif2p [Saccharomyces cerevisiae S288c]
853472	1533	750	184	104.381	24.7666	-2.07539	Down	4.76e-86	1.17e-84	YJR015W	Putative protein of unknown function; localizes to the endoplasmic reticulum and cytoplasm; predicted to encode a membrane transporter based on phylogenetic analysis; YJR015W is a non-essential gene	-	-	-	gi|6322475|ref|NP_012549.1|/0/Yjr015wp [Saccharomyces cerevisiae S288c]
851972	399	126	31	67.3749	16.0317	-2.07129	Down	1.05e-15	9.93e-15	YDR366C	Putative protein of unknown function	-	-	-	gi|6320574|ref|NP_010654.1|/1.84208e-42/Ydr366cp [Saccharomyces cerevisiae S288c]
851550	324	201	50	132.358	31.8431	-2.0554	Down	5.79e-24	7.48e-23	YDL012C	Plasma membrane protein of unknown function; may contribute to Non-homologous end-joining (NHEJ) based on double deletion with htz1; YDL012C is not an essential gene	-	-	-	gi|6320192|ref|NP_010272.1|/3.06488e-13/Ydl012cp [Saccharomyces cerevisiae S288c]
853523	1056	558	139	112.738	27.1607	-2.05338	Down	1.31e-63	2.89e-62	CBF1	Cbf1p	GO:0044427//chromosomal part;GO:0043231//intracellular membrane-bounded organelle	GO:0003676//nucleic acid binding	GO:0010468//regulation of gene expression	gi|6322520|ref|NP_012594.1|/1.42241e-178/Cbf1p [Saccharomyces cerevisiae S288c]
856281	759	76	19	21.3635	5.16538	-2.0482	Down	6.9e-10	3.29e-09	CUR1	Cur1p	-	-	-	gi|6325416|ref|NP_015484.1|/2.18098e-142/Cur1p [Saccharomyces cerevisiae S288c]
854565	615	816	210	283.084	70.4587	-2.00638	Down	1.67e-89	4.18e-88	FIT3	Fit3p	-	-	-	gi|6324959|ref|NP_015028.1|/5.16741e-23/Fit3p [Saccharomyces cerevisiae S288c]
856546	978	1369	359	298.652	75.7436	-1.97927	Down	2.77e-146	7.98e-145	DSE2	Daughter cell-specific secreted protein with similarity to glucanases, degrades cell wall from the daughter side causing daughter to separate from mother; expression is repressed by cAMP	GO:0044464//cell part	-	-	gi|6321936|ref|NP_012012.1|/4.83765e-61/Dse2p [Saccharomyces cerevisiae S288c]
853844	615	235	62	81.5255	20.8021	-1.97052	Down	2.37e-26	3.24e-25	URA6	Ura6p	GO:0044424//intracellular part	GO:0019205//nucleobase, nucleoside, nucleotide kinase activity;GO:0016776//phosphotransferase activity, phosphate group as acceptor;GO:0032559//adenyl ribonucleotide binding	GO:0009117//nucleotide metabolic process	gi|6322828|ref|NP_012901.1|/3.4884e-112/Ura6p [Saccharomyces cerevisiae S288c]
855998	2082	3644	968	373.421	95.9367	-1.96065	Down	0	0	SSE1	ATPase that is a component of the heat shock protein Hsp90 chaperone complex; binds unfolded proteins; member of the heat shock protein 70 (HSP70) family; localized to the cytoplasm	GO:0044424//intracellular part	GO:0032559//adenyl ribonucleotide binding	GO:0050896//response to stimulus	gi|6325151|ref|NP_015219.1|/0/Sse1p [Saccharomyces cerevisiae S288c]
851993	2529	917	244	77.3608	19.9082	-1.95824	Down	3.07e-97	8.06e-96	EFT2	Eft2p	GO:0044424//intracellular part	GO:0008135//translation factor activity, nucleic acid binding;GO:0032561//guanyl ribonucleotide binding;GO:0017111//nucleoside-triphosphatase activity	GO:0010467//gene expression	gi|6320593|ref|NP_010673.1|/0/Eft2p [Saccharomyces cerevisiae S288c]
3799976	228	86	23	80.4756	20.8153	-1.95091	Down	2.02e-10	9.92e-10	YKL023C-A	Putative protein of unknown function	-	-	-	gi|82795258|ref|NP_001032581.1|/1.33898e-24/Ykl023c-ap [Saccharomyces cerevisiae S288c]
852249	1017	41	11	8.60129	2.23183	-1.94632	Down	1.32e-05	4.08e-05	SHE1	Mitotic spindle protein that interacts with components of the Dam1 (DASH) complex, its effector Sli15p, and microtubule-associated protein Bim1p; also localizes to nuclear microtubules and to the bud neck in a ring-shaped structure	-	-	-	gi|6319440|ref|NP_009522.1|/2.28972e-178/She1p [Saccharomyces cerevisiae S288c]
853613	1131	2044	549	385.584	100.161	-1.94472	Down	1.89e-212	5.94e-211	BAT2	Bat2p	-	GO:0008483//transaminase activity	GO:0008652//cellular amino acid biosynthetic process	gi|6322608|ref|NP_012682.1|/0/Bat2p [Saccharomyces cerevisiae S288c]
855881	654	361	97	117.769	30.6044	-1.94414	Down	5.87e-39	1.02e-37	RPL1A	L1A	GO:0030529//ribonucleoprotein complex	GO:0003676//nucleic acid binding;GO:0005198//structural molecule activity	GO:0010467//gene expression	gi|6321303|ref|NP_011380.1|/2.64385e-108/Rpl1bp [Saccharomyces cerevisiae S288c]
852455	1650	419	114	54.179	14.2564	-1.92612	Down	2.04e-44	3.87e-43	AMN1	Amn1p	-	-	GO:0009987//cellular process	gi|6319634|ref|NP_009716.1|/0/Amn1p [Saccharomyces cerevisiae S288c]
850537	285	44	12	32.9389	8.68814	-1.92267	Down	7.43e-06	2.36e-05	AUA1	Aua1p	-	-	-	gi|14318511|ref|NP_116645.1|/8.56213e-32/Aua1p [Saccharomyces cerevisiae S288c]
853988	1416	33	9	4.97223	1.3115	-1.92267	Down	0.000110267	0.0002998	GAS4	1,3-beta-glucanosyltransferase, involved with Gas2p in spore wall assembly; has similarity to Gas1p; localizes to the cell wall	-	-	-	gi|6324440|ref|NP_014509.1|/0/Gas4p [Saccharomyces cerevisiae S288c]
854645	708	124	34	37.3671	9.90914	-1.91494	Down	4.18e-14	3.63e-13	YIL161W	Putative protein of unknown function; green fluorescent protein (GFP)-fusion protein localizes to the cytoplasm; mRNA is enriched in Scp160p-associated mRNPs; YIL161W is a non-essential gene	-	-	-	gi|6322030|ref|NP_012105.1|/1.68738e-106/Yil161wp [Saccharomyces cerevisiae S288c]
856757	438	2117	584	1031.21	275.124	-1.90618	Down	3.53e-214	1.12e-212	EDC2	Edc2p	-	-	-	gi|6320873|ref|NP_010952.1|/9.23132e-70/Edc2p [Saccharomyces cerevisiae S288c]
855625	969	721	201	158.749	42.8019	-1.89101	Down	2.13e-73	4.9e-72	RAS2	GTP-binding protein that regulates the nitrogen starvation response, sporulation, and filamentous growth; farnesylation and palmitoylation required for activity and localization to plasma membrane; homolog of mammalian Ras proto-oncogenes	GO:0044464//cell part	GO:0017111//nucleoside-triphosphatase activity;GO:0032561//guanyl ribonucleotide binding	GO:0035556//intracellular signal transduction	gi|6324231|ref|NP_014301.1|/2.46411e-150/Ras2p [Saccharomyces cerevisiae S288c]
852848	1515	325	91	45.769	12.3942	-1.8847	Down	7.35e-34	1.17e-32	MIG1	Mig1p	GO:0043231//intracellular membrane-bounded organelle	GO:0046914//transition metal ion binding;GO:0003676//nucleic acid binding	GO:0010468//regulation of gene expression;GO:0044238//primary metabolic process	gi|6321403|ref|NP_011480.1|/5.32785e-175/Mig1p [Saccharomyces cerevisiae S288c]
853621	1023	50	14	10.4279	2.82386	-1.8847	Down	2.36e-06	7.94e-06	THI11	Protein involved in synthesis of the thiamine precursor hydroxymethylpyrimidine (HMP); member of a subtelomeric gene family including THI5, THI11, THI12, and THI13	-	-	-	gi|6322616|ref|NP_012690.1|/0/Thi11p [Saccharomyces cerevisiae S288c]
853043	1233	174	49	30.1083	8.20018	-1.87644	Down	9.78e-19	1.05e-17	BTN2	Btn2p	-	-	-	gi|6321581|ref|NP_011658.1|/1.64961e-176/Btn2p [Saccharomyces cerevisiae S288c]
856044	1503	6276	1774	890.891	243.548	-1.87104	Down	0	0	ALD6	Ald6p	-	GO:0016620//oxidoreductase activity, acting on the aldehyde or oxo group of donors, NAD or NADP as acceptor	GO:0008152//metabolic process	gi|6325196|ref|NP_015264.1|/0/Ald6p [Saccharomyces cerevisiae S288c]
853556	1083	187	53	36.8395	10.0981	-1.86718	Down	6.68e-20	7.48e-19	IME1	Ime1p	-	-	-	gi|6322553|ref|NP_012627.1|/7.10392e-173/Ime1p [Saccharomyces cerevisiae S288c]
854640	1629	333	96	43.6138	12.1602	-1.84262	Down	1.18e-33	1.87e-32	YIL166C	Putative protein with similarity to the allantoate permease (Dal5p) subfamily of the major facilitator superfamily; mRNA expression is elevated by sulfur limitation; YIL166C is a non-essential gene	-	-	-	gi|6322025|ref|NP_012100.1|/0/Yil166cp [Saccharomyces cerevisiae S288c]
856115	2043	90	26	9.39885	2.626	-1.83962	Down	3.98e-10	1.92e-09	REC8	Meiosis-specific component of sister chromatid cohesion complex; maintains cohesion between sister chromatids during meiosis I; maintains cohesion between centromeres of sister chromatids until meiosis II; homolog of S. pombe Rec8p	-	GO:0003824//catalytic activity	-	gi|6325264|ref|NP_015332.1|/0/Rec8p [Saccharomyces cerevisiae S288c]
855804	3354	3106	899	197.578	55.3079	-1.83687	Down	5.76e-298	1.96e-296	DSE4	Daughter cell-specific secreted protein with similarity to glucanases, degrades cell wall from the daughter side causing daughter to separate from mother	-	GO:0004553//hydrolase activity, hydrolyzing O-glycosyl compounds	GO:0009056//catabolic process	gi|6324395|ref|NP_014465.1|/0/Dse4p [Saccharomyces cerevisiae S288c]
853065	792	2107	611	567.597	159.187	-1.83415	Down	2.23e-202	6.98e-201	RTS3	Putative component of the protein phosphatase type 2A complex	-	-	-	gi|6321600|ref|NP_011677.1|/1.0551e-118/Rts3p [Saccharomyces cerevisiae S288c]
852300	390	31	9	16.9589	4.76177	-1.83247	Down	0.000288568	0.000733454	YBR013C	Putative protein of unknown function, haploid deletion mutant exhibits synthetic phenotype with alpha-synuclein	-	-	-	gi|6319487|ref|NP_009569.1|/4.69241e-70/Ybr013cp [Saccharomyces cerevisiae S288c]
852159	2379	126	37	11.3	3.20921	-1.81603	Down	2.04e-13	1.6e-12	YBL113C	Helicase-like protein encoded within the telomeric Y' element	-	-	-	gi|6319355|ref|NP_009437.1|/0/Ybl113cp [Saccharomyces cerevisiae S288c]
852891	255	1543	456	1291	368.99	-1.80683	Down	1e-145	2.87e-144	STF2	Protein involved in regulation of the mitochondrial F1F0-ATP synthase; Stf1p and Stf2p may act as stabilizing factors that enhance inhibitory action of the Inh1p protein	-	-	-	gi|6321445|ref|NP_011522.1|/2.07484e-46/Stf2p [Saccharomyces cerevisiae S288c]
851772	1113	47	14	9.00956	2.59551	-1.79544	Down	9.67e-06	3.04e-05	HST4	Hst4p	-	GO:0005488//binding	GO:0044238//primary metabolic process;GO:0044260	gi|6320397|ref|NP_010477.1|/0/Hst4p [Saccharomyces cerevisiae S288c]
852350	243	90	27	79.02	22.927	-1.78517	Down	8.97e-10	4.22e-09	TSC3	Protein that stimulates the activity of serine palmitoyltransferase (Lcb1p, Lcb2p) several-fold; involved in sphingolipid biosynthesis	GO:0016020//membrane	-	-	gi|14270689|ref|NP_116327.1|/2.6517e-41/Tsc3p [Saccharomyces cerevisiae S288c]
851238	1254	3810	1145	648.229	188.408	-1.78265	Down	0	0	BDH2	Bdh2p	-	GO:0046872//metal ion binding;GO:0003824//catalytic activity	GO:0008152//metabolic process	gi|6319257|ref|NP_009340.1|/0/Bdh2p [Saccharomyces cerevisiae S288c]
850671	1596	219	66	29.276	8.53299	-1.7786	Down	1.16e-21	1.39e-20	YCT1	High-affinity cysteine-specific transporter with similarity to the Dal5p family of transporters; green fluorescent protein (GFP)-fusion protein localizes to the endoplasmic reticulum; YCT1 is not an essential gene	-	-	-	gi|6322973|ref|NP_013045.1|/0/Yct1p [Saccharomyces cerevisiae S288c]
850891	765	882	266	245.985	71.7481	-1.77755	Down	2.96e-82	7.14e-81	YLR194C	Structural constituent of the cell wall attached to the plasma membrane by a GPI-anchor; expression is upregulated in response to cell wall stress	-	-	-	gi|151941037|gb|EDN59417.1|/4.51691e-63/conserved protein [Saccharomyces cerevisiae YJM789]
852580	606	208	63	73.2304	21.4515	-1.77136	Down	1.53e-20	1.76e-19	DPB3	Dpb3p	-	GO:0003676//nucleic acid binding	-	gi|6319754|ref|NP_009837.1|/3.94169e-84/Dpb3p [Saccharomyces cerevisiae S288c]
854799	315	122	37	82.6323	24.2371	-1.76949	Down	1.25e-12	8.21e-12	YIL014C-A	Putative protein of unknown function	-	-	-	gi|6322175|ref|NP_012250.1|/7.02493e-58/Yil014c-ap [Saccharomyces cerevisiae S288c]
855567	825	115	35	29.7402	8.75396	-1.76441	Down	6.1e-12	3.51e-11	YNL155W	Putative protein of unknown function, contains DHHC domain, also predicted to have thiol-disulfide oxidoreductase active site	-	-	-	gi|6324174|ref|NP_014244.1|/1.84401e-137/Ynl155wp [Saccharomyces cerevisiae S288c]
855525	897	94	29	22.3582	6.67108	-1.74481	Down	7.1e-10	3.37e-09	SLZ1	Slz1p	-	-	-	gi|6324133|ref|NP_014203.1|/3.0511e-160/Slz1p [Saccharomyces cerevisiae S288c]
852064	591	337	104	121.659	36.3108	-1.74437	Down	1.13e-31	1.72e-30	TSA2	Tsa2p	-	GO:0016705//oxidoreductase activity, acting on paired donors, with incorporation or reduction of molecular oxygen;GO:0016209//antioxidant activity	GO:0008152//metabolic process;GO:0019725//cellular homeostasis	gi|6320661|ref|NP_010741.1|/1.14768e-109/Tsa2p [Saccharomyces cerevisiae S288c]
855661	1230	645	202	111.881	33.8873	-1.72315	Down	4.04e-58	8.65e-57	YDJ1	Protein chaperone involved in regulation of the HSP90 and HSP70 functions; involved in protein translocation across membranes; member of the DnaJ family	GO:0044424//intracellular part	GO:0043169//cation binding;GO:0005515//protein binding;GO:0032559//adenyl ribonucleotide binding	GO:0006950//response to stress;GO:0044267//cellular protein metabolic process	gi|6324265|ref|NP_014335.1|/0/Ydj1p [Saccharomyces cerevisiae S288c]
850992	1689	12175	3825	1537.94	467.296	-1.71859	Down	0	0	CTS1	Cts1p	-	GO:0004553//hydrolase activity, hydrolyzing O-glycosyl compounds;GO:0043167//ion binding	GO:0006026	gi|6323316|ref|NP_013388.1|/4.24953e-160/Cts1p [Saccharomyces cerevisiae S288c]
852335	1005	2635	831	559.391	170.618	-1.71308	Down	7.98e-230	2.62e-228	ZTA1	NADPH-dependent quinone reductase, GFP-tagged protein localizes to the cytoplasm and nucleus; has similarity to E. coli quinone oxidoreductase and to human zeta-crystallin	-	GO:0016491//oxidoreductase activity;GO:0046914//transition metal ion binding	GO:0008152//metabolic process	gi|6319520|ref|NP_009602.1|/0/Zta1p [Saccharomyces cerevisiae S288c]
851159	270	202	64	159.62	48.911	-1.70641	Down	4.73e-19	5.12e-18	LSM3	Lsm (Like Sm) protein; part of heteroheptameric complexes (Lsm2p-7p and either Lsm1p or 8p): cytoplasmic Lsm1p complex involved in mRNA decay; nuclear Lsm8p complex part of U6 snRNP and possibly involved in processing tRNA, snoRNA, and rRNA	-	-	-	gi|170785183|pdb|3BW1|A/4.43469e-44/Chain A, Crystal Structure Of Homomeric Yeast Lsm3 Exhibiting Novel Octameric Ring Organisation
856268	1719	838	266	104.009	31.9298	-1.70373	Down	8.05e-74	1.86e-72	ASN1	Asn1p	-	GO:0016884//carbon-nitrogen ligase activity, with glutamine as amido-N-donor	GO:0006528//asparagine metabolic process	gi|6325403|ref|NP_015471.1|/0/Asn1p [Saccharomyces cerevisiae S288c]
852363	636	939	300	314.999	97.3317	-1.69437	Down	7.14e-82	1.71e-80	YBR071W	Putative protein of unknown function; (GFP)-fusion and epitope-tagged proteins localize to the cytoplasm; mRNA expression may be regulated by the cell cycle and/or cell wall stress	-	-	-	gi|6319545|ref|NP_009627.1|/3.65852e-91/Ybr071wp [Saccharomyces cerevisiae S288c]
852972	633	97	31	32.694	10.1053	-1.69392	Down	8.61e-10	4.06e-09	SLX9	Protein required for pre-rRNA processing; associated with the 90S pre-ribosome and 43S small ribosomal subunit precursor; interacts with U3 snoRNA; deletion mutant has synthetic fitness defect with an sgs1 deletion mutant	-	-	-	gi|6321518|ref|NP_011595.1|/1.16477e-89/Slx9p [Saccharomyces cerevisiae S288c]
851672	858	400	130	99.4657	31.2641	-1.66969	Down	3.75e-35	6.13e-34	GRX3	Grx3p	-	GO:0015036//disulfide oxidoreductase activity	GO:0019725//cellular homeostasis	gi|6320303|ref|NP_010383.1|/5.71699e-153/Grx3p [Saccharomyces cerevisiae S288c]
853693	978	4378	1423	955.075	300.232	-1.66954	Down	0	0	PIR3	O-glycosylated covalently-bound cell wall protein required for cell wall stability; expression is cell cycle regulated, peaking in M/G1 and also subject to regulation by the cell integrity pathway	-	-	-	gi|6322685|ref|NP_012758.1|/1.99512e-123/Pir3p [Saccharomyces cerevisiae S288c]
853619	1041	95	31	19.4703	6.14471	-1.66386	Down	2.07e-09	9.47e-09	YJR154W	Putative protein of unknown function; green fluorescent protein (GFP)-fusion protein localizes to the cytoplasm	-	-	-	gi|45269725|gb|AAS56243.1|/0/YJR154W [Saccharomyces cerevisiae]
855569	390	98	32	53.612	16.9307	-1.66291	Down	1.17e-09	5.45e-09	GIM3	Gim3p	GO:0043234//protein complex	GO:0005515//protein binding	GO:0044267//cellular protein metabolic process	gi|6324176|ref|NP_014246.1|/1.84523e-66/Gim3p [Saccharomyces cerevisiae S288c]
851037	261	11287	3693	9226.54	2919.64	-1.66	Down	0	0	TMA10	Protein of unknown function that associates with ribosomes	-	-	-	gi|6323359|ref|NP_013431.1|/1.30338e-35/Tma10p [Saccharomyces cerevisiae S288c]
852700	1038	54	18	11.0993	3.57821	-1.63316	Down	8.9e-06	2.81e-05	SAE2	Endonuclease that processes hairpin DNA structures with the MRX complex; involved in meiotic and mitotic double-strand break repair; phosphorylated in response to DNA damage and required for normal resistance to DNA-damaging agents	-	-	-	gi|6321263|ref|NP_011340.1|/0/Sae2p [Saccharomyces cerevisiae S288c]
3799978	237	87	29	78.3198	25.2488	-1.63316	Down	1.55e-08	6.59e-08	YPR145C-A	Putative protein of unknown function	-	-	-	gi|82795262|ref|NP_001032572.1|/6.79333e-37/Ypr145c-ap [Saccharomyces cerevisiae S288c]
856080	738	36	12	10.4075	3.35518	-1.63316	Down	0.00030319	0.000767618	SMA1	Protein of unknown function involved in the assembly of the prospore membrane during sporulation; interacts with Spo14p	-	-	-	gi|6325230|ref|NP_015298.1|/6.24321e-131/Sma1p [Saccharomyces cerevisiae S288c]
854437	1293	566	189	93.3939	30.1615	-1.63062	Down	1.81e-47	3.62e-46	DSE3	Daughter cell-specific protein, may help establish daughter fate	-	-	-	gi|6324837|ref|NP_014907.1|/0/Dse3p [Saccharomyces cerevisiae S288c]
855150	615	236	79	81.8724	26.5059	-1.62706	Down	1.16e-20	1.35e-19	RPL15B	Rpl15bp	GO:0030529//ribonucleoprotein complex	GO:0005198//structural molecule activity	GO:0010467//gene expression	gi|6323769|ref|NP_013840.1|/2.86032e-106/Rpl15bp [Saccharomyces cerevisiae S288c]
854192	1770	5930	1991	714.796	232.107	-1.62274	Down	0	0	STI1	Hsp90 cochaperone, interacts with the Ssa group of the cytosolic Hsp70 chaperones; activates the ATPase activity of Ssa1p; homolog of mammalian Hop protein	-	-	-	gi|6324601|ref|NP_014670.1|/0/Sti1p [Saccharomyces cerevisiae S288c]
854809	300	104	35	73.9627	24.0734	-1.61936	Down	7.67e-10	3.63e-09	URM1	Ubiquitin-like protein with weak sequence similarity to ubiquitin; depends on the E1-like activating enzyme Uba4p; molecular function of the Urm1p pathway is unknown, but it is required for normal growth, particularly at high temperature	GO:0044424//intracellular part	-	GO:0006399//tRNA metabolic process	gi|110590834|pdb|2AX5|A/7.62443e-52/Chain A, Solution Structure Of Urm1 From Saccharomyces Cerevisiae
854110	1071	86	29	17.1321	5.58726	-1.61649	Down	2.38e-08	9.92e-08	YOL047C	Protein of unknown function; green fluorescent protein (GFP)-fusion protein localizes to the cytoplasm in a punctate pattern	-	-	-	gi|9755359|ref|NP_014595.2|/6.55343e-163/Yol047cp [Saccharomyces cerevisiae S288c]
851522	2097	56	19	5.69758	1.86959	-1.60763	Down	7.67e-06	2.43e-05	PRM7	Pheromone-regulated protein, predicted to have one transmembrane segment; promoter contains Gcn4p binding elements	-	-	-	gi|205685106|sp|Q12459.2|PRM7_YEAST/2.24542e-153/RecName: Full=Pheromone-regulated protein PRM7
850733	1692	55993	19031	7060.48	2320.87	-1.6051	Down	0	0	PDC1	Major of three pyruvate decarboxylase isozymes, key enzyme in alcoholic fermentation, decarboxylates pyruvate to acetaldehyde; subject to glucose-, ethanol-, and autoregulation; involved in amino acid catabolism	-	GO:0019842//vitamin binding;GO:0046872//metal ion binding;GO:0016831//carboxy-lyase activity	-	gi|6323073|ref|NP_013145.1|/0/Pdc1p [Saccharomyces cerevisiae S288c]
852280	5268	88	30	3.564	1.17508	-1.60074	Down	2.06e-08	8.59e-08	YBL005W-B	Retrotransposon TYA Gag and TYB Pol genes; transcribed/translated as one unit; polyprotein is processed to make a nucleocapsid-like protein (Gag), reverse transcriptase (RT), protease (PR), and integrase (IN); similar to retroviral genes	-	-	-	gi|6319468|ref|NP_009549.1|/0/Ybl005w-bp [Saccharomyces cerevisiae S288c]
854530	1884	7481	2552	847.187	279.505	-1.59981	Down	0	0	PUT4	Proline permease, required for high-affinity transport of proline; also transports the toxic proline analog azetidine-2-carboxylate (AzC); PUT4 transcription is repressed in ammonia-grown cells	GO:0031224//intrinsic to membrane	GO:0005275//amine transmembrane transporter activity	GO:0015837//amine transport	gi|6324924|ref|NP_014993.1|/0/Put4p [Saccharomyces cerevisiae S288c]
853280	864	67	23	16.5448	5.49293	-1.59073	Down	1.16e-06	4.03e-06	YJL160C	Putative protein of unknown function; member of the PIR (proteins with internal repeats) family of cell wall proteins; non-essential gene that is required for sporulation; mRNA is weakly cell cycle regulated, peaking in mitosis	GO:0030312//external encapsulating structure	-	-	gi|42742254|ref|NP_012375.2|/1.33997e-133/Yjl160cp [Saccharomyces cerevisiae S288c]
855504	981	308	106	66.9857	22.296	-1.58707	Down	1.29e-25	1.74e-24	YNL217W	Ynl217wp	-	GO:0003824//catalytic activity	-	gi|6324112|ref|NP_014182.1|/0/Ynl217wp [Saccharomyces cerevisiae S288c]
854349	1395	66	23	10.0942	3.40208	-1.56903	Down	1.77e-06	6.04e-06	MPC54	Component of the meiotic outer plaque, a membrane-organizing center which is assembled on the cytoplasmic face of the spindle pole body during meiosis II and triggers the formation of the prospore membrane; potential Cdc28p substrate	-	-	-	gi|6324751|ref|NP_014820.1|/0/Mpc54p [Saccharomyces cerevisiae S288c]
855855	978	97	34	21.1609	7.17349	-1.56065	Down	7.38e-09	3.24e-08	SAM4	S-adenosylmethionine-homocysteine methyltransferase, functions along with Mht1p in the conversion of S-adenosylmethionine (AdoMet) to methionine to control the methionine/AdoMet ratio	-	GO:0008172//S-methyltransferase activity	-	gi|6324982|ref|NP_015050.1|/0/Sam4p [Saccharomyces cerevisiae S288c]
852047	423	57	20	28.7498	9.75618	-1.55916	Down	1.01e-05	3.15e-05	GPI19	Gpi19p	GO:0044464//cell part	-	-	gi|6320645|ref|NP_010725.1|/1.36427e-77/Gpi19p [Saccharomyces cerevisiae S288c]
855442	1986	87	31	9.34632	3.22087	-1.53695	Down	6.23e-08	2.47e-07	PRM1	Pheromone-regulated multispanning membrane protein involved in membrane fusion during mating; predicted to have 5 transmembrane segments and a coiled coil domain; localizes to the shmoo tip; regulated by Ste12p	-	-	-	gi|6324050|ref|NP_014120.1|/0/Prm1p [Saccharomyces cerevisiae S288c]
854569	621	56	20	19.2396	6.64552	-1.53363	Down	1.54e-05	4.71e-05	YOR387C	Putative protein of unknown function; regulated by the metal-responsive Aft1p transcription factor; highly inducible in zinc-depleted conditions; localizes to the soluble fraction	-	-	-	gi|6324963|ref|NP_015032.1|/1.6526e-117/Yor387cp [Saccharomyces cerevisiae S288c]
1466465	225	196	70	185.855	64.1957	-1.53363	Down	4.2e-16	4.07e-15	YJL133C-A	Putative protein of unknown function; the authentic, non-tagged protein is detected in highly purified mitochondria in high-throughput studies	-	-	-	gi|33438820|ref|NP_878102.1|/1.38912e-21/Yjl133c-ap [Saccharomyces cerevisiae S288c]
853705	744	23555	8414	6754.77	2333.57	-1.53337	Down	0	0	GPM1	Gpm1p	-	GO:0004619//phosphoglycerate mutase activity	GO:0006007//glucose catabolic process	gi|207343624|gb|EDZ71034.1|/3.59173e-134/YKL152Cp-like protein [Saccharomyces cerevisiae AWRI1631]
850320	1305	161	58	26.3218	9.17081	-1.52114	Down	2.43e-13	1.87e-12	SRO9	Cytoplasmic RNA-binding protein that associates with translating ribosomes; involved in heme regulation of Hap1p as a component of the HMC complex, also involved in the organization of actin filaments; contains a La motif	-	-	-	gi|37362625|ref|NP_009893.2|/1.37787e-152/Sro9p [Saccharomyces cerevisiae S288c]
852397	873	599	216	146.391	51.054	-1.51973	Down	2.07e-45	3.96e-44	FES1	Fes1p	-	-	GO:0009987//cellular process	gi|6319577|ref|NP_009659.1|/3.44397e-161/Fes1p [Saccharomyces cerevisiae S288c]
853823	1101	1315	479	254.823	89.7715	-1.50517	Down	3.24e-96	8.47e-95	PHD1	Phd1p	-	-	-	gi|63028911|gb|AAY27322.1|/0/PHD1 [Saccharomyces cerevisiae]
851756	2109	937	342	94.7903	33.4611	-1.50226	Down	6.85e-69	1.54e-67	NGG1	Ngg1p	-	-	-	gi|6320381|ref|NP_010461.1|/0/Ngg1p [Saccharomyces cerevisiae S288c]
856840	1929	1058	387	117.018	41.397	-1.49914	Down	2.55e-77	5.94e-76	SSA4	Heat shock protein that is highly induced upon stress; plays a role in SRP-dependent cotranslational protein-membrane targeting and translocation; member of the HSP70 family; cytoplasmic protein that concentrates in nuclei upon starvation	-	GO:0032559//adenyl ribonucleotide binding	GO:0050896//response to stimulus	gi|6320950|ref|NP_011029.1|/0/Ssa4p [Saccharomyces cerevisiae S288c]
856462	1506	218	80	30.8839	10.9611	-1.49446	Down	3.89e-17	3.98e-16	RRP3	Protein involved in rRNA processing; required for maturation of the 35S primary transcript of pre-rRNA and for cleavage leading to mature 18S rRNA; homologous to eIF-4a, which is a DEAD box RNA-dependent ATPase with helicase activity	GO:0043231//intracellular membrane-bounded organelle	GO:0003676//nucleic acid binding;GO:0042623//ATPase activity, coupled;GO:0032559//adenyl ribonucleotide binding	GO:0042254//ribosome biogenesis	gi|487961|gb|AAB68392.1|/0/Yhr065cp [Saccharomyces cerevisiae]
851800	1053	1758	647	356.198	126.785	-1.4903	Down	3.83e-126	1.07e-124	AHA1	Aha1p	-	-	-	gi|6320420|ref|NP_010500.1|/0/Aha1p [Saccharomyces cerevisiae S288c]
851987	1908	4238	1561	473.896	168.816	-1.48912	Down	6.61e-301	2.26e-299	ARO10	Aro10p	-	GO:0016829//lyase activity;GO:0005488//binding	-	gi|6320588|ref|NP_010668.1|/0/Aro10p [Saccharomyces cerevisiae S288c]
852290	642	1172	434	389.487	139.491	-1.48141	Down	5.49e-84	1.34e-82	RCR1	Protein of the ER membrane involved in cell wall chitin deposition; may function in the endosomal-vacuolar trafficking pathway, helping determine whether plasma membrane proteins are degraded or routed to the plasma membrane	-	-	-	gi|6319477|ref|NP_009559.1|/1.08641e-90/Rcr1p [Saccharomyces cerevisiae S288c]
853504	1815	270	100	31.7386	11.3688	-1.48116	Down	1.31e-20	1.52e-19	TAH11	DNA replication licensing factor, required for pre-replication complex assembly	-	-	-	gi|6322506|ref|NP_012580.1|/0/Tah11p [Saccharomyces cerevisiae S288c]
854817	753	353	131	100.019	35.8977	-1.4783	Down	2.14e-26	2.93e-25	SGN1	Cytoplasmic RNA-binding protein, contains an RNA recognition motif (RRM); may have a role in mRNA translation, as suggested by genetic interactions with genes encoding proteins involved in translational initiation	-	GO:0005488//binding	-	gi|6322191|ref|NP_012266.1|/1.00517e-115/Sgn1p [Saccharomyces cerevisiae S288c]
851289	4614	177	66	8.18458	2.95159	-1.47141	Down	6.74e-14	5.65e-13	FLO1	Flo1p	-	-	-	gi|6319341|ref|NP_009424.1|/0/Flo1p [Saccharomyces cerevisiae S288c]
854205	858	773	289	192.217	69.5026	-1.4676	Down	2.99e-55	6.32e-54	GLO4	Glo4p	-	GO:0003824//catalytic activity	-	gi|6324614|ref|NP_014683.1|/9.70658e-169/Glo4p [Saccharomyces cerevisiae S288c]
850897	345	128	48	79.1574	28.7086	-1.46324	Down	2.3e-10	1.13e-09	YKE2	Subunit of the heterohexameric Gim/prefoldin protein complex involved in the folding of alpha-tubulin, beta-tubulin, and actin	GO:0043234//protein complex	GO:0005515//protein binding	GO:0044267//cellular protein metabolic process	gi|6323229|ref|NP_013301.1|/3.17932e-58/Yke2p [Saccharomyces cerevisiae S288c]
854275	1815	109	41	12.813	4.6612	-1.45883	Down	5.42e-09	2.4e-08	LEU9	Alpha-isopropylmalate synthase II (2-isopropylmalate synthase), catalyzes the first step in the leucine biosynthesis pathway; the minor isozyme, responsible for the residual alpha-IPMS activity detected in a leu4 null mutant	-	GO:0016747//transferase activity, transferring acyl groups other than amino-acyl groups;GO:0046912//transferase activity, transferring acyl groups, acyl groups converted into alkyl on transfer	GO:0006551//leucine metabolic process	gi|6324682|ref|NP_014751.1|/0/Leu9p [Saccharomyces cerevisiae S288c]
855947	855	590	222	147.227	53.5769	-1.45836	Down	3.42e-42	6.27e-41	PRM4	Pheromone-regulated protein proposed to be involved in mating; predicted to have 1 transmembrane segment; transcriptionally regulated by Ste12p during mating and by Cat8p during the diauxic shift	-	-	-	gi|6325101|ref|NP_015169.1|/2.32867e-122/Prm4p [Saccharomyces cerevisiae S288c]
854916	1764	2259	851	273.224	99.5454	-1.45666	Down	3.5e-156	1.02e-154	PHO84	High-affinity inorganic phosphate (Pi) transporter and low-affinity manganese transporter; regulated by Pho4p and Spt7p; mutation confers resistance to arsenate; exit from the ER during maturation requires Pho86p	GO:0031224//intrinsic to membrane	GO:0015291//secondary active transmembrane transporter activity	GO:0015698//inorganic anion transport	gi|6323512|ref|NP_013583.1|/0/Pho84p [Saccharomyces cerevisiae S288c]
851392	1365	670	253	104.723	38.2453	-1.45323	Down	1.93e-47	3.84e-46	ENT1	Ent1p	-	-	-	gi|151941841|gb|EDN60197.1|/2.23263e-177/epsin-like protein [Saccharomyces cerevisiae YJM789]
856015	711	230	87	69.0175	25.2488	-1.45075	Down	2.77e-17	2.85e-16	RPS6A	Rps6ap	GO:0030529//ribonucleoprotein complex	GO:0005198//structural molecule activity	GO:0010467//gene expression	gi|6319658|ref|NP_009740.1|/1.25898e-109/Rps6bp [Saccharomyces cerevisiae S288c]
854728	4497	222	84	10.5325	3.85431	-1.4503	Down	9.98e-17	9.94e-16	YIL082W-A	Retrotransposon TYA Gag and TYB Pol genes; transcribed/translated as one unit; polyprotein is processed to make a nucleocapsid-like protein (Gag), reverse transcriptase (RT), protease (PR), and integrase (IN); similar to retroviral genes	-	GO:0003676//nucleic acid binding	GO:0043170;GO:0044238//primary metabolic process	gi|6322110|ref|NP_012184.1|/0/Yil082w-ap [Saccharomyces cerevisiae S288c]
852334	1722	425	161	52.657	19.2923	-1.4486	Down	1.46e-30	2.16e-29	GIP1	Gip1p	-	-	-	gi|6319519|ref|NP_009601.1|/0/Gip1p [Saccharomyces cerevisiae S288c]
856690	2049	171	65	17.8055	6.54578	-1.44369	Down	3.87e-13	2.86e-12	YEL023C	Putative protein of unknown function; expression is increased greatly during sporulation; YEL023C is not an essential gene	-	-	-	gi|6320812|ref|NP_010891.1|/0/Yel023cp [Saccharomyces cerevisiae S288c]
850914	1116	1353	515	258.663	95.2211	-1.44172	Down	6.83e-93	1.75e-91	CPR6	Cpr6p	-	GO:0016859//cis-trans isomerase activity	GO:0044267//cellular protein metabolic process	gi|6323246|ref|NP_013317.1|/0/Cpr6p [Saccharomyces cerevisiae S288c]
850743	2175	149	57	14.616	5.40762	-1.43448	Down	1.56e-11	8.46e-11	OSW2	Osw2p	-	-	-	gi|37362678|ref|NP_013155.2|/0/Osw2p [Saccharomyces cerevisiae S288c]
854174	756	47	18	13.2641	4.91294	-1.43287	Down	0.000169459	0.00044562	TIR2	Putative cell wall mannoprotein of the Srp1p/Tip1p family of serine-alanine-rich proteins; transcription is induced by cold shock and anaerobiosis	-	-	-	gi|207341281|gb|EDZ69381.1|/3.34184e-26/YOR010Cp-like protein [Saccharomyces cerevisiae AWRI1631]
851122	342	235	90	146.603	54.3009	-1.43287	Down	2.49e-17	2.57e-16	RPL31B	Rpl31bp	GO:0030529//ribonucleoprotein complex	GO:0005198//structural molecule activity	GO:0010467//gene expression	gi|6323438|ref|NP_013510.1|/3.18811e-58/Rpl31bp [Saccharomyces cerevisiae S288c]
852089	597	73	28	26.0885	9.67774	-1.43067	Down	2.65e-06	8.86e-06	SNM1	Snm1p	-	-	-	gi|6320686|ref|NP_010766.1|/2.90167e-100/Snm1p [Saccharomyces cerevisiae S288c]
850669	1239	78	30	13.4315	4.99621	-1.42671	Down	1.26e-06	4.38e-06	JLP1	Fe(II)-dependent sulfonate/alpha-ketoglutarate dioxygenase, involved in sulfonate catabolism for use as a sulfur source; contains sequence that resembles a J domain (typified by the E. coli DnaJ protein); induced by sulphur starvation	-	GO:0016701//oxidoreductase activity, acting on single donors with incorporation of molecular oxygen;GO:0000907//sulfonate dioxygenase activity	GO:0008152//metabolic process	gi|6322971|ref|NP_013043.1|/0/Jlp1p [Saccharomyces cerevisiae S288c]
851537	1407	83	32	12.5859	4.69295	-1.42324	Down	6e-07	2.16e-06	DIA3	Dia3p	-	GO:0016791//phosphatase activity	-	gi|6320180|ref|NP_010260.1|/0/Dia3p [Saccharomyces cerevisiae S288c]
851741	528	220	85	88.8975	33.2181	-1.42017	Down	4.03e-16	3.9e-15	CWC15	Cwc15p	-	-	-	gi|6320367|ref|NP_010447.1|/6.61788e-97/Cwc15p [Saccharomyces cerevisiae S288c]
855725	1059	1251	485	252.036	94.5009	-1.41523	Down	1.05e-83	2.55e-82	SIS1	Sis1p	-	GO:0005515//protein binding	GO:0044267//cellular protein metabolic process;GO:0050896//response to stimulus	gi|190409004|gb|EDV12269.1|/2.1546e-142/protein SIS1 [Saccharomyces cerevisiae RM11-1a]
855440	462	232	90	107.139	40.1967	-1.41433	Down	7.98e-17	8.04e-16	HCH1	Hch1p	-	-	-	gi|6324048|ref|NP_014118.1|/3.89274e-80/Hch1p [Saccharomyces cerevisiae S288c]
850503	1623	67	26	8.80759	3.30556	-1.41385	Down	8.32e-06	2.63e-05	YFL040W	Putative transporter, member of the sugar porter family; YFL040W is not an essential gene	-	-	-	gi|14318478|ref|NP_116613.1|/0/Yfl040wp [Saccharomyces cerevisiae S288c]
851104	171	139	54	173.428	65.161	-1.41226	Down	1.24e-10	6.21e-10	RPS29A	Rps29ap	GO:0030529//ribonucleoprotein complex	GO:0043169//cation binding;GO:0005198//structural molecule activity	GO:0010467//gene expression	gi|6323420|ref|NP_013492.1|/4.05418e-29/Rps29ap [Saccharomyces cerevisiae S288c]
850812	1527	694	271	96.9664	36.6202	-1.40485	Down	1.01e-46	1.97e-45	YPS3	Aspartic protease, attached to the plasma membrane via a glycosylphosphatidylinositol (GPI) anchor	-	GO:0004175//endopeptidase activity	GO:0019538//protein metabolic process	gi|6323150|ref|NP_013222.1|/0/Yps3p [Saccharomyces cerevisiae S288c]
856579	1314	13205	5173	2144.09	812.339	-1.40021	Down	0	0	ENO2	Eno2p	GO:0043234//protein complex;GO:0044424//intracellular part	GO:0046872//metal ion binding;GO:0016836//hydro-lyase activity	GO:0006007//glucose catabolic process	gi|6321968|ref|NP_012044.1|/0/Eno2p [Saccharomyces cerevisiae S288c]
850570	3702	1964	770	113.189	42.9185	-1.39907	Down	4.05e-128	1.14e-126	YFR016C	Putative protein of unknown function; green fluorescent protein (GFP)-fusion protein localizes to the cytoplasm and bud; interacts with Spa2p; YFL016C is not an essential gene	-	-	-	gi|14318538|ref|NP_116671.1|/0/Yfr016cp [Saccharomyces cerevisiae S288c]
856784	366	606	238	353.258	134.18	-1.39656	Down	1.16e-40	2.06e-39	RPL34A	L34A	GO:0030529//ribonucleoprotein complex	GO:0005198//structural molecule activity	GO:0010467//gene expression	gi|9755331|ref|NP_010977.2|/5.89351e-49/Rpl34ap [Saccharomyces cerevisiae S288c]
856505	645	178	70	58.8791	22.3938	-1.39465	Down	5.32e-13	3.82e-12	YPT35	Endosomal protein of unknown function that contains a phox (PX) homology domain and binds to both phosphatidylinositol-3-phosphate (PtdIns(3)P) and proteins involved in ER-Golgi or vesicular transport	-	GO:0005543//phospholipid binding	GO:0009987//cellular process	gi|6321897|ref|NP_011973.1|/8.65488e-104/Ypt35p [Saccharomyces cerevisiae S288c]
852186	528	61	24	24.6488	9.37924	-1.39398	Down	2.61e-05	7.76e-05	SCS22	Protein involved in regulation of phospholipid metabolism; homolog of Scs2p; similar to D. melanogaster inturned protein	-	-	-	gi|41629673|ref|NP_009461.2|/2.52649e-80/Scs22p [Saccharomyces cerevisiae S288c]
855825	411	147	58	76.3091	29.119	-1.38989	Down	6.23e-11	3.17e-10	ICY2	Icy2p	-	-	-	gi|6325005|ref|NP_015073.1|/7.87929e-54/Icy2p [Saccharomyces cerevisiae S288c]
852304	387	1312	519	723.308	276.724	-1.38616	Down	4.93e-85	1.21e-83	YBR016W	Plasma membrane protein of unknown function, predicted to be palmitoylated; has similarity to hydrophilins, which are hydrophilic, glycine-rich proteins involved in the adaptive response to hyperosmotic conditions	-	-	-	gi|6319490|ref|NP_009572.1|/7.37901e-15/Ybr016wp [Saccharomyces cerevisiae S288c]
854928	891	192	76	45.9753	17.6005	-1.38524	Down	8.79e-14	7.23e-13	CTK3	Ctk3p	GO:0043234//protein complex	-	-	gi|6323524|ref|NP_013595.1|/6.93966e-165/Ctk3p [Saccharomyces cerevisiae S288c]
3799971	270	58	23	45.8316	17.5774	-1.38262	Down	4.64e-05	0.000133305	YDR374W-A	Putative protein of unknown function	-	-	-	gi|82795246|ref|NP_001032576.1|/2.20091e-43/Ydr374w-ap [Saccharomyces cerevisiae S288c]
855224	2118	7129	2836	718.13	276.293	-1.37804	Down	0	0	HSC82	Cytoplasmic chaperone of the Hsp90 family, redundant in function and nearly identical with Hsp82p, and together they are essential; expressed constitutively at 10-fold higher basal levels than HSP82 and induced 2-3 fold by heat shock	GO:0044424//intracellular part	GO:0005515//protein binding;GO:0032559//adenyl ribonucleotide binding	GO:0044267//cellular protein metabolic process;GO:0050896//response to stimulus	gi|6323840|ref|NP_013911.1|/0/Hsc82p [Saccharomyces cerevisiae S288c]
852307	2100	140	56	14.2236	5.50249	-1.37013	Down	2.78e-10	1.36e-09	GAL10	Gal10p	-	GO:0048037//cofactor binding;GO:0016857//racemase and epimerase activity, acting on carbohydrates and derivatives	GO:0019318//hexose metabolic process	gi|6319493|ref|NP_009575.1|/0/Gal10p [Saccharomyces cerevisiae S288c]
854027	1728	335	134	41.362	16.0012	-1.37013	Down	1.4e-22	1.73e-21	SMF1	Divalent metal ion transporter with a broad specificity for di-valent and tri-valent metals; post-translationally regulated by levels of metal ions; member of the Nramp family of metal transport proteins	GO:0044464//cell part	-	GO:0051234//establishment of localization	gi|6324450|ref|NP_014519.1|/0/Smf1p [Saccharomyces cerevisiae S288c]
852359	633	32842	13181	11069.5	4296.7	-1.36528	Down	0	0	TIP1	Major cell wall mannoprotein with possible lipase activity; transcription is induced by heat- and cold-shock; member of the Srp1p/Tip1p family of serine-alanine-rich proteins	-	-	GO:0050896//response to stimulus	gi|151946458|gb|EDN64680.1|/6.24819e-51/cell wall mannoprotein [Saccharomyces cerevisiae YJM789]
850828	1104	67	27	12.9481	5.04644	-1.3594	Down	1.52e-05	4.67e-05	YLR137W	Putative S-adenosylmethionine-dependent methyltransferase	-	-	-	gi|6323166|ref|NP_013238.1|/0/Ylr137wp [Saccharomyces cerevisiae S288c]
853755	1356	47	19	7.39501	2.89124	-1.35486	Down	0.00031257	0.000789999	AAT1	Aat1p	-	GO:0008483//transaminase activity	GO:0008152//metabolic process	gi|6322743|ref|NP_012816.1|/0/Aat1p [Saccharomyces cerevisiae S288c]
852093	408	136	55	71.118	27.8159	-1.35431	Down	7.09e-10	3.37e-09	CWC21	Component of a complex containing Cef1p, putatively involved in pre-mRNA splicing; may bind RNA; has similarity to S. pombe Cwf21p	-	-	-	gi|6320690|ref|NP_010770.1|/6.92287e-50/Cwc21p [Saccharomyces cerevisiae S288c]
855389	3126	3004	1215	205.027	80.2006	-1.35413	Down	1.57e-185	4.78e-184	EGT2	Egt2p	-	-	-	gi|6324002|ref|NP_014072.1|/0/Egt2p [Saccharomyces cerevisiae S288c]
850987	468	74	30	33.7355	13.2271	-1.35077	Down	5.99e-06	1.92e-05	YLR281C	Putative protein of unknown function; green fluorescent protein (GFP)-fusion protein localizes to mitochondria; YLR281C is not an essential gene	-	GO:0008079//translation termination factor activity	GO:0006412//translation	gi|6323311|ref|NP_013383.1|/6.54272e-54/Ylr281cp [Saccharomyces cerevisiae S288c]
855837	603	323	131	114.284	44.8275	-1.35017	Down	2.23e-21	2.65e-20	YAR1	Cytoplasmic ankyrin-repeat containing protein of unknown function, proposed to link the processes of 40S ribosomal subunit biogenesis and adaptation to osmotic and oxidative stress; expression repressed by heat shock	-	-	-	gi|6325017|ref|NP_015085.1|/1.09058e-102/Yar1p [Saccharomyces cerevisiae S288c]
853650	1767	3539	1437	427.312	167.807	-1.34848	Down	7.92e-217	2.53e-215	ASH1	Ash1p	-	GO:0005488//binding	-	gi|151941734|gb|EDN60095.1|/0/transcription factor [Saccharomyces cerevisiae YJM789]
852611	753	64	26	18.1337	7.12473	-1.34776	Down	2.68e-05	7.95e-05	DOC1	Doc1p	GO:0000152//nuclear ubiquitin ligase complex	GO:0005488//binding	GO:0007088//regulation of mitosis	gi|37362650|ref|NP_011274.2|/6.45519e-147/Doc1p [Saccharomyces cerevisiae S288c]
854120	2286	1430	582	133.463	52.5336	-1.34513	Down	1.94e-88	4.82e-87	YOL036W	Protein of unknown function; potential Cdc28p substrate	-	-	-	gi|6324536|ref|NP_014606.1|/0/Yol036wp [Saccharomyces cerevisiae S288c]
856803	390	1206	491	659.756	259.781	-1.34464	Down	7.81e-75	1.81e-73	VTC1	Subunit of the vacuolar transporter chaperone (VTC) complex involved in membrane trafficking, vacuolar polyphosphate accumulation, microautophagy and non-autophagic vacuolar fusion	-	-	-	gi|6320916|ref|NP_010995.1|/3.25714e-63/Vtc1p [Saccharomyces cerevisiae S288c]
856868	360	307	125	181.944	71.647	-1.34451	Down	2.84e-20	3.23e-19	RPS26B	Rps26bp	GO:0030529//ribonucleoprotein complex	GO:0005198//structural molecule activity	GO:0010467//gene expression	gi|6320978|ref|NP_011057.1|/6.52246e-64/Rps26bp [Saccharomyces cerevisiae S288c]
852009	1023	135	55	28.1552	11.0937	-1.34366	Down	1.03e-09	4.84e-09	URH1	Urh1p	-	-	-	gi|37362635|ref|NP_010688.2|/0/Urh1p [Saccharomyces cerevisiae S288c]
853618	1086	110	45	21.6104	8.55014	-1.33771	Down	4.07e-08	1.65e-07	PGU1	Endo-polygalacturonase, pectolytic enzyme that hydrolyzes the alpha-1,4-glycosidic bonds in the rhamnogalacturonan chains in pectins	-	GO:0004553//hydrolase activity, hydrolyzing O-glycosyl compounds	GO:0044247//cellular polysaccharide catabolic process	gi|6322613|ref|NP_012687.1|/1.88597e-157/Pgu1p [Saccharomyces cerevisiae S288c]
850383	267	88	36	70.3189	27.8216	-1.33771	Down	9.4e-07	3.3e-06	MAK31	Mak31p	-	-	-	gi|6319867|ref|NP_009948.1|/7.84832e-41/Mak31p [Saccharomyces cerevisiae S288c]
855051	534	350	144	139.839	55.6431	-1.32949	Down	1.57e-22	1.93e-21	IMP2	Catalytic subunit of the mitochondrial inner membrane peptidase complex, required for maturation of mitochondrial proteins of the intermembrane space; complex contains Imp1p and Imp2p (both catalytic subunits), and Som1p	GO:0031224//intrinsic to membrane	GO:0070011//peptidase activity, acting on L-amino acid peptides	GO:0019538//protein metabolic process	gi|6323678|ref|NP_013749.1|/9.20248e-102/Imp2p [Saccharomyces cerevisiae S288c]
854702	1524	87	36	12.1797	4.87425	-1.32122	Down	1.37e-06	4.73e-06	SHQ1	Chaperone protein required for the assembly of box H/ACA snoRNPs and thus for pre-rRNA processing, forms a complex with Naf1p and interacts with H/ACA snoRNP components Nhp2p and Cbf5p; homology with known Hsp90p cochaperones	-	-	-	gi|6322087|ref|NP_012162.1|/0/Shq1p [Saccharomyces cerevisiae S288c]
855646	1224	347	144	60.4851	24.2757	-1.31707	Down	4.71e-22	5.76e-21	NIS1	Nis1p	-	-	-	gi|6324251|ref|NP_014321.1|/2.79097e-168/Nis1p [Saccharomyces cerevisiae S288c]
851788	2511	937	389	79.6148	31.9664	-1.31648	Down	1.02e-56	2.17e-55	UME6	Key transcriptional regulator of early meiotic genes, binds URS1 upstream regulatory sequence, couples metabolic responses to nutritional cues with initiation and progression of meiosis, forms complex with Ime1p, and also with Sin3p-Rpd3p	-	-	-	gi|6320413|ref|NP_010493.1|/0/Ume6p [Saccharomyces cerevisiae S288c]
853418	2049	4512	1874	469.816	188.72	-1.31585	Down	1.03e-265	3.45e-264	KAR2	BIP	GO:0044432//endoplasmic reticulum part	GO:0032559//adenyl ribonucleotide binding	GO:0006950//response to stress	gi|6322426|ref|NP_012500.1|/0/Kar2p [Saccharomyces cerevisiae S288c]
856861	1722	1968	818	243.833	98.0191	-1.31476	Down	7.05e-117	1.91e-115	DSE1	Daughter cell-specific protein, may regulate cross-talk between the mating and filamentation pathways; deletion affects cell separation after division and sensitivity to alpha-factor and drugs affecting the cell wall	-	-	-	gi|6320971|ref|NP_011050.1|/0/Dse1p [Saccharomyces cerevisiae S288c]
856864	1074	60	25	11.9192	4.80315	-1.31124	Down	6.92e-05	0.000193401	LCP5	Essential protein involved in maturation of 18S rRNA; depletion leads to inhibited pre-rRNA processing and reduced polysome levels; localizes primarily to the nucleolus	-	-	-	gi|6320974|ref|NP_011053.1|/4.39399e-175/Lcp5p [Saccharomyces cerevisiae S288c]
1466460	279	158	66	120.824	48.8124	-1.30759	Down	9.84e-11	4.96e-10	YGR169C-A	Putative protein of unknown function	-	-	-	gi|33438798|ref|NP_878080.1|/2.12989e-14/Ygr169c-ap [Saccharomyces cerevisiae S288c]
851091	729	55	23	16.0967	6.51014	-1.306	Down	0.000147315	0.000392326	PSY3	Protein involved in a Rad51p-, Rad54p-dependent pathway for homologous recombination repair; deletion results in a mutator phenotype; deletion increases sensitivity to anticancer drugs oxaliplatin and cisplatin but not mitomycin C	-	-	-	gi|6323408|ref|NP_013480.1|/1.6568e-136/Psy3p [Saccharomyces cerevisiae S288c]
856512	1137	545	228	102.267	41.3775	-1.30542	Down	2.75e-33	4.3e-32	YHR112C	Putative protein of unknown function; green fluorescent protein (GFP)-fusion protein localizes to the cytoplasm	-	GO:0048037//cofactor binding	GO:0006519//cellular amino acid and derivative metabolic process	gi|6321904|ref|NP_011980.1|/0/Yhr112cp [Saccharomyces cerevisiae S288c]
855218	963	148	62	32.7896	13.2848	-1.30346	Down	4.24e-10	2.04e-09	CTL1	Ctl1p	-	-	-	gi|6323834|ref|NP_013905.1|/0/Ctl1p [Saccharomyces cerevisiae S288c]
853972	1650	53918	22642	6971.89	2831.53	-1.29997	Down	0	0	PCK1	Pck1p	GO:0044424//intracellular part	GO:0004611//phosphoenolpyruvate carboxykinase activity;GO:0032559//adenyl ribonucleotide binding;GO:0016772//transferase activity, transferring phosphorus-containing groups	GO:0006006//glucose metabolic process	gi|6322950|ref|NP_013023.1|/0/Pck1p [Saccharomyces cerevisiae S288c]
852480	1359	76	32	11.9315	4.85871	-1.29613	Down	8.82e-06	2.78e-05	SMP1	Putative transcription factor involved in regulating the response to osmotic stress; member of the MADS-box family of transcription factors	GO:0043231//intracellular membrane-bounded organelle	GO:0003677//DNA binding;GO:0001071	GO:0010468//regulation of gene expression;GO:0006351//transcription, DNA-dependent	gi|6319659|ref|NP_009741.1|/0/Smp1p [Saccharomyces cerevisiae S288c]
854998	534	64	27	25.5705	10.4331	-1.29331	Down	4.75e-05	0.000136166	RAD33	Protein involved in nucleotide excision repair; green fluorescent protein (GFP)-fusion protein localizes to the nucleus	-	-	-	gi|6323631|ref|NP_013702.1|/6.17268e-98/Rad33p [Saccharomyces cerevisiae S288c]
853296	885	173	73	41.7065	17.0204	-1.29301	Down	1.92e-11	1.03e-10	SFH5	Non-classical phosphatidylinositol transfer protein (PITP); exhibits PI- but not PC-transfer activity; localizes to the peripheral endoplasmic reticulum, cytosol and microsomes; similar to Sec14p	GO:0044424//intracellular part	-	-	gi|6322316|ref|NP_012390.1|/1.37938e-173/Sfh5p [Saccharomyces cerevisiae S288c]
854414	1887	860	363	97.236	39.694	-1.29257	Down	8.66e-51	1.79e-49	ABP140	Abp140p	-	GO:0016741//transferase activity, transferring one-carbon groups	-	gi|9864778|ref|NP_014882.2|/0/Abp140p [Saccharomyces cerevisiae S288c]
855139	396	90	38	48.4895	19.8006	-1.29213	Down	1.37e-06	4.74e-06	MED11	Med11p	GO:0043234//protein complex	GO:0016251//general RNA polymerase II transcription factor activity	GO:0006355//regulation of transcription, DNA-dependent	gi|6323759|ref|NP_013830.1|/1.96012e-68/Med11p [Saccharomyces cerevisiae S288c]
853513	1725	90	38	11.1315	4.54553	-1.29213	Down	1.37e-06	4.74e-06	BFA1	Bfa1p	-	-	-	gi|6322513|ref|NP_012587.1|/0/Bfa1p [Saccharomyces cerevisiae S288c]
856158	1413	277	117	41.8252	17.0857	-1.29158	Down	2e-17	2.08e-16	YPR045C	Protein of unknown function; involvement in splicing based on pre-mRNA accumulation defect for many intron-containing genes; contains a SAC3 domain; physically interacts with Csn12p; YRP045C is not an essential gene	-	-	-	gi|6325302|ref|NP_015370.1|/0/Ypr045cp [Saccharomyces cerevisiae S288c]
853020	1209	388	164	68.4709	27.9903	-1.29056	Down	9.17e-24	1.18e-22	YGR122W	Probable ortholog of A. nidulans PalC, which is involved in pH regulation and binds to the ESCRT-III complex; null mutant does not properly process Rim101p and has decreased resistance to rapamycin; GFP-fusion protein is cytoplasmic	-	-	-	gi|6321560|ref|NP_011637.1|/0/Ygr122wp [Saccharomyces cerevisiae S288c]
852336	528	253	107	102.232	41.8158	-1.28973	Down	5.19e-16	4.98e-15	FMP23	Fmp23p	-	-	-	gi|6319521|ref|NP_009603.1|/8.64323e-97/Fmp23p [Saccharomyces cerevisiae S288c]
851182	1131	52	22	9.80938	4.01375	-1.28921	Down	0.000259888	0.000664891	YLR460C	Member of the quinone oxidoreductase family, up-regulated in response to the fungicide mancozeb; possibly up-regulated by iodine	-	GO:0003824//catalytic activity;GO:0046914//transition metal ion binding	GO:0008152//metabolic process	gi|6323493|ref|NP_013565.1|/0/Ylr460cp [Saccharomyces cerevisiae S288c]
850297	3291	676	286	43.8248	17.932	-1.28921	Down	3.91e-40	6.9e-39	MRC1	Mrc1p	-	-	-	gi|10383754|ref|NP_009871.2|/0/Mrc1p [Saccharomyces cerevisiae S288c]
3077355	279	271	115	207.236	85.0519	-1.28486	Down	5.92e-17	6.01e-16	YGR161W-C	Putative protein of unknown function; identified by sequence comparison with hemiascomycetous yeast species	-	-	-	gi|63148620|ref|NP_001018033.1|/2.49274e-47/Ygr161w-cp [Saccharomyces cerevisiae S288c]
850361	1383	13721	5831	2116.72	869.984	-1.28277	Down	0	0	CIT2	Cit2p	GO:0005739//mitochondrion	GO:0016747//transferase activity, transferring acyl groups other than amino-acyl groups;GO:0046912//transferase activity, transferring acyl groups, acyl groups converted into alkyl on transfer	GO:0009060//aerobic respiration;GO:0005975//carbohydrate metabolic process	gi|6319850|ref|NP_009931.1|/0/Cit2p [Saccharomyces cerevisiae S288c]
853487	2238	188	80	17.9225	7.37599	-1.28086	Down	3.72e-12	2.24e-11	YJR030C	Putative protein of unknown function; expression repressed in carbon limited vs carbon replete chemostat cultures; YJR030C is a non-essential gene	-	-	-	gi|6322490|ref|NP_012564.1|/0/Yjr030cp [Saccharomyces cerevisiae S288c]
851336	363	190	81	111.673	46.0435	-1.27821	Down	3.1e-12	1.89e-11	RPL35A	L35A	GO:0030529//ribonucleoprotein complex	GO:0005198//structural molecule activity	GO:0010467//gene expression	gi|6320010|ref|NP_010090.1|/5.34549e-50/Rpl35ap [Saccharomyces cerevisiae S288c]
850636	1920	1884	805	209.354	86.5137	-1.27494	Down	7.83e-107	2.1e-105	SSA2	ATP binding protein involved in protein folding and vacuolar import of proteins; member of heat shock protein 70 (HSP70) family; associated with the chaperonin-containing T-complex; present in the cytoplasm, vacuolar membrane and cell wall	-	GO:0032559//adenyl ribonucleotide binding	GO:0050896//response to stimulus	gi|6323004|ref|NP_013076.1|/0/Ssa2p [Saccharomyces cerevisiae S288c]
856028	723	77	33	22.7223	9.41816	-1.27059	Down	1.06e-05	3.3e-05	YPL077C	Putative protein of unknown function; regulates PIS1 expression; mutant displays spore wall assembly defect in ether sensitivity screen; YPL077C is not an essential gene	-	-	-	gi|6325180|ref|NP_015248.1|/2.78768e-128/Ypl077cp [Saccharomyces cerevisiae S288c]
855345	939	56	24	12.724	5.27395	-1.27059	Down	0.000177119	0.000464719	DYN3	Dyn3p	-	-	-	gi|6323957|ref|NP_014028.1|/0/Dyn3p [Saccharomyces cerevisiae S288c]
854013	1863	116	50	13.2845	5.53793	-1.26233	Down	7.11e-08	2.8e-07	FRE7	Fre7p	-	-	-	gi|84626311|ref|NP_014489.2|/0/Fre7p [Saccharomyces cerevisiae S288c]
852154	1035	88	38	18.1402	7.57589	-1.25971	Down	2.86e-06	9.5e-06	YDR541C	Putative dihydrokaempferol 4-reductase	-	GO:0005488//binding	GO:0008152//metabolic process	gi|6320750|ref|NP_010830.1|/0/Ydr541cp [Saccharomyces cerevisiae S288c]
852588	435	289	125	141.745	59.294	-1.25734	Down	1.96e-17	2.04e-16	YBR285W	Putative protein of unknown function; YBR285W is not an essential gene and deletion of YBR285W leads to poor growth on glucose-minimal medium at 15C	-	-	-	gi|6319762|ref|NP_009844.1|/7.33593e-80/Ybr285wp [Saccharomyces cerevisiae S288c]
852793	414	570	248	293.748	123.607	-1.24882	Down	1.58e-32	2.43e-31	MMS2	Mms2p	-	GO:0016881//acid-amino acid ligase activity	GO:0060255;GO:0006464//protein modification process	gi|14719687|pdb|1JAT|B/5.60106e-71/Chain B, Mms2UBC13 UBIQUITIN CONJUGATING ENZYME COMPLEX
852184	663	262	114	84.3118	35.4798	-1.24874	Down	8.64e-16	8.23e-15	ROX3	Rox3p	GO:0043234//protein complex	GO:0016251//general RNA polymerase II transcription factor activity	GO:0006355//regulation of transcription, DNA-dependent	gi|6319377|ref|NP_009459.1|/1.44312e-109/Rox3p [Saccharomyces cerevisiae S288c]
851757	648	992	432	326.616	137.562	-1.24751	Down	2.89e-55	6.13e-54	UBC1	Ubc1p	-	GO:0016881//acid-amino acid ligase activity	GO:0060255;GO:0006464//protein modification process	gi|6320382|ref|NP_010462.1|/7.88798e-113/Ubc1p [Saccharomyces cerevisiae S288c]
853200	1026	62	27	12.8927	5.43009	-1.24751	Down	9.95e-05	0.000271968	YGR283C	Protein of unknown function; may interact with ribosomes, based on co-purification experiments; predicted to be involved in ribosome biogenesis; null mutant is resistant to fluconazole; GFP-fusion protein localizes to the nucleolus	-	-	-	gi|6321722|ref|NP_011799.1|/9.75237e-177/Ygr283cp [Saccharomyces cerevisiae S288c]
853390	2643	303	132	24.4594	10.3055	-1.24698	Down	5.45e-18	5.73e-17	ZAP1	Zap1p	-	-	-	gi|6322405|ref|NP_012479.1|/0/Zap1p [Saccharomyces cerevisiae S288c]
850597	375	103	45	58.6012	24.7612	-1.24285	Down	5.33e-07	1.93e-06	CDC26	Cdc26p	-	-	-	gi|14318561|ref|NP_116694.1|/7.87962e-54/Cdc26p [Saccharomyces cerevisiae S288c]
856696	840	112	49	28.4472	12.0367	-1.24085	Down	1.76e-07	6.65e-07	EAF5	Eaf5p	-	-	GO:0009987//cellular process	gi|6320818|ref|NP_010897.1|/7.02086e-124/Eaf5p [Saccharomyces cerevisiae S288c]
851058	384	845	370	469.49	198.82	-1.23963	Down	6.98e-47	1.37e-45	RPL26A	Rpl26ap	GO:0033279	GO:0005198//structural molecule activity	GO:0010467//gene expression	gi|6323376|ref|NP_013448.1|/2.96291e-64/Rpl26ap [Saccharomyces cerevisiae S288c]
854324	4536	3005	1316	141.342	59.865	-1.23941	Down	5.48e-162	1.63e-160	PDR5	Pdr5p	GO:0031224//intrinsic to membrane	GO:0015405//P-P-bond-hydrolysis-driven transmembrane transporter activity;GO:0017111//nucleoside-triphosphatase activity;GO:0032559//adenyl ribonucleotide binding	GO:0051234//establishment of localization	gi|6324727|ref|NP_014796.1|/0/Pdr5p [Saccharomyces cerevisiae S288c]
851285	2064	6885	3024	711.697	302.317	-1.2352	Down	0	0	YAT1	Outer mitochondrial carnitine acetyltransferase, minor ethanol-inducible enzyme involved in transport of activated acyl groups from the cytoplasm into the mitochondrial matrix; phosphorylated	-	GO:0016747//transferase activity, transferring acyl groups other than amino-acyl groups	-	gi|190406639|gb|EDV09906.1|/0/hypothetical protein SCRG_05618 [Saccharomyces cerevisiae RM11-1a]
855599	1479	270	119	38.949	16.6023	-1.2302	Down	6.94e-16	6.64e-15	NAF1	Naf1p	-	-	-	gi|6324205|ref|NP_014275.1|/1.0105e-178/Naf1p [Saccharomyces cerevisiae S288c]
851252	333	524	231	335.728	143.139	-1.22988	Down	2.32e-29	3.36e-28	YAL044W-A	Putative protein of unknown function; similar to S. pombe uvi31 which is a putative DNA repair protein	-	-	-	gi|12621476|ref|NP_075206.1|/4.78615e-59/Yal044w-ap [Saccharomyces cerevisiae S288c]
851250	1869	111	49	12.6711	5.40975	-1.22791	Down	2.51e-07	9.36e-07	SPC72	Component of the cytoplasmic Tub4p (gamma-tubulin) complex, binds spindle pole bodies and links them to microtubules; has roles in astral microtubule formation and stabilization	-	-	-	gi|6319269|ref|NP_009352.1|/0/Spc72p [Saccharomyces cerevisiae S288c]
850918	663	129	57	41.5123	17.7399	-1.22654	Down	2.74e-08	1.14e-07	RSA3	Protein with a likely role in ribosomal maturation, required for accumulation of wild-type levels of large (60S) ribosomal subunits; binds to the helicase Dbp6p in pre-60S ribosomal particles in the nucleolus	-	-	-	gi|6323250|ref|NP_013322.1|/5.68809e-98/Rsa3p [Saccharomyces cerevisiae S288c]
856589	1470	296	131	42.9611	18.3884	-1.22423	Down	3.77e-17	3.86e-16	GND1	6-phosphogluconate dehydrogenase (decarboxylating), catalyzes an NADPH regenerating reaction in the pentose phosphate pathway; required for growth on D-glucono-delta-lactone and adaptation to oxidative stress	-	GO:0016616//oxidoreductase activity, acting on the CH-OH group of donors, NAD or NADP as acceptor;GO:0048037//cofactor binding;GO:0000166//nucleotide binding	GO:0006007//glucose catabolic process	gi|157835612|pdb|2P4Q|A/0/Chain A, Crystal Structure Analysis Of Gnd1 In Saccharomyces Cerevisiae
852459	1368	1780	789	277.61	119.009	-1.22198	Down	1.19e-94	3.08e-93	TOS1	Covalently-bound cell wall protein of unknown function; identified as a cell cycle regulated SBF target gene; deletion mutants are highly resistant to treatment with beta-1,3-glucanase; has sequence similarity to YJL171C	-	-	-	gi|6319638|ref|NP_009720.1|/0/Tos1p [Saccharomyces cerevisiae S288c]
855056	483	178	79	78.6273	33.7497	-1.22016	Down	7.68e-11	3.89e-10	YET2	Protein of unknown function that may interact with ribosomes, based on co-purification experiments; homolog of human BAP31 protein	GO:0044464//cell part	-	-	gi|6323683|ref|NP_013754.1|/1.85297e-78/Yet2p [Saccharomyces cerevisiae S288c]
850614	1458	2516	1119	368.175	158.366	-1.21712	Down	3.61e-132	1.02e-130	HXK1	Hexokinase isoenzyme 1, a cytosolic protein that catalyzes phosphorylation of glucose during glucose metabolism; expression is highest during growth on non-glucose carbon sources; glucose-induced repression involves the hexokinase Hxk2p	-	GO:0016773//phosphotransferase activity, alcohol group as acceptor;GO:0032559//adenyl ribonucleotide binding	GO:0006007//glucose catabolic process	gi|14318578|ref|NP_116711.1|/0/Hxk1p [Saccharomyces cerevisiae S288c]
850752	1098	56	25	10.8814	4.69816	-1.2117	Down	0.00030305	0.000767928	YLR063W	Putative S-adenosylmethionine-dependent methyltransferase; green fluorescent protein (GFP)-fusion protein localizes to the cytoplasm; YLR063W is not an essential gene	-	-	-	gi|6323092|ref|NP_013164.1|/0/Ylr063wp [Saccharomyces cerevisiae S288c]
856341	708	76	34	22.9024	9.90914	-1.20867	Down	2.58e-05	7.65e-05	YHL044W	Putative integral membrane protein, member of DUP240 gene family; green fluorescent protein (GFP)-fusion protein localizes to the plasma membrane in a punctate pattern	-	-	-	gi|6321743|ref|NP_011819.1|/9.55934e-110/Yhl044wp [Saccharomyces cerevisiae S288c]
855786	1341	583	261	92.7557	40.1608	-1.20765	Down	1.31e-31	1.98e-30	LYS9	Lys9p	-	GO:0004753//saccharopine dehydrogenase activity	GO:0008152//metabolic process	gi|114793467|pdb|2AXQ|A/0/Chain A, Apo Histidine-Tagged Saccharopine Dehydrogenase (L-Glu Forming) From Saccharomyces Cerevisiae
854686	1692	201	90	25.3452	10.9757	-1.2074	Down	6.95e-12	3.94e-11	QDR1	Multidrug transporter of the major facilitator superfamily, required for resistance to quinidine, ketoconazole, fluconazole, and barban	GO:0044464//cell part	-	GO:0006810//transport	gi|6322071|ref|NP_012146.1|/0/Qdr1p [Saccharomyces cerevisiae S288c]
854118	321	792	355	526.406	228.199	-1.20588	Down	3.03e-42	5.57e-41	RPP2A	Ribosomal protein P2 alpha, a component of the ribosomal stalk, which is involved in the interaction between translational elongation factors and the ribosome; regulates the accumulation of P1 (Rpp1Ap and Rpp1Bp) in the cytoplasm	GO:0030529//ribonucleoprotein complex	GO:0005198//structural molecule activity	GO:0006412//translation	gi|6324534|ref|NP_014603.1|/6.3932e-19/Rpp2ap [Saccharomyces cerevisiae S288c]
856934	912	60	27	14.0364	6.10885	-1.20021	Down	0.000204736	0.000532168	PUG1	Plasma membrane protein with roles in the uptake of protoprophyrin IX and the efflux of heme; expression is induced under both low-heme and low-oxygen conditions; member of the fungal lipid-translocating exporter (LTE) family of proteins	GO:0031224//intrinsic to membrane	-	GO:0050896//response to stimulus	gi|190405741|gb|EDV09008.1|/7.21827e-133/conserved hypothetical protein [Saccharomyces cerevisiae RM11-1a]
852404	738	71	32	20.5259	8.94713	-1.19795	Down	5.41e-05	0.000153714	IML3	Iml3p	-	-	-	gi|6319583|ref|NP_009665.1|/8.135e-139/Iml3p [Saccharomyces cerevisiae S288c]
852548	1164	226	102	41.4244	18.0816	-1.19596	Down	5.21e-13	3.75e-12	RRT2	Putative protein of unknown function; non-essential gene identified in a screen for mutants with increased levels of rDNA transcription; null mutants display a weak carboxypeptidase Y missorting/secretion phenotype	-	-	-	gi|6319723|ref|NP_009805.1|/0/Rrt2p [Saccharomyces cerevisiae S288c]
851613	696	726	328	222.55	97.2422	-1.19448	Down	2.61e-38	4.47e-37	NRG1	Nrg1p	GO:0044464//cell part	GO:0046914//transition metal ion binding	-	gi|6320248|ref|NP_010328.1|/3.08991e-129/Nrg1p [Saccharomyces cerevisiae S288c]
854185	321	739	334	491.179	214.7	-1.19393	Down	6.13e-39	1.06e-37	HSP10	Hsp10p	GO:0044424//intracellular part	GO:0032559//adenyl ribonucleotide binding	GO:0044267//cellular protein metabolic process;GO:0050896//response to stimulus	gi|6324594|ref|NP_014663.1|/1.96903e-52/Hsp10p [Saccharomyces cerevisiae S288c]
850744	1809	243	110	28.6595	12.5471	-1.19166	Down	8.29e-14	6.89e-13	SPT8	Spt8p	-	-	-	gi|6323084|ref|NP_013156.1|/0/Spt8p [Saccharomyces cerevisiae S288c]
852376	447	936	424	446.755	195.726	-1.19065	Down	1.17e-48	2.38e-47	UBC4	Ubc4p	-	GO:0016881//acid-amino acid ligase activity	GO:0060255;GO:0006464//protein modification process	gi|6319556|ref|NP_009638.1|/8.16376e-85/Ubc4p [Saccharomyces cerevisiae S288c]
854068	1047	3209	1454	653.919	286.555	-1.1903	Down	2.92e-162	8.71e-161	ADH1	Adh1p	GO:0044424//intracellular part	GO:0046914//transition metal ion binding;GO:0016616//oxidoreductase activity, acting on the CH-OH group of donors, NAD or NADP as acceptor	GO:0008152//metabolic process	gi|6324486|ref|NP_014555.1|/0/Adh1p [Saccharomyces cerevisiae S288c]
852729	1131	580	263	109.412	47.9826	-1.18919	Down	9.81e-31	1.46e-29	ARO2	Aro2p	-	GO:0016838//carbon-oxygen lyase activity, acting on phosphates	GO:0008652//cellular amino acid biosynthetic process	gi|40889605|pdb|1R52|A/0/Chain A, Crystal Structure Of The Bifunctional Chorismate Synthase From Saccharomyces Cerevisiae
855281	1311	172	78	27.9915	12.2767	-1.18906	Down	3.7e-10	1.79e-09	CUS1	Cus1p	GO:0043231//intracellular membrane-bounded organelle	-	GO:0006396//RNA processing	gi|6323896|ref|NP_013967.1|/0/Cus1p [Saccharomyces cerevisiae S288c]
855030	2358	472	215	42.707	18.8142	-1.18265	Down	4.18e-25	5.56e-24	SOK2	Nuclear protein that plays a regulatory role in the cyclic AMP (cAMP)-dependent protein kinase (PKA) signal transduction pathway; negatively regulates pseudohyphal differentiation; homologous to several transcription factors	-	GO:0003676//nucleic acid binding;GO:0001071	GO:0006351//transcription, DNA-dependent	gi|6323658|ref|NP_013729.1|/0/Sok2p [Saccharomyces cerevisiae S288c]
854470	687	68	31	21.118	9.31098	-1.18147	Down	9.35e-05	0.000256809	UAF30	Subunit of UAF (upstream activation factor), which is an RNA polymerase I specific transcription stimulatory factor composed of Uaf30p, Rrn5p, Rrn9p, Rrn10p, histones H3 and H4; deletion decreases cellular growth rate	-	-	-	gi|6324869|ref|NP_014938.1|/1.44691e-123/Uaf30p [Saccharomyces cerevisiae S288c]
852772	450	372	170	176.373	77.9519	-1.17797	Down	5.31e-20	5.97e-19	MLC1	Essential light chain for Myo1p, light chain for Myo2p; stabilizes Myo2p by binding to the neck region; interacts with Myo1p, Iqg1p, and Myo2p to coordinate formation and contraction of the actomyosin ring with targeted membrane deposition	-	GO:0046872//metal ion binding	-	gi|6321332|ref|NP_011409.1|/5.80838e-78/Mlc1p [Saccharomyces cerevisiae S288c]
852143	978	488	224	106.459	47.2606	-1.17158	Down	1.53e-25	2.05e-24	APA2	Apa2p	-	GO:0016779//nucleotidyltransferase activity;GO:0000166//nucleotide binding	-	gi|207346165|gb|EDZ72744.1|/0/YDR530Cp-like protein [Saccharomyces cerevisiae AWRI1631]
852533	1242	135	62	23.1906	10.3006	-1.17082	Down	4.25e-08	1.72e-07	PBP2	Pbp2p	-	GO:0003676//nucleic acid binding	-	gi|6319709|ref|NP_009792.1|/0/Pbp2p [Saccharomyces cerevisiae S288c]
853381	504	222	102	93.9773	41.7599	-1.17019	Down	2.03e-12	1.28e-11	DLS1	Dls1p	-	-	-	gi|6322397|ref|NP_012470.1|/1.37558e-61/Dls1p [Saccharomyces cerevisiae S288c]
856896	1332	683	314	109.4	48.6425	-1.16932	Down	5.42e-35	8.8e-34	YER152C	Protein with 2-aminoadipate transaminase activity; shares amino acid similarity with the aminotransferases Aro8p and Aro9p; YER152C is not an essential gene	-	GO:0016769//transferase activity, transferring nitrogenous groups;GO:0048037//cofactor binding	GO:0008152//metabolic process	gi|6321000|ref|NP_011079.1|/0/Yer152cp [Saccharomyces cerevisiae S288c]
855490	1056	126	58	25.457	11.3332	-1.1675	Down	1.28e-07	4.92e-07	PDR16	Pdr16p	-	-	-	gi|6324098|ref|NP_014168.1|/0/Pdr16p [Saccharomyces cerevisiae S288c]
856897	765	76	35	21.1959	9.44054	-1.16685	Down	4.28e-05	0.000123591	PET122	Mitochondrial translational activator specific for the COX3 mRNA, acts together with Pet54p and Pet494p; located in the mitochondrial inner membrane	GO:0019866//organelle inner membrane;GO:0043231//intracellular membrane-bounded organelle	GO:0008135//translation factor activity, nucleic acid binding	GO:0006412//translation	gi|6321001|ref|NP_011080.1|/1.80013e-128/Pet122p [Saccharomyces cerevisiae S288c]
855619	1860	7053	3251	809.024	360.657	-1.16556	Down	0	0	LEU4	Alpha-isopropylmalate synthase (2-isopropylmalate synthase); the main isozyme responsible for the first step in the leucine biosynthesis pathway	-	GO:0016747//transferase activity, transferring acyl groups other than amino-acyl groups;GO:0046912//transferase activity, transferring acyl groups, acyl groups converted into alkyl on transfer	GO:0006551//leucine metabolic process	gi|6324225|ref|NP_014295.1|/0/Leu4p [Saccharomyces cerevisiae S288c]
854668	486	388	179	170.332	75.9989	-1.1643	Down	1.93e-20	2.22e-19	TPM2	Tpm2p	-	-	-	gi|151943027|gb|EDN61362.1|/1.31498e-63/tropomyosin [Saccharomyces cerevisiae YJM789]
850668	1728	156	72	19.2611	8.59764	-1.16368	Down	4.5e-09	2.01e-08	YLL058W	Putative protein of unknown function with similarity to Str2p, which is a cystathionine gamma-synthase important in sulfur metabolism; YLL058W is not an essential gene	-	-	-	gi|6322970|ref|NP_013042.1|/0/Yll058wp [Saccharomyces cerevisiae S288c]
853520	651	106	49	34.7397	15.5312	-1.16141	Down	1.43e-06	4.91e-06	CDC8	Cdc8p	-	GO:0016776//phosphotransferase activity, phosphate group as acceptor;GO:0032559//adenyl ribonucleotide binding	GO:0009197;GO:0009212//pyrimidine deoxyribonucleoside triphosphate biosynthetic process	gi|6322517|ref|NP_012591.1|/7.18832e-122/Cdc8p [Saccharomyces cerevisiae S288c]
855451	1722	971	449	120.306	53.8026	-1.16096	Down	1.72e-48	3.48e-47	ALP1	Alp1p	GO:0031224//intrinsic to membrane	GO:0005275//amine transmembrane transporter activity	GO:0015837//amine transport	gi|6324059|ref|NP_014129.1|/0/Alp1p [Saccharomyces cerevisiae S288c]
854450	486	389	180	170.771	76.4234	-1.15998	Down	2.24e-20	2.55e-19	CAF20	Caf20p	-	-	-	gi|6324850|ref|NP_014919.1|/2.03815e-48/Caf20p [Saccharomyces cerevisiae S288c]
855638	309	82	38	56.6182	25.3755	-1.15783	Down	2.38e-05	7.12e-05	YNL086W	Putative protein of unknown function; green fluorescent protein (GFP)-fusion protein localizes to endosomes	-	-	-	gi|6324243|ref|NP_014313.1|/8.36246e-51/Ynl086wp [Saccharomyces cerevisiae S288c]
854237	1797	340	158	40.3675	18.1426	-1.15381	Down	7.29e-18	7.65e-17	NRT1	High-affinity nicotinamide riboside transporter; also transports thiamine with low affinity; shares sequence similarity with Thi7p and Thi72p; proposed to be involved in 5-fluorocytosine sensitivity	GO:0044464//cell part	GO:0015932//nucleobase, nucleoside, nucleotide and nucleic acid transmembrane transporter activity	GO:0006810//transport	gi|6324645|ref|NP_014714.1|/0/Nrt1p [Saccharomyces cerevisiae S288c]
853664	945	443	206	100.017	44.9807	-1.15286	Down	8.85e-23	1.1e-21	URA1	Dihydroorotate dehydrogenase, catalyzes the fourth enzymatic step in the de novo biosynthesis of pyrimidines, converting dihydroorotic acid into orotic acid	GO:0044424//intracellular part	GO:0004152//dihydroorotate dehydrogenase activity	GO:0019856//pyrimidine base biosynthetic process;GO:0009174	gi|6322633|ref|NP_012706.1|/1.42275e-179/Ura1p [Saccharomyces cerevisiae S288c]
856695	804	174	81	46.1736	20.7883	-1.1513	Down	8.13e-10	3.84e-09	MMS21	Mms21p	-	GO:0046914//transition metal ion binding	-	gi|6320817|ref|NP_010896.1|/2.918e-156/Mms21p [Saccharomyces cerevisiae S288c]
854144	1344	2026	944	321.618	144.932	-1.14998	Down	9.7e-98	2.56e-96	CMK2	Calmodulin-dependent protein kinase; may play a role in stress response, many CA++/calmodulan dependent phosphorylation substrates demonstrated in vitro, amino acid sequence similar to Cmk1p and mammalian Cam Kinase II	-	GO:0004672//protein kinase activity;GO:0032559//adenyl ribonucleotide binding	GO:0006464//protein modification process	gi|6324557|ref|NP_014626.1|/0/Cmk2p [Saccharomyces cerevisiae S288c]
856769	1470	283	132	41.0743	18.5288	-1.14847	Down	5.1e-15	4.65e-14	ACA1	Aca1p	-	GO:0005488//binding	-	gi|6320885|ref|NP_010964.1|/0/Aca1p [Saccharomyces cerevisiae S288c]
2746858	222	75	35	72.079	32.5316	-1.14774	Down	6.04e-05	0.00017019	NBL1	Nbl1p	-	-	-	gi|42759857|ref|NP_976247.1|/2.70525e-33/Nbl1p [Saccharomyces cerevisiae S288c]
854191	1026	107	50	22.2504	10.0557	-1.14581	Down	1.65e-06	5.65e-06	BUB3	Bub3p	-	-	-	gi|126030698|pdb|2I3S|A/0/Chain A, Bub3 Complex With Bub1 Glebs Motif
855152	255	1386	649	1159.64	525.164	-1.14284	Down	8.51e-67	1.91e-65	YMR122W-A	Protein of unknown function; green fluorescent protein (GFP)-fusion protein localizes to the cytoplasm and endoplasmic reticulum	-	-	-	gi|9755340|ref|NP_061493.1|/2.64914e-09/Ymr122w-ap [Saccharomyces cerevisiae S288c]
856518	1308	81	38	13.2123	5.99468	-1.14012	Down	3.35e-05	9.82e-05	ORC6	Orc6p	-	-	-	gi|6321910|ref|NP_011986.1|/0/Orc6p [Saccharomyces cerevisiae S288c]
854847	1032	279	131	57.68	26.1928	-1.1389	Down	1.19e-14	1.07e-13	DAL2	Allantoicase, converts allantoate to urea and ureidoglycolate in the second step of allantoin degradation; expression sensitive to nitrogen catabolite repression and induced by allophanate, an intermediate in allantoin degradation	-	GO:0016787//hydrolase activity	-	gi|46015793|pdb|1SG3|A/0/Chain A, Structure Of Allantoicase
855080	1911	732	344	81.7243	37.144	-1.13764	Down	7.59e-36	1.25e-34	FET3	Ferro-O2-oxidoreductase required for high-affinity iron uptake and involved in mediating resistance to copper ion toxicity, belongs to class of integral membrane multicopper oxidases	GO:0031224//intrinsic to membrane	GO:0046914//transition metal ion binding;GO:0003824//catalytic activity	GO:0008152//metabolic process;GO:0000041//transition metal ion transport	gi|6323703|ref|NP_013774.1|/0/Fet3p [Saccharomyces cerevisiae S288c]
850327	2400	1023	481	90.9421	41.3546	-1.1369	Down	2.28e-49	4.67e-48	HIS4	His4p	-	GO:0046914//transition metal ion binding;GO:0016616//oxidoreductase activity, acting on the CH-OH group of donors, NAD or NADP as acceptor;GO:0016462//pyrophosphatase activity;GO:0019238//cyclohydrolase activity;GO:0032559//adenyl ribonucleotide binding	GO:0006547//histidine metabolic process	gi|10383761|ref|NP_009900.2|/0/His4p [Saccharomyces cerevisiae S288c]
853326	1014	3877	1823	815.753	370.97	-1.13683	Down	6.81e-182	2.06e-180	NCA3	Nca3p	GO:0030312//external encapsulating structure;GO:0031966//mitochondrial membrane	-	GO:0045229//external encapsulating structure organization;GO:0050896//response to stimulus;GO:0044248//cellular catabolic process;GO:0032506//cytokinetic process	gi|968906|dbj|BAA09886.1|/1.09816e-164/NCA3 [Saccharomyces cerevisiae]
854474	456	1747	823	817.389	372.413	-1.13412	Down	1.03e-82	2.49e-81	MBF1	Mbf1p	-	GO:0003677//DNA binding	GO:0010468//regulation of gene expression	gi|42742310|ref|NP_014942.2|/2.24211e-72/Mbf1p [Saccharomyces cerevisiae S288c]
855659	1263	749	353	126.526	57.6716	-1.1335	Down	1.95e-36	3.26e-35	SUN4	Cell wall protein related to glucanases, possibly involved in cell wall septation; member of the SUN family	-	-	-	gi|6324263|ref|NP_014333.1|/7.98418e-150/Sun4p [Saccharomyces cerevisiae S288c]
850713	1023	142	67	29.6151	13.5142	-1.13186	Down	4.48e-08	1.8e-07	SED5	Sed5p	GO:0044464//cell part	GO:0005515//protein binding	GO:0015031//protein transport	gi|6323054|ref|NP_013126.1|/1.89908e-164/Sed5p [Saccharomyces cerevisiae S288c]
853616	3486	701	331	42.9034	19.5925	-1.13079	Down	4.41e-34	7.06e-33	DAN4	Cell wall mannoprotein with similarity to Tir1p, Tir2p, Tir3p, and Tir4p; expressed under anaerobic conditions, completely repressed during aerobic growth	-	-	-	gi|6322611|ref|NP_012685.1|/0/Dan4p [Saccharomyces cerevisiae S288c]
855717	228	3618	1709	3385.59	1546.67	-1.13024	Down	2.58e-168	7.79e-167	PBI2	Cytosolic inhibitor of vacuolar proteinase B, required for efficient vacuole inheritance; with thioredoxin forms protein complex LMA1, which assists in priming SNARE molecules and promotes vacuole fusion	-	-	-	gi|6324313|ref|NP_014383.1|/8.08574e-38/Pbi2p [Saccharomyces cerevisiae S288c]
851375	915	146	69	34.0434	15.5603	-1.1295	Down	3.05e-08	1.26e-07	PCL9	Cyclin, forms a functional kinase complex with Pho85p cyclin-dependent kinase (Cdk), expressed in late M/early G1 phase, activated by Swi5p	-	GO:0019900//kinase binding	GO:0051726//regulation of cell cycle	gi|6320022|ref|NP_010102.1|/2.23005e-174/Pcl9p [Saccharomyces cerevisiae S288c]
853469	624	129	61	44.1068	20.1714	-1.12869	Down	1.98e-07	7.45e-07	YJR012C	Essential protein of unknown function; proposed involvement in transport based on mass spectrometry analysis of copurifying proteins; partially overlaps neighboring ORF, GPI14/YJR013W	-	-	-	gi|6322472|ref|NP_012546.1|/3.86918e-98/Yjr012cp [Saccharomyces cerevisiae S288c]
855054	750	585	277	166.416	76.2095	-1.12675	Down	1.47e-28	2.1e-27	CCS1	Ccs1p	-	-	GO:0008152//metabolic process	gi|6323681|ref|NP_013752.1|/1.13094e-143/Ccs1p [Saccharomyces cerevisiae S288c]
850450	1779	2562	1214	307.258	140.81	-1.1257	Down	5.29e-119	1.45e-117	ABP1	Abp1p	GO:0044464//cell part	-	-	gi|6319931|ref|NP_010012.1|/0/Abp1p [Saccharomyces cerevisiae S288c]
851751	1128	7003	3320	1324.57	607.322	-1.12499	Down	0	0	HSP42	Hsp42p	-	-	-	gi|6320376|ref|NP_010456.1|/2.05537e-146/Hsp42p [Saccharomyces cerevisiae S288c]
853372	1938	251	119	27.6325	12.6702	-1.12493	Down	4.29e-13	3.14e-12	JEM1	DnaJ-like chaperone required for nuclear membrane fusion during mating, localizes to the ER membrane; exhibits genetic interactions with KAR2	-	-	-	gi|895898|emb|CAA61312.1|/0/hypothetical protein [Saccharomyces cerevisiae]
854019	585	116	55	42.3061	19.3998	-1.12482	Down	8.78e-07	3.1e-06	PSF3	Psf3p	-	-	-	gi|886950|emb|CAA88281.1|/8.32554e-97/orf6 [Saccharomyces cerevisiae]
850663	1425	63	30	9.43249	4.34407	-1.11859	Down	0.000320804	0.000809411	AYT1	Acetyltransferase; catalyzes trichothecene 3-O-acetylation, suggesting a possible role in trichothecene biosynthesis	-	GO:0016772//transferase activity, transferring phosphorus-containing groups	-	gi|6322965|ref|NP_013037.1|/0/Ayt1p [Saccharomyces cerevisiae S288c]
856093	1146	134	64	24.9471	11.5235	-1.11429	Down	1.54e-07	5.88e-07	YPL014W	Putative protein of unknown function; green fluorescent protein (GFP)-fusion protein localizes to the cytoplasm and to the nucleus	-	-	-	gi|6325243|ref|NP_015311.1|/4.35654e-168/Ypl014wp [Saccharomyces cerevisiae S288c]
850750	366	513	246	299.045	138.69	-1.1085	Down	1.25e-24	1.65e-23	RPL22A	Rpl22ap	GO:0005622//intracellular	-	-	gi|6323090|ref|NP_013162.1|/1.45499e-39/Rpl22ap [Saccharomyces cerevisiae S288c]
851180	960	81	39	18.0017	8.3827	-1.10265	Down	5.39e-05	0.000153429	NBP1	Nbp1p	-	-	-	gi|6323491|ref|NP_013562.1|/3.48128e-173/Nbp1p [Saccharomyces cerevisiae S288c]
850967	195	81	39	88.6239	41.2687	-1.10265	Down	5.39e-05	0.000153354	TMA7	Protein of unknown that associates with ribosomes; null mutant exhibits translation defects, altered polyribosome profiles, and resistance to the translation inhibitor anisomcyin	-	-	-	-
851747	1542	1351	654	186.927	87.5152	-1.09487	Down	6.43e-61	1.39e-59	STB3	Ribosomal RNA processing element (RRPE)-binding protein involved in the induction of non-ribosomal protein growth genes by glucose; binds Sin3p in a two-hybrid assay	-	-	-	gi|6320373|ref|NP_010453.1|/0/Stb3p [Saccharomyces cerevisiae S288c]
850354	567	293	142	110.252	51.6768	-1.09321	Down	1.99e-14	1.76e-13	RER1	Protein involved in retention of membrane proteins, including Sec12p, in the ER; localized to Golgi; functions as a retrieval receptor in returning membrane proteins to the ER	GO:0031224//intrinsic to membrane	-	-	gi|6319844|ref|NP_009925.1|/3.40654e-92/Rer1p [Saccharomyces cerevisiae S288c]
855652	924	99	48	22.8594	10.7191	-1.0926	Down	9.22e-06	2.9e-05	RNH201	Rnh201p	-	GO:0016891//endoribonuclease activity, producing 5'-phosphomonoesters;GO:0003676//nucleic acid binding	GO:0044260	gi|6324257|ref|NP_014327.1|/3.73544e-177/Rnh201p [Saccharomyces cerevisiae S288c]
855624	717	167	81	49.6933	23.3107	-1.09206	Down	8.11e-09	3.55e-08	OCA1	Oca1p	GO:0044424//intracellular part	GO:0004721//phosphoprotein phosphatase activity	GO:0050896//response to stimulus	gi|6324230|ref|NP_014300.1|/3.35274e-126/Oca1p [Saccharomyces cerevisiae S288c]
856908	1002	301	146	64.0914	30.066	-1.092	Down	9.31e-15	8.35e-14	SPT2	Protein involved in negative regulation of transcription; required for RNA polyadenylation; exhibits regulated interactions with both histones and SWI-SNF components, has similarity to mammalian HMG1 proteins	-	-	-	gi|6321009|ref|NP_011088.1|/1.20289e-131/Spt2p [Saccharomyces cerevisiae S288c]
854846	1908	68	33	7.60381	3.56883	-1.09127	Down	0.000246764	0.000633531	DAL4	Allantoin permease; expression sensitive to nitrogen catabolite repression and induced by allophanate, an intermediate in allantoin degradation	GO:0044464//cell part	GO:0015932//nucleobase, nucleoside, nucleotide and nucleic acid transmembrane transporter activity	GO:0006810//transport	gi|6322219|ref|NP_012294.1|/0/Dal4p [Saccharomyces cerevisiae S288c]
852555	366	70	34	40.8054	19.1685	-1.09002	Down	0.000202218	0.00052609	SRB6	Srb6p	-	-	GO:0006350//transcription	gi|6319730|ref|NP_009812.1|/1.76627e-61/Srb6p [Saccharomyces cerevisiae S288c]
851766	540	70	34	27.657	12.992	-1.09002	Down	0.000202218	0.000526325	UPS3	Mitochondrial protein of unknown function; similar to Ups1p and Ups2p which are involved in regulation of mitochondrial cardiolipin and phosphatidylethanolamine levels; null is viable but interacts synthetically with ups1 and ups2 mutations	-	-	-	gi|6320391|ref|NP_010471.1|/6.45009e-103/Ups3p [Saccharomyces cerevisiae S288c]
854942	1131	109	53	20.562	9.66949	-1.08847	Down	3.47e-06	1.14e-05	OGG1	Mitochondrial glycosylase/lyase that specifically excises 7,8-dihydro-8-oxoguanine residues located opposite cytosine or thymine residues in DNA, repairs oxidative damage to mitochondrial DNA, contributes to UVA resistance	-	GO:0003824//catalytic activity	GO:0006281//DNA repair	gi|6323580|ref|NP_013651.1|/0/Ogg1p [Saccharomyces cerevisiae S288c]
856699	1482	308	150	44.3408	20.8849	-1.08617	Down	5.99e-15	5.44e-14	NPP2	Npp2p	-	-	-	gi|6320821|ref|NP_010900.1|/0/Npp2p [Saccharomyces cerevisiae S288c]
850768	855	594	290	148.225	69.9878	-1.08261	Down	2.92e-27	4.05e-26	SIC1	Inhibitor of Cdc28-Clb kinase complexes that controls G1/S phase transition, preventing premature S phase and ensuring genomic integrity; phosphorylation targets Sic1p for SCF(CDC4)-dependent turnover; functional homolog of mammalian Kip1	-	-	-	gi|6323108|ref|NP_013180.1|/1.82808e-151/Sic1p [Saccharomyces cerevisiae S288c]
852021	708	137	67	41.2846	19.5268	-1.08015	Down	2.29e-07	8.59e-07	RRP17	Component of the pre-60S pre-ribosomal particle; required for cell viability under standard (aerobic) conditions but not under anaerobic conditions	-	-	-	gi|6320620|ref|NP_010700.1|/2.52146e-102/Rrp17p [Saccharomyces cerevisiae S288c]
853118	2841	2067	1013	155.228	73.5747	-1.07711	Down	7.37e-90	1.86e-88	ADE3	Ade3p	-	GO:0016874//ligase activity;GO:0005488//binding;GO:0016491//oxidoreductase activity;GO:0016787//hydrolase activity	GO:0044281//small molecule metabolic process;GO:0044237//cellular metabolic process	gi|6321643|ref|NP_011720.1|/0/Ade3p [Saccharomyces cerevisiae S288c]
854168	1041	2401	1178	492.087	233.499	-1.0755	Down	7.99e-104	2.14e-102	SGT2	Glutamine-rich cytoplasmic protein of unknown function; contains tetratricopeptide (TPR) repeats, which often mediate protein-protein interactions; has similarity to human SGT, which is a cochaperone that negatively regulates Hsp70	-	-	-	gi|6324580|ref|NP_014649.1|/8.15844e-179/Sgt2p [Saccharomyces cerevisiae S288c]
856898	1209	358	176	63.1768	30.0384	-1.07259	Down	8.12e-17	8.17e-16	OXA1	Mitochondrial inner membrane insertase, mediates the insertion of both mitochondrial- and nuclear-encoded proteins from the matrix into the inner membrane, interacts with mitochondrial ribosomes; conserved from bacteria to animals	GO:0043231//intracellular membrane-bounded organelle;GO:0016020//membrane	-	-	gi|6321002|ref|NP_011081.1|/0/Oxa1p [Saccharomyces cerevisiae S288c]
854334	567	341	168	128.313	61.1388	-1.06951	Down	5.07e-16	4.88e-15	DDP1	Ddp1p	-	GO:0003824//catalytic activity	-	gi|6324737|ref|NP_014806.1|/1.98786e-108/Ddp1p [Saccharomyces cerevisiae S288c]
855836	2130	5060	2496	506.841	241.799	-1.06772	Down	4.41e-214	1.39e-212	HSP82	Hsp82p	GO:0044424//intracellular part	GO:0005515//protein binding;GO:0032559//adenyl ribonucleotide binding	GO:0044267//cellular protein metabolic process;GO:0050896//response to stimulus	gi|6325016|ref|NP_015084.1|/0/Hsp82p [Saccharomyces cerevisiae S288c]
856599	837	243	120	61.9415	29.5833	-1.06612	Down	8.77e-12	4.9e-11	YHR192W	Putative protein of unknown function; green fluorescent protein (GFP)-fusion protein localizes to the cytoplasm and is induced in response to the DNA-damaging agent MMS	-	-	-	gi|6321986|ref|NP_012062.1|/2.71209e-160/Yhr192wp [Saccharomyces cerevisiae S288c]
854361	351	91	45	55.314	26.4543	-1.06414	Down	3.18e-05	9.33e-05	IES4	Component of the INO80 chromatiin remodeling complex and target of the Mec1p/Tel1p DNA damage signaling pathway; proposed to link chromatin remodeling to replication checkpoint responses	-	-	-	gi|6324763|ref|NP_014832.1|/4.72459e-54/Ies4p [Saccharomyces cerevisiae S288c]
854849	1665	91	45	11.6608	5.57685	-1.06414	Down	3.18e-05	9.33e-05	DAL7	Dal7p	-	GO:0046912//transferase activity, transferring acyl groups, acyl groups converted into alkyl on transfer	GO:0009060//aerobic respiration;GO:0044262//cellular carbohydrate metabolic process	gi|6322222|ref|NP_012297.1|/0/Dal7p [Saccharomyces cerevisiae S288c]
852564	699	99	49	30.2175	14.4647	-1.06285	Down	1.45e-05	4.47e-05	TAE1	Putative S-adenosylmethionine-dependent methyltransferase of the seven beta-strand family; has a role in protein synthesis; green fluorescent protein (GFP)-fusion protein localizes to the cytoplasm; YBR261C is not an essential gene	-	GO:0016741//transferase activity, transferring one-carbon groups	-	gi|6319738|ref|NP_009820.1|/3.33748e-123/Tae1p [Saccharomyces cerevisiae S288c]
851740	711	202	100	60.6153	29.0216	-1.06256	Down	5.5e-10	2.63e-09	NBP2	Nbp2p	-	-	-	gi|6320366|ref|NP_010446.1|/1.2166e-112/Nbp2p [Saccharomyces cerevisiae S288c]
855222	597	202	100	72.1901	34.5634	-1.06256	Down	5.5e-10	2.63e-09	ADD37	Add37p	-	-	-	gi|6323838|ref|NP_013909.1|/4.32592e-104/Add37p [Saccharomyces cerevisiae S288c]
853990	2580	844	418	69.7949	33.4308	-1.06194	Down	6.47e-37	1.09e-35	ALR1	Alr1p	GO:0044464//cell part	GO:0008324//cation transmembrane transporter activity	GO:0006812//cation transport	gi|1209711|gb|AAC49462.1|/0/unknown [Saccharomyces cerevisiae]
851754	741	1389	692	399.931	192.698	-1.05341	Down	7.11e-59	1.54e-57	HMO1	Chromatin associated high mobility group (HMG) family member involved in genome maintenance; rDNA-binding component of the Pol I transcription system; associates with a 5'-3' DNA helicase and Fpr1p, a prolyl isomerase	-	-	-	gi|6320379|ref|NP_010459.1|/1.23646e-102/Hmo1p [Saccharomyces cerevisiae S288c]
852059	1305	82	41	13.4061	6.48282	-1.0482	Down	9.66e-05	0.000264693	ADA2	Ada2p	GO:0043231//intracellular membrane-bounded organelle	GO:0046914//transition metal ion binding;GO:0003676//nucleic acid binding	GO:0010468//regulation of gene expression	gi|6320656|ref|NP_010736.1|/0/Ada2p [Saccharomyces cerevisiae S288c]
851661	1149	184	92	34.1663	16.5218	-1.0482	Down	4.78e-09	2.13e-08	SLU7	RNA splicing factor, required for ATP-independent portion of 2nd catalytic step of spliceosomal RNA splicing; interacts with Prp18p; contains zinc knuckle domain	-	GO:0046914//transition metal ion binding	-	gi|6320293|ref|NP_010373.1|/0/Slu7p [Saccharomyces cerevisiae S288c]
853804	342	78	39	48.6597	23.5304	-1.0482	Down	0.000143604	0.000382965	YKL061W	Putative protein of unknown function; green fluorescent protein (GFP)-fusion protein localizes to the endosome	-	-	-	gi|6322789|ref|NP_012862.1|/1.09574e-58/Ykl061wp [Saccharomyces cerevisiae S288c]
852770	423	142	71	71.6224	34.6345	-1.0482	Down	2.74e-07	1.02e-06	YGL108C	Protein of unknown function, predicted to be palmitoylated; green fluorescent protein (GFP)-fusion protein localizes to the cell periphery	-	-	-	gi|6321330|ref|NP_011407.1|/5.77184e-52/Ygl108cp [Saccharomyces cerevisiae S288c]
853366	900	5704	2853	1352.19	654.108	-1.0477	Down	8.95e-234	2.96e-232	PRY1	Pry1p	-	-	-	gi|151945249|gb|EDN63498.1|/5.72249e-82/pathogen-related protein [Saccharomyces cerevisiae YJM789]
852787	2754	355	178	27.5021	13.3366	-1.04414	Down	4.89e-16	4.72e-15	SPC105	Spc105p	-	-	-	gi|6321345|ref|NP_011422.1|/0/Spc105p [Saccharomyces cerevisiae S288c]
851985	3030	641	322	45.1353	21.9282	-1.04147	Down	1.36e-27	1.9e-26	RGA2	GTPase-activating protein for the polarity-establishment protein Cdc42p; implicated in control of septin organization, pheromone response, and haploid invasive growth; regulated by Pho85p and Cdc28p	-	-	-	gi|6320587|ref|NP_010667.1|/0/Rga2p [Saccharomyces cerevisiae S288c]
850498	624	161	81	55.0481	26.7849	-1.03927	Down	5.42e-08	2.17e-07	FMP32	Fmp32p	-	-	-	gi|14318473|ref|NP_116608.1|/1.12055e-113/Fmp32p [Saccharomyces cerevisiae S288c]
855259	4977	1751	881	75.0618	36.5257	-1.03917	Down	3.69e-72	8.37e-71	ESC1	Esc1p	-	-	-	gi|6323875|ref|NP_013946.1|/0/Esc1p [Saccharomyces cerevisiae S288c]
851699	591	153	77	55.2338	26.884	-1.0388	Down	1.17e-07	4.53e-07	DPB4	Dpb4p	GO:0005622//intracellular	GO:0003677//DNA binding;GO:0016779//nucleotidyltransferase activity	-	gi|6320326|ref|NP_010406.1|/2.03055e-98/Dpb4p [Saccharomyces cerevisiae S288c]
850670	897	250	126	59.4632	28.9847	-1.03671	Down	1.32e-11	7.26e-11	YLL056C	Putative protein of unknown function, transcription is activated by paralogous transcription factors Yrm1p and Yrr1p and genes involved in pleiotropic drug resistance (PDR); expression is induced in cells treated with the mycotoxin patulin	-	-	-	gi|6322972|ref|NP_013044.1|/8.85677e-168/Yll056cp [Saccharomyces cerevisiae S288c]
854445	984	244	123	52.9048	25.7929	-1.03643	Down	2.34e-11	1.24e-10	FSF1	Fsf1p	GO:0044464//cell part	GO:0015075//ion transmembrane transporter activity	GO:0006811//ion transport	gi|6324845|ref|NP_014914.1|/2.68504e-168/Fsf1p [Saccharomyces cerevisiae S288c]
854741	408	242	122	126.548	61.7007	-1.03633	Down	2.83e-11	1.48e-10	RPS24B	Rps24bp	GO:0030529//ribonucleoprotein complex	GO:0005198//structural molecule activity;GO:0005488//binding	GO:0010467//gene expression	gi|6320918|ref|NP_010997.1|/5.11034e-61/Rps24ap [Saccharomyces cerevisiae S288c]
850650	1284	345	174	57.3264	27.9624	-1.03571	Down	1.93e-15	1.8e-14	PSR1	Plasma membrane associated protein phosphatase involved in the general stress response; required along with binding partner Whi2p for full activation of STRE-mediated gene expression, possibly through dephosphorylation of Msn2p	-	GO:0042578//phosphoric ester hydrolase activity	-	gi|6323019|ref|NP_013091.1|/0/Psr1p [Saccharomyces cerevisiae S288c]
850741	753	341	172	96.6185	47.1329	-1.03557	Down	2.82e-15	2.61e-14	IES3	Ies3p	-	-	-	gi|6323081|ref|NP_013153.1|/1.7106e-123/Ies3p [Saccharomyces cerevisiae S288c]
853969	387	503	254	277.305	135.429	-1.03393	Down	9.36e-22	1.13e-20	RPL40B	L40B	GO:0030529//ribonucleoprotein complex	GO:0005198//structural molecule activity	GO:0010467//gene expression	gi|6322043|ref|NP_012118.1|/3.05028e-69/Rpl40ap [Saccharomyces cerevisiae S288c]
851193	1503	42035	21252	5966.96	2917.64	-1.03219	Down	0	0	CDC19	Cdc19p	-	GO:0031420;GO:0016301//kinase activity;GO:0032559//adenyl ribonucleotide binding	GO:0006007//glucose catabolic process	gi|6319279|ref|NP_009362.1|/0/Cdc19p [Saccharomyces cerevisiae S288c]
856331	1215	85	43	14.926	7.30268	-1.03133	Down	8.93e-05	0.00024587	ARR3	Arr3p	GO:0031224//intrinsic to membrane	GO:0005343//organic acid:sodium symporter activity	GO:0030001//metal ion transport	gi|6325459|ref|NP_015527.1|/0/Arr3p [Saccharomyces cerevisiae S288c]
853881	1062	255	129	51.2291	25.0643	-1.03133	Down	1.01e-11	5.61e-11	YKR011C	Putative protein of unknown function; green fluorescent protein (GFP)-fusion protein localizes to the nucleus	-	-	-	gi|6322863|ref|NP_012936.1|/0/Ykr011cp [Saccharomyces cerevisiae S288c]
852368	1020	83	42	17.3612	8.49649	-1.03092	Down	0.000108899	0.000296218	ECM8	Ecm8p	-	-	-	gi|6319550|ref|NP_009632.1|/0/Ecm8p [Saccharomyces cerevisiae S288c]
855282	945	458	232	103.403	50.6578	-1.02943	Down	8.12e-20	9.03e-19	YHM2	Carrier protein that exports citrate from and imports oxoglutarate into the mitochondrion, causing net export of NADPH reducing equivalents; also associates with mt nucleoids and has a role in replication and segregation of the mt genome	GO:0031224//intrinsic to membrane	-	GO:0006810//transport	gi|6323897|ref|NP_013968.1|/1.9899e-173/Yhm2p [Saccharomyces cerevisiae S288c]
855312	1098	75	38	14.5734	7.14121	-1.02909	Down	0.00024104	0.000620742	RRN9	Protein involved in promoting high level transcription of rDNA, subunit of UAF (upstream activation factor) for RNA polymerase I	-	-	-	gi|6323926|ref|NP_013997.1|/0/Rrn9p [Saccharomyces cerevisiae S288c]
850683	2010	1020	517	108.269	53.0744	-1.02854	Down	4.36e-42	7.98e-41	FPS1	Fps1p	GO:0031224//intrinsic to membrane	-	GO:0006810//transport	gi|6322985|ref|NP_013057.1|/0/Fps1p [Saccharomyces cerevisiae S288c]
856559	3213	191	97	12.683	6.22947	-1.02572	Down	4.62e-09	2.06e-08	RTT107	Protein implicated in Mms22-dependent DNA repair during S phase, DNA damage induces phosphorylation by Mec1p at one or more SQ/TQ motifs; interacts with Mms22p and Slx4p; has four BRCT domains; has a role in regulation of Ty1 transposition	GO:0044464//cell part	-	-	gi|6321948|ref|NP_012024.1|/0/Rtt107p [Saccharomyces cerevisiae S288c]
851368	1008	189	96	40.0039	19.6517	-1.02548	Down	5.6e-09	2.48e-08	PTP1	Phosphotyrosine-specific protein phosphatase that dephosphorylates a broad range of substrates in vivo, including Fpr3p; localized to the cytoplasm and the mitochondria	-	GO:0004721//phosphoprotein phosphatase activity	GO:0006796//phosphate metabolic process	gi|6319971|ref|NP_010051.1|/0/Ptp1p [Saccharomyces cerevisiae S288c]
856129	1821	439	223	51.4346	25.2688	-1.02538	Down	6.03e-19	6.52e-18	RLF2	Largest subunit (p90) of the Chromatin Assembly Complex (CAF-1) with Cac2p and Msi1p that assembles newly synthesized histones onto recently replicated DNA; involved in the maintenance of transcriptionally silent chromatin	-	-	-	gi|6325275|ref|NP_015343.1|/0/Rlf2p [Saccharomyces cerevisiae S288c]
855188	717	120	61	35.7078	17.555	-1.02436	Down	3.57e-06	1.17e-05	TPP1	DNA 3'-phosphatase that functions in repair of endogenous damage of double-stranded DNA, activity is specific for removal of 3' phosphates at strand breaks; has similarity to the l-2-haloacid dehalogenase superfamily	GO:0043231//intracellular membrane-bounded organelle	GO:0019204//nucleotide phosphatase activity	GO:0006259//DNA metabolic process;GO:0033554//cellular response to stress	gi|6323806|ref|NP_013877.1|/2.92355e-138/Tpp1p [Saccharomyces cerevisiae S288c]
853014	1431	116	59	17.2949	8.50751	-1.02354	Down	5.28e-06	1.7e-05	YGR117C	Putative protein of unknown function; green fluorescent protein (GFP)-fusion protein localizes to the cytoplasm	-	-	-	gi|6321555|ref|NP_011632.1|/0/Ygr117cp [Saccharomyces cerevisiae S288c]
855699	846	173	88	43.6291	21.4636	-1.0234	Down	2.61e-08	1.08e-07	SIW14	Siw14p	-	GO:0004721//phosphoprotein phosphatase activity	GO:0006796//phosphate metabolic process	gi|6324296|ref|NP_014366.1|/2.04429e-163/Siw14p [Saccharomyces cerevisiae S288c]
855364	1011	697	355	147.09	72.4549	-1.02154	Down	5.57e-29	8.01e-28	DIA1	Dia1p	-	-	-	gi|6323976|ref|NP_014047.1|/0/Dia1p [Saccharomyces cerevisiae S288c]
851045	327	263	134	171.597	84.5566	-1.02103	Down	7.17e-12	4.06e-11	RPS25B	Rps25bp	GO:0030529//ribonucleoprotein complex	-	-	gi|6323365|ref|NP_013437.1|/4.38303e-36/Rps25bp [Saccharomyces cerevisiae S288c]
855954	885	292	149	70.3948	34.7403	-1.01886	Down	5.57e-13	3.99e-12	ATG5	Atg5p	GO:0044424//intracellular part	-	GO:0044248//cellular catabolic process	gi|122920044|pdb|2DYM|A/1.09295e-170/Chain A, The Crystal Structure Of Saccharomyces Cerevisiae Atg5- Atg16(1-46) Complex
[truncated: 1,045 more rows]
